# Supplementary material for: Insights into Microalga and Bacteria Interactions of Selected Phycosphere Biofilms Using Metagenomic, Transcriptomic, and Proteomic Approaches
Source: Front Microbiol. 2017 Oct 10;8:1941. doi: 10.3389/fmicb.2017.01941 (PMC5641341; doi:10.3389/fmicb.2017.01941)
Supplement: TABLE S4 — Overview transcriptomic assignment including function, COGs and counting of the RNA seq data of C. saccharophila (MZCH 10155), S. quadricauda (MZCH 10104), and M. crux-melitensis (MZCH 98), minimum RPKM value: 10.0. [file Table_4.XLSX]

## Sheet: Chlorella saccharophila
Function	Name	COG	Counting
B	Chromatin remodeling complex protein RSC6, contains SWIB domain	COG5531	1
BQ	Acetoin utilization deacetylase AcuC or a related deacetylase	COG0123	2
C	Pyruvate/2-oxoglutarate/acetoin dehydrogenase complex, dehydrogenase (E1) component	COG0022	3
C	Malate/lactate dehydrogenase	COG0039	1
C	Succinyl-CoA synthetase, beta subunit	COG0045	1
C	FoF1-type ATP synthase, beta subunit	COG0055	2
C	FoF1-type ATP synthase, alpha subunit	COG0056	2
C	Succinyl-CoA synthetase, alpha subunit	COG0074	2
C	Fumarate hydratase class II	COG0114	2
C	FoF1-type ATP synthase, gamma subunit	COG0224	2
C	Glycerol-3-phosphate dehydrogenase	COG0240	1
C	Anaerobic selenocysteine-containing dehydrogenase	COG0243	5
C	FAD/FMN-containing dehydrogenase	COG0277	2
C	FoF1-type ATP synthase, epsilon subunit	COG0355	2
C	FoF1-type ATP synthase, membrane subunit a	COG0356	3
C	Citrate synthase	COG0372	2
C	NADH:ubiquinone oxidoreductase 20 kD subunit (chhain B) or related Fe-S oxidoreductase	COG0377	2
C	NAD(P)H-dependent FMN reductase	COG0431	3
C	Succinate dehydrogenase/fumarate reductase, Fe-S protein subunit	COG0479	2
C	Pyruvate/2-oxoglutarate dehydrogenase complex, dihydrolipoamide acyltransferase (E2) component	COG0508	6
C	Isocitrate dehydrogenase	COG0538	2
C	Phosphoglycolate phosphatase, HAD superfamily	COG0546	3
C	Glycerol kinase	COG0554	2
C	2-oxoglutarate dehydrogenase complex, dehydrogenase (E1) component, and related enzymes	COG0567	2
C	Glycerol-3-phosphate dehydrogenase	COG0578	3
C	Ferredoxin	COG0633	3
C	FoF1-type ATP synthase, membrane subunit c/Archaeal/vacuolar-type H+-ATPase, subunit K	COG0636	3
C	Dehydrogenase (flavoprotein)	COG0644	2
C	NADH:ubiquinone oxidoreductase 49 kD subunit (chain D)	COG0649	2
C	FoF1-type ATP synthase, membrane subunit b or b'	COG0711	2
C	FoF1-type ATP synthase, delta subunit	COG0712	2
C	NADH:ubiquinone oxidoreductase subunit 11 or 4L (chain K)	COG0713	1
C	Rieske Fe-S protein	COG0723	2
C	Nitroreductase	COG0778	4
C	NADH:ubiquinone oxidoreductase subunit 3 (chain A)	COG0838	2
C	NADH:ubiquinone oxidoreductase subunit 6 (chain J)	COG0839	1
C	Heme/copper-type cytochrome/quinol oxidase, subunit 1	COG0843	4
C	NADH:ubiquinone oxidoreductase 27 kD subunit (chain C)	COG0852	2
C	NADH:ubiquinone oxidoreductase subunit 1 (chain H)	COG1005	2
C	NADH:ubiquinone oxidoreductase subunit 2 (chain N)	COG1007	1
C	NADH:ubiquinone oxidoreductase subunit 4 (chain M)	COG1008	1
C	Acyl-CoA reductase or other NAD-dependent aldehyde dehydrogenase	COG1012	8
C	Ferredoxin-NADP reductase	COG1018	3
C	NADH dehydrogenase/NADH:ubiquinone oxidoreductase 75 kD subunit (chain G)	COG1034	2
C	Aconitase A	COG1048	2
C	Succinate dehydrogenase/fumarate reductase, flavoprotein subunit	COG1053	1
C	TPP-dependent pyruvate or acetoin dehydrogenase subunit alpha	COG1071	4
C	Ferredoxin	COG1141	1
C	Formate hydrogenlyase subunit 6/NADH:ubiquinone oxidoreductase 23 kD subunit (chain I)	COG1143	4
C	Ferredoxin	COG1145	1
C	Pyruvate/2-oxoglutarate dehydrogenase complex, dihydrolipoamide dehydrogenase (E3) component or related enzyme	COG1249	4
C	NADH dehydrogenase, FAD-containing subunit	COG1252	1
C	Cytochrome bd-type quinol oxidase, subunit 1	COG1271	2
C	Phosphoenolpyruvate carboxykinase, GTP-dependent	COG1274	1
C	NAD/NADP transhydrogenase beta subunit	COG1282	2
C	Cytochrome b subunit of the bc complex	COG1290	2
C	Cytochrome bd-type quinol oxidase, subunit 2	COG1294	2
C	Na+/H+-dicarboxylate symporter	COG1301	2
C	CO or xanthine dehydrogenase, FAD-binding subunit	COG1319	1
C	Quinol monooxygenase YgiN	COG1359	3
C	Alcohol dehydrogenase, class IV	COG1454	2
C	Formate dehydrogenase assembly factor FdhD	COG1526	1
C	CO or xanthine dehydrogenase, Mo-binding subunit	COG1529	3
C	Rubrerythrin	COG1592	1
C	Heme/copper-type cytochrome/quinol oxidase, subunit 2	COG1622	1
C	Rubredoxin	COG1773	1
C	Heme/copper-type cytochrome/quinol oxidase, subunit 3	COG1845	3
C	NADH-FMN oxidoreductase RutF, flavin reductase (DIM6/NTAB) family	COG1853	1
C	Phosphoenolpyruvate carboxykinase, ATP-dependent	COG1866	1
C	NADH:ubiquinone oxidoreductase, NADH-binding 51 kD subunit (chain F)	COG1894	2
C	2,4-dienoyl-CoA reductase or related NADH-dependent reductase, Old Yellow Enzyme (OYE) family	COG1902	4
C	NADH:ubiquinone oxidoreductase 24 kD subunit (chain E)	COG1905	4
C	Succinate dehydrogenase/fumarate reductase, cytochrome b subunit	COG2009	2
C	Electron transfer flavoprotein, alpha subunit	COG2025	1
C	Periplasmic DMSO/TMAO reductase YedYZ, molybdopterin-dependent catalytic subunit	COG2041	1
C	Aerobic-type carbon monoxide dehydrogenase, small subunit, CoxS/CutS family	COG2080	3
C	Electron transfer flavoprotein, alpha and beta subunits	COG2086	2
C	Succinate dehydrogenase, hydrophobic anchor subunit	COG2142	2
C	Isocitrate lyase	COG2224	4
C	Malate synthase	COG2225	1
C	Polyphosphate kinase 2, PPK2 family	COG2326	1
C	Cytochrome c1	COG2857	2
C	Cytochrome b subunit of formate dehydrogenase	COG2864	1
C	Na+-transporting NADH:ubiquinone oxidoreductase, subunit NqrF	COG2871	1
C	Cytochrome b561	COG3038	2
C	Tripartite-type tricarboxylate transporter, receptor component TctC	COG3181	10
C	Cytochrome c	COG3258	1
C	NAD/NADP transhydrogenase alpha subunit	COG3288	2
C	Carbon monoxide dehydrogenase subunit G	COG3427	1
C	Cytochrome c2	COG3474	1
C	Cytochrome b	COG3658	2
C	NADH:ubiquinone oxidoreductase 17.2 kD subunit	COG3761	1
C	Na+ or H+-translocating membrane pyrophosphatase	COG3808	1
C	Cytochrome c556	COG3909	1
C	NADP-dependent 3-hydroxy acid dehydrogenase YdfG	COG4221	3
C	Cytochrome c551/c552	COG4654	2
C	Methanogenic corrinoid protein MtbC1	COG5012	1
C	FoF1-type ATP synthase assembly protein I	COG5336	1
C	Cytochrome c oxidase subunit IV	COG5605	1
CE	Isocitrate/isopropylmalate dehydrogenase	COG0473	2
CHR	Lactate dehydrogenase or related 2-hydroxyacid dehydrogenase	COG1052	2
CIR	FMN-dependent dehydrogenase, includes L-lactate dehydrogenase and type II isopentenyl diphosphate isomerase	COG1304	1
CO	Cytochrome c biogenesis factor	COG1138	1
CO	Cytochrome c biogenesis protein ResB	COG1333	1
CO	Cytochrome c-type biogenesis protein CcmE	COG2332	1
CO	Cytochrome c-type biogenesis protein CcmH/NrfF	COG3088	1
CO	Cytochrome c oxidase assembly protein Cox11	COG3175	2
CO	Cytochrome c-type biogenesis protein CcmH/NrfG	COG4235	2
CO	ABC-type transport system involved in cytochrome bd biosynthesis, fused ATPase and permease components	COG4987	1
CO	ABC-type transport system involved in cytochrome bd biosynthesis, ATPase and permease components	COG4988	1
CP	Inorganic pyrophosphatase	COG0221	2
CP	NADH:ubiquinone oxidoreductase subunit 5 (chain L)/Multisubunit Na+/H+ antiporter, MnhA subunit	COG1009	1
CR	NADPH:quinone reductase or related Zn-dependent oxidoreductase	COG0604	5
D	GTP-binding protein EngB required for normal cell division	COG0218	1
D	Chromosome partitioning ATPase, Mrp family, contains Fe-S cluster	COG0489	2
D	Bacterial cell division protein FtsW, lipid II flippase	COG0772	3
D	Cell division ATPase FtsA	COG0849	1
D	Actin-like ATPase involved in cell morphogenesis	COG1077	1
D	Chromosome segregation ATPase	COG1196	2
D	Chromosome segregation protein Spo0J, contains ParB-like nuclease domain	COG1475	1
D	Cell division protein YceG, involved in septum cleavage	COG1559	1
D	Cell division septal protein FtsQ	COG1589	1
D	DNA segregation ATPase FtsK/SpoIIIE and related proteins	COG1674	1
D	Cell shape-determining protein MreC	COG1792	1
D	Cell division protein FtsX	COG2177	1
D	Stage V sporulation protein SpoVR/YcgB, involved in spore cortex formation (function unknown)	COG2719	1
D	ABC-type ATPase involved in cell division	COG2884	1
D	Intracellular septation protein A	COG2917	2
D	Cell division protein FtsB	COG2919	2
D	Cell division protein FtsN	COG3087	1
D	Chromosome condensin MukBEF, ATPase and DNA-binding subunit MukB [Escherichia coli str. K-12 substr. MG1655	COG3096	1
D	Cell pole-organizing protein PopZ	COG3827	1
D	Cell division protein ZapD, interacts with FtsZ	COG4582	1
D	Septal ring factor EnvC, activator of murein hydrolases AmiA and AmiB	COG4942	1
DL	GTPase involved in cell partioning and DNA repair	COG0536	2
DM	Cell division protein FtsI/penicillin-binding protein 2	COG0768	2
DP	Fluoride ion exporter CrcB/FEX, affects chromosome condensation	COG0239	1
DPM	Multicopper oxidase with three cupredoxin domains (includes cell division protein FtsP and spore coat protein CotA)	COG2132	1
E	N-acetyl-gamma-glutamylphosphate reductase	COG0002	1
E	Xaa-Pro aminopeptidase	COG0006	1
E	Arginase family enzyme	COG0010	1
E	Gamma-glutamyl phosphate reductase	COG0014	2
E	Diaminopimelate decarboxylase	COG0019	4
E	Cysteine synthase	COG0031	3
E	ATP phosphoribosyltransferase	COG0040	1
E	Homoaconitase/3-isopropylmalate dehydratase large subunit	COG0065	5
E	3-isopropylmalate dehydratase small subunit	COG0066	2
E	Prephenate dehydratase	COG0077	1
E	Ornithine carbamoyltransferase	COG0078	1
E	Histidinol-phosphate/aromatic aminotransferase or cobyric acid decarboxylase	COG0079	1
E	Chorismate synthase	COG0082	2
E	Phosphoribosylformimino-5-aminoimidazole carboxamide ribonucleotide (ProFAR) isomerase	COG0106	1
E	Imidazole glycerol phosphate synthase subunit HisF	COG0107	1
E	Glycine/serine hydroxymethyltransferase	COG0112	2
E	Imidazoleglycerol phosphate synthase glutamine amidotransferase subunit HisH	COG0118	2
E	Isopropylmalate/homocitrate/citramalate synthases	COG0119	3
E	5-enolpyruvylshikimate-3-phosphate synthase	COG0128	1
E	Imidazoleglycerol phosphate dehydratase HisB	COG0131	2
E	Tryptophan synthase beta chain	COG0133	1
E	Indole-3-glycerol phosphate synthase	COG0134	1
E	Phosphoribosylanthranilate isomerase	COG0135	2
E	Aspartate-semialdehyde dehydrogenase	COG0136	2
E	Argininosuccinate synthase	COG0137	1
E	Phosphoribosyl-AMP cyclohydrolase	COG0139	3
E	Phosphoribosyl-ATP pyrophosphohydrolase	COG0140	2
E	Histidinol dehydrogenase	COG0141	1
E	Tryptophan synthase alpha chain	COG0159	1
E	Argininosuccinate lyase	COG0165	1
E	Shikimate 5-dehydrogenase	COG0169	2
E	Glutamine synthetase	COG0174	3
E	Diaminopimelate epimerase	COG0253	2
E	Leucyl aminopeptidase	COG0260	2
E	Glutamate 5-kinase	COG0263	1
E	Prephenate dehydrogenase	COG0287	1
E	Dihydrodipicolinate reductase	COG0289	1
E	Aminopeptidase N	COG0308	1
E	Glutamate dehydrogenase/leucine dehydrogenase	COG0334	3
E	3-dehydroquinate synthetase	COG0337	1
E	Zn-dependent oligopeptidase	COG0339	2
E	Pyrroline-5-carboxylate reductase	COG0345	1
E	Glycine cleavage system protein P (pyridoxal-binding), N-terminal domain	COG0403	1
E	Glycine cleavage system T protein (aminomethyltransferase)	COG0404	1
E	Gamma-glutamyltranspeptidase	COG0405	2
E	ABC-type branched-chain amino acid transport system, ATPase component	COG0410	1
E	ABC-type branched-chain amino acid transport system, ATPase component	COG0411	2
E	Spermidine synthase	COG0421	1
E	Aspartate/methionine/tyrosine aminotransferase	COG0436	1
E	Acetolactate synthase, small subunit	COG0440	1
E	Homoserine dehydrogenase	COG0460	1
E	Threonine synthase	COG0498	2
E	Proline dehydrogenase	COG0506	1
E	Glycine cleavage system H protein (lipoate-binding)	COG0509	2
E	Selenocysteine lyase/Cysteine desulfurase	COG0520	1
E	Aspartokinase	COG0527	1
E	Amino acid transporter	COG0531	1
E	Anthranilate phosphoribosyltransferase	COG0547	1
E	Acetylglutamate kinase	COG0548	1
E	Branched-chain amino acid ABC-type transport system, permease component	COG0559	8
E	Phosphoserine phosphatase	COG0560	1
E	Na+/proline symporter	COG0591	1
E	Acetylornithine deacetylase/Succinyl-diaminopimelate desuccinylase or related deacylase	COG0624	6
E	Cystathionine beta-lyase/cystathionine gamma-synthase	COG0626	3
E	Methionine synthase I (cobalamin-dependent), methyltransferase domain	COG0646	1
E	Glycine/D-amino acid oxidase (deaminating)	COG0665	4
E	ABC-type branched-chain amino acid transport system, periplasmic component	COG0683	18
E	Spermidine/putrescine-binding periplasmic protein	COG0687	2
E	Shikimate kinase	COG0703	1
E	Selenophosphate synthase	COG0709	1
E	3-deoxy-D-arabino-heptulosonate 7-phosphate (DAHP) synthase	COG0722	1
E	ABC-type transport system, periplasmic component	COG0747	3
E	3-dehydroquinate dehydratase	COG0757	2
E	ABC-type amino acid transport system, permease component	COG0765	3
E	Glycine cleavage system protein P (pyridoxal-binding), C-terminal domain	COG1003	1
E	Serine acetyltransferase	COG1045	2
E	Cysteine sulfinate desulfinase/cysteine desulfurase or related enzyme	COG1104	3
E	ABC-type proline/glycine betaine transport system, ATPase component	COG1125	1
E	ABC-type polar amino acid transport system, ATPase component	COG1126	1
E	Threonine dehydratase	COG1171	2
E	L-amino acid N-acyltransferase YncA	COG1247	1
E	Threonine/homoserine/homoserine lactone efflux protein	COG1280	4
E	N-acetylglutamate synthase (N-acetylornithine aminotransferase)	COG1364	1
E	Isoaspartyl peptidase or L-asparaginase, Ntn-hydrolase superfamily	COG1446	1
E	Aspartate/tyrosine/aromatic aminotransferase	COG1448	2
E	Prolyl oligopeptidase PreP, S9A serine peptidase family	COG1505	1
E	Dipeptidyl aminopeptidase/acylaminoacyl peptidase	COG1506	6
E	Chorismate mutase	COG1605	2
E	Protease II	COG1770	1
E	Kynurenine formamidase	COG1878	1
E	Allophanate hydrolase subunit 2	COG1984	2
E	Homoserine acetyltransferase	COG2021	2
E	Allophanate hydrolase subunit 1	COG2049	1
E	Gamma-glutamyl-gamma-aminobutyrate hydrolase PuuD (putrescine degradation), contains GATase1-like domain	COG2071	1
E	Small neutral amino acid transporter SnatA, MarC family	COG2095	2
E	Tetrahydrodipicolinate N-succinyltransferase	COG2171	1
E	Di- or tripeptidase	COG2195	1
E	Zn-dependent dipeptidase, microsomal dipeptidase homolog	COG2355	1
E	Ornithine cyclodeaminase/archaeal alanine dehydrogenase, mu-crystallin family	COG2423	1
E	Lysophospholipase L1 or related esterase	COG2755	3
E	NAD-specific glutamate dehydrogenase	COG2902	1
E	Carboxypeptidase C (cathepsin A)	COG2939	1
E	Agmatine/peptidylarginine deiminase	COG2957	1
E	Uncharacterized protein involved in cysteine biosynthesis	COG2981	1
E	Dipeptide/tripeptide permease	COG3104	1
E	Arginine/ornithine N-succinyltransferase beta subunit	COG3138	1
E	Phenylalanine-4-hydroxylase	COG3186	1
E	3-deoxy-D-arabino-heptulosonate 7-phosphate (DAHP) synthase, class II	COG3200	1
E	Tryptophan 2,3-dioxygenase (vermilion)	COG3483	1
E	ATP phosphoribosyltransferase regulatory subunit HisZ	COG3705	2
E	Succinylarginine dihydrolase	COG3724	1
E	N-formylglutamate amidohydrolase	COG3741	1
E	ABC-type Fe3+/spermidine/putrescine transport systems, ATPase components	COG3842	1
E	Kynureninase	COG3844	1
E	Predicted N-formylglutamate amidohydrolase	COG3931	1
E	ABC-type oligopeptide transport system, periplasmic component	COG4166	1
E	ABC-type branched-chain amino acid transport system, permease component	COG4177	5
E	Delta 1-pyrroline-5-carboxylate dehydrogenase	COG4230	1
E	Acetylornithine/succinyldiaminopimelate/putrescine aminotransferase	COG4992	1
EF	Carbamoylphosphate synthase small subunit	COG0505	1
EG	Dihydroxyacid dehydratase/phosphogluconate dehydratase	COG0129	3
EH	Acetolactate synthase large subunit or other thiamine pyrophosphate-requiring enzyme	COG0028	5
EH	Ketol-acid reductoisomerase	COG0059	1
EH	Branched-chain amino acid aminotransferase/4-amino-4-deoxychorismate lyase	COG0115	2
EH	Anthranilate/para-aminobenzoate synthases component I	COG0147	1
EH	Anthranilate/para-aminobenzoate synthase component II	COG0512	1
EM	Dihydrodipicolinate synthase/N-acetylneuraminate lyase	COG0329	5
EP	ABC-type dipeptide/oligopeptide/nickel transport system, permease component	COG0601	1
ER	NADPH-dependent glutamate synthase beta chain or related oxidoreductase	COG0493	2
ER	Threonine dehydrogenase or related Zn-dependent dehydrogenase	COG1063	2
ER	4-hydroxyphenylpyruvate dioxygenase and related hemolysins	COG3185	1
ET	ABC-type amino acid transport/signal transduction system, periplasmic component/domain	COG0834	4
F	Purine nucleoside phosphorylase	COG0005	1
F	Adenylosuccinate lyase	COG0015	1
F	Phosphoribosylaminoimidazole carboxylase (NCAIR synthetase)	COG0026	1
F	Formate-dependent phosphoribosylglycinamide formyltransferase (GAR transformylase)	COG0027	1
F	Glutamine phosphoribosylpyrophosphate amidotransferase	COG0034	2
F	Uracil phosphoribosyltransferase	COG0035	1
F	Phosphoribosylcarboxyaminoimidazole (NCAIR) mutase	COG0041	2
F	Dihydroorotase or related cyclic amidohydrolase	COG0044	1
F	Phosphoribosylformylglycinamidine (FGAM) synthase, synthetase domain	COG0046	1
F	Phosphoribosylformylglycinamidine (FGAM) synthase, glutamine amidotransferase domain	COG0047	1
F	NAD kinase	COG0061	2
F	Adenylosuccinate synthase	COG0104	1
F	Nucleoside diphosphate kinase	COG0105	3
F	Thymidylate kinase	COG0125	1
F	Inosine/xanthosine triphosphate pyrophosphatase, all-alpha NTP-PPase family	COG0127	1
F	Phosphoribosylaminoimidazole (AIR) synthetase	COG0150	1
F	Phosphoribosylamine-glycine ligase	COG0151	1
F	Phosphoribosylaminoimidazole-succinocarboxamide synthase	COG0152	2
F	Guanylate kinase	COG0194	2
F	Thymidylate synthase	COG0207	2
F	Ribonucleotide reductase beta subunit, ferritin-like domain	COG0208	2
F	Ribonucleotide reductase alpha subunit	COG0209	2
F	dGTP triphosphohydrolase	COG0232	1
F	Cytidylate kinase	COG0283	1
F	Orotidine-5'-phosphate decarboxylase	COG0284	1
F	Cytidine deaminase	COG0295	1
F	Dihydroorotase	COG0418	1
F	Orotate phosphoribosyltransferase	COG0461	1
F	Adenine/guanine phosphoribosyltransferase or related PRPP-binding protein	COG0503	1
F	CTP synthase (UTP-ammonia lyase)	COG0504	2
F	Uridylate kinase	COG0528	2
F	Aspartate carbamoyltransferase, catalytic chain	COG0540	2
F	Adenylate kinase or related kinase	COG0563	2
F	Deoxycytidine triphosphate deaminase	COG0717	2
F	ADP-ribose pyrophosphatase YjhB, NUDIX family	COG1051	2
F	Thymidine kinase	COG1435	1
F	Purine-cytosine permease or related protein	COG1457	1
F	Phosphoribosylformylglycinamidine (FGAM) synthase, PurS component	COG1828	1
F	Nucleoside permease NupC	COG1972	2
F	5-hydroxyisourate hydrolase (purine catabolism), transthyretin-related family	COG2351	1
F	NADH pyrophosphatase NudC, Nudix superfamily	COG2816	1
F	Guanyl-specific ribonuclease Sa	COG4290	1
F	Xanthine dehydrogenase, iron-sulfur cluster and FAD-binding subunit A	COG4630	1
F	Xanthine dehydrogenase, molybdopterin-binding subunit B	COG4631	1
FE	Phosphoribosylpyrophosphate synthetase	COG0462	2
FGR	Diadenosine tetraphosphate (Ap4A) hydrolase or other HIT family hydrolase	COG0537	2
FR	Cytosine/adenosine deaminase or related metal-dependent hydrolase	COG0402	1
FTP	Exopolyphosphatase/pppGpp-phosphohydrolase	COG0248	3
FV	2',3'-cyclic-nucleotide 2'-phosphodiesterase/5'- or 3'-nucleotidase, 5'-nucleotidase family	COG0737	1
FV	dUTPase	COG0756	1
G	Transketolase	COG0021	2
G	Pentose-5-phosphate-3-epimerase	COG0036	2
G	Glyceraldehyde-3-phosphate dehydrogenase/erythrose-4-phosphate dehydrogenase	COG0057	1
G	Ribose 5-phosphate isomerase	COG0120	1
G	3-phosphoglycerate kinase	COG0126	1
G	Enolase	COG0148	2
G	Triosephosphate isomerase	COG0149	1
G	Galactokinase	COG0153	1
G	Fructose-1,6-bisphosphatase	COG0158	1
G	Transaldolase	COG0176	2
G	Fructose/tagatose bisphosphate aldolase	COG0191	1
G	Ribulose-5-phosphate 4-epimerase/Fuculose-1-phosphate aldolase	COG0235	2
G	6-phosphogluconate dehydrogenase	COG0362	1
G	6-phosphogluconolactonase/Glucosamine-6-phosphate isomerase/deaminase	COG0363	1
G	Glucose-6-phosphate 1-dehydrogenase	COG0364	1
G	Glycosidase	COG0366	3
G	ABC-type glycerol-3-phosphate transport system, permease component	COG0395	2
G	Pyruvate kinase	COG0469	1
G	Di- and tricarboxylate transporter	COG0471	1
G	Archaeal fructose-1,6-bisphosphatase or related enzyme of inositol monophosphatase family	COG0483	5
G	Sugar or nucleoside kinase, ribokinase family	COG0524	1
G	Phosphoenolpyruvate synthase/pyruvate phosphate dikinase	COG0574	3
G	Phosphoglycerate mutase (BPG-dependent)	COG0588	2
G	Mannose-6-phosphate isomerase, cupin superfamily	COG0662	1
G	D-hexose-6-phosphate mutarotase	COG0676	1
G	Ribose 5-phosphate isomerase RpiB	COG0698	1
G	Fucose permease	COG0738	1
G	Glucokinase	COG0837	1
G	D-arabinose 1-dehydrogenase, Zn-dependent alcohol dehydrogenase family	COG1064	1
G	Sugar phosphate isomerase/epimerase	COG1082	1
G	Galactose-1-phosphate uridylyltransferase	COG1085	1
G	Fructose-1-phosphate kinase or kinase (PfkB)	COG1105	1
G	Phosphomannomutase	COG1109	2
G	ABC-type sugar transport system, permease component	COG1175	2
G	Glycosyltransferase, GT2 family	COG1216	3
G	Periplasmic beta-glucosidase and related glycosidases	COG1472	2
G	Mannose-6-phosphate isomerase, class I	COG1482	1
G	Fructose-1,6-bisphosphatase/sedoheptulose 1,7-bisphosphatase or related protein	COG1494	1
G	Alpha-glucosidase, glycosyl hydrolase family GH31	COG1501	1
G	TRAP-type C4-dicarboxylate transport system, large permease component	COG1593	1
G	TRAP-type C4-dicarboxylate transport system, periplasmic component	COG1638	5
G	ABC-type glycerol-3-phosphate transport system, periplasmic component	COG1653	3
G	Beta-galactosidase GanA	COG1874	1
G	ABC-type sugar transport system, periplasmic component, contains N-terminal xre family HTH domain	COG1879	4
G	Glucose/arabinose dehydrogenase, beta-propeller fold	COG2133	2
G	Maltose-binding periplasmic protein MalE	COG2182	1
G	Na+/melibiose symporter or related transporter	COG2211	2
G	Citrate lyase beta subunit	COG2301	1
G	Predicted arabinose efflux permease, MFS family	COG2814	3
G	Phosphotransferase system, mannose/fructose-specific component IIA	COG2893	2
G	TRAP-type C4-dicarboxylate transport system, small permease component	COG3090	3
G	Alpha-galactosidase	COG3345	1
G	Sugar lactone lactonase YvrE	COG3386	1
G	Fructose-bisphosphate aldolase class 1	COG3588	1
G	ABC-type sugar transport system, ATPase component	COG3839	2
G	TPP-dependent trihydroxycyclohexane-1,2-dione (THcHDO) dehydratase, myo-inositol metabolism	COG3962	1
G	Glucose dehydrogenase	COG4993	3
GEPR	MFS family permease	COG0477	3
GER	Permease of the drug/metabolite transporter (DMT) superfamily	COG0697	3
GM	Peptidoglycan/xylan/chitin deacetylase, PgdA/CDA1 family	COG0726	1
GM	ABC-type polysaccharide/polyol phosphate transport system, ATPase component	COG1134	2
GM	ABC-type polysaccharide/polyol phosphate export permease	COG1682	2
GT	Phosphotransferase system mannitol/fructose-specific IIA domain (Ntr-type)	COG1762	2
H	Glutamate-1-semialdehyde aminotransferase	COG0001	2
H	Uroporphyrinogen-III methylase (siroheme synthase)	COG0007	2
H	Aspartate oxidase	COG0029	2
H	6,7-dimethyl-8-ribityllumazine synthase (Riboflavin synthase beta chain)	COG0054	2
H	3,4-dihydroxy-2-butanone 4-phosphate synthase	COG0108	1
H	Delta-aminolevulinic acid dehydratase, porphobilinogen synthase	COG0113	2
H	Geranylgeranyl pyrophosphate synthase	COG0142	3
H	7-keto-8-aminopelargonate synthetase or related enzyme	COG0156	4
H	Nicotinate-nucleotide pyrophosphorylase	COG0157	1
H	Porphobilinogen deaminase	COG0181	1
H	5,10-methylene-tetrahydrofolate dehydrogenase/Methenyl tetrahydrofolate cyclohydrolase	COG0190	2
H	S-adenosylmethionine synthetase	COG0192	1
H	FAD synthase	COG0196	2
H	5-formyltetrahydrofolate cyclo-ligase	COG0212	2
H	Dephospho-CoA kinase	COG0237	1
H	Pyridoxine/pyridoxamine 5'-phosphate oxidase	COG0259	2
H	Protoheme ferro-lyase (ferrochelatase)	COG0276	1
H	Folylpolyglutamate synthase/Dihydropteroate synthase	COG0285	2
H	GTP cyclohydrolase I	COG0302	2
H	Riboflavin synthase alpha chain	COG0307	2
H	Molybdopterin synthase catalytic subunit	COG0314	2
H	Molybdenum cofactor biosynthesis enzyme	COG0315	1
H	Lipoate synthase	COG0320	2
H	Lipoate-protein ligase B	COG0321	2
H	Putative GTP cyclohydrolase 1 type 2, NIF3 family	COG0327	1
H	Hydroxymethylpyrimidine/phosphomethylpyrimidine kinase	COG0351	1
H	Thiamine monophosphate synthase	COG0352	1
H	Glutamyl-tRNA reductase	COG0373	1
H	Quinolinate synthase	COG0379	1
H	4-hydroxybenzoate polyprenyltransferase	COG0382	2
H	Uroporphyrinogen-III decarboxylase	COG0407	1
H	Coproporphyrinogen III oxidase	COG0408	1
H	Ketopantoate hydroxymethyltransferase	COG0413	1
H	Panthothenate synthetase	COG0414	1
H	Thiamine biosynthesis protein ThiC	COG0422	1
H	Phosphopantothenoylcysteine synthetase/decarboxylase	COG0452	1
H	Molybdopterin or thiamine biosynthesis adenylyltransferase	COG0476	1
H	S-adenosylhomocysteine hydrolase	COG0499	1
H	Biotin synthase or related enzyme	COG0502	1
H	Molybdopterin biosynthesis enzyme MoaB	COG0521	1
H	Thiamine monophosphate kinase	COG0611	1
H	Coproporphyrinogen III oxidase or related Fe-S oxidoreductase	COG0635	3
H	Phosphopantetheine adenylyltransferase	COG0669	2
H	Molybdopterin-guanine dinucleotide biosynthesis protein A	COG0746	1
H	Pyridoxine 5'-phosphate synthase PdxJ	COG0854	1
H	FMN phosphatase YigB, HAD superfamily	COG1011	2
H	Nicotinic acid mononucleotide adenylyltransferase	COG1057	2
H	Mg-chelatase subunit ChlI	COG1239	1
H	Cobalamin biosynthesis protein CobD/CbiB	COG1270	1
H	Cobalamin biosynthesis protein CobN, Mg-chelatase	COG1429	1
H	Nicotinic acid phosphoribosyltransferase	COG1488	1
H	Pantothenate kinase type III	COG1521	2
H	Dihydroneopterin aldolase	COG1539	1
H	Nicotinamide mononucleotide (NMN) deamidase PncC	COG1546	2
H	Uroporphyrinogen-III synthase	COG1587	1
H	Heme A synthase	COG1612	1
H	4-hydroxy-L-threonine phosphate dehydrogenase PdxA	COG1995	1
H	Thiamin biosynthesis thiazole synthase ThiGH, ThiG subunit	COG2022	1
H	Cob(I)alamin adenosyltransferase	COG2096	1
H	Pterin-4a-carbinolamine dehydratase	COG2154	1
H	Ubiquinone/menaquinone biosynthesis C-methylase UbiE	COG2226	4
H	2-polyprenyl-3-methyl-5-hydroxy-6-metoxy-1,4-benzoquinol methylase	COG2227	4
H	Heme-degrading monooxygenase HmoA and related ABM domain proteins	COG2329	1
H	Molybdenum cofactor biosynthesis enzyme MoaA	COG2896	2
H	Gamma-glutamylcysteine synthetase	COG2918	1
H	Demethoxyubiquinone hydroxylase, CLK1/Coq7/Cat5 family	COG2941	1
H	Ubiquinone biosynthesis protein UbiJ, contains SCP2 domain	COG3165	1
H	Nicotinamide riboside transporter PnuC	COG3201	1
H	Gamma-glutamylcysteine synthetase	COG3572	2
H	Outer membrane cobalamin receptor protein	COG4206	1
H	Hemin uptake protein HemP	COG4256	1
H	Cobalamin biosynthesis protein CobT (nicotinate-mononucleotide:5, 6-dimethylbenzimidazole phosphorib...	COG4547	1
H	Ubiquinone biosynthesis protein Coq4	COG5031	1
H	Pyrroloquinoline quinone (PQQ) biosynthesis protein C	COG5424	1
H	Ubiquinone biosynthesis protein COQ9	COG5590	1
HC	2-polyprenyl-6-methoxyphenol hydroxylase and related FAD-dependent oxidoreductases	COG0654	2
HE	Phosphoserine aminotransferase	COG1932	2
HI	Polyprenyltransferase (heme O synthase)	COG0109	2
HI	Biotin carboxyl carrier protein	COG0511	2
HI	Deoxyxylulose-5-phosphate synthase	COG1154	1
HJ	Glutathione synthase/RimK-type ligase, ATP-grasp superfamily	COG0189	2
HR	Phosphoglycerate dehydrogenase or related dehydrogenase	COG0111	2
HR	Pimeloyl-ACP methyl ester carboxylesterase	COG0596	15
HR	Nicotinamidase-related amidase	COG1335	1
HR	Flavin-dependent oxidoreductase, luciferase family (includes alkanesulfonate monooxygenase SsuD and methylene tetrahydromethanopterin reductase)	COG2141	3
HT	Predicted unusual protein kinase regulating ubiquinone biosynthesis, AarF/ABC1/UbiB family	COG0661	1
I	Undecaprenyl pyrophosphate synthase	COG0020	1
I	Acetyl-CoA acetyltransferase	COG0183	7
I	1-acyl-sn-glycerol-3-phosphate acyltransferase	COG0204	3
I	Malonyl CoA-acyl carrier protein transacylase	COG0331	2
I	3-oxoacyl-[acyl-carrier-protein] synthase III	COG0332	2
I	Phospholipid biosynthesis protein PlsY, probable glycerol-3-phosphate acyltransferase	COG0344	1
I	Acyl-coenzyme A synthetase/AMP-(fatty) acid ligase	COG0365	3
I	Fatty acid/phospholipid biosynthesis enzyme	COG0416	1
I	Biotin carboxylase	COG0439	1
I	NADPH-dependent 2,4-dienoyl-CoA reductase, sulfur reductase, or a related oxidoreductase	COG0446	2
I	Phosphatidylglycerophosphate synthase	COG0558	3
I	CDP-diglyceride synthetase	COG0575	1
I	Glycerophosphoryl diester phosphodiesterase	COG0584	1
I	Enoyl-[acyl-carrier-protein] reductase (NADH)	COG0623	1
I	Acetyl esterase/lipase	COG0657	6
I	Membrane-associated phospholipid phosphatase	COG0671	1
I	Phosphatidylserine decarboxylase	COG0688	3
I	Phosphopantetheinyl transferase (holo-ACP synthase)	COG0736	1
I	1-deoxy-D-xylulose 5-phosphate reductoisomerase	COG0743	1
I	4-Hydroxy-3-methylbut-2-enyl diphosphate reductase IspH	COG0761	1
I	3-hydroxymyristoyl/3-hydroxydecanoyl-(acyl carrier protein) dehydratase	COG0764	2
I	Acetyl-CoA carboxylase beta subunit	COG0777	2
I	4-hydroxy-3-methylbut-2-en-1-yl diphosphate synthase IspG/GcpE	COG0821	2
I	Acyl-CoA thioesterase FadM	COG0824	4
I	Acetyl-CoA carboxylase alpha subunit	COG0825	3
I	Long-chain acyl-CoA synthetase (AMP-forming)	COG1022	2
I	Enoyl-CoA hydratase/carnithine racemase	COG1024	10
I	Phosphatidylserine synthase	COG1183	2
I	3-hydroxyacyl-CoA dehydrogenase	COG1250	1
I	Fatty-acid desaturase	COG1398	2
I	Phosphatidylserine/phosphatidylglycerophosphate/cardiolipin synthase or related enzyme	COG1502	1
I	Phytoene/squalene synthetase	COG1562	1
I	Acyl-CoA hydrolase	COG1607	2
I	Acyl CoA:acetate/3-ketoacid CoA transferase, alpha subunit	COG1788	2
I	Crotonobetainyl-CoA:carnitine CoA-transferase CaiB and related acyl-CoA transferases	COG1804	4
I	Methylmalonyl-CoA mutase, N-terminal domain/subunit	COG1884	1
I	Acyl-CoA thioesterase	COG1946	3
I	4-diphosphocytidyl-2C-methyl-D-erythritol kinase	COG1947	2
I	Acyl-CoA dehydrogenase related to the alkylation response protein AidB	COG1960	24
I	Undecaprenyl pyrophosphate phosphatase UppP	COG1968	1
I	Acyl dehydratase	COG2030	4
I	Acyl CoA:acetate/3-ketoacid CoA transferase, beta subunit	COG2057	2
I	3-hydroxyisobutyrate dehydrogenase or related beta-hydroxyacid dehydrogenase	COG2084	2
I	Cyclopropane fatty-acyl-phospholipid synthase and related methyltransferases	COG2230	1
I	Putative flippase GtrA (transmembrane translocase of bactoprenol-linked glucose)	COG2246	1
I	Lysophospholipase, alpha-beta hydrolase superfamily	COG2267	3
I	ABC-type transporter Mla maintaining outer membrane lipid asymmetry, periplasmic MlaC component	COG2854	1
I	Lipid-binding SYLF domain	COG2930	1
I	Sterol desaturase/sphingolipid hydroxylase, fatty acid hydroxylase superfamily	COG3000	6
I	Fatty acid desaturase	COG3239	4
I	Poly(3-hydroxyalkanoate) synthetase	COG3243	3
I	Hydroxyacyl-ACP dehydratase HTD2, hotdog domain	COG3777	1
I	Acyl-ACP thioesterase	COG3884	1
I	Phospholipid N-methyltransferase	COG3963	1
I	Acyl-CoA-binding protein	COG4281	1
I	Predicted lipid-binding transport protein, Tim44 family	COG4395	3
I	Poly-beta-hydroxyalkanoate depolymerase	COG4553	3
I	Acetyl/propionyl-CoA carboxylase, alpha subunit	COG4770	3
I	Acetyl-CoA carboxylase, carboxyltransferase component	COG4799	3
I	S-adenosylmethionine:diacylglycerol 3-amino-3-carboxypropyl transferase	COG5379	1
IQ	Acyl carrier protein	COG0236	10
IQ	3-oxoacyl-(acyl-carrier-protein) synthase	COG0304	3
IQ	Acyl-CoA synthetase (AMP-forming)/AMP-acid ligase II	COG0318	13
IQR	NAD(P)-dependent dehydrogenase, short-chain alcohol dehydrogenase family	COG1028	24
IR	Choline dehydrogenase or related flavoprotein	COG2303	1
J	Glutamyl- or glutaminyl-tRNA synthetase	COG0008	4
J	Ribosome-binding ATPase YchF, GTP1/OBG family	COG0012	2
J	Alanyl-tRNA synthetase	COG0013	2
J	Phenylalanyl-tRNA synthetase alpha subunit	COG0016	2
J	Arginyl-tRNA synthetase	COG0018	1
J	Methionine aminopeptidase	COG0024	4
J	16S rRNA A1518 and A1519 N6-dimethyltransferase RsmA/KsgA/DIM1 (may also have DNA glycosylase/AP lyase activity)	COG0030	1
J	tRNA(Ile)-lysidine synthase TilS/MesJ	COG0037	1
J	tRNA-dihydrouridine synthase	COG0042	2
J	Ribosomal protein S12	COG0048	4
J	Ribosomal protein S7	COG0049	3
J	Translation elongation factor EF-Tu, a GTPase	COG0050	6
J	Ribosomal protein S10	COG0051	4
J	Ribosomal protein S2	COG0052	3
J	Isoleucyl-tRNA synthetase	COG0060	1
J	Asp-tRNAAsn/Glu-tRNAGln amidotransferase B subunit	COG0064	2
J	Phenylalanyl-tRNA synthetase beta subunit	COG0072	1
J	tRNA-binding EMAP/Myf domain	COG0073	1
J	Ribosomal protein L11	COG0080	4
J	Ribosomal protein L1	COG0081	5
J	Ribosomal protein L3	COG0087	3
J	Ribosomal protein L4	COG0088	3
J	Ribosomal protein L23	COG0089	3
J	Ribosomal protein L2	COG0090	4
J	Ribosomal protein L22	COG0091	4
J	Ribosomal protein S3	COG0092	3
J	Ribosomal protein L14	COG0093	4
J	Ribosomal protein L5	COG0094	3
J	Ribosomal protein S8	COG0096	3
J	Ribosomal protein L6P/L9E	COG0097	3
J	Ribosomal protein S5	COG0098	2
J	Ribosomal protein S13	COG0099	4
J	Ribosomal protein S11	COG0100	4
J	tRNA U38,U39,U40 pseudouridine synthase TruA	COG0101	1
J	Ribosomal protein L13	COG0102	3
J	Ribosomal protein S9	COG0103	2
J	Histidyl-tRNA synthetase	COG0124	1
J	tRNA U55 pseudouridine synthase TruB, may also work on U342 of tmRNA	COG0130	1
J	Methionyl-tRNA synthetase	COG0143	1
J	16S rRNA C967 or C1407 C5-methylase, RsmB/RsmF family	COG0144	1
J	Asp-tRNAAsn/Glu-tRNAGln amidotransferase A subunit or related amidase	COG0154	4
J	Tyrosyl-tRNA synthetase	COG0162	1
J	Seryl-tRNA synthetase	COG0172	2
J	Aspartyl-tRNA synthetase	COG0173	1
J	Tryptophanyl-tRNA synthetase	COG0180	2
J	Ribosomal protein S15P/S13E	COG0184	5
J	Ribosomal protein S19	COG0185	4
J	Ribosomal protein S17	COG0186	6
J	Peptidyl-tRNA hydrolase	COG0193	1
J	Ribosomal protein L16/L10AE	COG0197	5
J	Ribosomal protein L24	COG0198	3
J	Ribosomal protein L15	COG0200	3
J	Ribosomal protein L17	COG0203	1
J	Ribosomal protein L27	COG0211	4
J	Cysteinyl-tRNA synthetase	COG0215	1
J	Protein chain release factor A	COG0216	2
J	tRNA(Leu) C34 or U34 (ribose-2'-O)-methylase TrmL, contains SPOUT domain	COG0219	1
J	tRNA G46 methylase TrmB	COG0220	1
J	Ribosomal protein L7/L12	COG0222	6
J	Methionyl-tRNA formyltransferase	COG0223	1
J	Ribosomal protein L28	COG0227	4
J	Ribosomal protein S16	COG0228	1
J	Ribosomal protein L34	COG0230	5
J	Ribosome recycling factor	COG0233	1
J	Ribosomal protein S18	COG0238	3
J	Peptide deformylase	COG0242	4
J	Ribosomal protein L10	COG0244	4
J	Ribosomal protein L31	COG0254	4
J	Ribosomal protein L29	COG0255	5
J	Ribosomal protein L18	COG0256	3
J	Ribosomal protein L36	COG0257	9
J	Ribosomal protein L21	COG0261	4
J	Translation elongation factor EF-Ts	COG0264	2
J	Ribosomal protein L33	COG0267	7
J	Ribosomal protein S20	COG0268	6
J	Translation initiation factor IF-3	COG0290	3
J	Ribosomal protein L35	COG0291	4
J	Ribosomal protein L20	COG0292	4
J	23S rRNA U2552 (ribose-2'-O)-methylase RlmE/FtsJ	COG0293	2
J	16S rRNA C1402 (ribose-2'-O) methylase RsmI	COG0313	1
J	ssRNA-specific RNase YbeY, 16S rRNA maturation enzyme	COG0319	1
J	tRNA A37 N6-isopentenylltransferase MiaA	COG0324	2
J	Ribosomal protein L32	COG0333	7
J	Ribosomal protein L19	COG0335	3
J	tRNA G37 N-methylase TrmD	COG0336	1
J	Queuine/archaeosine tRNA-ribosyltransferase	COG0343	1
J	Ribonuclease D	COG0349	2
J	16S rRNA G527 N7-methylase RsmG (former glucose-inhibited division protein B)	COG0357	1
J	Ribosomal protein L9	COG0359	2
J	Ribosomal protein S6	COG0360	4
J	Translation initiation factor IF-1	COG0361	5
J	Threonyl-tRNA synthetase	COG0441	2
J	Prolyl-tRNA synthetase	COG0442	1
J	tRNA U34 5-carboxymethylaminomethyl modifying enzyme MnmG/GidA	COG0445	2
J	Ribosomal protein S18 acetylase RimI and related acetyltransferases	COG0456	6
J	Translation elongation factor EF-G, a GTPase	COG0480	3
J	Translation elongation factor EF-4, membrane-bound GTPase	COG0481	2
J	tRNA U34 2-thiouridine synthase MnmA/TrmU, contains the PP-loop ATPase domain	COG0482	2
J	tRNA U34 5-carboxymethylaminomethyl modifying GTPase MnmE/TrmE	COG0486	1
J	Leucyl-tRNA synthetase	COG0495	2
J	Ribosomal protein S4 or related protein	COG0522	2
J	Valyl-tRNA synthetase	COG0525	1
J	Translation initiation factor IF-2, a GTPase	COG0532	1
J	tRNA A37 threonylcarbamoyltransferase TsaD	COG0533	1
J	Ribosomal protein S1	COG0539	2
J	Pseudouridylate synthase, 23S rRNA- or tRNA-specific	COG0564	3
J	tRNA C32,U32 (ribose-2'-O)-methylase TrmJ or a related methyltransferase	COG0565	1
J	tRNA G18 (ribose-2'-O)-methylase SpoU	COG0566	1
J	tRNA(Arg) A34 adenosine deaminase TadA	COG0590	1
J	RNase P protein component	COG0594	1
J	mRNA degradation ribonuclease J1/J2	COG0595	1
J	7-cyano-7-deazaguanine synthase (queuosine biosynthesis)	COG0603	1
J	tRNA nucleotidyltransferase/poly(A) polymerase	COG0617	1
J	tRNA A37 methylthiotransferase MiaB	COG0621	4
J	Ribonuclease PH	COG0689	1
J	Asp-tRNAAsn/Glu-tRNAGln amidotransferase C subunit	COG0721	2
J	RNA recognition motif (RRM) domain	COG0724	1
J	16S rRNA G966 N2-methylase RsmD	COG0742	1
J	Glycyl-tRNA synthetase, beta subunit	COG0751	1
J	Glycyl-tRNA synthetase, alpha subunit	COG0752	1
J	Ribosome maturation factor RimP	COG0779	1
J	NADPH-dependent 7-cyano-7-deazaguanine reductase QueF, C-terminal domain, T-fold superfamily	COG0780	1
J	Ribosomal silencing factor RsfS, regulates association of 30S and 50S subunits	COG0799	2
J	tRNA A37 threonylcarbamoyladenosine biosynthesis protein TsaE	COG0802	2
J	Ribosomal 30S subunit maturation factor RimM, required for 16S rRNA processing	COG0806	2
J	Adenine C2-methylase RlmN of 23S rRNA A2503 and tRNA A37	COG0820	2
J	Ribosomal protein S21	COG0828	8
J	Ribosome-binding factor A	COG0858	2
J	23S rRNA G2069 N7-methylase RlmK or C1962 C5-methylase RlmI	COG1092	1
J	GTPase Era, involved in 16S rRNA processing	COG1159	1
J	Polyribonucleotide nucleotidyltransferase (polynucleotide phosphorylase)	COG1185	1
J	Protein chain release factor B	COG1186	2
J	16S rRNA U516 pseudouridylate synthase RsuA and related 23S rRNA U2605, pseudouridylate synthases	COG1187	1
J	Folate-dependent tRNA-U54 methylase TrmFO/GidA	COG1206	1
J	tRNA A37 threonylcarbamoyladenosine modification protein TsaB	COG1214	1
J	RNA processing exonuclease, beta-lactamase fold, Cft2 family	COG1236	1
J	Lysyl-tRNA synthetase, class I	COG1384	1
J	16S rRNA U1498 N3-methylase RsmE	COG1385	1
J	Ribosome-associated translation inhibitor RaiA	COG1544	1
J	23S rRNA pseudoU1915 N3-methylase RlmH	COG1576	1
J	Epoxyqueuosine reductase QueG (queuosine biosynthesis)	COG1600	1
J	RNA polymerase-binding transcription factor DksA	COG1734	4
J	Archaeal ribosome-binding protein aMBF1, putative translation factor, contains Zn-ribbon and HTH domains	COG1813	2
J	Ribosomal protein L30/L7E	COG1841	3
J	MraZ, DNA-binding transcriptional regulator and inhibitor of RsmH methyltransferase activity	COG2001	1
J	50S ribosomal subunit-associated GTPase HflX	COG2262	2
J	Ribosomal protein L11 methylase PrmA	COG2264	2
J	Ribosomal protein L16 Arg81 hydroxylase, contains JmjC domain	COG2850	2
J	Ribosome association toxin PasT (RatA) of the RatAB toxin-antitoxin module	COG2867	2
J	Ser-tRNA(Ala) deacylase AlaX (editing enzyme)	COG2872	1
J	Methylase of polypeptide chain release factors	COG2890	1
J	Ribonuclease I	COG3719	1
J	Peptide chain release factor RF-3	COG4108	1
J	Membrane-anchored ribosome-binding protein, inhibits growth in stationary phase, ElaB/YqjD/DUF883 family	COG4575	1
J	Midasin, AAA ATPase with vWA domain, involved in ribosome maturation	COG5271	1
JM	NDP-sugar pyrophosphorylase, includes eIF-2Bgamma, eIF-2Bepsilon, and LPS biosynthesis proteins	COG1208	2
JO	Protein N-acetyltransferase, RimJ/RimL family	COG1670	8
JO	Proline 4-hydroxylase (includes Rps23 Pro-64 3,4-dihydroxylase Tpa1), contains SM-20 domain	COG3751	1
JU	L-asparaginase/archaeal Glu-tRNAGln amidotransferase subunit D	COG0252	1
K	DNA-directed RNA polymerase, beta subunit/140 kD subunit	COG0085	1
K	DNA-directed RNA polymerase, alpha subunit/40 kD subunit	COG0202	1
K	Transcription antitermination factor NusG	COG0250	3
K	Exoribonuclease R	COG0557	2
K	DNA-directed RNA polymerase, sigma subunit (sigma70/sigma32)	COG0568	3
K	dsRNA-specific ribonuclease	COG0571	1
K	DNA-binding transcriptional regulator, LysR family	COG0583	12
K	DNA-binding transcriptional regulator, ArsR family	COG0640	10
K	Transcription termination factor NusB	COG0781	1
K	Transcription elongation factor, GreA/GreB family	COG0782	3
K	DNA-binding transcriptional regulator, MerR family	COG0789	4
K	RNase H-fold protein, predicted Holliday junction resolvase in Firmicutes and mycoplasms, involved in anti-termination at Rho-dependent terminators	COG0816	1
K	Transcription termination factor Rho	COG1158	1
K	DNA-directed RNA polymerase specialized sigma subunit	COG1191	1
K	Cold shock protein, CspA family	COG1278	13
K	DNA-binding transcriptional regulator, AcrR family	COG1309	21
K	Transcriptional regulator NrdR, contains Zn-ribbon and ATP-cone domains	COG1327	2
K	RNA polymerase-interacting regulator, CarD/CdnL/TRCF family	COG1329	4
K	Chromosome segregation and condensation protein ScpB	COG1386	1
K	Transcriptional regulator, contains XRE-family HTH domain	COG1396	4
K	DNA-binding transcriptional regulator, IclR family	COG1414	5
K	Transcriptional regulator of heat shock response	COG1420	2
K	DNA-binding transcriptional regulator, XRE-family HTH domain	COG1476	3
K	DNA-directed RNA polymerase specialized sigma subunit, sigma54 homolog	COG1508	2
K	DNA-binding transcriptional regulator GbsR, MarR family	COG1510	1
K	DNA-binding transcriptional regulator, Lrp family	COG1522	4
K	DNA-directed RNA polymerase specialized sigma subunit, sigma24 family	COG1595	29
K	DNA-binding transcriptional regulator, LacI/PurR family	COG1609	7
K	Putative transcriptional regulator, AlgH/UPF0301 family	COG1678	1
K	DNA-binding transcriptional regulator YhcF, GntR family	COG1725	1
K	DNA-binding transcriptional regulator, HxlR family	COG1733	2
K	DNA-binding transcriptional regulator, MurR/RpiR family, contains HTH and SIS domains	COG1737	1
K	DNA-directed RNA polymerase, subunit K/omega	COG1758	1
K	DNA-binding transcriptional regulator, GntR family	COG1802	9
K	DNA-binding transcriptional regulator, MarR family	COG1846	5
K	DNA-binding transcriptional regulator, FrmR family	COG1937	2
K	DNA-binding transcriptional regulator, IscR family	COG1959	4
K	DNA-binding transcriptional regulator ModE (molybdenum-dependent)	COG2005	2
K	DNA-binding transcriptional regulator, FadR family	COG2186	1
K	DNA-binding transcriptional regulator, GntR family	COG2188	3
K	Predicted DNA-binding protein with Â‘double-wingÂ’ structural motif, MmcQ/YjbR family	COG2315	1
K	Predicted transcriptional regulator, ArsR family	COG2345	1
K	Uncharacterized Zn-ribbon-containing protein	COG2824	1
K	DNA-binding protein H-NS	COG2916	4
K	DNA-binding transcriptional regulator YiaG, XRE-type HTH domain	COG2944	1
K	Fic family protein	COG3177	1
K	DNA-binding transcriptional regulator YbjK	COG3226	1
K	Transcriptional regulator of acetoin/glycerol metabolism	COG3284	1
K	Transcriptional regulator, contains Arc/MetJ-type RHH (ribbon-helix-helix) DNA-binding domain	COG3609	3
K	DNA-binding transcriptional regulator, XRE family	COG3655	1
K	Predicted transcriptional regulator	COG3682	1
K	Predicted transcriptional regulator	COG3905	2
K	Predicted transcriptional regulator	COG4957	2
K	Transcriptional regulator GlxA family, contains an amidase domain and an AraC-type DNA-binding HTH domain	COG4977	3
K	Transmembrane transcriptional regulator (anti-sigma factor RsiW)	COG5662	1
KE	DNA-binding transcriptional regulator, MocR family, contains an aminotransferase domain	COG1167	3
KG	DNA-binding transcriptional regulator of sugar metabolism, DeoR/GlpR family	COG1349	1
KG	Sugar kinase of the NBD/HSP70 family, may contain an N-terminal HTH domain	COG1940	2
KJ	Transcriptional and/or translational regulatory protein YebC/TACO1	COG0217	2
KT	SOS-response transcriptional repressor LexA (RecA-mediated autopeptidase)	COG1974	2
KT	Phage shock protein PspC (stress-responsive transcriptional regulator)	COG1983	1
KT	DNA-binding response regulator, LytR/AlgR family	COG3279	4
KT	Transcriptional regulator containing PAS, AAA-type ATPase, and DNA-binding Fis domains	COG3829	1
KV	Bifunctional DNA-binding transcriptional regulator of stationary/sporulation/toxin gene expression and antitoxin component of the YhaV-PrlF toxin-antitoxin module	COG2002	1
L	3-methyladenine DNA glycosylase/8-oxoguanine DNA glycosylase	COG0122	2
L	Endonuclease III	COG0177	1
L	Excinuclease UvrABC ATPase subunit	COG0178	1
L	DNA gyrase/topoisomerase IV, subunit B	COG0187	2
L	DNA gyrase/topoisomerase IV, subunit A	COG0188	3
L	Superfamily I DNA or RNA helicase	COG0210	1
L	DNA mismatch repair ATPase MutS	COG0249	1
L	Formamidopyrimidine-DNA glycosylase	COG0266	2
L	NAD-dependent DNA ligase	COG0272	1
L	Replicative DNA helicase	COG0305	1
L	Excinuclease UvrABC, nuclease subunit	COG0322	1
L	DNA mismatch repair ATPase MutL	COG0323	1
L	Recombinational DNA repair protein RecR	COG0353	1
L	DNA primase (bacterial type)	COG0358	1
L	Nucleotidyltransferase/DNA polymerase involved in DNA repair	COG0389	1
L	Archaeal DNA helicase HerA or a related bacterial ATPase, contains HAS-barrel and ATPase domains	COG0433	1
L	RecA/RadA recombinase	COG0468	3
L	Broad specificity polyphosphatase and 5'/3'-nucleotidase SurE	COG0496	2
L	DNA repair ATPase RecN	COG0497	1
L	Superfamily II DNA and RNA helicase	COG0513	5
L	Excinuclease UvrABC helicase subunit UvrB	COG0556	2
L	DNA polymerase III, alpha subunit	COG0587	2
L	DNA polymerase III sliding clamp (beta) subunit, PCNA homolog	COG0592	2
L	Chromosomal replication initiation ATPase DnaA	COG0593	3
L	Single-stranded DNA-specific exonuclease, DHH superfamily, may be involved in archaeal DNA replication intiation	COG0608	1
L	Single-stranded DNA-binding protein	COG0629	2
L	Holliday junction resolvasome RuvABC DNA-binding subunit	COG0632	1
L	Uracil DNA glycosylase	COG0692	1
L	Exonuclease III	COG0708	2
L	Bacterial nucleoid DNA-binding protein	COG0776	8
L	Predicted endonuclease distantly related to archaeal Holliday junction resolvase	COG0792	1
L	DNA polymerase III, epsilon subunit or related 3'-5' exonuclease	COG0847	2
L	DNA modification methylase	COG0863	2
L	ATP-dependent exoDNAse (exonuclease V) beta subunit (contains helicase and exonuclease domains)	COG1074	1
L	Reverse gyrase	COG1110	1
L	Primosomal protein N' (replication factor Y) - superfamily II helicase	COG1198	1
L	Rad3-related DNA helicase	COG1199	1
L	RecG-like helicase	COG1200	1
L	Lhr-like helicase	COG1201	1
L	DNA anti-recombination protein (rearrangement mutator) RmuC	COG1322	2
L	Chromatin segregation and condensation protein Rec8/ScpA/Scc1, kleisin family	COG1354	1
L	Recombinational DNA repair protein (RecF pathway)	COG1381	1
L	DNA polymerase III, delta subunit	COG1466	1
L	Endonuclease YncB, thermonuclease family	COG1525	2
L	DNA repair photolyase	COG1533	1
L	Exonuclease VII, large subunit	COG1570	1
L	Exonuclease VII small subunit	COG1722	1
L	ATP-dependent DNA ligase	COG1793	1
L	Site-specific DNA recombinase related to the DNA invertase Pin	COG1961	1
L	DNA repair protein RadC, contains a helix-hairpin-helix DNA-binding motif	COG2003	2
L	Holliday junction resolvasome RuvABC, ATP-dependent DNA helicase subunit	COG2255	1
L	Replication-associated recombination protein RarA (DNA-dependent ATPase)	COG2256	1
L	Predicted endonuclease, GIY-YIG superfamily	COG2827	1
L	Very-short-patch-repair endonuclease	COG2852	1
L	DNA polymerase III, chi subunit	COG2927	1
L	Primosomal replication protein N	COG2965	1
L	Endogenous inhibitor of DNA gyrase, YacG/DUF329 family	COG3024	2
L	DNA gyrase inhibitor GyrI	COG3449	1
L	Inactivated superfamily I helicase	COG3893	1
L	Site-specific recombinase XerD	COG4974	1
LK	Transcription-repair coupling factor (superfamily II helicase)	COG1197	1
LX	Integrase	COG0582	3
M	dTDP-4-amino-4,6-dideoxygalactose transaminase	COG0399	1
M	Glycosyltransferase involved in cell wall bisynthesis	COG0438	13
M	Glucosamine 6-phosphate synthetase, contains amidotransferase and phosphosugar isomerase domains	COG0449	1
M	Nucleoside-diphosphate-sugar epimerase	COG0451	6
M	Glycosyltransferase involved in cell wall bisynthesis	COG0463	4
M	UDP-N-acetylmuramyl pentapeptide phosphotransferase/UDP-N-acetylglucosamine-1-phosphate transferase	COG0472	1
M	Small-conductance mechanosensitive channel	COG0668	2
M	UDP-N-acetyl-D-mannosaminuronate dehydrogenase	COG0677	1
M	Prolipoprotein diacylglyceryltransferase	COG0682	1
M	UDP-N-acetylglucosamine:LPS N-acetylglucosamine transferase	COG0707	1
M	Peptidoglycan biosynthesis protein MviN/MurJ, putative lipid II flippase	COG0728	1
M	Murein DD-endopeptidase MepM and murein hydrolase activator NlpD, contain LysM domain	COG0739	1
M	Membrane carboxypeptidase (penicillin-binding protein)	COG0744	3
M	Membrane-anchored protein YidD, putatitve component of membrane protein insertase Oxa1/YidC/SpoIIIJ	COG0759	1
M	UDP-N-acetylglucosamine enolpyruvyl transferase	COG0766	2
M	ABC-type transporter Mla maintaining outer membrane lipid asymmetry, permease component MlaE	COG0767	1
M	UDP-N-acetylmuramyl pentapeptide synthase	COG0770	1
M	UDP-N-acetylmuramoylalanine-D-glutamate ligase	COG0771	1
M	UDP-N-acetylmuramate-alanine ligase	COG0773	2
M	UDP-3-O-acyl-N-acetylglucosamine deacetylase	COG0774	1
M	Alanine racemase	COG0787	1
M	Glutamate racemase	COG0796	1
M	Rare lipoprotein A, peptidoglycan hydrolase digesting "naked" glycans, contains C-terminal SPOR domain	COG0797	1
M	Periplasmic protein TonB, links inner and outer membranes	COG0810	1
M	UDP-N-acetylenolpyruvoylglucosamine reductase	COG0812	1
M	Apolipoprotein N-acyltransferase	COG0815	1
M	Mannose-1-phosphate guanylyltransferase	COG0836	1
M	N-acetylmuramoyl-L-alanine amidase	COG0860	1
M	UDP-glucose 6-dehydrogenase	COG1004	1
M	UDP-glucose 4-epimerase	COG1087	1
M	dTDP-D-glucose 4,6-dehydratase	COG1088	2
M	GDP-D-mannose dehydratase	COG1089	1
M	dTDP-4-dehydrorhamnose reductase	COG1091	1
M	ABC-type transporter Mla maintaining outer membrane lipid asymmetry, ATPase component MlaF	COG1127	1
M	ABC-type lipopolysaccharide export system, ATPase component	COG1137	2
M	Bifunctional protein GlmU, N-acetylglucosamine-1-phosphate-uridyltransferase/glucosamine-1-phosphate-acetyltransferase	COG1207	1
M	dTDP-glucose pyrophosphorylase	COG1209	1
M	UTP-glucose-1-phosphate uridylyltransferase	COG1210	2
M	CMP-2-keto-3-deoxyoctulosonic acid synthetase	COG1212	1
M	Phosphoglycerol transferase MdoB or a related enzyme of AlkP superfamily	COG1368	1
M	LysM repeat	COG1388	1
M	LPS assembly outer membrane protein LptD (organic solvent tolerance protein OstA)	COG1452	1
M	ABC-type transporter Mla maintaining outer membrane lipid asymmetry, periplasmic component MlaD	COG1463	2
M	Outer membrane protein TolC	COG1538	3
M	Periplasmic protein involved in polysaccharide export, contains SLBB domain of the beta-grasp fold	COG1596	2
M	Muramoyltetrapeptide carboxypeptidase LdcA (peptidoglycan recycling)	COG1619	1
M	D-alanyl-D-alanine carboxypeptidase	COG1686	1
M	Basic membrane lipoprotein Med, periplasmic binding protein (PBP1-ABC) superfamily	COG1744	1
M	Aspartate/glutamate racemase	COG1794	2
M	Peptidoglycan/LPS O-acetylase OafA/YrhL, contains acyltransferase and SGNH-hydrolase domains	COG1835	1
M	dTDP-4-dehydrorhamnose 3,5-epimerase or related enzyme	COG1898	3
M	UDP-N-acetyl-D-mannosaminuronic acid transferase, WecB/TagA/CpsF family	COG1922	1
M	Lipopolysaccharide export system protein LptA	COG1934	2
M	Large-conductance mechanosensitive channel	COG1970	2
M	Sugar transferase involved in LPS biosynthesis (colanic, teichoic acid)	COG2148	1
M	D-alanyl-D-alanine dipeptidase	COG2173	1
M	Membrane protein involved in the export of O-antigen and teichoic acid	COG2244	4
M	Membrane-bound lytic murein transglycosylase	COG2821	1
M	Outer membrane lipoprotein-sorting protein	COG2834	1
M	ABC-type transporter Mla maintaining outer membrane lipid asymmetry, lipoprotein component MlaA	COG2853	1
M	Murein tripeptide amidase MpaA	COG2866	1
M	3-deoxy-D-manno-octulosonic acid (KDO) 8-phosphate synthase	COG2877	2
M	UDP-2,3-diacylglucosamine pyrophosphatase LpxH	COG2908	1
M	Outer membrane protein assembly factor BamE, lipoprotein component of the BamABCDE complex	COG2913	2
M	Membrane-bound lytic murein transglycosylase B	COG2951	1
M	Murein L,D-transpeptidase YcbB/YkuD	COG2989	1
M	N-acetyl-anhydromuramyl-L-alanine amidase AmpD	COG3023	1
M	Murein L,D-transpeptidase YafK	COG3034	1
M	Outer membrane protein W	COG3047	1
M	ABC-type transporter Mla maintaining outer membrane lipid asymmetry, MlaB component, contains STAS domain	COG3113	1
M	Outer membrane protein (porin)	COG3203	1
M	Uncharacterized protein involved in exopolysaccharide biosynthesis	COG3206	1
M	Small-conductance mechanosensitive channel	COG3264	1
M	O-antigen ligase	COG3307	1
M	Capsule polysaccharide export protein KpsE/RkpR	COG3524	1
M	Capsule polysaccharide modification protein KpsS	COG3562	1
M	Capsule polysaccharide export protein KpsC/LpsZ	COG3563	1
M	Opacity protein and related surface antigens	COG3637	5
M	Outer membrane scaffolding protein for murein synthesis, MipA/OmpV family	COG3713	1
M	Outer membrane protein assembly factor BamD, BamD/ComL family	COG4105	2
M	ABC-type transport system, involved in lipoprotein release, permease component	COG4591	3
M	Outer membrane protein assembly factor BamA	COG4775	2
M	Membrane carboxypeptidase/penicillin-binding protein	COG5009	3
MI	Short-chain dehydrogenase involved in D-alanine esterification of teichoic acids	COG3967	1
MN	Lipopolysaccharide export LptBFGC system, permease protein LptF	COG0795	4
MO	NDP-sugar epimerase, includes UDP-GlcNAc-inverting 4,6-dehydratase FlaA1 and capsular polysaccharide biosynthesis protein EpsC	COG1086	1
MO	Periplasmic chaperone for outer membrane proteins, Skp family	COG2825	1
MR	D-alanine-D-alanine ligase and related ATP-grasp enzymes	COG1181	1
MR	L-alanine-DL-glutamate epimerase or related enzyme of enolase superfamily	COG4948	1
MU	Lipoprotein signal peptidase	COG0597	2
MV	Multidrug efflux pump subunit AcrA (membrane-fusion protein)	COG0845	6
N	Tat protein secretion system quality control protein TatD (DNase activity)	COG0084	1
N	Cellulose biosynthesis protein BcsQ	COG1192	7
N	Glycosyltransferase, catalytic subunit of cellulose synthase and poly-beta-1,6-N-acetylglucosamine synthase	COG1215	2
N	Flagellar hook-associated protein FlgK	COG1256	1
N	Flagellar motor component MotA	COG1291	1
N	Flagellar biosynthesis pathway, component FlhA	COG1298	2
N	Flagellar biosynthetic protein FliP	COG1338	1
N	Flagellin and related hook-associated protein FlgL	COG1344	2
N	Flagellar motor protein MotB	COG1360	2
N	Flagellar biosynthesis GTPase FlhF	COG1419	1
N	Flagellar motor switch protein FliG	COG1536	1
N	Flagellar basal body rod protein FlgC	COG1558	1
N	Flagellar hook-basal body complex protein FliE	COG1677	1
N	Flagellar biosynthesis protein FliR	COG1684	1
N	Flagellar basal body P-ring protein FlgI	COG1706	1
N	Flagellar hook protein FlgE	COG1749	1
N	Flagellar basal body rod protein FlgB	COG1815	1
N	Flagellar hook assembly protein FlgD	COG1843	1
N	Flagellar motor switch protein FliM	COG1868	1
N	Flagellar biosynthesis protein FliQ	COG1987	1
N	Flagellar basal body L-ring protein FlgH	COG2063	1
N	Flagellar biogenesis protein FliO	COG3190	1
N	Flagellar basal body rod protein FlgG	COG4786	1
N	Flagellar basal body rod protein FlgF	COG4787	1
N	Acetyltransferase involved in cellulose biosynthesis, CelD/BcsL family	COG5653	1
NU	Flagellin-specific chaperone FliS	COG1516	1
NU	Flagellar biosynthesis/type III secretory pathway M-ring protein FliF/YscJ	COG1766	1
NU	Flagellar motor switch/type III secretory pathway protein FliN	COG1886	1
NU	Prepilin signal peptidase PulO (type II secretory pathway) or related peptidase	COG1989	1
NUW	Type II secretory pathway, component PulF	COG1459	1
NUW	Type II secretory pathway, pseudopilin PulG	COG2165	1
NUW	Type II secretory pathway ATPase GspE/PulE or T4P pilus assembly pathway ATPase PilB	COG2804	1
NW	Tfp pilus assembly protein PilT, pilus retraction ATPase	COG2805	1
NW	Tfp pilus assembly protein PilF	COG3063	1
NW	Tfp pilus assembly protein PilO	COG3167	1
NW	Tfp pilus assembly protein PilP	COG3168	2
NW	Tfp pilus assembly protein PilX	COG4726	1
NW	Tfp pilus assembly protein, major pilin PilA	COG4969	1
NW	Tfp pilus assembly protein FimT	COG4970	1
NW	Tfp pilus assembly protein, ATPase PilM	COG4972	1
NW	Tfp pilus assembly protein, ATPase PilU	COG5008	1
O	Molecular chaperone IbpA, HSP20 family	COG0071	5
O	Peptide methionine sulfoxide reductase MsrA	COG0225	3
O	Peptide methionine sulfoxide reductase MsrB	COG0229	4
O	Co-chaperonin GroES (HSP10)	COG0234	4
O	Periplasmic serine protease, S1-C subfamily, contain C-terminal PDZ domain	COG0265	3
O	Glutaredoxin-related protein	COG0278	5
O	Fe-S cluster assembly iron-binding protein IscA	COG0316	4
O	Molecular chaperone, HSP90 family	COG0326	1
O	Regulator of protease activity HflC, stomatin/prohibitin superfamily	COG0330	4
O	Folate-binding Fe-S cluster repair protein YgfZ, possible role in tRNA modification	COG0354	2
O	Fe-S cluster assembly ATPase SufC	COG0396	1
O	Molecular chaperone DnaK (HSP70)	COG0443	4
O	Chaperonin GroEL (HSP60 family)	COG0459	1
O	ATP-dependent Zn proteases	COG0465	2
O	ATP-dependent Lon protease, bacterial type	COG0466	2
O	DnaJ-class molecular chaperone with C-terminal Zn finger domain	COG0484	3
O	Thioredoxin reductase	COG0492	3
O	Zn-dependent protease with chaperone function	COG0501	1
O	Thiol-disulfide isomerase or thioredoxin	COG0526	2
O	ATP-dependent Clp protease ATP-binding subunit ClpA	COG0542	3
O	FKBP-type peptidyl-prolyl cis-trans isomerase (trigger factor)	COG0544	2
O	FKBP-type peptidyl-prolyl cis-trans isomerase	COG0545	2
O	Molecular chaperone GrpE (heat shock protein)	COG0576	2
O	Periplasmic serine protease, ClpP class	COG0616	1
O	Glutathione S-transferase	COG0625	15
O	Peptidyl-prolyl cis-trans isomerase (rotamase) - cyclophilin family	COG0652	2
O	Peroxiredoxin	COG0678	2
O	tmRNA-binding protein	COG0691	2
O	Fe-S cluster biogenesis protein NfuA, 4Fe-4S-binding domain	COG0694	1
O	Glutaredoxin	COG0695	2
O	Membrane associated serine protease, rhomboid family	COG0705	1
O	Fe-S cluster assembly scaffold protein SufB	COG0719	2
O	ATP-dependent protease ClpP, protease subunit	COG0740	2
O	ABC-type transport system involved in cytochrome c biogenesis, permease component	COG0755	1
O	Parvulin-like peptidyl-prolyl isomerase	COG0760	1
O	C-terminal processing protease CtpA/Prc, contains a PDZ domain	COG0793	2
O	NifU homolog involved in Fe-S cluster formation	COG0822	2
O	NAD-dependent protein deacetylase, SIR2 family	COG0846	1
O	FKBP-type peptidyl-prolyl cis-trans isomerase 2	COG1047	3
O	Predicted ATP-dependent serine protease	COG1066	1
O	ATP-dependent protease Clp, ATPase subunit	COG1219	2
O	ATP-dependent protease HslVU (ClpYQ), ATPase subunit	COG1220	2
O	Peroxiredoxin	COG1225	3
O	Redox-regulated molecular chaperone, HSP33 family	COG1281	1
O	Transglutaminase-like enzyme, putative cysteine protease	COG1305	2
O	Proteasome lid subunit RPN8/RPN11, contains Jab1/MPN domain metalloenzyme (JAMM) motif	COG1310	1
O	Glutamine synthetase adenylyltransferase	COG1391	1
O	Disulfide bond formation protein DsbB	COG1495	2
O	Protein-disulfide isomerase	COG1651	5
O	Xanthine and CO dehydrogenase maturation factor, XdhC/CoxF family	COG1975	2
O	Zn-dependent protease (includes SpoIVFB)	COG1994	2
O	Cytochrome oxidase Cu insertion factor, SCO1/SenC/PrrC family	COG1999	1
O	ATP-dependent Clp protease adapter protein ClpS	COG2127	2
O	Putative SOS response-associated peptidase YedK	COG2135	1
O	SOS response regulatory protein OraA/RecX, interacts with RecA	COG2137	1
O	Sulfur transfer protein SufE, Fe-S center assembly	COG2166	1
O	Gamma-glutamyl:cysteine ligase YbdK, ATP-grasp superfamily	COG2170	1
O	Zn-dependent amino- or carboxypeptidase, M28 family	COG2234	1
O	Leu/Phe-tRNA-protein transferase	COG2360	2
O	Protein-L-isoaspartate O-methyltransferase	COG2518	3
O	Predicted dithiol-disulfide isomerase, DsbA family	COG2761	2
O	Arginyl-tRNA--protein-N-Asp/Glu arginylyltransferase	COG2935	2
O	Succinate dehydrogenase flavin-adding protein, antitoxin component of the CptAB toxin-antitoxin module	COG2938	1
O	Negative regulator of GroEL, contains thioredoxin-like and TPR-like domains	COG3118	7
O	Cytochrome oxidase assembly protein ShyY1	COG3346	1
O	Predicted proteasome-type protease	COG3484	1
O	Predicted metalloendopeptidase	COG3590	1
O	Heat shock protein HspQ	COG3785	1
O	Predicted Zn-dependent protease, minimal metalloprotease (MMP)-like domain	COG3824	1
O	Predicted O-linked N-acetylglucosamine transferase, SPINDLY family	COG3914	1
O	Membrane protease subunit, stomatin/prohibitin family, contains C-terminal Zn-ribbon domain	COG4260	1
O	ABC-type transport system involved in Fe-S cluster assembly, permease and ATPase components	COG5265	1
O	Chaperone required for the assembly of the mitochondrial F1-ATPase	COG5387	1
O	ATP-dependent protease HslVU (ClpYQ), peptidase subunit	COG5405	2
OK	Membrane-associated protease RseP, regulator of RpoE activity	COG0750	2
OT	UTP:GlnB (protein PII) uridylyltransferase	COG2844	1
P	Anion-transporting ATPase, ArsA/GET3 family	COG0003	1
P	Ammonia channel protein AmtB	COG0004	1
P	NhaP-type Na+/H+ or K+/H+ antiporter	COG0025	1
P	ABC-type phosphate transport system, periplasmic component	COG0226	2
P	Carbonic anhydrase	COG0288	2
P	Phosphate/sulfate permease	COG0306	1
P	Catalase (peroxidase I)	COG0376	1
P	Kef-type K+ transport system, membrane component KefB	COG0475	3
P	ABC-type phosphate transport system, permease component	COG0573	1
P	ABC-type phosphate transport system, permease component	COG0581	1
P	Mg2+ and Co2+ transporter CorA	COG0598	2
P	ABC-type nitrate/sulfonate/bicarbonate transport system, permease component	COG0600	1
P	Superoxide dismutase	COG0605	4
P	Rhodanese-related sulfurtransferase	COG0607	3
P	Sulfate permease or related transporter, MFS superfamily	COG0659	1
P	High-affinity Fe2+/Pb2+ permease	COG0672	1
P	Phosphate uptake regulator	COG0704	2
P	ABC-type nitrate/sulfonate/bicarbonate transport system, periplasmic component	COG0715	3
P	ABC-type molybdate transport system, periplasmic component	COG0725	1
P	Fe2+ or Zn2+ uptake regulation protein	COG0735	6
P	Catalase	COG0753	1
P	Polyphosphate kinase	COG0855	2
P	Membrane protein TerC, possibly involved in tellurium resistance	COG0861	1
P	ABC-type nitrate/sulfonate/bicarbonate transport system, ATPase component	COG1116	3
P	ABC-type phosphate transport system, ATPase component	COG1117	2
P	ABC-type sulfate/molybdate transport systems, ATPase component	COG1118	1
P	ABC-type Fe3+ transport system, permease component	COG1178	1
P	Co/Zn/Cd efflux system component	COG1230	2
P	Phosphoribosyl 1,2-cyclic phosphodiesterase	COG1235	2
P	Uncharacterized protein involved in tolerance to divalent cations	COG1324	1
P	Nitrogenase subunit NifH, an ATPase	COG1348	2
P	Arsenate reductase and related proteins, glutaredoxin family	COG1393	4
P	Intracellular sulfur oxidation protein, DsrE/DsrF family	COG1416	1
P	Copper oxidase (laccase) domain	COG1496	1
P	Outer membrane receptor proteins, mostly Fe transport	COG1629	16
P	Predicted Fe2+/Mn2+ transporter, VIT1/CCC1 family	COG1814	2
P	ABC-type Fe3+ transport system, periplasmic component	COG1840	3
P	Fe2+ transport system protein FeoA	COG1918	1
P	Iron-binding protein CyaY, frataxin homolog	COG1965	1
P	Putative Mn2+ efflux pump MntP	COG1971	1
P	Cu/Zn superoxide dismutase	COG2032	1
P	Predicted flavoprotein CzcO associated with the cation diffusion facilitator CzcD	COG2072	1
P	Multisubunit Na+/H+ antiporter, MnhB subunit	COG2111	1
P	Alkylhydroperoxidase family enzyme, contains CxxC motif	COG2128	1
P	K+-transporting ATPase, c chain	COG2156	1
P	Bacterioferritin (cytochrome b1)	COG2193	3
P	Cation transport ATPase	COG2217	1
P	Nitrate/nitrite transporter NarK	COG2223	1
P	Mg/Co/Ni transporter MgtE (contains CBS domain)	COG2239	1
P	Truncated hemoglobin YjbI	COG2346	1
P	Copper-binding protein CopC (methionine-rich)	COG2372	1
P	Copper chaperone CopZ	COG2608	1
P	Nitrogenase molybdenum-iron protein, alpha and beta chains	COG2710	4
P	3-mercaptopyruvate sulfurtransferase SseA, contains two rhodanese domains	COG2897	3
P	Bacterioferritin-associated ferredoxin	COG2906	1
P	Uncharacterized protein affecting Mg2+/Co2+ transport	COG2967	2
P	K+ transporter	COG3158	1
P	ABC-type phosphate/phosphonate transport system, periplasmic component	COG3221	1
P	Phosphodiesterase/alkaline phosphatase D	COG3540	1
P	Uncharacterized protein involved in copper resistance	COG3667	1
P	Cu/Ag efflux pump CusA	COG3696	2
P	Thiosulfate reductase cytochrome b subunit	COG4117	1
P	ABC-type molybdate transport system, ATPase component	COG4148	1
P	ABC-type molybdate transport system, permease component	COG4149	2
P	Nitrous oxide reductase	COG4263	1
P	ABC-type taurine transport system, periplasmic component	COG4521	1
P	Mg2+ and Co2+ transporter CorC, contains CBS pair and CorC-HlyC domains	COG4535	1
P	Outer membrane receptor for ferrienterochelin and colicins	COG4771	1
P	Outer membrane receptor for monomeric catechols	COG4774	2
P	Periplasmic regulator RcnB of Ni and Co efflux	COG5455	2
P	Nitrogen fixation protein FixH	COG5456	1
PH	ABC-type cobalamin/Fe3+-siderophores transport system, ATPase component	COG1120	1
PO	Fe-S cluster biosynthesis and repair protein YggX	COG2924	1
PQ	Ferredoxin subunit of nitrite reductase or a ring-hydroxylating dioxygenase	COG2146	1
PR	Alkaline phosphatase	COG1785	1
PR	Phenylpropionate dioxygenase or related ring-hydroxylating dioxygenase, large terminal subunit	COG4638	1
PT	Periplasmic ferric-dicitrate binding protein FerR, regulates iron transport through sigma-19	COG3712	3
PV	DNA-binding ferritin-like protein (oxidative damage protectant)	COG0783	2
Q	2-keto-4-pentenoate hydratase/2-oxohepta-3-ene-1,7-dioic acid hydratase (catechol pathway)	COG0179	4
Q	Catechol 2,3-dioxygenase or other lactoylglutathione lyase family enzyme	COG0346	15
Q	Dienelactone hydrolase	COG0412	4
Q	Predicted house-cleaning NTP pyrophosphatase, Maf/HAM1 superfamily	COG0424	2
Q	Imidazolonepropionase or related amidohydrolase	COG1228	5
Q	Phytoene dehydrogenase-related protein	COG1233	3
Q	Phenylpyruvate tautomerase PptA, 4-oxalocrotonate tautomerase family	COG1942	1
Q	Acyl-coenzyme A thioesterase PaaI, contains HGG motif	COG2050	6
Q	Taurine dioxygenase, alpha-ketoglutarate-dependent	COG2175	2
Q	Acyl-homoserine lactone (AHL) acylase PvdQ	COG2366	2
Q	Aromatic ring hydroxylase	COG2368	1
Q	Gentisate 1,2-dioxygenase	COG3435	1
Q	Isopenicillin N synthase and related dioxygenases	COG3491	1
Q	N-acyl-D-aspartate/D-glutamate deacylase	COG3653	2
Q	Carotenoid cleavage dioxygenase or a related enzyme	COG3670	2
Q	Cu2+-containing amine oxidase	COG3733	1
Q	Aromatic ring-cleaving dioxygenase	COG3805	2
Q	2-hydroxychromene-2-carboxylate isomerase	COG3917	3
Q	Predicted ABC-type transport system involved in lysophospholipase L1 biosynthesis, ATPase component	COG4181	2
Q	Limonene-1,2-epoxide hydrolase	COG4308	1
Q	TRAP-type mannitol/chloroaromatic compound transport system, periplasmic component	COG4663	2
Q	TRAP-type mannitol/chloroaromatic compound transport system, large permease component	COG4664	1
Q	TRAP-type mannitol/chloroaromatic compound transport system, small permease component	COG4665	1
Q	Ectoine hydroxylase-related dioxygenase, phytanoyl-CoA dioxygenase (PhyH) family	COG5285	1
QR	SAM-dependent methyltransferase	COG0500	6
QR	NADPH-dependent curcumin reductase CurA	COG2130	1
QT	Polyhydroxyalkanoate (PHA) synthesis regulator protein, binds DNA and PHA	COG5394	3
QV	Cytochrome P450	COG2124	6
R	Predicted glutamine amidotransferase	COG0121	1
R	Short-chain dehydrogenase	COG0300	3
R	Predicted Zn-dependent protease or its inactivated homolog	COG0312	4
R	Uncharacterized pyridoxal phosphate-containing protein, affects Ilv metabolism, UPF0001 family	COG0325	1
R	Predicted epimerase YddE/YHI9, PhzF superfamily	COG0384	1
R	Predicted amidohydrolase	COG0388	3
R	ATPase components of ABC transporters with duplicated ATPase domains	COG0488	3
R	Glyoxylase or a related metal-dependent hydrolase, beta-lactamase superfamily II	COG0491	10
R	GTPase, G3E family	COG0523	1
R	Organic radical activating enzyme	COG0602	1
R	Predicted Zn-dependent peptidase	COG0612	2
R	Predicted metal-dependent phosphoesterase TrpH, contains PHP domain	COG0613	1
R	Predicted phosphodiesterase	COG0622	1
R	Predicted PurR-regulated permease PerM	COG0628	2
R	Carbonic anhydrase or acetyltransferase, isoleucine patch superfamily	COG0663	2
R	Predicted oxidoreductase (related to aryl-alcohol dehydrogenase)	COG0667	2
R	Integral membrane protein, interacts with FtsH	COG0670	6
R	Putative intracellular protease/amidase	COG0693	1
R	Uncharacterized conserved protein YbjT, contains NAD(P)-binding and DUF2867 domains	COG0702	3
R	MoxR-like ATPase	COG0714	6
R	Conserved DNA-binding protein YbaB (function unknown)	COG0718	1
R	Na+-dependent transporter, SNF family	COG0733	1
R	Predicted amidophosphoribosyltransferases	COG1040	1
R	Predicted sulfurtransferase	COG1054	2
R	Predicted nucleotide-utilizing enzyme related to molybdopterin-biosynthesis enzyme MoeA	COG1058	1
R	Zn-dependent alcohol dehydrogenase	COG1062	2
R	Predicted GTPases	COG1160	2
R	Hemolysin or related protein, contains CBS domains	COG1253	3
R	Metallophosphoesterase superfamily enzyme	COG1407	1
R	Uncharacterized SAM-binding protein YcdF, DUF218 family	COG1434	1
R	Predicted metal-dependent hydrolase	COG1451	1
R	Metal-dependent amidase/aminoacylase/carboxypeptidase	COG1473	3
R	Predicted nucleic acid-binding protein, contains PIN domain	COG1487	2
R	Predicted pyrophosphatase or phosphodiesterase, AlkP superfamily	COG1524	1
R	Lactam utilization protein B (function unknown)	COG1540	2
R	Uncharacterized OB-fold protein, contains Zn-ribbon domain	COG1545	1
R	Predicted amidohydrolase YtcJ	COG1574	1
R	Predicted Rossmann fold nucleotide-binding protein	COG1611	2
R	Predicted RNA binding protein YcfA, dsRBD-like fold, HicA-like mRNA interferase family	COG1724	1
R	Periplasmic TolA-binding protein (function unknown)	COG1729	1
R	Redox-sensitive bicupin YhaK, pirin superfamily	COG1741	1
R	Uncharacterized inner membrane protein YnfA, drug/metabolite transporter superfamily	COG1742	1
R	Uncharacterized OsmC-related protein	COG1765	1
R	Predicted nucleic acid-binding protein, contains PIN domain	COG1848	1
R	Uncharacterized conserved protein, phosphatidylethanolamine-binding protein (PEBP) family	COG1881	2
R	Cupin domain protein related to quercetin dioxygenase	COG1917	2
R	NAD(P)H-dependent flavin oxidoreductase YrpB, nitropropane dioxygenase family	COG2070	4
R	Uncharacterized conserved protein YtfP, gamma-glutamylcyclotransferase (GGCT)/AIG2-like family	COG2105	1
R	Predicted metal-dependent hydrolase, TIM-barrel fold	COG2159	1
R	Putative NADPH-quinone reductase (modulator of drug activity B)	COG2249	1
R	Uncharacterized membrane protein YeaQ/YmgE, transglycosylase-associated protein family	COG2261	4
R	Predicted metalloprotease	COG2321	2
R	Predicted nucleic acid-binding protein, contains Zn-ribbon domain	COG2331	1
R	Uncaracterized surface protein containing fasciclin (FAS1) repeats	COG2335	2
R	Uncharacterized conserved protein YciI, contains a putative active-site phosphohistidine	COG2350	2
R	Polyisoprenoid-binding periplasmic protein YceI	COG2353	1
R	Predicted acetyltransferase, GNAT superfamily	COG2388	2
R	Uncharacterized membrane protein YedE/YeeE, contains two sulfur transport domains	COG2391	3
R	Possible nuclease of RNase H fold, RuvC/YqgF family	COG2433	2
R	Predicted ATPase, AAA+ superfamily	COG2607	1
R	Uncharacterized conserved protein YeaH/YhbH, required for sporulation, DUF444 family	COG2718	1
R	Predicted hydrolase of the alpha/beta superfamily	COG2819	1
R	Predicted NAD/FAD-binding protein	COG2907	1
R	Alpha/beta superfamily hydrolase	COG2945	2
R	Predicted RNA-binding protein, contains PUA-like domain	COG2947	2
R	Uncharacterized membrane protein YbjL, putative transporter	COG2985	1
R	Predicted thiol-disulfide oxidoreductase YuxK, DCC family	COG3011	1
R	Predicted 2-oxoglutarate- and Fe(II)-dependent dioxygenase YbiX	COG3128	1
R	Predicted N-acyltransferase	COG3146	1
R	Predicted esterase YcpF, UPF0227 family	COG3150	1
R	Predicted N-acetyltransferase YhbS	COG3153	1
R	Predicted kinase, aminoglycoside phosphotransferase (APT) family	COG3173	1
R	Predicted phosphotransferase, aminoglycoside/choline kinase (APH/ChoK) family	COG3178	1
R	Secreted phosphatase, PhoX family	COG3211	1
R	ABC-type uncharacterized transport system, auxiliary component	COG3218	1
R	Predicted deacetylase	COG3233	1
R	TctA family transporter	COG3333	1
R	DNA-binding beta-propeller fold protein YncE	COG3391	1
R	Predicted phosphohydrolase, protein tyrosine phosphatase (PTP) superfamily, DUF442 family	COG3453	2
R	Predicted esterase of the alpha/beta hydrolase fold	COG3545	1
R	Predicted dioxygenase of extradiol dioxygenase family	COG3565	2
R	Metal-dependent hydrolase, endonuclease/exonuclease/phosphatase family	COG3568	2
R	Predicted aspartyl protease	COG3577	1
R	Predicted lactoylglutathione lyase	COG3607	1
R	Predicted deacylase	COG3608	2
R	Predicted metal-dependent hydrolase, TIM-barrel fold	COG3618	1
R	Patatin-like phospholipase/acyl hydrolase	COG3621	1
R	Ketosteroid isomerase-related protein	COG3631	1
R	Predicted metal-dependent hydrolase	COG3687	2
R	Steroid 5-alpha reductase family enzyme	COG3752	1
R	Predicted nucleic acid-binding protein, contains Zn-finger domain	COG3809	1
R	Type 1 glutamine amidotransferase (GATase1)-like domain	COG3828	2
R	Glyoxalase superfamily enzyme, possibly 3-demethylubiquinone-9 3-methyltransferase	COG3865	1
R	Membrane-associated enzyme, PAP2 (acid phosphatase) superfamily	COG3907	1
R	Hemerythrin-like domain	COG3945	1
R	Uncharacterized conserved protein YabN, contains tetrapyrrole methylase and MazG-like pyrophosphatase domain	COG3956	1
R	Fumarylacetoacetate (FAA) hydrolase family protein	COG3970	1
R	Uncharacterized protein, RmlC-like cupin domain	COG4101	1
R	Predicted nucleic acid-binding protein, contains PIN domain	COG4113	1
R	Predicted restriction endonuclease, Mrr-cat superfamily	COG4127	1
R	Uncharacterized membrane permease YidK, sodium:solute symporter family	COG4146	1
R	ABC-type uncharacterized transport system, ATPase component	COG4152	1
R	Predicted DNA-binding protein with the Helix-hairpin-helix motif	COG4277	1
R	Uncharacterized conserved protein, contains predicted SAM-dependent methyltransferase domain	COG4301	1
R	Ketosteroid isomerase homolog	COG4319	1
R	Predicted DNA-binding protein, contains Ribbon-helix-helix (RHH) domain	COG4321	1
R	Uncharacterized protein related to plant photosystem II stability/assembly factor	COG4447	1
R	Putative Zn-dependent protease, contains TPR repeats	COG4783	1
R	Putative Zn-dependent protease	COG4784	1
R	Predicted methyltransferase	COG4798	3
R	Gas vesicle protein	COG4980	2
R	Predicted oxidoreductase	COG4989	1
R	Predicted DNA-binding protein, XRE-type HTH domain	COG5606	3
S	Uncharacterized conserved protein YbjQ, UPF0145 family	COG0393	2
S	Uncharacterized conserved protein YdiU, UPF0061 family	COG0397	2
S	Uncharacterized membrane protein DedA, SNARE-associated domain	COG0586	1
S	Uncharacterized membrane protein YfcA	COG0730	7
S	Uncharacterized membrane protein YqaA, SNARE-associated domain	COG1238	1
S	Uncharacterized membrane protein, BrkB/YihY/UPF0761 family (not an RNase)	COG1295	2
S	Uncharacterized conserved protein YkaA, distantly related to PhoU, UPF0111/DUF47 family	COG1392	1
S	Uncharacterized metal-binding protein YceD, DUF177 family	COG1399	2
S	Uncharacterized conserved membrane protein, UPF0127 family	COG1430	1
S	Uncharacterized conserved protein YqeY	COG1610	1
S	Nucleoid-associated protein YgaU, contains BON and LysM domains	COG1652	1
S	Uncharacterized conserved protein YajQ, UPF0234 family	COG1666	1
S	Uncharacterized conserved protein	COG1704	2
S	Uncharacterized membrane protein YckC, RDD family	COG1714	2
S	Uncharacterized conserved protein, DUF58 family, contains vWF domain	COG1721	1
S	Uncharacterized PurR-regulated membrane protein YhhQ, DUF165 family	COG1738	1
S	Uncharacterized conserved protein YecE, DUF72 family	COG1801	1
S	Uncharacterized membrane protein YvlD, DUF360 family	COG1950	1
S	Uncharacterized membrane protein	COG1981	1
S	Uncharacterized protein, UPF0280 family, ApbE superfamily	COG2122	1
S	Uncharacterized conserved protein YiiM, contains MOSC domain	COG2258	1
S	Uncharacterized membrane protein YphA, DoxX/SURF4 family	COG2259	1
S	Uncharacterized membrane protein YqiK, contains Band7/PHB/SPFH domain	COG2268	2
S	Uncharacterized conserved protein, Alpha-E superfamily	COG2307	2
S	Uncharacterized conserved protein, circularly permuted ATPgrasp superfamily	COG2308	2
S	Uncharacterized membrane protein YeiB	COG2311	4
S	Uncharacterized damage-inducible protein DinB (forms a four-helix bundle)	COG2318	1
S	Uncharacterized conserved protein YkwD, contains CAP (CSP/antigen 5/PR1) domain	COG2340	1
S	Uncharacterized conserved protein, DUF427 family	COG2343	4
S	Uncharacterized membrane protein MutK, may be involved in DNA repair	COG2354	1
S	Uncharacterized membrane-anchored protein YjiN, DUF445 family	COG2733	1
S	Uncharacterized Fe-S center protein	COG2768	1
S	Uncharacterized protein, similar to the N-terminal domain of Lon protease	COG2802	1
S	Osmotically-inducible protein OsmY, contains BON domain	COG2823	1
S	Uncharacterized conserved protein, contains ferritin-like DUF455 domain	COG2833	1
S	Uncharacterized conserved protein YbaR, Trm112 family	COG2835	1
S	Uncharacterized membrane protein YadS	COG2855	1
S	Uncharacterized protein	COG2859	2
S	Uncharacterized membrane protein YeiH	COG2860	1
S	Uncharacterized protein	COG2899	1
S	Uncharacterized conserved protein Smg, DUF494 family	COG2922	1
S	Uncharacterized conserved protein, DUF497 family	COG2929	5
S	Uncharacterized conserved protein YqiC, BMFP domain	COG2960	1
S	Uncharacterized membrane protein RarD, contains two EamA domains	COG2962	1
S	Uncharacterized conserved protein YggE, contains kinase-interacting SIMPL domain	COG2968	1
S	Uncharacterized cysteine cluster protein YcgN, CxxCxxCC family	COG2983	1
S	Uncharacterized conserved protein YbcC, UPF0753/DUF2309 family	COG3002	1
S	Predicted periplasmic protein YdeI with OB-fold, BOF family	COG3111	1
S	Uncharacterized membrane protein YhaH, DUF805 family	COG3152	2
S	Uncharacterized conserved protein YigA, DUF484 family	COG3159	1
S	Uncharacterized conserved protein, DUF486 family	COG3169	1
S	Uncharacterized conserved protein GlcG, DUF336 family	COG3193	1
S	Uncharacterized conserved protein YjbJ, UPF0337 family	COG3237	5
S	Uncharacterized conserved protein YjeT, DUF2065 family	COG3242	1
S	Uncharacterized conserved protein, DUF849 family	COG3246	1
S	Uncharacterized conserved protein, related to short-chain dehydrogenases	COG3268	1
S	Uncharacterized protein	COG3295	1
S	Uncharacterized lipoprotein	COG3317	1
S	Uncharacterized conserved protein YgbK, DUF1537 family	COG3395	1
S	Uncharacterized membrane protein YdbS, contains bPH2 (bacterial pleckstrin homology) domain	COG3402	1
S	Uncharacterized conserved protein YegP, UPF0339 family	COG3422	1
S	Uncharacterized membrane protein YdbT, contains bPH2 (bacterial pleckstrin homology) domain	COG3428	2
S	Uncharacterized membrane protein	COG3462	1
S	Uncharacterized protein	COG3492	1
S	Uncharacterized conserved protein, DUF4415 family	COG3514	1
S	Uncharacterized conserved protein, DUF971 family	COG3536	1
S	Uncharacterized protein	COG3554	1
S	Uncharacterized membrane protein	COG3556	1
S	Uncharacterized protein	COG3602	1
S	Uncharacterized membrane protein YoaK, UPF0700 family	COG3619	2
S	Uncharacterized conserved protein, DUF2236 family	COG3662	1
S	Uncharacterized membrane protein	COG3671	1
S	Uncharacterized protein YigE, DUF2233 family	COG3698	1
S	Uncharacterized membrane protein YhhN	COG3714	1
S	Uncharacterized conserved protein YbaP, TraB family	COG3735	4
S	Uncharacterized conserved protein, contains Mth938-like domain	COG3737	1
S	Uncharacterized membrane protein YoaT, DUF817 family	COG3739	1
S	Uncharacterized conserved protein, UPF0335 family	COG3750	1
S	Uncharacterized conserved protein YecT, DUF1311 family	COG3755	2
S	Uncharacterized membrane protein	COG3762	1
S	Uncharacterized membrane protein YjfL, UPF0719 family	COG3766	1
S	Uncharacterized membrane protein YecN, MAPEG domain	COG3788	1
S	Uncharacterized conserved protein	COG3791	2
S	Uncharacterized conserved protein	COG3795	1
S	Uncharacterized conserved protein, DUF924 family	COG3803	1
S	SH3-like domain	COG3807	2
S	Uncharacterized protein	COG3812	1
S	Uncharacterized protein	COG3813	1
S	Uncharacterized protein	COG3814	1
S	Uncharacterized protein	COG3816	1
S	Uncharacterized membrane protein	COG3817	1
S	Uncharacterized protein	COG3820	1
S	Uncharacterized conserved protein, contains von Willebrand factor type A (vWA) domain	COG3825	2
S	Uncharacterized conserved protein YndB, AHSA1/START domain	COG3832	3
S	Uncharacterized conserved protein, cupin superfamily	COG3837	1
S	General stress protein 26 (function unknown)	COG3871	2
S	Uncharacterized conserved protein YbbC, DUF1343 family	COG3876	1
S	Uncharacterized membrane-anchored protein	COG3898	1
S	Uncharacterized protein	COG3908	1
S	Uncharacterized conserved protein	COG3921	1
S	Uncharacterized conserved protein	COG4067	1
S	Uncharacterized membrane protein	COG4094	1
S	Uncharacterized conserved protein, DUF1501 family	COG4102	1
S	Uncharacterized membrane protein	COG4125	2
S	Uncharacterized conserved protein, DUF2126 family	COG4196	1
S	Uncharacterized protein	COG4246	1
S	Uncharacterized membrane protein	COG4270	1
S	Uncharacterized protein	COG4278	1
S	Uncharacterized membrane protein	COG4291	1
S	Predicted lipoprotein with conserved Yx(FWY)xxD motif (function unknown)	COG4315	2
S	Uncharacterized protein	COG4323	1
S	Uncharacterized protein	COG4333	1
S	Uncharacterized protein	COG4337	1
S	Uncharacterized protein	COG4338	1
S	Uncharacterized conserved protein, contains Zn-finger domain	COG4391	1
S	Uncharacterized protein	COG4427	1
S	Uncharacterized conserved protein, DUF1778 family	COG4453	1
S	Uncharacterized protein	COG4530	1
S	Uncharacterized protein	COG4538	1
S	Uncharacterized membrane protein YGL010W	COG4539	1
S	Uncharacterized protein	COG4649	1
S	Uncharacterized conserved protein, DUF2141 family	COG4704	2
S	Uncharacterized conserved protein, DUF2147 family	COG4731	3
S	Uncharacterized protein	COG4737	1
S	Uncharacterized conserved protein, DUF885 familyt	COG4805	3
S	Uncharacterized membrane protein	COG4852	1
S	Uncharacterized protein YdaT	COG4876	1
S	Uncharacterized conserved protein, DUF2342 family	COG5282	1
S	Uncharacterized protein	COG5316	2
S	Uncharacterized protein	COG5317	1
S	Uncharacterized protein	COG5319	2
S	Uncharacterized protein	COG5321	1
S	Uncharacterized protein, UPF0262 family	COG5328	1
S	Uncharacterized protein	COG5331	1
S	Uncharacterized conserved protein, DUF983 family	COG5349	2
S	Uncharacterized protein	COG5352	1
S	Uncharacterized protein YpmB	COG5353	1
S	Uncharacterized conserved protein, heparinase superfamily	COG5360	1
S	Uncharacterized membrane protein	COG5373	1
S	Uncharacterized protein	COG5375	1
S	Uncharacterized protein	COG5385	1
S	Uncharacterized protein	COG5389	1
S	Uncharacterized protein	COG5402	1
S	Usg protein (tryptophan operon, function unknown)	COG5425	1
S	Uncharacterized protein	COG5447	1
S	Uncharacterized protein	COG5452	1
S	Predicted secreted protein	COG5454	1
S	Uncharacterized conserved protein YjiS, DUF1127 family	COG5457	2
S	Uncharacterized protein	COG5458	1
S	Uncharacterized conserved protein YgiB, involved in bioifilm formation, UPF0441/DUF1190 family	COG5463	1
S	Uncharacterized protein	COG5465	1
S	Predicted small metal-binding protein	COG5466	1
S	Uncharacterized protein	COG5467	1
S	Predicted secreted (periplasmic) protein	COG5468	1
S	Uncharacterized conserved protein, DUF1330 family	COG5470	2
S	Uncharacterized protein	COG5481	3
S	Uncharacterized membrane protein YtjA, UPF0391 family	COG5487	3
S	Uncharacterized membrane protein	COG5488	1
S	Uncharacterized conserved protein, DUF736 family	COG5489	1
S	Predicted secreted protein	COG5501	1
S	Uncharacterized conserved protein YbaA, DUF1428 family	COG5507	1
S	Uncharacterized small protein, DUF1192 family	COG5509	2
S	Predicted small secreted protein	COG5510	1
S	Uncharacterized protein	COG5515	1
S	Uncharacterized protein	COG5552	1
S	Uncharacterized protein	COG5570	5
S	Uncharacterized protein	COG5583	1
S	Uncharacterized protein	COG5639	1
T	Stress-induced morphogen (activity unknown)	COG0271	3
T	Protein-tyrosine-phosphatase	COG0394	3
T	Serine/threonine protein kinase	COG0515	1
T	CBS domain	COG0517	2
T	Nucleotide-binding universal stress protein, UspA family	COG0589	1
T	Serine/threonine protein phosphatase PrpC	COG0631	2
T	Signal transduction histidine kinase	COG0642	2
T	cAMP-binding domain of CRP or a regulatory subunit of cAMP-dependent protein kinases	COG0664	9
T	CheY chemotaxis protein or a CheY-like REC (receiver) domain	COG0784	8
T	TPR repeat	COG0790	1
T	Predicted membrane GTPase involved in stress response	COG1217	1
T	Anti-anti-sigma regulatory factor (antagonist of anti-sigma factor)	COG1366	1
T	Serine kinase of the HPr protein, regulates carbohydrate metabolism	COG1493	1
T	RNase adaptor protein for sRNA GlmZ degradation, contains a P-loop ATPase domain	COG1660	1
T	Phosphate starvation-inducible protein PhoH, predicted ATPase	COG1702	1
T	Regulator of PEP synthase PpsR, kinase-PPPase family (combines ADP:protein kinase and phosphorylase activities)	COG1806	2
T	sRNA-binding regulator protein Hfq	COG1923	1
T	Predicted regulator of Ras-like GTPase activity, Roadblock/LC7/MglB family	COG2018	1
T	Phosphohistidine phosphatase SixA	COG2062	2
T	EAL domain, c-di-GMP-specific phosphodiesterase class I (or its enzymatically inactive variant)	COG2200	2
T	PAS domain	COG2202	1
T	GAF domain	COG2203	1
T	DNA-binding transcriptional response regulator, NtrC family, contains REC, AAA-type ATPase, and a Fis-type DNA-binding domains	COG2204	10
T	K+-sensing histidine kinase KdpD	COG2205	1
T	Ser/Thr protein kinase RdoA involved in Cpx stress response, MazF antagonist	COG2334	1
T	Antitoxin component of the MazEF toxin-antitoxin module	COG2336	3
T	Predicted Ser/Thr protein kinase	COG2766	1
T	Predicted FMN-binding regulatory protein PaiB	COG2808	1
T	Signal-transduction protein containing cAMP-binding, CBS, and nucleotidyltransferase domains	COG2905	1
T	Regulator of sirC expression, contains transglutaminase-like and TPR domains	COG2912	1
T	Putative negative regulator of RcsB-dependent stress response	COG2976	1
T	Negative regulator of sigma E activity	COG3026	1
T	Negative regulator of sigma E activity	COG3073	1
T	MHYT domain, NO-binding membrane sensor	COG3300	1
T	CBS-domain-containing membrane protein	COG3448	1
T	Tryptophan-rich sensory protein (mitochondrial benzodiazepine receptor homolog)	COG3476	3
T	Serine/threonine protein kinase HipA, toxin component of the HipAB toxin-antitoxin module	COG3550	1
T	Signal transduction protein containing GAF and PtsI domains	COG3605	1
T	Signal transduction histidine kinase, nitrate/nitrite-specific	COG3850	1
T	Signal transduction histidine kinase, nitrogen specific	COG3852	2
T	c-di-AMP phosphodiesterase, consists of a GGDEF-like and DHH domains	COG3887	1
T	Signal transduction histidine kinase regulating C4-dicarboxylate transport system	COG4191	2
T	Bacteriophytochrome (light-regulated signal transduction histidine kinase)	COG4251	1
T	Isocitrate dehydrogenase kinase/phosphatase	COG4579	1
T	Signal transduction histidine kinase	COG4585	1
T	Signal transduction histidine kinase involved in nitrogen fixation and metabolism regulation	COG5000	3
T	Predicted signal transduction protein containing a membrane domain, an EAL and a GGDEF domain	COG5001	2
T	Acid stress-induced BolA-like protein IbaG/YrbA, predicted regulator of iron metabolism	COG5007	1
T	Anti-sigma-K factor RskA	COG5343	2
TE	Nitrogen regulatory protein PII	COG0347	2
TG	Phosphotransferase system, HPr and related phosphotransfer proteins	COG1925	2
TK	(p)ppGpp synthase/hydrolase, HD superfamily	COG0317	2
TK	DNA-binding response regulator, OmpR family, contains REC and winged-helix (wHTH) domain	COG0745	24
TK	DNA-binding response regulator, NarL/FixJ family, contains REC and HTH domains	COG2197	18
TK	Two-component response regulator, FixJ family, consists of REC and HTH domains	COG4566	4
TK	Two-component response regulator, YesN/AraC family, consists of REC and AraC-type DNA-binding domains	COG4753	1
U	Preprotein translocase subunit SecY	COG0201	3
U	Preprotein translocase subunit SecF	COG0341	2
U	Preprotein translocase subunit SecD	COG0342	2
U	Signal recognition particle GTPase	COG0541	1
U	Type IV secretory pathway ATPase VirB11/Archaellum biosynthesis ATPase	COG0630	2
U	Preprotein translocase subunit SecA (ATPase, RNA helicase)	COG0653	1
U	Preprotein translocase subunit SecE	COG0690	4
U	Sec-independent protein secretion pathway component TatC	COG0805	2
U	Biopolymer transport protein ExbB/TolQ	COG0811	6
U	Periplasmic component of the Tol biopolymer transport system	COG0823	2
U	Biopolymer transport protein ExbD	COG0848	5
U	Sec-independent protein translocase protein TatA	COG1826	1
U	Preprotein translocase subunit YajC	COG1862	2
U	Preprotein translocase subunit SecB	COG1952	1
U	Signal recognition particle receptor subunit beta, a GTPase	COG2229	1
U	Hemolysin activation/secretion protein	COG2831	1
U	Autotransporter translocation and assembly factor TamB	COG2911	1
U	Type VI protein secretion system component Hcp (secreted cytotoxin)	COG3157	1
U	Type IV secretory pathway, VirB4 component	COG3451	1
U	Type IV secretory pathway, VirB9 components	COG3504	1
U	Predicted component of the type VI protein secretion system	COG3515	1
U	Predicted component of the type VI protein secretion system	COG3516	1
U	Predicted component of the type VI protein secretion system	COG3521	1
U	Type VI protein secretion system component VasK	COG3523	1
U	Type IV secretory pathway, VirB3 components	COG3702	1
U	Type II secretory pathway, component HofQ	COG4796	1
UW	Flp pilus assembly protein CpaB	COG3745	1
UW	Flp pilus assembly protein, pilin Flp	COG3847	5
UW	Flp pilus assembly protein TadG	COG4961	1
UW	Pilus assembly protein, ATPase of CpaF family	COG4962	1
UW	Flp pilus assembly protein, ATPase CpaE	COG4963	1
UW	Flp pilus assembly protein, secretin CpaC	COG4964	1
V	Enamine deaminase RidA, house cleaning of reactive enamine intermediates, YjgF/YER057c/UK114 family	COG0251	2
V	Alkyl hydroperoxide reductase subunit AhpC (peroxiredoxin)	COG0450	3
V	8-oxo-dGTP pyrophosphatase MutT and related house-cleaning NTP pyrophosphohydrolases, NUDIX family	COG0494	4
V	Na+-driven multidrug efflux pump	COG0534	2
V	S-formylglutathione hydrolase FrmB	COG0627	1
V	Multidrug efflux pump subunit AcrB	COG0841	1
V	ABC-type multidrug transport system, permease component	COG0842	2
V	ABC-type multidrug transport system, ATPase component	COG1131	5
V	ABC-type multidrug transport system, ATPase and permease component	COG1132	2
V	5-methylcytosine-specific restriction endonuclease McrA	COG1403	2
V	Multidrug resistance efflux pump	COG1566	3
V	CubicO group peptidase, beta-lactamase class C family	COG1680	7
V	Multidrug transporter EmrE and related cation transporters	COG2076	1
V	Antitoxin component YafN of the YafNO toxin-antitoxin module, PHD/YefM family	COG2161	2
V	ABC-type bacteriocin/lantibiotic exporters, contain an N-terminal double-glycine peptidase domain	COG2274	2
V	Beta-lactamase class A	COG2367	1
V	Antitoxin component of the RelBE or YafQ-DinJ toxin-antitoxin module	COG3077	3
V	Plasmid maintenance system antidote protein VapI, contains XRE-type HTH domain	COG3093	2
V	Nitroimidazol reductase NimA or a related FMN-containing flavoprotein, pyridoxamine 5'-phosphate oxidase superfamily	COG3467	1
V	Plasmid maintenance system killer protein	COG3549	1
V	Restriction endonuclease	COG3587	1
V	Alkyl hydroperoxide reductase subunit AhpF	COG3634	1
V	Putative component of the toxin-antitoxin plasmid stabilization module	COG3657	3
V	Uncharacterized conserved protein YaaN involved in tellurite resistance	COG3853	2
V	Streptogramin lyase	COG4257	2
V	Inner membrane protein involved in colicin E2 resistance	COG4452	1
V	Transcriptional regulator, predicted component of viral defense system	COG5340	1
VI	Glutathione peroxidase, house-cleaning role in reducing lipid peroxides	COG0386	2
VT	GAF domain-containing protein, putative methionine-R-sulfoxide reductase	COG1956	1
W	Pilus assembly protein TadC	COG2064	1
X	Transposase InsO and inactivated derivatives	COG2801	1
X	Transposase and inactivated derivatives, IS30 family	COG2826	2
X	Transposase and inactivated derivatives	COG2963	1
X	Transposase	COG3293	1
X	Uncharacterized phage protein gp47/JayE	COG3299	1
X	Transposase	COG3415	1
X	Transposase	COG3547	3
X	DNA-binding prophage protein	COG3636	4
X	Plasmid stabilization system protein ParE	COG3668	4
X	Phage-related protein	COG4679	3
X	Phage-related tail protein	COG5283	1
X	Post-segregation antitoxin (ccd killing mechanism protein) encoded by the F plasmid	COG5302	2
Z	Cytoskeletal protein CcmA, bactofilin family	COG1664	1

## Sheet: Scenedesmus quadricauda
Function	Name	COG	Counting
B	Chromatin remodeling complex protein RSC6, contains SWIB domain	COG5531	3
C	Pyruvate/2-oxoglutarate/acetoin dehydrogenase complex, dehydrogenase (E1) component	COG0022	4
C	Malate/lactate dehydrogenase	COG0039	5
C	Succinyl-CoA synthetase, beta subunit	COG0045	3
C	FoF1-type ATP synthase, beta subunit	COG0055	5
C	FoF1-type ATP synthase, alpha subunit	COG0056	7
C	Succinyl-CoA synthetase, alpha subunit	COG0074	4
C	Fumarate hydratase class II	COG0114	3
C	FoF1-type ATP synthase, gamma subunit	COG0224	4
C	Anaerobic selenocysteine-containing dehydrogenase	COG0243	2
C	FAD/FMN-containing dehydrogenase	COG0277	3
C	Phosphotransacetylase	COG0280	3
C	Malic enzyme	COG0281	3
C	FoF1-type ATP synthase, epsilon subunit	COG0355	5
C	FoF1-type ATP synthase, membrane subunit a	COG0356	4
C	Citrate synthase	COG0372	2
C	Ni,Fe-hydrogenase I large subunit	COG0374	1
C	NADH:ubiquinone oxidoreductase 20 kD subunit (chhain B) or related Fe-S oxidoreductase	COG0377	5
C	Acyl-CoA hydrolase	COG0427	1
C	NAD(P)H-dependent FMN reductase	COG0431	3
C	Fe-S-cluster-containing dehydrogenase component	COG0437	1
C	Succinate dehydrogenase/fumarate reductase, Fe-S protein subunit	COG0479	6
C	Pyruvate/2-oxoglutarate dehydrogenase complex, dihydrolipoamide acyltransferase (E2) component	COG0508	15
C	Isocitrate dehydrogenase	COG0538	3
C	Phosphoglycolate phosphatase, HAD superfamily	COG0546	1
C	2-oxoglutarate dehydrogenase complex, dehydrogenase (E1) component, and related enzymes	COG0567	8
C	Ferredoxin	COG0633	5
C	FoF1-type ATP synthase, membrane subunit c/Archaeal/vacuolar-type H+-ATPase, subunit K	COG0636	3
C	Dehydrogenase (flavoprotein)	COG0644	7
C	NADH:ubiquinone oxidoreductase 49 kD subunit (chain D)	COG0649	5
C	FoF1-type ATP synthase, membrane subunit b or b'	COG0711	8
C	FoF1-type ATP synthase, delta subunit	COG0712	5
C	NADH:ubiquinone oxidoreductase subunit 11 or 4L (chain K)	COG0713	3
C	Flavodoxin	COG0716	1
C	Rieske Fe-S protein	COG0723	4
C	Nitroreductase	COG0778	7
C	NADH:ubiquinone oxidoreductase subunit 3 (chain A)	COG0838	5
C	NADH:ubiquinone oxidoreductase subunit 6 (chain J)	COG0839	3
C	Heme/copper-type cytochrome/quinol oxidase, subunit 1	COG0843	4
C	NADH:ubiquinone oxidoreductase 27 kD subunit (chain C)	COG0852	6
C	NADH:ubiquinone oxidoreductase subunit 1 (chain H)	COG1005	4
C	NADH:ubiquinone oxidoreductase subunit 2 (chain N)	COG1007	5
C	NADH:ubiquinone oxidoreductase subunit 4 (chain M)	COG1008	4
C	Acyl-CoA reductase or other NAD-dependent aldehyde dehydrogenase	COG1012	17
C	Hemoglobin-like flavoprotein	COG1017	1
C	Ferredoxin-NADP reductase	COG1018	3
C	NADH dehydrogenase/NADH:ubiquinone oxidoreductase 75 kD subunit (chain G)	COG1034	4
C	Coenzyme F420-reducing hydrogenase, beta subunit	COG1035	1
C	Pyruvate carboxylase	COG1038	1
C	Aconitase A	COG1048	4
C	Succinate dehydrogenase/fumarate reductase, flavoprotein subunit	COG1053	3
C	TPP-dependent pyruvate or acetoin dehydrogenase subunit alpha	COG1071	5
C	Fe-S-cluster-containing hydrogenase component 2	COG1142	1
C	Formate hydrogenlyase subunit 6/NADH:ubiquinone oxidoreductase 23 kD subunit (chain I)	COG1143	3
C	Pyruvate/2-oxoglutarate dehydrogenase complex, dihydrolipoamide dehydrogenase (E3) component or related enzyme	COG1249	9
C	NAD(P)H-nitrite reductase, large subunit	COG1251	3
C	NADH dehydrogenase, FAD-containing subunit	COG1252	4
C	Cytochrome bd-type quinol oxidase, subunit 1	COG1271	8
C	Phosphoenolpyruvate carboxykinase, GTP-dependent	COG1274	1
C	NAD/NADP transhydrogenase beta subunit	COG1282	3
C	Cytochrome b subunit of the bc complex	COG1290	5
C	Cytochrome bd-type quinol oxidase, subunit 2	COG1294	4
C	Na+/H+-dicarboxylate symporter	COG1301	3
C	CO or xanthine dehydrogenase, FAD-binding subunit	COG1319	2
C	Quinol monooxygenase YgiN	COG1359	5
C	CO or xanthine dehydrogenase, Mo-binding subunit	COG1529	6
C	Rubrerythrin	COG1592	3
C	Heme/copper-type cytochrome/quinol oxidase, subunit 2	COG1622	6
C	Predicted aconitase	COG1679	1
C	Na+/H+ antiporter NhaC	COG1757	1
C	Rubredoxin	COG1773	1
C	Tartrate dehydratase beta subunit/Fumarate hydratase class I, C-terminal domain	COG1838	1
C	Heme/copper-type cytochrome/quinol oxidase, subunit 3	COG1845	7
C	NADH-FMN oxidoreductase RutF, flavin reductase (DIM6/NTAB) family	COG1853	1
C	Phosphoenolpyruvate carboxykinase, ATP-dependent	COG1866	4
C	NADH:ubiquinone oxidoreductase, NADH-binding 51 kD subunit (chain F)	COG1894	4
C	2,4-dienoyl-CoA reductase or related NADH-dependent reductase, Old Yellow Enzyme (OYE) family	COG1902	3
C	NADH:ubiquinone oxidoreductase 24 kD subunit (chain E)	COG1905	4
C	Tartrate dehydratase alpha subunit/Fumarate hydratase class I, N-terminal domain	COG1951	1
C	Succinate dehydrogenase/fumarate reductase, cytochrome b subunit	COG2009	5
C	Cytochrome c, mono- and diheme variants	COG2010	7
C	Electron transfer flavoprotein, alpha subunit	COG2025	3
C	Periplasmic DMSO/TMAO reductase YedYZ, molybdopterin-dependent catalytic subunit	COG2041	1
C	Aerobic-type carbon monoxide dehydrogenase, small subunit, CoxS/CutS family	COG2080	7
C	Electron transfer flavoprotein, alpha and beta subunits	COG2086	5
C	Succinate dehydrogenase, hydrophobic anchor subunit	COG2142	4
C	Isocitrate lyase	COG2224	3
C	Malate synthase	COG2225	1
C	Polyphosphate kinase 2, PPK2 family	COG2326	4
C	Phosphoenolpyruvate carboxylase	COG2352	2
C	Ferredoxin-like protein FixX	COG2440	2
C	Periplasmic DMSO/TMAO reductase YedYZ, heme-binding membrane subunit	COG2717	1
C	Cytochrome c1	COG2857	5
C	Cytochrome c553	COG2863	4
C	Cbb3-type cytochrome oxidase, cytochrome c subunit	COG2993	2
C	Cytochrome b561	COG3038	2
C	Tripartite-type tricarboxylate transporter, receptor component TctC	COG3181	1
C	Azurin	COG3241	1
C	Cytochrome c5	COG3245	1
C	Cytochrome c	COG3258	2
C	Cbb3-type cytochrome oxidase, subunit 1	COG3278	5
C	NAD/NADP transhydrogenase alpha subunit	COG3288	6
C	FoF1-type ATP synthase assembly protein I	COG3312	1
C	(2Fe-2S) ferredoxin	COG3411	1
C	Carbon monoxide dehydrogenase subunit G	COG3427	1
C	Cytochrome c2	COG3474	5
C	Cytochrome b	COG3658	2
C	NADH:ubiquinone oxidoreductase 17.2 kD subunit	COG3761	4
C	Na+ or H+-translocating membrane pyrophosphatase	COG3808	4
C	Cytochrome c556	COG3909	1
C	NADP-dependent 3-hydroxy acid dehydrogenase YdfG	COG4221	4
C	Cytochrome c551/c552	COG4654	1
C	Cbb3-type cytochrome oxidase, subunit 3	COG4736	1
C	Methanogenic corrinoid protein MtbC1	COG5012	3
C	FoF1-type ATP synthase assembly protein I	COG5336	4
C	Cytochrome c oxidase subunit IV	COG5605	1
CHR	Lactate dehydrogenase or related 2-hydroxyacid dehydrogenase	COG1052	4
CO	Cytochrome c biogenesis factor	COG1138	2
CO	Cytochrome c-type biogenesis protein CcmE	COG2332	2
CO	Cytochrome c-type biogenesis protein CcmH/NrfF	COG3088	2
CO	Cytochrome c oxidase assembly protein Cox11	COG3175	3
CO	Cytochrome c-type biogenesis protein CcmH/NrfG	COG4235	6
CO	ABC-type transport system involved in cytochrome bd biosynthesis, fused ATPase and permease components	COG4987	1
CP	Inorganic pyrophosphatase	COG0221	3
CP	NADH:ubiquinone oxidoreductase subunit 5 (chain L)/Multisubunit Na+/H+ antiporter, MnhA subunit	COG1009	4
CP	Na+/H+ antiporter NhaA	COG3004	1
CP	Nitrate reductase alpha subunit	COG5013	1
CR	NADPH:quinone reductase or related Zn-dependent oxidoreductase	COG0604	10
D	Cell division GTPase FtsZ	COG0206	4
D	GTP-binding protein EngB required for normal cell division	COG0218	3
D	Chromosome partitioning ATPase, Mrp family, contains Fe-S cluster	COG0489	4
D	Bacterial cell division protein FtsW, lipid II flippase	COG0772	3
D	Actin-like ATPase involved in cell morphogenesis	COG1077	3
D	Cytoskeletal protein RodZ, contains Xre-like HTH and DUF4115 domains	COG1426	5
D	Chromosome segregation protein Spo0J, contains ParB-like nuclease domain	COG1475	5
D	Cell division protein YceG, involved in septum cleavage	COG1559	2
D	Cell division septal protein FtsQ	COG1589	1
D	DNA segregation ATPase FtsK/SpoIIIE and related proteins	COG1674	7
D	Cell shape-determining protein MreC	COG1792	1
D	ABC-type ATPase involved in cell division	COG2884	2
D	Intracellular septation protein A	COG2917	1
D	Cell division protein FtsB	COG2919	3
D	Chromosome condensin MukBEF complex, kleisin-like MukF subunit	COG3006	1
D	Cell division protein ZapA, inhibits GTPase activity of FtsZ	COG3027	2
D	Cell division protein FtsN	COG3087	3
D	Chromosome condensin MukBEF, ATPase and DNA-binding subunit MukB [Escherichia coli str. K-12 substr. MG1655	COG3096	1
D	Cell division protein ZipA, interacts with FtsZ	COG3115	1
D	Cell division protein DedD (periplasmic protein involved in septation)	COG3147	3
D	Cell division protein DamX, binds to the septal ring, contains C-terminal SPOR domain	COG3266	1
D	Cell pole-organizing protein PopZ	COG3827	4
DL	GTPase involved in cell partioning and DNA repair	COG0536	5
DM	Cell division protein FtsI/penicillin-binding protein 2	COG0768	2
DM	Cell wall hydrolase CwlJ, involved in spore germination	COG3773	5
DP	Fluoride ion exporter CrcB/FEX, affects chromosome condensation	COG0239	2
E	N-acetyl-gamma-glutamylphosphate reductase	COG0002	2
E	Xaa-Pro aminopeptidase	COG0006	5
E	Gamma-glutamyl phosphate reductase	COG0014	1
E	Diaminopimelate decarboxylase	COG0019	8
E	Cysteine synthase	COG0031	4
E	ATP phosphoribosyltransferase	COG0040	2
E	Homoaconitase/3-isopropylmalate dehydratase large subunit	COG0065	1
E	3-isopropylmalate dehydratase small subunit	COG0066	2
E	Glutamate synthase domain 1	COG0067	2
E	Glutamate synthase domain 2	COG0069	2
E	Glutamate synthase domain 3	COG0070	2
E	Prephenate dehydratase	COG0077	3
E	Ornithine carbamoyltransferase	COG0078	2
E	Histidinol-phosphate/aromatic aminotransferase or cobyric acid decarboxylase	COG0079	2
E	Chorismate synthase	COG0082	3
E	Phosphoribosylformimino-5-aminoimidazole carboxamide ribonucleotide (ProFAR) isomerase	COG0106	2
E	Glycine/serine hydroxymethyltransferase	COG0112	2
E	Imidazoleglycerol phosphate synthase glutamine amidotransferase subunit HisH	COG0118	3
E	Isopropylmalate/homocitrate/citramalate synthases	COG0119	6
E	5-enolpyruvylshikimate-3-phosphate synthase	COG0128	1
E	Imidazoleglycerol phosphate dehydratase HisB	COG0131	3
E	Tryptophan synthase beta chain	COG0133	2
E	Indole-3-glycerol phosphate synthase	COG0134	1
E	Phosphoribosylanthranilate isomerase	COG0135	2
E	Aspartate-semialdehyde dehydrogenase	COG0136	2
E	Argininosuccinate synthase	COG0137	2
E	Phosphoribosyl-AMP cyclohydrolase	COG0139	1
E	Phosphoribosyl-ATP pyrophosphohydrolase	COG0140	2
E	Histidinol dehydrogenase	COG0141	3
E	Tryptophan synthase alpha chain	COG0159	2
E	Argininosuccinate lyase	COG0165	2
E	Shikimate 5-dehydrogenase	COG0169	1
E	Glutamine synthetase	COG0174	2
E	Histidinol phosphatase or a related phosphatase	COG0241	1
E	Diaminopimelate epimerase	COG0253	1
E	Leucyl aminopeptidase	COG0260	4
E	Prephenate dehydrogenase	COG0287	3
E	Dihydrodipicolinate reductase	COG0289	1
E	Aminopeptidase N	COG0308	3
E	Glutamate dehydrogenase/leucine dehydrogenase	COG0334	5
E	3-dehydroquinate synthetase	COG0337	1
E	Zn-dependent oligopeptidase	COG0339	3
E	Asparagine synthetase B (glutamine-hydrolyzing)	COG0367	2
E	Glycine cleavage system protein P (pyridoxal-binding), N-terminal domain	COG0403	1
E	Glycine cleavage system T protein (aminomethyltransferase)	COG0404	1
E	Gamma-glutamyltranspeptidase	COG0405	2
E	ABC-type branched-chain amino acid transport system, ATPase component	COG0410	1
E	ABC-type branched-chain amino acid transport system, ATPase component	COG0411	1
E	Spermidine synthase	COG0421	2
E	Aspartate/methionine/tyrosine aminotransferase	COG0436	3
E	Acetolactate synthase, small subunit	COG0440	3
E	Homoserine dehydrogenase	COG0460	1
E	Threonine synthase	COG0498	2
E	Proline dehydrogenase	COG0506	2
E	Glycine cleavage system H protein (lipoate-binding)	COG0509	2
E	Selenocysteine lyase/Cysteine desulfurase	COG0520	2
E	Aspartokinase	COG0527	2
E	Amino acid transporter	COG0531	3
E	Acetylglutamate kinase	COG0548	3
E	Branched-chain amino acid ABC-type transport system, permease component	COG0559	1
E	Phosphoserine phosphatase	COG0560	1
E	Na+/proline symporter	COG0591	2
E	Acetylornithine deacetylase/Succinyl-diaminopimelate desuccinylase or related deacylase	COG0624	11
E	Cystathionine beta-lyase/cystathionine gamma-synthase	COG0626	5
E	Glycine/D-amino acid oxidase (deaminating)	COG0665	4
E	ABC-type branched-chain amino acid transport system, periplasmic component	COG0683	5
E	Alanine dehydrogenase	COG0686	4
E	Shikimate kinase	COG0703	1
E	ABC-type transport system, periplasmic component	COG0747	3
E	3-dehydroquinate dehydratase	COG0757	2
E	Glycine cleavage system protein P (pyridoxal-binding), C-terminal domain	COG1003	1
E	Aspartate ammonia-lyase	COG1027	1
E	Serine acetyltransferase	COG1045	4
E	Cysteine sulfinate desulfinase/cysteine desulfurase or related enzyme	COG1104	2
E	ABC-type proline/glycine betaine transport system, ATPase component	COG1125	2
E	Oligoendopeptidase F	COG1164	1
E	Threonine dehydratase	COG1171	4
E	Monoamine oxidase	COG1231	1
E	N-acetylglutamate synthase or related acetyltransferase, GNAT family	COG1246	3
E	L-amino acid N-acyltransferase YncA	COG1247	4
E	Threonine/homoserine/homoserine lactone efflux protein	COG1280	1
E	Aspartate/tyrosine/aromatic aminotransferase	COG1448	4
E	Prolyl oligopeptidase PreP, S9A serine peptidase family	COG1505	2
E	Dipeptidyl aminopeptidase/acylaminoacyl peptidase	COG1506	6
E	Chorismate mutase	COG1605	5
E	Saccharopine dehydrogenase, NADP-dependent	COG1748	2
E	Protease II	COG1770	2
E	Acireductone dioxygenase (methionine salvage), cupin superfamily	COG1791	1
E	Kynurenine formamidase	COG1878	1
E	Allophanate hydrolase subunit 2	COG1984	1
E	Homoserine acetyltransferase	COG2021	2
E	Allophanate hydrolase subunit 1	COG2049	1
E	Predicted histidine transporter YuiF, NhaC family	COG2056	1
E	Small neutral amino acid transporter SnatA, MarC family	COG2095	1
E	Tetrahydrodipicolinate N-succinyltransferase	COG2171	3
E	Di- or tripeptidase	COG2195	1
E	Zn-dependent dipeptidase, microsomal dipeptidase homolog	COG2355	1
E	Glycine cleavage system regulatory protein	COG2716	1
E	Lysophospholipase L1 or related esterase	COG2755	3
E	Zn-dependent peptidase ImmA, M78 family	COG2856	2
E	3-deoxy-D-arabino-heptulosonate 7-phosphate (DAHP) synthase	COG2876	1
E	NAD-specific glutamate dehydrogenase	COG2902	5
E	Agmatine/peptidylarginine deiminase	COG2957	1
E	Uncharacterized protein involved in cysteine biosynthesis	COG2981	1
E	Dipeptide/tripeptide permease	COG3104	4
E	Phenylalanine-4-hydroxylase	COG3186	4
E	3-deoxy-D-arabino-heptulosonate 7-phosphate (DAHP) synthase, class II	COG3200	3
E	Tryptophan 2,3-dioxygenase (vermilion)	COG3483	1
E	ATP phosphoribosyltransferase regulatory subunit HisZ	COG3705	1
E	N-formylglutamate amidohydrolase	COG3741	3
E	ABC-type Fe3+/spermidine/putrescine transport systems, ATPase components	COG3842	2
E	Kynureninase	COG3844	1
E	Proline racemase	COG3938	2
E	Asp/Glu/hydantoin racemase	COG4126	1
E	ABC-type arginine transport system, ATPase component	COG4161	1
E	ABC-type branched-chain amino acid transport system, permease component	COG4177	1
E	Delta 1-pyrroline-5-carboxylate dehydrogenase	COG4230	3
E	Acetylornithine/succinyldiaminopimelate/putrescine aminotransferase	COG4992	2
E	Threonine/homoserine efflux transporter RhtA	COG5006	3
EF	Carbamoylphosphate synthase large subunit	COG0458	5
EF	Carbamoylphosphate synthase small subunit	COG0505	2
EG	Dihydroxyacid dehydratase/phosphogluconate dehydratase	COG0129	4
EH	Acetolactate synthase large subunit or other thiamine pyrophosphate-requiring enzyme	COG0028	6
EH	Ketol-acid reductoisomerase	COG0059	2
EH	Branched-chain amino acid aminotransferase/4-amino-4-deoxychorismate lyase	COG0115	6
EH	Anthranilate/para-aminobenzoate synthases component I	COG0147	2
EH	3'-phosphoadenosine 5'-phosphosulfate sulfotransferase (PAPS reductase)/FAD synthetase or related enzyme	COG0175	3
EH	Anthranilate/para-aminobenzoate synthase component II	COG0512	1
EM	Dihydrodipicolinate synthase/N-acetylneuraminate lyase	COG0329	6
EP	ABC-type dipeptide/oligopeptide/nickel transport system, permease component	COG0601	1
ER	NADPH-dependent glutamate synthase beta chain or related oxidoreductase	COG0493	2
ER	Threonine dehydrogenase or related Zn-dependent dehydrogenase	COG1063	2
ER	4-hydroxyphenylpyruvate dioxygenase and related hemolysins	COG3185	2
ET	ABC-type amino acid transport/signal transduction system, periplasmic component/domain	COG0834	3
F	Purine nucleoside phosphorylase	COG0005	2
F	Phosphoribosylaminoimidazole carboxylase (NCAIR synthetase)	COG0026	1
F	Glutamine phosphoribosylpyrophosphate amidotransferase	COG0034	2
F	Phosphoribosylcarboxyaminoimidazole (NCAIR) mutase	COG0041	2
F	Dihydroorotase or related cyclic amidohydrolase	COG0044	2
F	Phosphoribosylformylglycinamidine (FGAM) synthase, synthetase domain	COG0046	3
F	Phosphoribosylformylglycinamidine (FGAM) synthase, glutamine amidotransferase domain	COG0047	3
F	NAD kinase	COG0061	2
F	NAD(P)H-hydrate repair enzyme Nnr, NAD(P)H-hydrate epimerase domain	COG0062	1
F	NAD(P)H-hydrate repair enzyme Nnr, NAD(P)H-hydrate dehydratase domain	COG0063	1
F	Adenylosuccinate synthase	COG0104	3
F	Nucleoside diphosphate kinase	COG0105	4
F	Thymidylate kinase	COG0125	1
F	AICAR transformylase/IMP cyclohydrolase PurH	COG0138	3
F	Phosphoribosylaminoimidazole (AIR) synthetase	COG0150	2
F	Phosphoribosylaminoimidazole-succinocarboxamide synthase	COG0152	3
F	Guanylate kinase	COG0194	4
F	Thymidylate synthase	COG0207	3
F	Ribonucleotide reductase beta subunit, ferritin-like domain	COG0208	3
F	Ribonucleotide reductase alpha subunit	COG0209	4
F	dGTP triphosphohydrolase	COG0232	1
F	Cytidylate kinase	COG0283	4
F	Orotidine-5'-phosphate decarboxylase	COG0284	3
F	Cytidine deaminase	COG0295	1
F	Folate-dependent phosphoribosylglycinamide formyltransferase PurN	COG0299	1
F	Dihydroorotase	COG0418	2
F	Orotate phosphoribosyltransferase	COG0461	2
F	CTP synthase (UTP-ammonia lyase)	COG0504	2
F	IMP dehydrogenase/GMP reductase	COG0516	7
F	GMP synthase - Glutamine amidotransferase domain	COG0518	2
F	GMP synthase, PP-ATPase domain/subunit	COG0519	2
F	Uridylate kinase	COG0528	2
F	Aspartate carbamoyltransferase, catalytic chain	COG0540	2
F	Adenylate kinase or related kinase	COG0563	3
F	Ribonucleotide monophosphatase NagD, HAD superfamily	COG0647	1
F	Deoxycytidine triphosphate deaminase	COG0717	1
F	Nucleoside phosphorylase	COG0775	3
F	Formyltetrahydrofolate hydrolase	COG0788	1
F	ADP-ribose pyrophosphatase YjhB, NUDIX family	COG1051	4
F	NAD-dependent dihydropyrimidine dehydrogenase, PreA subunit	COG1146	4
F	Adenosine deaminase	COG1816	1
F	Phosphoribosylformylglycinamidine (FGAM) synthase, PurS component	COG1828	3
F	DNA/RNA endonuclease G, NUC1	COG1864	2
F	Nucleoside permease NupC	COG1972	3
F	NADH pyrophosphatase NudC, Nudix superfamily	COG2816	4
F	Nucleoside 2-deoxyribosyltransferase	COG3613	1
F	Guanyl-specific ribonuclease Sa	COG4290	1
F	Xanthosine utilization system component, XapX domain	COG4317	1
FE	Phosphoribosylpyrophosphate synthetase	COG0462	4
FGR	Diadenosine tetraphosphate (Ap4A) hydrolase or other HIT family hydrolase	COG0537	1
FTP	Exopolyphosphatase/pppGpp-phosphohydrolase	COG0248	6
FV	dUTPase	COG0756	2
G	Transketolase	COG0021	3
G	Pentose-5-phosphate-3-epimerase	COG0036	3
G	Glyceraldehyde-3-phosphate dehydrogenase/erythrose-4-phosphate dehydrogenase	COG0057	4
G	3-phosphoglycerate kinase	COG0126	3
G	Enolase	COG0148	4
G	Triosephosphate isomerase	COG0149	2
G	Galactokinase	COG0153	1
G	Glucose-6-phosphate isomerase	COG0166	1
G	Transaldolase	COG0176	3
G	Fructose/tagatose bisphosphate aldolase	COG0191	1
G	Ribulose-5-phosphate 4-epimerase/Fuculose-1-phosphate aldolase	COG0235	3
G	1,4-alpha-glucan branching enzyme	COG0296	4
G	Glycogen synthase	COG0297	2
G	6-phosphogluconolactonase/Glucosamine-6-phosphate isomerase/deaminase	COG0363	3
G	Glucose-6-phosphate 1-dehydrogenase	COG0364	3
G	Trehalose-6-phosphate synthase	COG0380	1
G	Pyruvate kinase	COG0469	5
G	Archaeal fructose-1,6-bisphosphatase or related enzyme of inositol monophosphatase family	COG0483	6
G	Sugar or nucleoside kinase, ribokinase family	COG0524	2
G	Phosphoenolpyruvate synthase/pyruvate phosphate dikinase	COG0574	1
G	Phosphoglycerate mutase (BPG-dependent)	COG0588	2
G	Mannose-6-phosphate isomerase, cupin superfamily	COG0662	1
G	Ribose 5-phosphate isomerase RpiB	COG0698	2
G	Fucose permease	COG0738	1
G	2-keto-3-deoxy-6-phosphogluconate aldolase	COG0800	1
G	Glucokinase	COG0837	4
G	D-arabinose 1-dehydrogenase, Zn-dependent alcohol dehydrogenase family	COG1064	1
G	Phosphomannomutase	COG1109	4
G	Ribose/xylose/arabinose/galactoside ABC-type transport system, permease component	COG1172	1
G	Glycosyltransferase, GT2 family	COG1216	6
G	Periplasmic beta-glucosidase and related glycosidases	COG1472	2
G	Mannose-6-phosphate isomerase, class I	COG1482	1
G	Fructose-1,6-bisphosphatase/sedoheptulose 1,7-bisphosphatase or related protein	COG1494	4
G	TRAP-type C4-dicarboxylate transport system, large permease component	COG1593	1
G	Sucrose-6-phosphate hydrolase SacC, GH32 family	COG1621	2
G	TRAP-type C4-dicarboxylate transport system, periplasmic component	COG1638	1
G	ABC-type glycerol-3-phosphate transport system, periplasmic component	COG1653	2
G	ABC-type sugar transport system, periplasmic component, contains N-terminal xre family HTH domain	COG1879	2
G	2-phosphoglycerate kinase	COG2074	1
G	2-methylcitrate dehydratase PrpD	COG2079	1
G	Xylose isomerase	COG2115	1
G	N-acetylglucosaminyl deacetylase, LmbE family	COG2120	1
G	Glucose/arabinose dehydrogenase, beta-propeller fold	COG2133	6
G	Na+/melibiose symporter or related transporter	COG2211	5
G	Phosphotransferase system, mannitol-specific IIBC component	COG2213	1
G	L-ascorbate metabolism protein UlaG, beta-lactamase superfamily	COG2220	1
G	Sugar phosphate permease	COG2271	2
G	Beta-glucanase, GH16 family	COG2273	2
G	Citrate lyase beta subunit	COG2301	1
G	L-fucose isomerase or related protein	COG2407	1
G	Predicted arabinose efflux permease, MFS family	COG2814	17
G	Phosphotransferase system, mannose/fructose-specific component IIA	COG2893	3
G	Mannose or cellobiose epimerase, N-acyl-D-glucosamine 2-epimerase family	COG2942	1
G	TRAP-type C4-dicarboxylate transport system, small permease component	COG3090	1
G	Sugar lactone lactonase YvrE	COG3386	1
G	Fructose-bisphosphate aldolase class 1	COG3588	2
G	Fructose-1,6-bisphosphatase	COG3855	1
G	ABC-type xylose transport system, periplasmic component	COG4213	1
G	Glucose dehydrogenase	COG4993	2
GHR	TPP-dependent 2-oxoacid decarboxylase, includes indolepyruvate decarboxylase	COG3961	1
GM	Peptidoglycan/xylan/chitin deacetylase, PgdA/CDA1 family	COG0726	2
GM	D-arabinose 5-phosphate isomerase GutQ	COG0794	1
GM	ABC-type polysaccharide/polyol phosphate transport system, ATPase component	COG1134	2
GM	ABC-type polysaccharide/polyol phosphate export permease	COG1682	3
GT	Phosphotransferase system mannitol/fructose-specific IIA domain (Ntr-type)	COG1762	4
H	Glutamate-1-semialdehyde aminotransferase	COG0001	1
H	Uroporphyrinogen-III methylase (siroheme synthase)	COG0007	4
H	Aspartate oxidase	COG0029	2
H	3-polyprenyl-4-hydroxybenzoate decarboxylase	COG0043	1
H	6,7-dimethyl-8-ribityllumazine synthase (Riboflavin synthase beta chain)	COG0054	3
H	3,4-dihydroxy-2-butanone 4-phosphate synthase	COG0108	1
H	Delta-aminolevulinic acid dehydratase, porphobilinogen synthase	COG0113	3
H	Pyrimidine deaminase domain of riboflavin biosynthesis protein RibD	COG0117	2
H	Geranylgeranyl pyrophosphate synthase	COG0142	6
H	7-keto-8-aminopelargonate synthetase or related enzyme	COG0156	18
H	Nicotinate-nucleotide pyrophosphorylase	COG0157	1
H	NH3-dependent NAD+ synthetase	COG0171	3
H	Porphobilinogen deaminase	COG0181	1
H	5,10-methylene-tetrahydrofolate dehydrogenase/Methenyl tetrahydrofolate cyclohydrolase	COG0190	2
H	S-adenosylmethionine synthetase	COG0192	1
H	FAD synthase	COG0196	1
H	5-formyltetrahydrofolate cyclo-ligase	COG0212	2
H	Pyridoxine/pyridoxamine 5'-phosphate oxidase	COG0259	3
H	Folylpolyglutamate synthase/Dihydropteroate synthase	COG0285	1
H	GTP cyclohydrolase I	COG0302	3
H	Riboflavin synthase alpha chain	COG0307	2
H	Molybdopterin synthase catalytic subunit	COG0314	1
H	Lipoate synthase	COG0320	4
H	Lipoate-protein ligase B	COG0321	1
H	Biotin-(acetyl-CoA carboxylase) ligase	COG0340	1
H	Thiamine monophosphate synthase	COG0352	1
H	Glutamyl-tRNA reductase	COG0373	2
H	Quinolinate synthase	COG0379	3
H	4-hydroxybenzoate polyprenyltransferase	COG0382	3
H	Uroporphyrinogen-III decarboxylase	COG0407	5
H	Coproporphyrinogen III oxidase	COG0408	4
H	Ketopantoate hydroxymethyltransferase	COG0413	2
H	Panthothenate synthetase	COG0414	1
H	Thiamine biosynthesis protein ThiC	COG0422	3
H	Phosphopantothenoylcysteine synthetase/decarboxylase	COG0452	3
H	Molybdopterin or thiamine biosynthesis adenylyltransferase	COG0476	1
H	S-adenosylhomocysteine hydrolase	COG0499	3
H	Biotin synthase or related enzyme	COG0502	1
H	Molybdopterin biosynthesis enzyme MoaB	COG0521	2
H	Thiamine monophosphate kinase	COG0611	1
H	Coproporphyrinogen III oxidase or related Fe-S oxidoreductase	COG0635	5
H	Phosphopantetheine adenylyltransferase	COG0669	2
H	Molybdopterin-guanine dinucleotide biosynthesis protein A	COG0746	1
H	7,8-dihydro-6-hydroxymethylpterin-pyrophosphokinase	COG0801	1
H	GTP cyclohydrolase II	COG0807	1
H	Aspartate 1-decarboxylase	COG0853	1
H	Pyridoxine 5'-phosphate synthase PdxJ	COG0854	3
H	Precorrin-3B methylase	COG1010	1
H	FMN phosphatase YigB, HAD superfamily	COG1011	4
H	Nicotinic acid mononucleotide adenylyltransferase	COG1057	3
H	Mg-chelatase subunit ChlI	COG1239	3
H	Cobalamin biosynthesis protein CobN, Mg-chelatase	COG1429	6
H	Pantothenate kinase type III	COG1521	2
H	Dihydroneopterin aldolase	COG1539	1
H	Nicotinamide mononucleotide (NMN) deamidase PncC	COG1546	3
H	Uroporphyrinogen-III synthase	COG1587	1
H	Heme A synthase	COG1612	4
H	Archaeal S-adenosylmethionine synthetase	COG1812	1
H	Molybdopterin converting factor, small subunit	COG1977	1
H	Pyrimidine reductase, riboflavin biosynthesis	COG1985	1
H	4-hydroxy-L-threonine phosphate dehydrogenase PdxA	COG1995	3
H	Thiamin biosynthesis thiazole synthase ThiGH, ThiG subunit	COG2022	2
H	CTP:molybdopterin cytidylyltransferase MocA	COG2068	2
H	Adenosyl cobinamide kinase/adenosyl cobinamide phosphate guanylyltransferase	COG2087	1
H	Cob(I)alamin adenosyltransferase	COG2096	1
H	Sulfur carrier protein ThiS (thiamine biosynthesis)	COG2104	3
H	Ubiquinone/menaquinone biosynthesis C-methylase UbiE	COG2226	17
H	2-polyprenyl-3-methyl-5-hydroxy-6-metoxy-1,4-benzoquinol methylase	COG2227	5
H	Hypoxanthine phosphoribosyltransferase	COG2236	1
H	GTP:adenosylcobinamide-phosphate guanylyltransferase	COG2266	2
H	Heme-degrading monooxygenase HmoA and related ABM domain proteins	COG2329	1
H	Molybdenum cofactor biosynthesis enzyme MoaA	COG2896	2
H	Demethoxyubiquinone hydroxylase, CLK1/Coq7/Cat5 family	COG2941	4
H	Gamma-glutamylcysteine synthetase	COG3572	2
H	Tetrahydromethanopterin S-methyltransferase, subunit E	COG4059	1
H	Outer membrane cobalamin receptor protein	COG4206	17
H	Hemin uptake protein HemP	COG4256	1
H	Cobalamin biosynthesis protein CobT (nicotinate-mononucleotide:5, 6-dimethylbenzimidazole phosphorib...	COG4547	3
H	Ubiquinone biosynthesis protein Coq4	COG5031	5
H	Ubiquinone biosynthesis protein COQ9	COG5590	3
HC	2-polyprenyl-6-methoxyphenol hydroxylase and related FAD-dependent oxidoreductases	COG0654	4
HE	Phosphoserine aminotransferase	COG1932	2
HI	Polyprenyltransferase (heme O synthase)	COG0109	4
HI	Biotin carboxyl carrier protein	COG0511	4
HI	Deoxyxylulose-5-phosphate synthase	COG1154	4
HJ	Glutathione synthase/RimK-type ligase, ATP-grasp superfamily	COG0189	5
HQ	Isochorismate synthase EntC	COG1169	1
HR	Phosphoglycerate dehydrogenase or related dehydrogenase	COG0111	3
HR	Pimeloyl-ACP methyl ester carboxylesterase	COG0596	19
HR	Nicotinamidase-related amidase	COG1335	2
HR	Flavin-dependent oxidoreductase, luciferase family (includes alkanesulfonate monooxygenase SsuD and methylene tetrahydromethanopterin reductase)	COG2141	3
HT	Predicted unusual protein kinase regulating ubiquinone biosynthesis, AarF/ABC1/UbiB family	COG0661	2
I	Undecaprenyl pyrophosphate synthase	COG0020	3
I	Acetyl-CoA acetyltransferase	COG0183	10
I	1-acyl-sn-glycerol-3-phosphate acyltransferase	COG0204	5
I	2C-methyl-D-erythritol 2,4-cyclodiphosphate synthase	COG0245	2
I	Malonyl CoA-acyl carrier protein transacylase	COG0331	1
I	3-oxoacyl-[acyl-carrier-protein] synthase III	COG0332	2
I	Phospholipid biosynthesis protein PlsY, probable glycerol-3-phosphate acyltransferase	COG0344	3
I	Acyl-coenzyme A synthetase/AMP-(fatty) acid ligase	COG0365	5
I	Fatty acid/phospholipid biosynthesis enzyme	COG0416	3
I	Biotin carboxylase	COG0439	2
I	NADPH-dependent 2,4-dienoyl-CoA reductase, sulfur reductase, or a related oxidoreductase	COG0446	2
I	Phosphatidylglycerophosphate synthase	COG0558	3
I	CDP-diglyceride synthetase	COG0575	2
I	Glycerophosphoryl diester phosphodiesterase	COG0584	3
I	Enoyl-[acyl-carrier-protein] reductase (NADH)	COG0623	2
I	Acetyl esterase/lipase	COG0657	6
I	Membrane-associated phospholipid phosphatase	COG0671	2
I	Phosphatidylserine decarboxylase	COG0688	2
I	Phosphopantetheinyl transferase (holo-ACP synthase)	COG0736	3
I	1-deoxy-D-xylulose 5-phosphate reductoisomerase	COG0743	2
I	4-Hydroxy-3-methylbut-2-enyl diphosphate reductase IspH	COG0761	2
I	3-hydroxymyristoyl/3-hydroxydecanoyl-(acyl carrier protein) dehydratase	COG0764	3
I	Acetyl-CoA carboxylase beta subunit	COG0777	3
I	4-hydroxy-3-methylbut-2-en-1-yl diphosphate synthase IspG/GcpE	COG0821	4
I	Acyl-CoA thioesterase FadM	COG0824	8
I	Acetyl-CoA carboxylase alpha subunit	COG0825	5
I	Long-chain acyl-CoA synthetase (AMP-forming)	COG1022	4
I	Enoyl-CoA hydratase/carnithine racemase	COG1024	16
I	Triacylglycerol esterase/lipase EstA, alpha/beta hydrolase fold	COG1075	3
I	Phosphatidylserine synthase	COG1183	1
I	2-C-methyl-D-erythritol 4-phosphate cytidylyltransferase	COG1211	2
I	3-hydroxyacyl-CoA dehydrogenase	COG1250	3
I	Fatty-acid desaturase	COG1398	3
I	Phosphatidylserine/phosphatidylglycerophosphate/cardiolipin synthase or related enzyme	COG1502	2
I	Acyl-CoA hydrolase	COG1607	2
I	Squalene cyclase	COG1657	1
I	Acyl CoA:acetate/3-ketoacid CoA transferase, alpha subunit	COG1788	3
I	Crotonobetainyl-CoA:carnitine CoA-transferase CaiB and related acyl-CoA transferases	COG1804	5
I	Methylmalonyl-CoA mutase, N-terminal domain/subunit	COG1884	1
I	Acyl-CoA thioesterase	COG1946	2
I	4-diphosphocytidyl-2C-methyl-D-erythritol kinase	COG1947	3
I	Acyl-CoA dehydrogenase related to the alkylation response protein AidB	COG1960	35
I	Undecaprenyl pyrophosphate phosphatase UppP	COG1968	1
I	Acyl dehydratase	COG2030	4
I	Short chain fatty acids transporter	COG2031	1
I	Acyl CoA:acetate/3-ketoacid CoA transferase, beta subunit	COG2057	2
I	3-hydroxyisobutyrate dehydrogenase or related beta-hydroxyacid dehydrogenase	COG2084	2
I	Methylmalonyl-CoA mutase, C-terminal domain/subunit (cobalamin-binding)	COG2185	1
I	Cyclopropane fatty-acyl-phospholipid synthase and related methyltransferases	COG2230	3
I	Putative flippase GtrA (transmembrane translocase of bactoprenol-linked glucose)	COG2246	2
I	Lysophospholipase, alpha-beta hydrolase superfamily	COG2267	1
I	Sterol desaturase/sphingolipid hydroxylase, fatty acid hydroxylase superfamily	COG3000	11
I	Fatty acid desaturase	COG3239	5
I	Poly(3-hydroxyalkanoate) synthetase	COG3243	6
I	Putative sterol carrier protein	COG3255	1
I	Phospholipid N-methyltransferase	COG3963	3
I	Predicted lipid-binding transport protein, Tim44 family	COG4395	5
I	Poly-beta-hydroxyalkanoate depolymerase	COG4553	4
I	Acetyl/propionyl-CoA carboxylase, alpha subunit	COG4770	11
I	Membrane-anchored glycerophosphoryl diester phosphodiesterase (GDPDase), membrane domain	COG4781	1
I	Acetyl-CoA carboxylase, carboxyltransferase component	COG4799	9
I	3-oxoacyl-ACP reductase domain of yeast-type FAS1	COG4982	13
I	S-adenosylmethionine:diacylglycerol 3-amino-3-carboxypropyl transferase	COG5379	2
IQ	Acyl carrier protein	COG0236	13
IQ	3-oxoacyl-(acyl-carrier-protein) synthase	COG0304	4
IQ	Acyl-CoA synthetase (AMP-forming)/AMP-acid ligase II	COG0318	20
IQR	NAD(P)-dependent dehydrogenase, short-chain alcohol dehydrogenase family	COG1028	27
IR	Diacylglycerol kinase family enzyme	COG1597	3
IR	Choline dehydrogenase or related flavoprotein	COG2303	3
J	Glutamyl- or glutaminyl-tRNA synthetase	COG0008	6
J	Ribosome-binding ATPase YchF, GTP1/OBG family	COG0012	2
J	Alanyl-tRNA synthetase	COG0013	3
J	Phenylalanyl-tRNA synthetase alpha subunit	COG0016	3
J	Arginyl-tRNA synthetase	COG0018	4
J	Methionine aminopeptidase	COG0024	6
J	tRNA-dihydrouridine synthase	COG0042	3
J	Ribosomal protein S12	COG0048	6
J	Ribosomal protein S7	COG0049	5
J	Translation elongation factor EF-Tu, a GTPase	COG0050	16
J	Ribosomal protein S10	COG0051	8
J	Ribosomal protein S2	COG0052	6
J	Isoleucyl-tRNA synthetase	COG0060	4
J	Asp-tRNAAsn/Glu-tRNAGln amidotransferase B subunit	COG0064	3
J	Phenylalanyl-tRNA synthetase beta subunit	COG0072	2
J	tRNA-binding EMAP/Myf domain	COG0073	3
J	Ribosomal protein L11	COG0080	5
J	Ribosomal protein L1	COG0081	5
J	Ribosomal protein L3	COG0087	7
J	Ribosomal protein L4	COG0088	6
J	Ribosomal protein L23	COG0089	6
J	Ribosomal protein L2	COG0090	8
J	Ribosomal protein L22	COG0091	7
J	Ribosomal protein S3	COG0092	6
J	Ribosomal protein L14	COG0093	7
J	Ribosomal protein L5	COG0094	7
J	Ribosomal protein S8	COG0096	6
J	Ribosomal protein L6P/L9E	COG0097	6
J	Ribosomal protein S5	COG0098	6
J	Ribosomal protein S13	COG0099	7
J	Ribosomal protein S11	COG0100	7
J	Ribosomal protein L13	COG0102	6
J	Ribosomal protein S9	COG0103	4
J	23S rRNA G2445 N2-methylase RlmL	COG0116	1
J	Histidyl-tRNA synthetase	COG0124	2
J	tRNA U55 pseudouridine synthase TruB, may also work on U342 of tmRNA	COG0130	3
J	Methionyl-tRNA synthetase	COG0143	2
J	16S rRNA C967 or C1407 C5-methylase, RsmB/RsmF family	COG0144	1
J	Asp-tRNAAsn/Glu-tRNAGln amidotransferase A subunit or related amidase	COG0154	8
J	Tyrosyl-tRNA synthetase	COG0162	5
J	Seryl-tRNA synthetase	COG0172	2
J	Aspartyl-tRNA synthetase	COG0173	2
J	Tryptophanyl-tRNA synthetase	COG0180	1
J	Ribosomal protein S15P/S13E	COG0184	8
J	Ribosomal protein S19	COG0185	7
J	Ribosomal protein S17	COG0186	8
J	Peptidyl-tRNA hydrolase	COG0193	1
J	Ribosomal protein L16/L10AE	COG0197	6
J	Ribosomal protein L24	COG0198	7
J	Ribosomal protein S14	COG0199	7
J	Ribosomal protein L15	COG0200	7
J	Ribosomal protein L17	COG0203	5
J	Ribosomal protein L27	COG0211	7
J	Cysteinyl-tRNA synthetase	COG0215	2
J	Protein chain release factor A	COG0216	1
J	tRNA(Leu) C34 or U34 (ribose-2'-O)-methylase TrmL, contains SPOUT domain	COG0219	1
J	tRNA G46 methylase TrmB	COG0220	3
J	Ribosomal protein L7/L12	COG0222	9
J	Methionyl-tRNA formyltransferase	COG0223	1
J	Ribosomal protein L28	COG0227	8
J	Ribosomal protein S16	COG0228	5
J	Ribosomal protein L34	COG0230	8
J	Translation elongation factor P (EF-P)/translation initiation factor 5A (eIF-5A)	COG0231	3
J	Ribosome recycling factor	COG0233	3
J	Ribosomal protein S18	COG0238	6
J	Peptide deformylase	COG0242	6
J	Ribosomal protein L10	COG0244	7
J	Ribosomal protein L31	COG0254	6
J	Ribosomal protein L29	COG0255	7
J	Ribosomal protein L18	COG0256	7
J	Ribosomal protein L36	COG0257	7
J	Ribosomal protein L21	COG0261	6
J	Translation elongation factor EF-Ts	COG0264	4
J	Ribosomal protein L33	COG0267	9
J	Ribosomal protein S20	COG0268	7
J	16S rRNA C1402 N4-methylase RsmH	COG0275	1
J	Translation initiation factor IF-3	COG0290	8
J	Ribosomal protein L35	COG0291	7
J	Ribosomal protein L20	COG0292	6
J	23S rRNA U2552 (ribose-2'-O)-methylase RlmE/FtsJ	COG0293	3
J	16S rRNA C1402 (ribose-2'-O) methylase RsmI	COG0313	1
J	ssRNA-specific RNase YbeY, 16S rRNA maturation enzyme	COG0319	2
J	tRNA A37 N6-isopentenylltransferase MiaA	COG0324	1
J	Ribosomal protein L32	COG0333	8
J	Ribosomal protein L19	COG0335	5
J	tRNA G37 N-methylase TrmD	COG0336	4
J	Queuine/archaeosine tRNA-ribosyltransferase	COG0343	1
J	Ribonuclease D	COG0349	6
J	16S rRNA G527 N7-methylase RsmG (former glucose-inhibited division protein B)	COG0357	3
J	Ribosomal protein L9	COG0359	4
J	Ribosomal protein S6	COG0360	6
J	Translation initiation factor IF-1	COG0361	8
J	Glycyl-tRNA synthetase (class II)	COG0423	1
J	Threonyl-tRNA synthetase	COG0441	4
J	Prolyl-tRNA synthetase	COG0442	4
J	tRNA U34 5-carboxymethylaminomethyl modifying enzyme MnmG/GidA	COG0445	5
J	Ribosomal protein S18 acetylase RimI and related acetyltransferases	COG0456	6
J	Translation elongation factor EF-G, a GTPase	COG0480	5
J	Translation elongation factor EF-4, membrane-bound GTPase	COG0481	3
J	tRNA U34 2-thiouridine synthase MnmA/TrmU, contains the PP-loop ATPase domain	COG0482	4
J	tRNA U34 5-carboxymethylaminomethyl modifying GTPase MnmE/TrmE	COG0486	2
J	Leucyl-tRNA synthetase	COG0495	3
J	Ribosomal protein S4 or related protein	COG0522	5
J	Valyl-tRNA synthetase	COG0525	3
J	Translation initiation factor IF-2, a GTPase	COG0532	6
J	Ribosomal protein S1	COG0539	6
J	Pseudouridylate synthase, 23S rRNA- or tRNA-specific	COG0564	6
J	tRNA C32,U32 (ribose-2'-O)-methylase TrmJ or a related methyltransferase	COG0565	1
J	tRNA G18 (ribose-2'-O)-methylase SpoU	COG0566	1
J	tRNA(Arg) A34 adenosine deaminase TadA	COG0590	2
J	RNase P protein component	COG0594	3
J	mRNA degradation ribonuclease J1/J2	COG0595	1
J	7-cyano-7-deazaguanine synthase (queuosine biosynthesis)	COG0603	2
J	tRNA A37 methylthiotransferase MiaB	COG0621	4
J	Ribonuclease PH	COG0689	1
J	Asp-tRNAAsn/Glu-tRNAGln amidotransferase C subunit	COG0721	2
J	RNA recognition motif (RRM) domain	COG0724	3
J	16S rRNA G966 N2-methylase RsmD	COG0742	1
J	Glycyl-tRNA synthetase, beta subunit	COG0751	2
J	Glycyl-tRNA synthetase, alpha subunit	COG0752	2
J	Ribosome maturation factor RimP	COG0779	5
J	NADPH-dependent 7-cyano-7-deazaguanine reductase QueF, C-terminal domain, T-fold superfamily	COG0780	3
J	Ribosomal silencing factor RsfS, regulates association of 30S and 50S subunits	COG0799	5
J	tRNA A37 threonylcarbamoyladenosine biosynthesis protein TsaE	COG0802	1
J	Ribosomal 30S subunit maturation factor RimM, required for 16S rRNA processing	COG0806	4
J	Adenine C2-methylase RlmN of 23S rRNA A2503 and tRNA A37	COG0820	3
J	Ribosomal protein S21	COG0828	4
J	Ribosome-binding factor A	COG0858	2
J	tRNA G10 N-methylase Trm11	COG1041	1
J	23S rRNA G2069 N7-methylase RlmK or C1962 C5-methylase RlmI	COG1092	1
J	GTPase Era, involved in 16S rRNA processing	COG1159	2
J	Polyribonucleotide nucleotidyltransferase (polynucleotide phosphorylase)	COG1185	2
J	Protein chain release factor B	COG1186	2
J	16S rRNA U516 pseudouridylate synthase RsuA and related 23S rRNA U2605, pseudouridylate synthases	COG1187	2
J	Ribosomal 50S subunit-recycling heat shock protein, contains S4 domain	COG1188	1
J	Folate-dependent tRNA-U54 methylase TrmFO/GidA	COG1206	2
J	tRNA A37 threonylcarbamoyladenosine modification protein TsaB	COG1214	1
J	RNA processing exonuclease, beta-lactamase fold, Cft2 family	COG1236	2
J	Ribosomal protein L7Ae or related RNA K-turn-binding protein	COG1358	1
J	Lysyl-tRNA synthetase, class I	COG1384	2
J	16S rRNA U1498 N3-methylase RsmE	COG1385	1
J	Ribonuclease G or E	COG1530	6
J	Ribosome-associated translation inhibitor RaiA	COG1544	5
J	23S rRNA pseudoU1915 N3-methylase RlmH	COG1576	2
J	RNA polymerase-binding transcription factor DksA	COG1734	5
J	Archaeal ribosome-binding protein aMBF1, putative translation factor, contains Zn-ribbon and HTH domains	COG1813	1
J	Ribosomal protein L25 (general stress protein Ctc)	COG1825	4
J	Ribosomal protein L30/L7E	COG1841	7
J	MraZ, DNA-binding transcriptional regulator and inhibitor of RsmH methyltransferase activity	COG2001	2
J	Ribosomal protein L12E/L44/L45/RPP1/RPP2	COG2058	1
J	50S ribosomal subunit-associated GTPase HflX	COG2262	2
J	Ribosomal protein L11 methylase PrmA	COG2264	1
J	Ribosomal protein L16 Arg81 hydroxylase, contains JmjC domain	COG2850	3
J	Ribosome association toxin PasT (RatA) of the RatAB toxin-antitoxin module	COG2867	2
J	23S rRNA C2498 (ribose-2'-O)-methylase RlmM	COG2933	1
J	Ribonuclease I	COG3719	1
J	Peptide chain release factor RF-3	COG4108	2
J	Membrane-anchored ribosome-binding protein, inhibits growth in stationary phase, ElaB/YqjD/DUF883 family	COG4575	3
J	mRNA-degrading endonuclease (mRNA interferase) HigB, toxic component of the HigAB toxin-antitoxin module	COG4680	2
J	Wobble nucleotide-excising tRNase	COG4694	1
J	N6-adenosine-specific RNA methylase IME4	COG4725	1
J	Midasin, AAA ATPase with vWA domain, involved in ribosome maturation	COG5271	6
JM	NDP-sugar pyrophosphorylase, includes eIF-2Bgamma, eIF-2Bepsilon, and LPS biosynthesis proteins	COG1208	1
JO	Protein N-acetyltransferase, RimJ/RimL family	COG1670	8
JO	Proline 4-hydroxylase (includes Rps23 Pro-64 3,4-dihydroxylase Tpa1), contains SM-20 domain	COG3751	1
JR	HD superfamily phosphodieaserase, includes HD domain of RNase Y	COG1418	1
K	DNA-directed RNA polymerase, beta subunit/140 kD subunit	COG0085	13
K	DNA-directed RNA polymerase, beta' subunit/160 kD subunit	COG0086	17
K	Transcription antitermination factor NusA, contains S1 and KH domains	COG0195	3
K	DNA-directed RNA polymerase, alpha subunit/40 kD subunit	COG0202	5
K	Transcription antitermination factor NusG	COG0250	7
K	Exoribonuclease R	COG0557	1
K	DNA-directed RNA polymerase, sigma subunit (sigma70/sigma32)	COG0568	11
K	dsRNA-specific ribonuclease	COG0571	1
K	DNA-binding transcriptional regulator, LysR family	COG0583	13
K	DNA-binding transcriptional regulator, ArsR family	COG0640	12
K	Transcription termination factor NusB	COG0781	1
K	Transcription elongation factor, GreA/GreB family	COG0782	6
K	DNA-binding transcriptional regulator, MerR family	COG0789	14
K	RNase H-fold protein, predicted Holliday junction resolvase in Firmicutes and mycoplasms, involved in anti-termination at Rho-dependent terminators	COG0816	1
K	Metal-responsive transcriptional regulator, contains CopG/Arc/MetJ DNA-binding domain	COG0864	3
K	Transcription termination factor Rho	COG1158	4
K	Cold shock protein, CspA family	COG1278	25
K	DNA-binding transcriptional regulator, AcrR family	COG1309	19
K	Predicted transcriptional regulator	COG1318	1
K	Transcriptional regulator NrdR, contains Zn-ribbon and ATP-cone domains	COG1327	3
K	RNA polymerase-interacting regulator, CarD/CdnL/TRCF family	COG1329	4
K	Sugar-specific transcriptional regulator TrmB	COG1378	1
K	Transcriptional regulator, contains XRE-family HTH domain	COG1396	6
K	DNA-binding transcriptional regulator, IclR family	COG1414	3
K	Transcriptional regulator of heat shock response	COG1420	5
K	DNA-binding transcriptional regulator, XRE-family HTH domain	COG1476	4
K	Predicted transcriptional regulator	COG1497	1
K	DNA-directed RNA polymerase specialized sigma subunit, sigma54 homolog	COG1508	2
K	DNA-binding transcriptional regulator GbsR, MarR family	COG1510	1
K	DNA-binding transcriptional regulator, Lrp family	COG1522	5
K	DNA-directed RNA polymerase specialized sigma subunit, sigma24 family	COG1595	31
K	DNA-binding transcriptional regulator, LacI/PurR family	COG1609	7
K	Putative transcriptional regulator, AlgH/UPF0301 family	COG1678	1
K	DNA-binding transcriptional regulator, PadR family	COG1695	3
K	DNA-binding transcriptional regulator YhcF, GntR family	COG1725	3
K	DNA-binding transcriptional regulator, HxlR family	COG1733	7
K	DNA-directed RNA polymerase, subunit K/omega	COG1758	7
K	DNA-binding transcriptional regulator, GntR family	COG1802	4
K	DNA-binding transcriptional regulator, MarR family	COG1846	21
K	DNA-binding transcriptional regulator, IscR family	COG1959	7
K	DNA-binding transcriptional regulator ModE (molybdenum-dependent)	COG2005	1
K	DNA-binding transcriptional regulator, FadR family	COG2186	2
K	AraC-type DNA-binding domain and AraC-containing proteins	COG2207	7
K	Predicted transcriptional regulator, ArsR family	COG2345	2
K	Predicted transcriptional regulator, contains C-terminal CBS domains	COG2524	1
K	Barstar, RNAse (barnase) inhibitor	COG2732	1
K	DNA-binding transcriptional regulator, CsgD family	COG2771	6
K	Uncharacterized Zn-ribbon-containing protein	COG2824	3
K	DNA-binding transcriptional regulator YiaG, XRE-type HTH domain	COG2944	1
K	Fic family protein	COG3177	1
K	Transcriptional regulator of acetoin/glycerol metabolism	COG3284	1
K	Predicted transcriptional regulator	COG3432	1
K	Transcriptional regulator, contains Arc/MetJ-type RHH (ribbon-helix-helix) DNA-binding domain	COG3609	8
K	Predicted transcriptional regulator with C-terminal CBS domains	COG3620	2
K	DNA-binding transcriptional regulator, XRE family	COG3655	3
K	Predicted transcriptional regulator	COG3682	3
K	Predicted transcriptional regulator	COG3905	5
K	Predicted transcriptional regulator	COG4957	5
K	Transcriptional regulator GlxA family, contains an amidase domain and an AraC-type DNA-binding HTH domain	COG4977	1
K	Transcription initiation factor TFIID, subunit TAF12	COG5624	1
KB	Histone acetyltransferase, component of the RNA polymerase elongator complex	COG1243	1
KE	Transcriptional regulator of aromatic amino acids metabolism	COG3283	3
KG	Sugar kinase of the NBD/HSP70 family, may contain an N-terminal HTH domain	COG1940	1
KJ	Transcriptional and/or translational regulatory protein YebC/TACO1	COG0217	4
KL	Superfamily II DNA or RNA helicase	COG1061	1
KLB	Nucleosome binding factor SPN, SPT16 subunit	COG5406	4
KN	Negative regulator of flagellin synthesis (anti-sigma28 factor)	COG2747	2
KT	Phage shock protein A	COG1842	5
KT	SOS-response transcriptional repressor LexA (RecA-mediated autopeptidase)	COG1974	3
KT	Phage shock protein PspC (stress-responsive transcriptional regulator)	COG1983	6
KT	DNA-binding response regulator, LytR/AlgR family	COG3279	3
KT	Transcriptional regulator containing PAS, AAA-type ATPase, and DNA-binding Fis domains	COG3829	3
KT	Response regulator of citrate/malate metabolism	COG4565	1
KV	Bifunctional DNA-binding transcriptional regulator of stationary/sporulation/toxin gene expression and antitoxin component of the YhaV-PrlF toxin-antitoxin module	COG2002	3
L	3-methyladenine DNA glycosylase/8-oxoguanine DNA glycosylase	COG0122	1
L	Ribonuclease HII	COG0164	1
L	DNA gyrase/topoisomerase IV, subunit B	COG0187	8
L	DNA gyrase/topoisomerase IV, subunit A	COG0188	5
L	Superfamily I DNA or RNA helicase	COG0210	2
L	5'-3' exonuclease	COG0258	3
L	Site-specific DNA-cytosine methylase	COG0270	2
L	NAD-dependent DNA ligase	COG0272	2
L	Replicative DNA helicase	COG0305	4
L	DNA mismatch repair ATPase MutL	COG0323	3
L	Ribonuclease HI	COG0328	1
L	Recombinational DNA repair protein RecR	COG0353	2
L	DNA primase (bacterial type)	COG0358	3
L	Nucleotidyltransferase/DNA polymerase involved in DNA repair	COG0389	1
L	Archaeal DNA helicase HerA or a related bacterial ATPase, contains HAS-barrel and ATPase domains	COG0433	3
L	RecA/RadA recombinase	COG0468	4
L	Broad specificity polyphosphatase and 5'/3'-nucleotidase SurE	COG0496	1
L	DNA repair ATPase RecN	COG0497	2
L	Superfamily II DNA and RNA helicase	COG0513	6
L	DNA topoisomerase IA	COG0550	2
L	Excinuclease UvrABC helicase subunit UvrB	COG0556	4
L	DNA polymerase III, alpha subunit	COG0587	2
L	DNA polymerase III sliding clamp (beta) subunit, PCNA homolog	COG0592	5
L	Chromosomal replication initiation ATPase DnaA	COG0593	5
L	Single-stranded DNA-binding protein	COG0629	4
L	Holliday junction resolvasome RuvABC DNA-binding subunit	COG0632	1
L	Uracil DNA glycosylase	COG0692	1
L	Exonuclease III	COG0708	4
L	DNA polymerase I - 3'-5' exonuclease and polymerase domains	COG0749	3
L	Predicted Rossmann fold nucleotide-binding protein DprA/Smf involved in DNA uptake	COG0758	1
L	Bacterial nucleoid DNA-binding protein	COG0776	17
L	Holliday junction resolvasome RuvABC endonuclease subunit	COG0817	1
L	DNA polymerase III, epsilon subunit or related 3'-5' exonuclease	COG0847	3
L	DNA modification methylase	COG0863	5
L	Superfamily I DNA and/or RNA helicase	COG1112	1
L	Adenine-specific DNA glycosylase, acts on AG and A-oxoG pairs	COG1194	1
L	Rad3-related DNA helicase	COG1199	1
L	Lhr-like helicase	COG1201	1
L	DNA anti-recombination protein (rearrangement mutator) RmuC	COG1322	3
L	Chromatin segregation and condensation protein Rec8/ScpA/Scc1, kleisin family	COG1354	1
L	Recombinational DNA repair protein (RecF pathway)	COG1381	1
L	DNA polymerase III, delta subunit	COG1466	1
L	DNA replication protein DnaC	COG1484	1
L	Endonuclease YncB, thermonuclease family	COG1525	2
L	Exonuclease VII, large subunit	COG1570	3
L	Uracil-DNA glycosylase	COG1573	3
L	Exonuclease VII small subunit	COG1722	3
L	ATP-dependent DNA ligase	COG1793	1
L	Site-specific DNA recombinase related to the DNA invertase Pin	COG1961	2
L	DNA repair protein RadC, contains a helix-hairpin-helix DNA-binding motif	COG2003	3
L	Methylphosphotriester-DNA--protein-cysteine methyltransferase (N-terminal fragment of Ada), contains Zn-binding and two AraC-type DNA-binding domains	COG2169	2
L	DNA polymerase III, alpha subunit (gram-positive type)	COG2176	1
L	Adenine specific DNA methylase Mod	COG2189	1
L	Holliday junction resolvasome RuvABC, ATP-dependent DNA helicase subunit	COG2255	1
L	Replication-associated recombination protein RarA (DNA-dependent ATPase)	COG2256	1
L	DNA polymerase III, gamma/tau subunits	COG2812	3
L	3-methyladenine DNA glycosylase Tag	COG2818	1
L	Predicted endonuclease, GIY-YIG superfamily	COG2827	3
L	Very-short-patch-repair endonuclease	COG2852	3
L	Exonuclease I	COG2925	1
L	DNA polymerase III, chi subunit	COG2927	1
L	Primosomal replication protein N	COG2965	1
L	Endogenous inhibitor of DNA gyrase, YacG/DUF329 family	COG3024	1
L	Predicted ATP-dependent endonuclease of the OLD family, contains P-loop ATPase and TOPRIM domains	COG3593	1
L	RecA-family ATPase	COG3598	1
L	G:T/U-mismatch repair DNA glycosylase	COG3663	1
L	Predicted 5' DNA nuclease, flap endonuclease-1-like, helix-3-turn-helix (H3TH) domain	COG3743	3
L	Superfamily II RNA helicase	COG4581	3
L	Adenine-specific DNA methylase, N12 class	COG4646	1
L	Site-specific recombinase XerD	COG4974	3
LK	Transcription-repair coupling factor (superfamily II helicase)	COG1197	1
LX	Integrase	COG0582	2
M	Glycosyltransferase involved in cell wall bisynthesis	COG0438	10
M	Glucosamine 6-phosphate synthetase, contains amidotransferase and phosphosugar isomerase domains	COG0449	3
M	Nucleoside-diphosphate-sugar epimerase	COG0451	6
M	Glycosyltransferase involved in cell wall bisynthesis	COG0463	7
M	UDP-N-acetylmuramyl pentapeptide phosphotransferase/UDP-N-acetylglucosamine-1-phosphate transferase	COG0472	2
M	Small-conductance mechanosensitive channel	COG0668	1
M	Prolipoprotein diacylglyceryltransferase	COG0682	2
M	Membrane protein insertase Oxa1/YidC/SpoIIIJ, required for the localization of integral membrane proteins	COG0706	2
M	UDP-N-acetylglucosamine:LPS N-acetylglucosamine transferase	COG0707	2
M	Peptidoglycan biosynthesis protein MviN/MurJ, putative lipid II flippase	COG0728	1
M	Outer membrane translocation and assembly module TamA	COG0729	1
M	Murein DD-endopeptidase MepM and murein hydrolase activator NlpD, contain LysM domain	COG0739	14
M	Soluble lytic murein transglycosylase and related regulatory proteins (some contain LysM/invasin domains)	COG0741	8
M	Membrane carboxypeptidase (penicillin-binding protein)	COG0744	7
M	Membrane-anchored protein YidD, putatitve component of membrane protein insertase Oxa1/YidC/SpoIIIJ	COG0759	3
M	UDP-N-acetylglucosamine enolpyruvyl transferase	COG0766	3
M	ABC-type transporter Mla maintaining outer membrane lipid asymmetry, permease component MlaE	COG0767	3
M	UDP-N-acetylmuramyl tripeptide synthase	COG0769	2
M	UDP-N-acetylmuramyl pentapeptide synthase	COG0770	3
M	UDP-N-acetylmuramoylalanine-D-glutamate ligase	COG0771	1
M	UDP-N-acetylmuramate-alanine ligase	COG0773	4
M	UDP-3-O-acyl-N-acetylglucosamine deacetylase	COG0774	1
M	Cell wall-associated hydrolase, NlpC family	COG0791	1
M	Rare lipoprotein A, peptidoglycan hydrolase digesting "naked" glycans, contains C-terminal SPOR domain	COG0797	4
M	Periplasmic protein TonB, links inner and outer membranes	COG0810	15
M	UDP-N-acetylenolpyruvoylglucosamine reductase	COG0812	2
M	Apolipoprotein N-acyltransferase	COG0815	3
M	Mannose-1-phosphate guanylyltransferase	COG0836	1
M	N-acetylmuramoyl-L-alanine amidase	COG0860	2
M	UDP-glucose 6-dehydrogenase	COG1004	2
M	Acyl-[acyl carrier protein]--UDP-N-acetylglucosamine O-acyltransferase	COG1043	2
M	UDP-3-O-[3-hydroxymyristoyl] glucosamine N-acyltransferase	COG1044	1
M	UDP-glucose 4-epimerase	COG1087	3
M	dTDP-D-glucose 4,6-dehydratase	COG1088	1
M	GDP-D-mannose dehydratase	COG1089	1
M	dTDP-4-dehydrorhamnose reductase	COG1091	1
M	ABC-type transporter Mla maintaining outer membrane lipid asymmetry, ATPase component MlaF	COG1127	2
M	ABC-type lipoprotein export system, ATPase component	COG1136	4
M	ABC-type lipopolysaccharide export system, ATPase component	COG1137	5
M	Bifunctional protein GlmU, N-acetylglucosamine-1-phosphate-uridyltransferase/glucosamine-1-phosphate-acetyltransferase	COG1207	4
M	dTDP-glucose pyrophosphorylase	COG1209	2
M	UTP-glucose-1-phosphate uridylyltransferase	COG1210	2
M	CMP-2-keto-3-deoxyoctulosonic acid synthetase	COG1212	1
M	Phosphoglycerol transferase MdoB or a related enzyme of AlkP superfamily	COG1368	1
M	Lipoprotein-anchoring transpeptidase ErfK/SrfK	COG1376	2
M	LPS assembly outer membrane protein LptD (organic solvent tolerance protein OstA)	COG1452	3
M	Curli biogenesis system outer membrane secretion channel CsgG	COG1462	2
M	ABC-type transporter Mla maintaining outer membrane lipid asymmetry, periplasmic component MlaD	COG1463	2
M	Outer membrane protein assembly factor BamB, contains PQQ-like beta-propeller repeat	COG1520	5
M	Outer membrane protein TolC	COG1538	6
M	Periplasmic protein involved in polysaccharide export, contains SLBB domain of the beta-grasp fold	COG1596	6
M	Muramoyltetrapeptide carboxypeptidase LdcA (peptidoglycan recycling)	COG1619	1
M	D-alanyl-D-alanine carboxypeptidase	COG1686	3
M	Basic membrane lipoprotein Med, periplasmic binding protein (PBP1-ABC) superfamily	COG1744	1
M	Aspartate/glutamate racemase	COG1794	2
M	Spore coat polysaccharide biosynthesis protein SpsF, cytidylyltransferase family	COG1861	1
M	dTDP-4-dehydrorhamnose 3,5-epimerase or related enzyme	COG1898	1
M	UDP-N-acetyl-D-mannosaminuronic acid transferase, WecB/TagA/CpsF family	COG1922	1
M	Lipopolysaccharide export system protein LptA	COG1934	4
M	Large-conductance mechanosensitive channel	COG1970	2
M	Sialic acid synthase SpsE, contains C-terminal SAF domain	COG2089	1
M	Sugar transferase involved in LPS biosynthesis (colanic, teichoic acid)	COG2148	8
M	D-alanyl-D-alanine dipeptidase	COG2173	1
M	Membrane protein involved in the export of O-antigen and teichoic acid	COG2244	4
M	Lipid II:glycine glycyltransferase (Peptidoglycan interpeptide bridge formation enzyme)	COG2348	1
M	Membrane-bound lytic murein transglycosylase	COG2821	2
M	Outer membrane lipoprotein-sorting protein	COG2834	5
M	ABC-type transporter Mla maintaining outer membrane lipid asymmetry, lipoprotein component MlaA	COG2853	2
M	Murein tripeptide amidase MpaA	COG2866	3
M	3-deoxy-D-manno-octulosonic acid (KDO) 8-phosphate synthase	COG2877	1
M	Outer membrane protein OmpA and related peptidoglycan-associated (lipo)proteins	COG2885	21
M	UDP-2,3-diacylglucosamine pyrophosphatase LpxH	COG2908	5
M	Outer membrane protein assembly factor BamE, lipoprotein component of the BamABCDE complex	COG2913	4
M	Membrane-bound lytic murein transglycosylase B	COG2951	2
M	Lipopolysaccharide biosynthesis regulator YciM, contains six TPR domains and a predicted metal-binding C-terminal domain	COG2956	5
M	Murein L,D-transpeptidase YcbB/YkuD	COG2989	3
M	N-acetyl-anhydromuramyl-L-alanine amidase AmpD	COG3023	1
M	Murein L,D-transpeptidase YafK	COG3034	1
M	Outer membrane protein W	COG3047	2
M	Membrane protein involved in colicin uptake	COG3064	6
M	Outer membrane lipoprotein LpoA, binds and activates PBP1a	COG3107	1
M	Outer membrane lipoprotein SlyB	COG3133	7
M	Putative salt-induced outer membrane protein YdiY	COG3137	1
M	Outer membrane protein (porin)	COG3203	3
M	Uncharacterized protein involved in exopolysaccharide biosynthesis	COG3206	2
M	Small-conductance mechanosensitive channel	COG3264	4
M	O-antigen ligase	COG3307	2
M	Capsule polysaccharide export protein KpsE/RkpR	COG3524	2
M	Capsule polysaccharide modification protein KpsS	COG3562	2
M	Capsule polysaccharide export protein KpsC/LpsZ	COG3563	3
M	Opacity protein and related surface antigens	COG3637	17
M	Outer membrane scaffolding protein for murein synthesis, MipA/OmpV family	COG3713	1
M	Surface antigen	COG3942	2
M	Poly D-alanine transfer protein DltD, involved inesterification of teichoic acids	COG3966	1
M	Outer membrane protein assembly factor BamD, BamD/ComL family	COG4105	7
M	ABC-type transport system, involved in lipoprotein release, permease component	COG4591	3
M	Outer membrane protein assembly factor BamA	COG4775	6
M	Membrane carboxypeptidase/penicillin-binding protein	COG5009	4
M	Protein required for attachment to host cells	COG5622	1
MDT	AAA+-type ATPase, SpoVK/Ycf46/Vps4 family	COG0464	3
MG	Membrane glycosyltransferase	COG2943	1
MN	Lipopolysaccharide export LptBFGC system, permease protein LptF	COG0795	4
MO	NDP-sugar epimerase, includes UDP-GlcNAc-inverting 4,6-dehydratase FlaA1 and capsular polysaccharide biosynthesis protein EpsC	COG1086	2
MO	Periplasmic chaperone for outer membrane proteins, Skp family	COG2825	4
MR	D-alanine-D-alanine ligase and related ATP-grasp enzymes	COG1181	3
MR	L-alanine-DL-glutamate epimerase or related enzyme of enolase superfamily	COG4948	2
MT	Membrane-bound lytic murein transglycosylase MltF	COG4623	2
MU	Lipoprotein signal peptidase	COG0597	2
MV	Multidrug efflux pump subunit AcrA (membrane-fusion protein)	COG0845	5
N	Tat protein secretion system quality control protein TatD (DNase activity)	COG0084	1
N	Cellulose biosynthesis protein BcsQ	COG1192	13
N	Glycosyltransferase, catalytic subunit of cellulose synthase and poly-beta-1,6-N-acetylglucosamine synthase	COG1215	3
N	Flagellar hook-associated protein FlgK	COG1256	2
N	Flagellar motor component MotA	COG1291	1
N	Flagellin and related hook-associated protein FlgL	COG1344	7
N	Flagellar capping protein FliD	COG1345	1
N	Flagellar motor protein MotB	COG1360	2
N	Flagellar basal body P-ring protein FlgI	COG1706	1
N	Archaellum biogenesis protein FlaJ, TadC family	COG1955	1
N	Flagellar basal body L-ring protein FlgH	COG2063	1
N	ABC-type uncharacterized transport system involved in gliding motility, auxiliary component	COG3225	1
N	Rod binding protein domain	COG3951	1
N	Acetyltransferase involved in cellulose biosynthesis, CelD/BcsL family	COG5653	1
NT	Chemotaxis protein histidine kinase CheA	COG0643	1
NT	Chemotaxis signal transduction protein	COG0835	1
NT	Methyl-accepting chemotaxis protein	COG0840	2
NT	Methylase of chemotaxis methyl-accepting proteins	COG1352	1
NT	Chemotaxis response regulator CheB, contains REC and protein-glutamate methylesterase domains	COG2201	3
NU	Flagellin-specific chaperone FliS	COG1516	1
NW	Tfp pilus assembly protein PilF	COG3063	8
NW	Tfp pilus assembly protein PilP	COG3168	1
NW	Tfp pilus assembly protein FimV	COG3170	1
NW	Tfp pilus assembly protein, tip-associated adhesin PilY1	COG3419	1
NW	Tfp pilus assembly protein PilX	COG4726	1
NW	Tfp pilus assembly protein PilW	COG4966	1
NW	Tfp pilus assembly protein PilV	COG4967	2
NW	Tfp pilus assembly protein PilE	COG4968	1
NW	Tfp pilus assembly protein, major pilin PilA	COG4969	1
O	Molecular chaperone IbpA, HSP20 family	COG0071	12
O	Peptide methionine sulfoxide reductase MsrA	COG0225	6
O	Peptide methionine sulfoxide reductase MsrB	COG0229	9
O	Co-chaperonin GroES (HSP10)	COG0234	7
O	Periplasmic serine protease, S1-C subfamily, contain C-terminal PDZ domain	COG0265	13
O	Glutaredoxin-related protein	COG0278	5
O	Fe-S cluster assembly iron-binding protein IscA	COG0316	9
O	Molecular chaperone, HSP90 family	COG0326	1
O	Regulator of protease activity HflC, stomatin/prohibitin superfamily	COG0330	7
O	Folate-binding Fe-S cluster repair protein YgfZ, possible role in tRNA modification	COG0354	3
O	Fe-S cluster assembly ATPase SufC	COG0396	4
O	Molecular chaperone DnaK (HSP70)	COG0443	8
O	Chaperonin GroEL (HSP60 family)	COG0459	8
O	ATP-dependent Zn proteases	COG0465	8
O	ATP-dependent Lon protease, bacterial type	COG0466	7
O	DnaJ-class molecular chaperone with C-terminal Zn finger domain	COG0484	16
O	Thioredoxin reductase	COG0492	5
O	Zn-dependent protease with chaperone function	COG0501	2
O	Thiol-disulfide isomerase or thioredoxin	COG0526	4
O	ATP-dependent Clp protease ATP-binding subunit ClpA	COG0542	10
O	FKBP-type peptidyl-prolyl cis-trans isomerase (trigger factor)	COG0544	4
O	FKBP-type peptidyl-prolyl cis-trans isomerase	COG0545	6
O	Molecular chaperone GrpE (heat shock protein)	COG0576	4
O	Periplasmic serine protease, ClpP class	COG0616	7
O	Glutathione S-transferase	COG0625	18
O	Peptidyl-prolyl cis-trans isomerase (rotamase) - cyclophilin family	COG0652	6
O	Peroxiredoxin	COG0678	5
O	tmRNA-binding protein	COG0691	2
O	Fe-S cluster biogenesis protein NfuA, 4Fe-4S-binding domain	COG0694	6
O	Glutaredoxin	COG0695	3
O	Membrane associated serine protease, rhomboid family	COG0705	1
O	Fe-S cluster assembly scaffold protein SufB	COG0719	7
O	ATP-dependent protease ClpP, protease subunit	COG0740	2
O	ABC-type transport system involved in cytochrome c biogenesis, permease component	COG0755	3
O	Parvulin-like peptidyl-prolyl isomerase	COG0760	4
O	C-terminal processing protease CtpA/Prc, contains a PDZ domain	COG0793	8
O	NifU homolog involved in Fe-S cluster formation	COG0822	3
O	FKBP-type peptidyl-prolyl cis-trans isomerase 2	COG1047	1
O	DnaJ-domain-containing proteins 1	COG1076	1
O	ATP-dependent protease Clp, ATPase subunit	COG1219	6
O	ATP-dependent protease HslVU (ClpYQ), ATPase subunit	COG1220	2
O	Peroxiredoxin	COG1225	6
O	Formylglycine-generating enzyme, required for sulfatase activity, contains SUMF1/FGE domain	COG1262	3
O	Membrane protease YdiL, CAAX protease family	COG1266	1
O	Redox-regulated molecular chaperone, HSP33 family	COG1281	2
O	Transglutaminase-like enzyme, putative cysteine protease	COG1305	4
O	Proteasome lid subunit RPN8/RPN11, contains Jab1/MPN domain metalloenzyme (JAMM) motif	COG1310	1
O	Glutamine synthetase adenylyltransferase	COG1391	2
O	Serine protease, subtilisin family	COG1404	1
O	Disulfide bond formation protein DsbB	COG1495	3
O	Protein-disulfide isomerase	COG1651	9
O	Xanthine and CO dehydrogenase maturation factor, XdhC/CoxF family	COG1975	2
O	Zn-dependent protease (includes SpoIVFB)	COG1994	1
O	Cytochrome oxidase Cu insertion factor, SCO1/SenC/PrrC family	COG1999	2
O	Protein-S-isoprenylcysteine O-methyltransferase Ste14	COG2020	1
O	ATP-dependent Clp protease adapter protein ClpS	COG2127	7
O	SOS response regulatory protein OraA/RecX, interacts with RecA	COG2137	2
O	Metal-sulfur cluster biosynthetic enzyme	COG2151	3
O	Sulfur transfer protein SufE, Fe-S center assembly	COG2166	2
O	Zn-dependent amino- or carboxypeptidase, M28 family	COG2234	5
O	Leu/Phe-tRNA-protein transferase	COG2360	1
O	Protein-L-isoaspartate O-methyltransferase	COG2518	4
O	Zn-dependent membrane protease YugP	COG2738	2
O	Predicted dithiol-disulfide isomerase, DsbA family	COG2761	3
O	Arginyl-tRNA--protein-N-Asp/Glu arginylyltransferase	COG2935	4
O	Succinate dehydrogenase flavin-adding protein, antitoxin component of the CptAB toxin-antitoxin module	COG2938	2
O	Negative regulator of GroEL, contains thioredoxin-like and TPR-like domains	COG3118	13
O	Cytochrome oxidase assembly protein ShyY1	COG3346	1
O	Predicted proteasome-type protease	COG3484	2
O	Aspartyl/asparaginyl beta-hydroxylase, cupin superfamily	COG3555	2
O	Predicted metalloendopeptidase	COG3590	2
O	Heat shock protein HspQ	COG3785	4
O	Predicted Zn-dependent protease, minimal metalloprotease (MMP)-like domain	COG3824	1
O	Protein-arginine kinase activator protein McsA	COG3880	1
O	ABC-type transport system involved in cytochrome c biogenesis, ATPase component	COG4133	1
O	Thiol:disulfide interchange protein	COG4232	1
O	Cysteine protease, C1A family	COG4870	1
O	ABC-type transport system involved in Fe-S cluster assembly, permease and ATPase components	COG5265	3
O	ATP-dependent protease HslVU (ClpYQ), peptidase subunit	COG5405	3
O	Secreted trypsin-like serine protease	COG5640	2
OC	Thiol-disulfide interchange protein, contains DsbC and DsbD domains	COG4233	2
OK	Membrane-associated protease RseP, regulator of RpoE activity	COG0750	4
OT	UTP:GlnB (protein PII) uridylyltransferase	COG2844	3
OT	Flp pilus assembly protein, protease CpaA	COG4960	1
P	Ammonia channel protein AmtB	COG0004	1
P	NhaP-type Na+/H+ or K+/H+ antiporter	COG0025	3
P	Divalent metal cation (Fe/Co/Zn/Cd) transporter	COG0053	1
P	Sulfite reductase, beta subunit (hemoprotein)	COG0155	2
P	ABC-type phosphate transport system, periplasmic component	COG0226	7
P	Carbonic anhydrase	COG0288	4
P	Phosphate/sulfate permease	COG0306	4
P	Catalase (peroxidase I)	COG0376	6
P	Kef-type K+ transport system, membrane component KefB	COG0475	4
P	Ca2+/Na+ antiporter	COG0530	1
P	Trk K+ transport system, NAD-binding component	COG0569	1
P	ABC-type phosphate transport system, permease component	COG0573	2
P	ABC-type phosphate transport system, permease component	COG0581	2
P	Mg2+ and Co2+ transporter CorA	COG0598	3
P	Superoxide dismutase	COG0605	4
P	Rhodanese-related sulfurtransferase	COG0607	2
P	ABC-type Fe3+-siderophore transport system, permease component	COG0609	1
P	ABC-type Fe3+-hydroxamate transport system, periplasmic component	COG0614	1
P	Sulfate permease or related transporter, MFS superfamily	COG0659	2
P	Phosphate uptake regulator	COG0704	4
P	ABC-type nitrate/sulfonate/bicarbonate transport system, periplasmic component	COG0715	3
P	ABC-type molybdate transport system, periplasmic component	COG0725	1
P	Fe2+ or Zn2+ uptake regulation protein	COG0735	12
P	Polyphosphate kinase	COG0855	5
P	Membrane protein TerC, possibly involved in tellurium resistance	COG0861	5
P	Na+/H+ antiporter NhaD or related arsenite permease	COG1055	1
P	ABC-type phosphate transport system, ATPase component	COG1117	2
P	Voltage-gated potassium channel Kch	COG1226	2
P	Co/Zn/Cd efflux system component	COG1230	3
P	Phosphoribosyl 1,2-cyclic phosphodiesterase	COG1235	1
P	Uncharacterized protein involved in tolerance to divalent cations	COG1324	2
P	Nitrogenase subunit NifH, an ATPase	COG1348	5
P	Arsenate reductase and related proteins, glutaredoxin family	COG1393	3
P	Intracellular sulfur oxidation protein, DsrE/DsrF family	COG1416	2
P	Copper oxidase (laccase) domain	COG1496	1
P	Ferritin	COG1528	1
P	Outer membrane receptor proteins, mostly Fe transport	COG1629	39
P	Rubrerythrin	COG1633	3
P	ABC-type Fe3+ transport system, periplasmic component	COG1840	3
P	Mn2+ and Fe2+ transporters of the NRAMP family	COG1914	2
P	Fe2+ transport system protein FeoA	COG1918	1
P	Cu/Zn superoxide dismutase	COG2032	2
P	K+-transporting ATPase, A chain	COG2060	1
P	Predicted flavoprotein CzcO associated with the cation diffusion facilitator CzcD	COG2072	3
P	Formate/nitrite transporter FocA, FNT family	COG2116	1
P	Alkylhydroperoxidase family enzyme, contains CxxC motif	COG2128	2
P	K+-transporting ATPase, c chain	COG2156	1
P	Bacterioferritin (cytochrome b1)	COG2193	5
P	ABC-type nickel/cobalt efflux system, permease component RcnA	COG2215	1
P	Cation transport ATPase	COG2217	2
P	Nitrate/nitrite transporter NarK	COG2223	1
P	Mg/Co/Ni transporter MgtE (contains CBS domain)	COG2239	1
P	Truncated hemoglobin YjbI	COG2346	4
P	Copper-binding protein CopC (methionine-rich)	COG2372	1
P	Nitrogenase molybdenum-iron protein, alpha and beta chains	COG2710	9
P	Copper(I)-binding protein	COG2847	2
P	3-mercaptopyruvate sulfurtransferase SseA, contains two rhodanese domains	COG2897	2
P	Bacterioferritin-associated ferredoxin	COG2906	2
P	Uncharacterized protein affecting Mg2+/Co2+ transport	COG2967	3
P	K+ transporter	COG3158	3
P	Uncharacterized protein, possibly involved in nitrogen fixation	COG3197	1
P	Formate-dependent nitrite reductase, periplasmic cytochrome c552 subunit	COG3303	2
P	Nitrous oxidase accessory protein NosD, contains tandem CASH domains	COG3420	2
P	Phosphodiesterase/alkaline phosphatase D	COG3540	3
P	ABC-type phosphate/phosphonate transport system, ATPase component	COG3638	1
P	Uncharacterized protein involved in copper resistance	COG3667	1
P	Ferritin-like metal-binding protein YciE	COG3685	2
P	Cu/Ag efflux pump CusA	COG3696	1
P	Phosphate-selective porin	COG3746	1
P	Predicted membrane chloride channel, bestrophin family	COG3781	1
P	Thiosulfate reductase cytochrome b subunit	COG4117	1
P	Nitrous oxide reductase	COG4263	1
P	ABC-type Zn2+ transport system, periplasmic component/surface adhesin	COG4531	1
P	Mg2+ and Co2+ transporter CorB, contains DUF21, CBS pair, and CorC-HlyC domains	COG4536	1
P	Outer membrane receptor for ferrienterochelin and colicins	COG4771	15
P	Outer membrane receptor for Fe3+-dicitrate	COG4772	1
P	Outer membrane receptor for ferric coprogen and ferric-rhodotorulic acid	COG4773	1
P	Outer membrane receptor for monomeric catechols	COG4774	1
P	ABC-type phosphate transport system, auxiliary component	COG4985	1
P	Periplasmic regulator RcnB of Ni and Co efflux	COG5455	4
PH	ABC-type cobalamin/Fe3+-siderophores transport system, ATPase component	COG1120	1
PR	Alkaline phosphatase	COG1785	1
PR	Acid phosphatase (class B)	COG3700	1
PR	Phenylpropionate dioxygenase or related ring-hydroxylating dioxygenase, large terminal subunit	COG4638	6
PT	Periplasmic ferric-dicitrate binding protein FerR, regulates iron transport through sigma-19	COG3712	1
PV	DNA-binding ferritin-like protein (oxidative damage protectant)	COG0783	7
Q	2-keto-4-pentenoate hydratase/2-oxohepta-3-ene-1,7-dioic acid hydratase (catechol pathway)	COG0179	2
Q	Catechol 2,3-dioxygenase or other lactoylglutathione lyase family enzyme	COG0346	13
Q	Dienelactone hydrolase	COG0412	5
Q	Predicted house-cleaning NTP pyrophosphatase, Maf/HAM1 superfamily	COG0424	1
Q	Non-ribosomal peptide synthetase component F	COG1020	1
Q	Imidazolonepropionase or related amidohydrolase	COG1228	7
Q	Phytoene dehydrogenase-related protein	COG1233	4
Q	Acyl-coenzyme A thioesterase PaaI, contains HGG motif	COG2050	9
Q	Acyl-homoserine lactone (AHL) acylase PvdQ	COG2366	1
Q	Aromatic ring hydroxylase	COG2368	1
Q	Ca2+-binding protein, RTX toxin-related	COG2931	4
Q	Acyl transferase domain in polyketide synthase (PKS) enzymes	COG3321	2
Q	Predicted naringenin-chalcone synthase	COG3424	1
Q	Protocatechuate 3,4-dioxygenase beta subunit	COG3485	1
Q	Isopenicillin N synthase and related dioxygenases	COG3491	4
Q	N-acyl-D-aspartate/D-glutamate deacylase	COG3653	3
Q	Carotenoid cleavage dioxygenase or a related enzyme	COG3670	3
Q	Aromatic ring-cleaving dioxygenase	COG3805	1
Q	2-hydroxychromene-2-carboxylate isomerase	COG3917	2
Q	Predicted ABC-type transport system involved in lysophospholipase L1 biosynthesis, ATPase component	COG4181	1
Q	Limonene-1,2-epoxide hydrolase	COG4308	1
Q	TRAP-type mannitol/chloroaromatic compound transport system, periplasmic component	COG4663	1
Q	Acetoacetate decarboxylase	COG4689	2
Q	Ectoine hydroxylase-related dioxygenase, phytanoyl-CoA dioxygenase (PhyH) family	COG5285	1
QT	Polyhydroxyalkanoate (PHA) synthesis regulator protein, binds DNA and PHA	COG5394	5
QV	Cytochrome P450	COG2124	8
R	Acetyltransferase (isoleucine patch superfamily)	COG0110	1
R	Short-chain dehydrogenase	COG0300	5
R	Predicted Zn-dependent protease or its inactivated homolog	COG0312	4
R	Uncharacterized pyridoxal phosphate-containing protein, affects Ilv metabolism, UPF0001 family	COG0325	1
R	Predicted epimerase YddE/YHI9, PhzF superfamily	COG0384	1
R	Predicted amidohydrolase	COG0388	8
R	ATPase components of ABC transporters with duplicated ATPase domains	COG0488	5
R	Glyoxylase or a related metal-dependent hydrolase, beta-lactamase superfamily II	COG0491	14
R	GTPase, G3E family	COG0523	1
R	Radical SAM superfamily enzyme, MoaA/NifB/PqqE/SkfB family	COG0535	2
R	Organic radical activating enzyme	COG0602	1
R	Predicted Zn-dependent peptidase	COG0612	12
R	Predicted PurR-regulated permease PerM	COG0628	3
R	Carbonic anhydrase or acetyltransferase, isoleucine patch superfamily	COG0663	2
R	Predicted oxidoreductase (related to aryl-alcohol dehydrogenase)	COG0667	4
R	Integral membrane protein, interacts with FtsH	COG0670	5
R	Putative intracellular protease/amidase	COG0693	2
R	Uncharacterized conserved protein YbjT, contains NAD(P)-binding and DUF2867 domains	COG0702	3
R	MoxR-like ATPase	COG0714	5
R	Conserved DNA-binding protein YbaB (function unknown)	COG0718	3
R	Fe-S-cluster containining protein	COG0727	1
R	Radical SAM superfamily enzyme YgiQ, UPF0313 family	COG1032	1
R	Predicted amidophosphoribosyltransferases	COG1040	2
R	Predicted nucleotide-utilizing enzyme related to molybdopterin-biosynthesis enzyme MoeA	COG1058	2
R	Zn-dependent alcohol dehydrogenase	COG1062	2
R	Predicted GTPases	COG1160	4
R	Metal-dependent hydrolase, beta-lactamase superfamily II	COG1237	1
R	Hemolysin or related protein, contains CBS domains	COG1253	4
R	Bifunctional DNase/RNase	COG1259	1
R	Uncharacterized SAM-binding protein YcdF, DUF218 family	COG1434	1
R	Metal-dependent amidase/aminoacylase/carboxypeptidase	COG1473	4
R	Predicted nucleic acid-binding protein, contains PIN domain	COG1487	3
R	Predicted pyrophosphatase or phosphodiesterase, AlkP superfamily	COG1524	2
R	Lactam utilization protein B (function unknown)	COG1540	1
R	Predicted RNA-binding protein, contains uracil-DNA-glycosylase-like and PUA domains	COG1549	1
R	SAM-dependent methyltransferase, MidA family	COG1565	1
R	Predicted amidohydrolase YtcJ	COG1574	1
R	Predicted nucleic acid-binding protein, contains Zn-ribbon domain	COG1579	1
R	Predicted Rossmann fold nucleotide-binding protein	COG1611	3
R	Predicted nucleotidyltransferase	COG1669	1
R	Periplasmic TolA-binding protein (function unknown)	COG1729	5
R	Redox-sensitive bicupin YhaK, pirin superfamily	COG1741	3
R	Predicted acylesterase/phospholipase RssA, containd patatin domain	COG1752	3
R	Uncharacterized OsmC-related protein	COG1765	1
R	Uncharacterized conserved protein, phosphatidylethanolamine-binding protein (PEBP) family	COG1881	1
R	Membrane-bound metal-dependent hydrolase YbcI, DUF457 family	COG1988	1
R	Uncharacterized conserved protein, contains ACT domain	COG2061	1
R	NAD(P)H-dependent flavin oxidoreductase YrpB, nitropropane dioxygenase family	COG2070	8
R	Predicted flavoprotein YhiN	COG2081	1
R	Predicted phosphoesterase, related to the Icc protein	COG2129	1
R	Predicted regulator of amino acid metabolism, contains ACT domain	COG2150	1
R	Predicted metal-dependent hydrolase, TIM-barrel fold	COG2159	1
R	Uncharacterized membrane protein YeaQ/YmgE, transglycosylase-associated protein family	COG2261	5
R	Predicted metalloprotease	COG2321	3
R	Predicted nucleic acid-binding protein, contains Zn-ribbon domain	COG2331	1
R	Uncaracterized surface protein containing fasciclin (FAS1) repeats	COG2335	7
R	Polyisoprenoid-binding periplasmic protein YceI	COG2353	7
R	Predicted acetyltransferase, GNAT superfamily	COG2388	3
R	Possible nuclease of RNase H fold, RuvC/YqgF family	COG2433	1
R	Predicted secreted acid phosphatase	COG2503	1
R	Predicted transcriptional regulator	COG2522	1
R	Predicted RNA-binding protein YlxR, DUF448 family	COG2740	4
R	Uncharacterized conserved protein PhnB, glyoxalase superfamily	COG2764	1
R	Predicted hydrolase of the alpha/beta superfamily	COG2819	1
R	SET domain-containing protein (function unknown)	COG2940	1
R	Alpha/beta superfamily hydrolase	COG2945	3
R	Predicted thiol-disulfide oxidoreductase YuxK, DCC family	COG3011	1
R	Uncharacterized conserved protein YafD, endonuclease/exonuclease/phosphatase (EEP) superfamily	COG3021	1
R	Predicted Zn-dependent metalloprotease, SprT family	COG3091	1
R	Uncharacterized conserved protein YgiM, contains N-terminal SH3 domain, DUF1202 family	COG3103	1
R	Predicted N-acyltransferase	COG3146	1
R	Predicted N-acetyltransferase YhbS	COG3153	1
R	Predicted kinase, aminoglycoside phosphotransferase (APT) family	COG3173	4
R	Putative hemolysin	COG3176	1
R	Predicted phosphotransferase, aminoglycoside/choline kinase (APH/ChoK) family	COG3178	2
R	Uncharacterized conserved protein RhaS, contains 28 RHS repeats	COG3209	1
R	Secreted phosphatase, PhoX family	COG3211	2
R	ABC-type uncharacterized transport system, auxiliary component	COG3218	3
R	Phosphate starvation-inducible membrane PsiE (function unknown)	COG3223	2
R	Predicted deacetylase	COG3233	1
R	Predicted Fe-S protein YdhL, DUF1289 family	COG3313	1
R	Predicted enzyme related to lactoylglutathione lyase	COG3324	6
R	Predicted acetyltransferase, GNAT superfamily	COG3375	1
R	DNA-binding beta-propeller fold protein YncE	COG3391	1
R	Predicted enzyme of the cupin superfamily	COG3450	1
R	Predicted phosphohydrolase, protein tyrosine phosphatase (PTP) superfamily, DUF442 family	COG3453	4
R	Predicted sugar epimerase, cupin superfamily	COG3542	1
R	Predicted esterase of the alpha/beta hydrolase fold	COG3545	2
R	Predicted dioxygenase of extradiol dioxygenase family	COG3565	2
R	Metal-dependent hydrolase, endonuclease/exonuclease/phosphatase family	COG3568	1
R	Predicted aspartyl protease	COG3577	3
R	Predicted nucleotide-binding protein, sugar kinase/HSP70/actin superfamily	COG3581	1
R	Predicted lactoylglutathione lyase	COG3607	3
R	Predicted metal-dependent hydrolase, TIM-barrel fold	COG3618	1
R	Ketosteroid isomerase-related protein	COG3631	1
R	Predicted metal-dependent hydrolase	COG3687	1
R	Steroid 5-alpha reductase family enzyme	COG3752	4
R	Predicted transcriptional regulator	COG3800	1
R	Glyoxalase superfamily enzyme, possibly 3-demethylubiquinone-9 3-methyltransferase	COG3865	2
R	Hemerythrin-like domain	COG3945	1
R	Uncharacterized conserved protein YabN, contains tetrapyrrole methylase and MazG-like pyrophosphatase domain	COG3956	1
R	Predicted metalloprotease, contains C-terminal PDZ domain	COG3975	1
R	Predicted RNA methylase	COG4076	1
R	Predicted nucleic acid-binding protein, contains PIN domain	COG4113	1
R	Uncharacterized membrane permease YidK, sodium:solute symporter family	COG4146	1
R	ABC-type uncharacterized transport system, ATPase component	COG4152	1
R	Uncharacterized protein, contains caspase domain	COG4249	1
R	Uncharacterized conserved protein, contains LysM and FecR domains	COG4254	3
R	Uncharacterized conserved protein, contains predicted SAM-dependent methyltransferase domain	COG4301	1
R	Predicted DNA-binding protein, contains Ribbon-helix-helix (RHH) domain	COG4321	1
R	Predicted HD phosphohydrolase	COG4341	2
R	Uncharacterized protein related to plant photosystem II stability/assembly factor	COG4447	6
R	Endonuclease, Uma2 family (restriction endonuclease fold)	COG4636	2
R	TRAP-type uncharacterized transport system, fused permease components	COG4666	1
R	Putative Zn-dependent protease, contains TPR repeats	COG4783	8
R	Putative Zn-dependent protease	COG4784	3
R	Predicted methyltransferase	COG4798	4
R	Predicted transporter	COG4827	1
R	Uncharacterized protein, contains a NRPS condensation (elongation) domain	COG4908	1
R	Gas vesicle protein	COG4980	4
R	Invasion protein IalB, involved in pathogenesis	COG5342	2
R	Conserved protein containing a Zn-ribbon-like motif, possibly RNA-binding	COG5516	1
R	Hemerythrin superfamily protein	COG5592	1
R	TolB amino-terminal domain (function unknown)	COG5616	1
S	Uncharacterized conserved protein YbjQ, UPF0145 family	COG0393	2
S	Uncharacterized membrane protein DedA, SNARE-associated domain	COG0586	1
S	Uncharacterized membrane protein YfcA	COG0730	7
S	Uncharacterized conserved protein YggT, Ycf19 family	COG0762	3
S	Uncharacterized membrane protein YqaA, SNARE-associated domain	COG1238	2
S	Uncharacterized membrane protein, required for colicin V production	COG1286	2
S	Uncharacterized membrane protein, BrkB/YihY/UPF0761 family (not an RNase)	COG1295	1
S	Uncharacterized coiled-coil protein, contains DUF342 domain	COG1340	1
S	Uncharacterized protein YjbI, contains pentapeptide repeats	COG1357	2
S	Uncharacterized metal-binding protein YceD, DUF177 family	COG1399	4
S	Uncharacterized conserved membrane protein, UPF0127 family	COG1430	3
S	Uncharacterized conserved protein, contains ParB-like and HNH nuclease domains	COG1479	1
S	Uncharacterized membrane protein YgcG, contains a TPM-fold domain	COG1512	7
S	Uncharacterized conserved protein YqeY	COG1610	3
S	Uncharacterized conserved protein	COG1704	5
S	Uncharacterized membrane protein YckC, RDD family	COG1714	2
S	Uncharacterized PurR-regulated membrane protein YhhQ, DUF165 family	COG1738	3
S	Uncharacterized C-terminal domain of topoisomerase IA	COG1754	5
S	Uncharacterized membrane protein	COG1808	2
S	Uncharacterized membrane protein YvlD, DUF360 family	COG1950	1
S	Uncharacterized membrane protein	COG1981	2
S	Uncharacterized conserved protein, AIM24 family	COG2013	2
S	Uncharacterized conserved protein YiiM, contains MOSC domain	COG2258	1
S	Uncharacterized membrane protein YphA, DoxX/SURF4 family	COG2259	1
S	Uncharacterized membrane protein YqiK, contains Band7/PHB/SPFH domain	COG2268	1
S	Uncharacterized conserved protein, circularly permuted ATPgrasp superfamily	COG2308	1
S	Uncharacterized membrane protein YeiB	COG2311	2
S	Uncharacterized damage-inducible protein DinB (forms a four-helix bundle)	COG2318	1
S	Uncharacterized membrane protein YcaP, DUF421 family	COG2323	1
S	Uncharacterized conserved protein YkwD, contains CAP (CSP/antigen 5/PR1) domain	COG2340	1
S	Uncharacterized conserved protein, DUF427 family	COG2343	4
S	Uncharacterized membrane protein MutK, may be involved in DNA repair	COG2354	2
S	Uncharacterized conserved protein, contains HEPN domain	COG2361	1
S	Uncharacterized conserved protein, contains phage Mu gpF-like domain	COG2369	1
S	Uncharacterized conserved protein, DUF433 family	COG2442	1
S	Uncharacterized conserved protein, DUF438 domain, may contain hemerythrin domain	COG2461	1
S	Uncharacterized membrane protein	COG2512	1
S	Uncharacterized membrane-anchored protein YjiN, DUF445 family	COG2733	2
S	Uncharacterized protein, similar to the N-terminal domain of Lon protease	COG2802	2
S	Osmotically-inducible protein OsmY, contains BON domain	COG2823	1
S	Uncharacterized conserved protein YbaR, Trm112 family	COG2835	1
S	Uncharacterized conserved protein YdcH, DUF465 family	COG2841	1
S	Uncharacterized membrane protein YadS	COG2855	1
S	Uncharacterized protein	COG2859	2
S	Uncharacterized membrane protein YeiH	COG2860	1
S	Uncharacterized protein	COG2899	2
S	Uncharacterized conserved protein, DUF497 family	COG2929	5
S	Uncharacterized conserved protein YqiC, BMFP domain	COG2960	3
S	Uncharacterized membrane protein RarD, contains two EamA domains	COG2962	2
S	Uncharacterized conserved protein YggE, contains kinase-interacting SIMPL domain	COG2968	3
S	Uncharacterized cysteine cluster protein YcgN, CxxCxxCC family	COG2983	2
S	Uncharacterized conserved protein YchJ, contains N- and C-terminal SEC-C domains	COG3012	1
S	Uncharacterized lipoprotein YajG	COG3056	1
S	Uncharacterized conserved protein HemY, contains two TPR repeats	COG3071	1
S	Uncharacterized conserved protein YcbK, DUF882 family	COG3108	1
S	Uncharacterized conserved protein YcfJ, contains glycine zipper 2TM domain	COG3134	6
S	Uncharacterized membrane protein YhaH, DUF805 family	COG3152	2
S	Uncharacterized membrane protein, DUF485 family	COG3162	1
S	Uncharacterized conserved protein, DUF486 family	COG3169	1
S	Uncharacterized conserved protein GlcG, DUF336 family	COG3193	5
S	Uncharacterized membrane protein YkoI	COG3212	3
S	Uncharacterized conserved protein, DUF2062 family	COG3216	2
S	Uncharacterized conserved protein, UPF0276 family	COG3220	1
S	Uncharacterized conserved protein, glycosyltransferase A (GT-A) superfamily, DUF2064 family	COG3222	1
S	Uncharacterized conserved protein YjbJ, UPF0337 family	COG3237	5
S	Uncharacterized conserved protein, related to short-chain dehydrogenases	COG3268	2
S	Uncharacterized membrane protein YccF, DUF307 family	COG3304	1
S	Uncharacterized membrane protein YkvA, DUF1232 family	COG3339	2
S	Uncharacterized membrane protein	COG3371	1
S	Uncharacterized conserved protein YgbK, DUF1537 family	COG3395	1
S	Uncharacterized membrane protein YdbS, contains bPH2 (bacterial pleckstrin homology) domain	COG3402	2
S	Uncharacterized protein YcgG, contains conserved FPC and CPF motifs	COG3403	1
S	Uncharacterized conserved protein YegP, UPF0339 family	COG3422	4
S	Uncharacterized membrane protein YdbT, contains bPH2 (bacterial pleckstrin homology) domain	COG3428	1
S	Uncharacterized protein	COG3472	1
S	Uncharacterized protein	COG3492	2
S	Uncharacterized membrane protein	COG3503	1
S	Uncharacterized conserved protein, DUF4415 family	COG3514	1
S	Uncharacterized protein	COG3551	2
S	Uncharacterized conserved protein, contains von Willebrand factor type A (vWA) domain	COG3552	1
S	Uncharacterized conserved protein, DUF779 family	COG3564	2
S	3D (Asp-Asp-Asp) domain	COG3584	1
S	Uncharacterized protein	COG3602	1
S	Uncharacterized membrane protein	COG3650	1
S	Uncharacterized conserved protein, DUF2237 family	COG3651	1
S	Predicted outer membrane protein	COG3652	2
S	Uncharacterized conserved protein, DUF2236 family	COG3662	2
S	Uncharacterized membrane protein	COG3671	2
S	Uncharacterized conserved protein YbaP, TraB family	COG3735	1
S	Uncharacterized conserved protein, contains Mth938-like domain	COG3737	2
S	Uncharacterized membrane protein	COG3748	1
S	Uncharacterized conserved protein, DUF934 family	COG3749	2
S	Uncharacterized conserved protein, UPF0335 family	COG3750	2
S	Uncharacterized conserved protein YidB, DUF937 family	COG3753	1
S	Uncharacterized conserved protein YecT, DUF1311 family	COG3755	1
S	Uncharacterized membrane protein	COG3762	2
S	Uncharacterized membrane protein YjfL, UPF0719 family	COG3766	1
S	Uncharacterized conserved protein YdbL, DUF1318 family	COG3784	4
S	Uncharacterized membrane protein YecN, MAPEG domain	COG3788	5
S	Uncharacterized protein YjfI, DUF2170 family	COG3789	1
S	Uncharacterized conserved protein	COG3791	5
S	SH3-like domain	COG3807	4
S	Uncharacterized protein	COG3812	3
S	Uncharacterized protein	COG3813	3
S	Uncharacterized protein	COG3814	3
S	Uncharacterized protein	COG3816	3
S	Uncharacterized protein	COG3820	3
S	Uncharacterized conserved protein, contains von Willebrand factor type A (vWA) domain	COG3825	2
S	Uncharacterized conserved protein YndB, AHSA1/START domain	COG3832	5
S	Uncharacterized conserved protein, cupin superfamily	COG3837	2
S	General stress protein 26 (function unknown)	COG3871	4
S	Uncharacterized conserved protein YbbC, DUF1343 family	COG3876	1
S	Uncharacterized N-terminal domain of peptidoglycan hydrolase CwlO	COG3883	1
S	Predicted periplasmic protein	COG3889	2
S	Uncharacterized membrane-anchored protein	COG3898	3
S	Predicted periplasmic protein	COG3904	2
S	Uncharacterized protein	COG3908	3
S	Uncharacterized conserved protein	COG3921	2
S	Uncharacterized membrane protein YkvI	COG3949	1
S	Uncharacterized protein	COG4046	1
S	Uncharacterized protein	COG4053	1
S	Uncharacterized conserved protein	COG4067	2
S	Uncharacterized membrane protein	COG4094	2
S	Uncharacterized membrane protein	COG4125	1
S	Uncharacterized membrane protein YgaE, UPF0421/DUF939 family	COG4129	1
S	Uncharacterized conserved protein	COG4223	1
S	Uncharacterized membrane protein	COG4270	1
S	Uncharacterized protein	COG4278	3
S	Uncharacterized protein	COG4296	1
S	Uncharacterized protein	COG4323	1
S	Uncharacterized membrane protein	COG4325	1
S	Uncharacterized membrane protein	COG4330	1
S	Uncharacterized protein	COG4337	1
S	Uncharacterized protein	COG4338	2
S	Uncharacterized conserved protein, contains DUF3084 domain	COG4372	4
S	Uncharacterized conserved protein, contains Zn-finger domain	COG4391	3
S	Uncharacterized protein	COG4423	3
S	Uncharacterized conserved protein YdeI, YjbR/CyaY-like superfamily, DUF1801 family	COG4430	2
S	Uncharacterized conserved protein, DUF1499 family	COG4446	2
S	Virulence-associated protein VagC (function unknown)	COG4456	2
S	Uncharacterized protein YPO0702	COG4461	2
S	Uncharacterized protein	COG4530	4
S	Uncharacterized protein	COG4538	3
S	Uncharacterized membrane protein YGL010W	COG4539	1
S	Uncharacterized conserved protein, contains a C-terminal beta-barrel porin domain	COG4625	2
S	Uncharacterized protein	COG4649	3
S	Uncharacterized membrane protein	COG4655	1
S	Uncharacterized protein	COG4700	1
S	Uncharacterized conserved protein, DUF2141 family	COG4704	5
S	Uncharacterized conserved protein, DUF2147 family	COG4731	7
S	Uncharacterized protein	COG4737	2
S	Uncharacterized protein	COG4764	1
S	Uncharacterized protein	COG4765	3
S	Uncharacterized membrane protein	COG4769	1
S	Uncharacterized conserved protein, DUF885 familyt	COG4805	4
S	Uncharacterized membrane protein	COG4852	2
S	Uncharacterized protein YqfA, UPF0365 family	COG4864	1
S	Uncharacterized protein	COG4874	1
S	Uncharacterized protein	COG4879	1
S	Predicted outer membrane lipoprotein	COG4890	3
S	Uncharacterized protein	COG4891	1
S	Uncharacterized membrane protein	COG4907	26
S	Uncharacterized surface anchored protein	COG4932	1
S	Uncharacterized membrane protein	COG4984	1
S	Uncharacterized conserved protein YraI	COG4991	3
S	Uncharacterized conserved protein, contains CHAT domain	COG4995	3
S	Uncharacterized conserved protein, DUF1800 family	COG5267	2
S	Uncharacterized conserved protein	COG5276	2
S	Uncharacterized protein YxeA	COG5294	1
S	Uncharacterized protein	COG5316	4
S	Uncharacterized protein	COG5317	2
S	Uncharacterized protein	COG5319	3
S	Uncharacterized protein	COG5321	2
S	Uncharacterized protein, UPF0262 family	COG5328	3
S	Uncharacterized protein	COG5331	3
S	Uncharacterized conserved protein, DUF983 family	COG5349	4
S	Uncharacterized protein	COG5352	3
S	Uncharacterized conserved protein, heparinase superfamily	COG5360	3
S	Uncharacterized membrane protein	COG5373	16
S	Uncharacterized protein	COG5375	3
S	Uncharacterized protein	COG5385	2
S	Uncharacterized protein	COG5388	2
S	Uncharacterized protein	COG5389	2
S	Uncharacterized protein	COG5400	3
S	Uncharacterized protein	COG5402	1
S	Usg protein (tryptophan operon, function unknown)	COG5425	1
S	Uncharacterized protein	COG5429	2
S	Uncharacterized membrane protein	COG5436	1
S	Uncharacterized protein	COG5447	1
S	Uncharacterized protein	COG5452	1
S	Predicted secreted protein	COG5454	2
S	Uncharacterized conserved protein YjiS, DUF1127 family	COG5457	3
S	Uncharacterized protein	COG5458	1
S	Uncharacterized protein	COG5465	2
S	Uncharacterized protein	COG5467	4
S	Predicted secreted (periplasmic) protein	COG5468	3
S	Uncharacterized conserved protein, DUF1330 family	COG5470	1
S	Uncharacterized protein	COG5481	4
S	Uncharacterized conserved protein, DUF488 family	COG5483	1
S	Uncharacterized membrane protein YtjA, UPF0391 family	COG5487	2
S	Uncharacterized membrane protein	COG5488	2
S	Uncharacterized protein	COG5490	3
S	Uncharacterized conserved protein YbaA, DUF1428 family	COG5507	2
S	Uncharacterized protein	COG5508	2
S	Uncharacterized small protein, DUF1192 family	COG5509	3
S	Predicted small secreted protein	COG5510	4
S	Predicted secreted protein	COG5513	1
S	Uncharacterized protein	COG5515	1
S	Uncharacterized membrane protein	COG5528	1
S	Predicted small periplasmic lipoprotein YifL (function unknown0	COG5567	1
S	Uncharacterized protein	COG5570	6
S	Uncharacterized membrane protein	COG5572	2
S	Uncharacterized protein	COG5583	2
S	Uncharacterized protein	COG5591	1
S	Uncharacterized conserved protein YdhG, YjbR/CyaY-like superfamily, DUF1801 family	COG5646	1
S	Uncharacterized conserved protein, contains RES domain	COG5654	1
T	Stress-induced morphogen (activity unknown)	COG0271	4
T	Protein-tyrosine-phosphatase	COG0394	1
T	RecA-superfamily ATPase, KaiC/GvpD/RAD55 family	COG0467	2
T	Serine/threonine protein kinase	COG0515	1
T	CBS domain	COG0517	4
T	Nucleotide-binding universal stress protein, UspA family	COG0589	12
T	Signal transduction histidine kinase	COG0642	17
T	cAMP-binding domain of CRP or a regulatory subunit of cAMP-dependent protein kinases	COG0664	25
T	Ankyrin repeat	COG0666	2
T	CheY chemotaxis protein or a CheY-like REC (receiver) domain	COG0784	10
T	TPR repeat	COG0790	3
T	Predicted membrane GTPase involved in stress response	COG1217	4
T	Anti-anti-sigma regulatory factor (antagonist of anti-sigma factor)	COG1366	2
T	3',5'-cyclic AMP phosphodiesterase CpdA	COG1409	2
T	Serine kinase of the HPr protein, regulates carbohydrate metabolism	COG1493	1
T	RNase adaptor protein for sRNA GlmZ degradation, contains a P-loop ATPase domain	COG1660	2
T	Phosphate starvation-inducible protein PhoH, predicted ATPase	COG1702	3
T	Forkhead associated (FHA) domain, binds pSer, pThr, pTyr	COG1716	1
T	Regulator of PEP synthase PpsR, kinase-PPPase family (combines ADP:protein kinase and phosphorylase activities)	COG1806	2
T	sRNA-binding regulator protein Hfq	COG1923	8
T	Phosphohistidine phosphatase SixA	COG2062	3
T	Adenylate cyclase, class 3	COG2114	4
T	Anti-sigma regulatory factor (Ser/Thr protein kinase)	COG2172	1
T	HPt (histidine-containing phosphotransfer) domain	COG2198	2
T	GGDEF domain, diguanylate cyclase (c-di-GMP synthetase) or its enzymatically inactive variants	COG2199	5
T	EAL domain, c-di-GMP-specific phosphodiesterase class I (or its enzymatically inactive variant)	COG2200	3
T	PAS domain	COG2202	12
T	GAF domain	COG2203	3
T	DNA-binding transcriptional response regulator, NtrC family, contains REC, AAA-type ATPase, and a Fis-type DNA-binding domains	COG2204	36
T	K+-sensing histidine kinase KdpD	COG2205	7
T	HD-GYP domain, c-di-GMP phosphodiesterase class II (or its inactivated variant)	COG2206	1
T	Ser/Thr protein kinase RdoA involved in Cpx stress response, MazF antagonist	COG2334	1
T	Antitoxin component of the MazEF toxin-antitoxin module	COG2336	3
T	Signal-transduction protein containing cAMP-binding, CBS, and nucleotidyltransferase domains	COG2905	6
T	Sensor histidine kinase YesM	COG2972	1
T	Sensor histidine kinase, LytS/YehU family	COG3275	4
T	Periplasmic ligand-binding sensor domain	COG3292	1
T	Response regulator c-di-GMP phosphodiesterase, RpfG family, contains REC and HD-GYP domains	COG3437	1
T	Integral membrane sensor domain MASE1	COG3447	1
T	CBS-domain-containing membrane protein	COG3448	1
T	Tryptophan-rich sensory protein (mitochondrial benzodiazepine receptor homolog)	COG3476	6
T	Serine/threonine protein kinase HipA, toxin component of the HipAB toxin-antitoxin module	COG3550	1
T	Signal transduction protein containing GAF and PtsI domains	COG3605	3
T	Extracellular (periplasmic) sensor domain CHASE1 (specificity unknown)	COG3614	1
T	Anti-sigma factor ChrR, cupin superfamily	COG3806	1
T	Signal transduction histidine kinase, glucose-6-phosphate specific	COG3851	1
T	Signal transduction histidine kinase, nitrogen specific	COG3852	2
T	Two-component sensor histidine kinase, HisKA and HATPase domains	COG3920	7
T	Signal transduction histidine kinase regulating C4-dicarboxylate transport system	COG4191	2
T	Signal transducer regulating beta-lactamase production, contains metallopeptidase domain	COG4219	3
T	Bacteriophytochrome (light-regulated signal transduction histidine kinase)	COG4251	2
T	Extracellular (periplasmic) sensor domain CHASE2 (specificity unknown)	COG4252	3
T	Isocitrate dehydrogenase kinase/phosphatase	COG4579	1
T	Signal transduction histidine kinase	COG4585	1
T	Bacterial effector-binding domain	COG4978	1
T	Signal transduction histidine kinase involved in nitrogen fixation and metabolism regulation	COG5000	4
T	Predicted signal transduction protein containing a membrane domain, an EAL and a GGDEF domain	COG5001	7
T	Signal transduction histidine kinase	COG5002	2
T	Anti-sigma-K factor RskA	COG5343	5
TE	Nitrogen regulatory protein PII	COG0347	3
TG	Phosphotransferase system, HPr and related phosphotransfer proteins	COG1925	4
TK	(p)ppGpp synthase/hydrolase, HD superfamily	COG0317	5
TK	DNA-binding response regulator, OmpR family, contains REC and winged-helix (wHTH) domain	COG0745	34
TK	DNA-binding response regulator, NarL/FixJ family, contains REC and HTH domains	COG2197	19
TK	Two-component response regulator, PleD family, consists of two REC domains and a diguanylate cyclase (GGDEF) domain	COG3706	2
TK	Two-component response regulator, AmiR/NasT family, consists of REC and RNA-binding antiterminator (ANTAR) domains	COG3707	1
TK	Two-component response regulator, FixJ family, consists of REC and HTH domains	COG4566	7
TK	Two-component response regulator, ActR/RegA family, consists of REC and Fis-type HTH domains	COG4567	2
TK	Two-component response regulator, YesN/AraC family, consists of REC and AraC-type DNA-binding domains	COG4753	2
U	Preprotein translocase subunit SecY	COG0201	6
U	Preprotein translocase subunit SecF	COG0341	2
U	Preprotein translocase subunit SecD	COG0342	2
U	Signal recognition particle GTPase	COG0541	3
U	Signal recognition particle GTPase	COG0552	1
U	Type IV secretory pathway ATPase VirB11/Archaellum biosynthesis ATPase	COG0630	2
U	Preprotein translocase subunit SecA (ATPase, RNA helicase)	COG0653	5
U	Signal peptidase I	COG0681	4
U	Preprotein translocase subunit SecE	COG0690	7
U	Sec-independent protein secretion pathway component TatC	COG0805	2
U	Biopolymer transport protein ExbB/TolQ	COG0811	7
U	Periplasmic component of the Tol biopolymer transport system	COG0823	3
U	Biopolymer transport protein ExbD	COG0848	13
U	Predicted membrane channel-forming protein YqfA, hemolysin III family	COG1272	3
U	Preprotein translocase subunit SecG	COG1314	3
U	Sec-independent protein translocase protein TatA	COG1826	11
U	Preprotein translocase subunit YajC	COG1862	6
U	Preprotein translocase subunit SecB	COG1952	3
U	Hemolysin activation/secretion protein	COG2831	3
U	Type IV secretory pathway, VirB10 components	COG2948	2
U	Type II secretory pathway, component PulC	COG3031	1
U	Heme exporter protein D	COG3114	1
U	Type II secretory pathway, component PulK	COG3156	1
U	Type II secretory pathway, component ExeA (predicted ATPase)	COG3267	1
U	Type II secretory pathway, component PulL	COG3297	1
U	Type IV secretory pathway, VirB4 component	COG3451	2
U	Type IV secretory pathway, VirB9 components	COG3504	3
U	Predicted component of the type VI protein secretion system	COG3521	1
U	Type IV secretory pathway, VirB3 components	COG3702	2
U	Type IV secretory pathway, VirB6 components	COG3704	2
U	Type IV secretory pathway, component VirB8	COG3736	1
U	Type IV secretory pathway, VirB2 components (pilins)	COG3838	2
U	Type II secretory pathway, component PulJ	COG4795	1
UW	Flp pilus assembly protein CpaB	COG3745	2
UW	Flp pilus assembly protein, pilin Flp	COG3847	12
UW	Flp pilus assembly protein TadG	COG4961	7
UW	Pilus assembly protein, ATPase of CpaF family	COG4962	4
UW	Flp pilus assembly protein, ATPase CpaE	COG4963	2
UW	Flp pilus assembly protein, secretin CpaC	COG4964	1
UW	Flp pilus assembly protein TadB	COG4965	1
UW	Flp pilus assembly protein TadD, contains TPR repeats	COG5010	6
UW	Autotransporter adhesin	COG5295	1
V	Enamine deaminase RidA, house cleaning of reactive enamine intermediates, YjgF/YER057c/UK114 family	COG0251	5
V	Type I restriction-modification system, DNA methylase subunit	COG0286	1
V	Alkyl hydroperoxide reductase subunit AhpC (peroxiredoxin)	COG0450	4
V	8-oxo-dGTP pyrophosphatase MutT and related house-cleaning NTP pyrophosphohydrolases, NUDIX family	COG0494	4
V	Na+-driven multidrug efflux pump	COG0534	1
V	ABC-type antimicrobial peptide transport system, permease component	COG0577	1
V	S-formylglutathione hydrolase FrmB	COG0627	1
V	Multidrug efflux pump subunit AcrB	COG0841	4
V	ABC-type multidrug transport system, permease component	COG0842	1
V	Type II restriction/modification system, DNA methylase subunit YeeA	COG1002	1
V	ABC-type multidrug transport system, ATPase component	COG1131	3
V	ABC-type multidrug transport system, ATPase and permease component	COG1132	3
V	5-methylcytosine-specific restriction endonuclease McrA	COG1403	4
V	Multidrug resistance efflux pump	COG1566	5
V	Predicted nuclease of the RNAse H fold, HicB family	COG1598	1
V	CubicO group peptidase, beta-lactamase class C family	COG1680	9
V	NTP pyrophosphatase, house-cleaning of non-canonical NTPs	COG1694	1
V	Organic hydroperoxide reductase OsmC/OhrA	COG1764	2
V	mRNA-degrading endonuclease RelE, toxin component of the RelBE toxin-antitoxin system	COG2026	1
V	Multidrug transporter EmrE and related cation transporters	COG2076	2
V	ABC-type bacteriocin/lantibiotic exporters, contain an N-terminal double-glycine peptidase domain	COG2274	3
V	mRNA-degrading endonuclease, toxin component of the MazEF toxin-antitoxin module	COG2337	1
V	Beta-lactamase class A	COG2367	2
V	Predicted restriction endonuclease	COG3440	1
V	Plasmid maintenance system killer protein	COG3549	2
V	Putative component of the toxin-antitoxin plasmid stabilization module	COG3657	1
V	PIN domain nuclease, a component of toxin-antitoxin system (PIN domain)	COG3744	2
V	Uncharacterized conserved protein YaaN involved in tellurite resistance	COG3853	3
V	Antitoxin component of toxin-antitoxin stability system, DNA-binding transcriptional repressor	COG4118	5
V	Streptogramin lyase	COG4257	2
V	PIN domain nuclease, a component of toxin-antitoxin system (PIN domain)	COG4374	1
V	Inner membrane protein involved in colicin E2 resistance	COG4452	1
V	Plasmid stability protein	COG4691	2
VI	Glutathione peroxidase, house-cleaning role in reducing lipid peroxides	COG0386	3
VT	GAF domain-containing protein, putative methionine-R-sulfoxide reductase	COG1956	2
W	Pilus assembly protein TadC	COG2064	2
W	Type IV pilus biogenesis protein CpaD/CtpE	COG5461	1
X	REP element-mobilizing transposase RayT	COG1943	1
X	Phage repressor protein C, contains Cro/C1-type HTH and peptisase s24 domains	COG2932	3
X	Transposase	COG3293	1
X	Transposase	COG3547	8
X	DNA-binding prophage protein	COG3636	1
X	Prophage maintenance system killer protein	COG3654	1
X	Transposase	COG3666	1
X	Plasmid stabilization system protein ParE	COG3668	7
X	Transposase	COG3677	1
X	Transposase	COG4584	1
X	Phage-related protein, tail component	COG4733	1
X	Mu-like prophage protein gpG	COG5005	1
X	Post-segregation antitoxin (ccd killing mechanism protein) encoded by the F plasmid	COG5302	2
X	Bacteriophage capsid protein	COG5511	1
X	Protein involved in initiation of plasmid replication	COG5527	1
Z	Cytoskeletal protein CcmA, bactofilin family	COG1664	3
		COG5095	1
		COG5107	1
		COG5137	1
		COG5178	10
		COG5243	1
		COG5415	1
		COG5422	1
		COG5543	1
		COG5636	1

## Sheet: Micrasterias_crux-melitensis
Function	Name	COG	Counting
B	Chromatin remodeling complex protein RSC6, contains SWIB domain	COG5531	2
B	Histone deacetylase complex, regulatory component SIN3	COG5602	1
C	Pyruvate/2-oxoglutarate/acetoin dehydrogenase complex, dehydrogenase (E1) component	COG0022	3
C	Malate/lactate dehydrogenase	COG0039	5
C	Succinyl-CoA synthetase, beta subunit	COG0045	6
C	FoF1-type ATP synthase, beta subunit	COG0055	13
C	FoF1-type ATP synthase, alpha subunit	COG0056	11
C	Succinyl-CoA synthetase, alpha subunit	COG0074	6
C	Fumarate hydratase class II	COG0114	3
C	FoF1-type ATP synthase, gamma subunit	COG0224	8
C	Anaerobic selenocysteine-containing dehydrogenase	COG0243	2
C	Fe-S oxidoreductase	COG0247	4
C	FAD/FMN-containing dehydrogenase	COG0277	1
C	FoF1-type ATP synthase, epsilon subunit	COG0355	11
C	FoF1-type ATP synthase, membrane subunit a	COG0356	6
C	Citrate synthase	COG0372	7
C	NADH:ubiquinone oxidoreductase 20 kD subunit (chhain B) or related Fe-S oxidoreductase	COG0377	5
C	Acyl-CoA hydrolase	COG0427	1
C	NAD(P)H-dependent FMN reductase	COG0431	2
C	Succinate dehydrogenase/fumarate reductase, Fe-S protein subunit	COG0479	4
C	Pyruvate/2-oxoglutarate dehydrogenase complex, dihydrolipoamide acyltransferase (E2) component	COG0508	11
C	Isocitrate dehydrogenase	COG0538	5
C	Phosphoglycolate phosphatase, HAD superfamily	COG0546	1
C	2-oxoglutarate dehydrogenase complex, dehydrogenase (E1) component, and related enzymes	COG0567	6
C	Ferredoxin	COG0633	6
C	FoF1-type ATP synthase, membrane subunit c/Archaeal/vacuolar-type H+-ATPase, subunit K	COG0636	8
C	Dehydrogenase (flavoprotein)	COG0644	4
C	NADH:ubiquinone oxidoreductase 49 kD subunit (chain D)	COG0649	5
C	FoF1-type ATP synthase, membrane subunit b or b'	COG0711	8
C	FoF1-type ATP synthase, delta subunit	COG0712	9
C	NADH:ubiquinone oxidoreductase subunit 11 or 4L (chain K)	COG0713	4
C	Rieske Fe-S protein	COG0723	5
C	Nitroreductase	COG0778	2
C	NADH:ubiquinone oxidoreductase subunit 3 (chain A)	COG0838	6
C	NADH:ubiquinone oxidoreductase subunit 6 (chain J)	COG0839	3
C	Heme/copper-type cytochrome/quinol oxidase, subunit 1	COG0843	8
C	NADH:ubiquinone oxidoreductase 27 kD subunit (chain C)	COG0852	4
C	NADH:ubiquinone oxidoreductase subunit 1 (chain H)	COG1005	5
C	NADH:ubiquinone oxidoreductase subunit 2 (chain N)	COG1007	2
C	NADH:ubiquinone oxidoreductase subunit 4 (chain M)	COG1008	3
C	Acyl-CoA reductase or other NAD-dependent aldehyde dehydrogenase	COG1012	15
C	Ferredoxin-NADP reductase	COG1018	1
C	NADH dehydrogenase/NADH:ubiquinone oxidoreductase 75 kD subunit (chain G)	COG1034	4
C	Aconitase A	COG1048	5
C	Succinate dehydrogenase/fumarate reductase, flavoprotein subunit	COG1053	4
C	TPP-dependent pyruvate or acetoin dehydrogenase subunit alpha	COG1071	5
C	Formate hydrogenlyase subunit 6/NADH:ubiquinone oxidoreductase 23 kD subunit (chain I)	COG1143	7
C	Heterodisulfide reductase, subunit A (polyferredoxin)	COG1148	2
C	Pyruvate/2-oxoglutarate dehydrogenase complex, dihydrolipoamide dehydrogenase (E3) component or related enzyme	COG1249	6
C	NAD(P)H-nitrite reductase, large subunit	COG1251	8
C	NADH dehydrogenase, FAD-containing subunit	COG1252	1
C	Archaeal/vacuolar-type H+-ATPase subunit I/STV1	COG1269	1
C	Cytochrome bd-type quinol oxidase, subunit 1	COG1271	2
C	Phosphoenolpyruvate carboxykinase, GTP-dependent	COG1274	1
C	Cytochrome b subunit of the bc complex	COG1290	2
C	Cytochrome bd-type quinol oxidase, subunit 2	COG1294	1
C	Na+/H+-dicarboxylate symporter	COG1301	1
C	Quinol monooxygenase YgiN	COG1359	1
C	L-lactate utilization protein LutC, contains LUD domain	COG1556	1
C	Rubrerythrin	COG1592	2
C	Heme/copper-type cytochrome/quinol oxidase, subunit 2	COG1622	7
C	Rubredoxin	COG1773	3
C	Heme/copper-type cytochrome/quinol oxidase, subunit 3	COG1845	10
C	Phosphoenolpyruvate carboxykinase, ATP-dependent	COG1866	1
C	NADH:ubiquinone oxidoreductase, NADH-binding 51 kD subunit (chain F)	COG1894	5
C	2,4-dienoyl-CoA reductase or related NADH-dependent reductase, Old Yellow Enzyme (OYE) family	COG1902	1
C	NADH:ubiquinone oxidoreductase 24 kD subunit (chain E)	COG1905	5
C	Succinate dehydrogenase/fumarate reductase, cytochrome b subunit	COG2009	3
C	Electron transfer flavoprotein, alpha subunit	COG2025	4
C	Periplasmic DMSO/TMAO reductase YedYZ, molybdopterin-dependent catalytic subunit	COG2041	1
C	Aerobic-type carbon monoxide dehydrogenase, small subunit, CoxS/CutS family	COG2080	3
C	Electron transfer flavoprotein, alpha and beta subunits	COG2086	5
C	Succinate dehydrogenase, hydrophobic anchor subunit	COG2142	2
C	Isocitrate lyase	COG2224	3
C	Malate synthase	COG2225	1
C	Phosphoenolpyruvate carboxylase	COG2352	2
C	Acetamidase/formamidase	COG2421	1
C	Cytochrome c1	COG2857	4
C	Cytochrome b561	COG3038	1
C	Heme/copper-type cytochrome/quinol oxidase, subunit 4	COG3125	3
C	Tripartite-type tricarboxylate transporter, receptor component TctC	COG3181	2
C	Cytochrome c	COG3258	1
C	Cbb3-type cytochrome oxidase, subunit 1	COG3278	1
C	NAD/NADP transhydrogenase alpha subunit	COG3288	5
C	Cytochrome c2	COG3474	1
C	NADH:ubiquinone oxidoreductase 17.2 kD subunit	COG3761	2
C	Na+ or H+-translocating membrane pyrophosphatase	COG3808	3
C	NADP-dependent 3-hydroxy acid dehydrogenase YdfG	COG4221	2
C	Cytochrome c551/c552	COG4654	1
C	Pyruvate/oxaloacetate carboxyltransferase	COG5016	1
C	FoF1-type ATP synthase assembly protein I	COG5336	6
C	Ni/Fe-hydrogenase 2 integral membrane subunit HybB	COG5557	3
CE	Isocitrate/isopropylmalate dehydrogenase	COG0473	6
CHR	Lactate dehydrogenase or related 2-hydroxyacid dehydrogenase	COG1052	1
CO	Cytochrome c biogenesis factor	COG1138	1
CO	Cytochrome c-type biogenesis protein CcmE	COG2332	4
CO	Cytochrome c oxidase assembly protein Cox11	COG3175	1
CO	Cytochrome c-type biogenesis protein CcmH/NrfG	COG4235	1
CP	Inorganic pyrophosphatase	COG0221	2
CP	NADH:ubiquinone oxidoreductase subunit 5 (chain L)/Multisubunit Na+/H+ antiporter, MnhA subunit	COG1009	5
CP	ABC-type Na+ efflux pump, permease component	COG1668	1
CP	Na+/H+ antiporter NhaA	COG3004	1
CR	NADPH:quinone reductase or related Zn-dependent oxidoreductase	COG0604	2
D	GTP-binding protein EngB required for normal cell division	COG0218	1
D	Chromosome partitioning ATPase, Mrp family, contains Fe-S cluster	COG0489	2
D	Bacterial cell division protein FtsW, lipid II flippase	COG0772	2
D	Cell division ATPase FtsA	COG0849	2
D	Actin-like ATPase involved in cell morphogenesis	COG1077	6
D	Chromosome segregation ATPase	COG1196	2
D	Cytoskeletal protein RodZ, contains Xre-like HTH and DUF4115 domains	COG1426	1
D	Chromosome segregation protein Spo0J, contains ParB-like nuclease domain	COG1475	2
D	Cell division protein YceG, involved in septum cleavage	COG1559	1
D	Cell division septal protein FtsQ	COG1589	2
D	DNA segregation ATPase FtsK/SpoIIIE and related proteins	COG1674	1
D	Cell shape-determining protein MreC	COG1792	1
D	Cell division protein FtsX	COG2177	1
D	ABC-type ATPase involved in cell division	COG2884	1
D	Cell division protein FtsB	COG2919	3
D	Cell division protein ZapA, inhibits GTPase activity of FtsZ	COG3027	1
D	Cell pole-organizing protein PopZ	COG3827	2
D	Cell division protein FtsL	COG4839	1
D	Septal ring factor EnvC, activator of murein hydrolases AmiA and AmiB	COG4942	3
D	Cell division inhibitor SulA, prevents FtsZ ring assembly	COG5404	1
DL	GTPase involved in cell partioning and DNA repair	COG0536	2
DM	Cell division protein FtsI/penicillin-binding protein 2	COG0768	1
DM	Cell wall hydrolase CwlJ, involved in spore germination	COG3773	1
DN	MinD-like ATPase involved in chromosome partitioning or flagellar assembly	COG0455	2
DP	Fluoride ion exporter CrcB/FEX, affects chromosome condensation	COG0239	1
E	N-acetyl-gamma-glutamylphosphate reductase	COG0002	2
E	Arginase family enzyme	COG0010	2
E	Diaminopimelate decarboxylase	COG0019	3
E	Cysteine synthase	COG0031	3
E	ATP phosphoribosyltransferase	COG0040	2
E	Homoaconitase/3-isopropylmalate dehydratase large subunit	COG0065	5
E	3-isopropylmalate dehydratase small subunit	COG0066	5
E	Prephenate dehydratase	COG0077	2
E	Ornithine carbamoyltransferase	COG0078	2
E	Histidinol-phosphate/aromatic aminotransferase or cobyric acid decarboxylase	COG0079	1
E	Phosphoribosylformimino-5-aminoimidazole carboxamide ribonucleotide (ProFAR) isomerase	COG0106	1
E	Imidazole glycerol phosphate synthase subunit HisF	COG0107	3
E	Glycine/serine hydroxymethyltransferase	COG0112	5
E	Imidazoleglycerol phosphate synthase glutamine amidotransferase subunit HisH	COG0118	3
E	Isopropylmalate/homocitrate/citramalate synthases	COG0119	6
E	5-enolpyruvylshikimate-3-phosphate synthase	COG0128	1
E	Imidazoleglycerol phosphate dehydratase HisB	COG0131	1
E	Tryptophan synthase beta chain	COG0133	3
E	Phosphoribosylanthranilate isomerase	COG0135	2
E	Aspartate-semialdehyde dehydrogenase	COG0136	6
E	Argininosuccinate synthase	COG0137	2
E	Phosphoribosyl-ATP pyrophosphohydrolase	COG0140	2
E	Argininosuccinate lyase	COG0165	1
E	Glutamine synthetase	COG0174	9
E	Diaminopimelate epimerase	COG0253	1
E	Leucyl aminopeptidase	COG0260	2
E	Prephenate dehydrogenase	COG0287	1
E	Dihydrodipicolinate reductase	COG0289	1
E	Glutamate dehydrogenase/leucine dehydrogenase	COG0334	5
E	3-dehydroquinate synthetase	COG0337	2
E	Pyrroline-5-carboxylate reductase	COG0345	1
E	Asparagine synthetase B (glutamine-hydrolyzing)	COG0367	1
E	Glycine cleavage system protein P (pyridoxal-binding), N-terminal domain	COG0403	1
E	Glycine cleavage system T protein (aminomethyltransferase)	COG0404	2
E	Gamma-glutamyltranspeptidase	COG0405	1
E	ABC-type branched-chain amino acid transport system, ATPase component	COG0410	2
E	Aspartate/methionine/tyrosine aminotransferase	COG0436	10
E	Acetolactate synthase, small subunit	COG0440	7
E	Homoserine dehydrogenase	COG0460	2
E	Threonine synthase	COG0498	1
E	Proline dehydrogenase	COG0506	1
E	Glycine cleavage system H protein (lipoate-binding)	COG0509	4
E	Selenocysteine lyase/Cysteine desulfurase	COG0520	3
E	Aspartokinase	COG0527	6
E	Amino acid transporter	COG0531	3
E	Acetylglutamate kinase	COG0548	1
E	Branched-chain amino acid ABC-type transport system, permease component	COG0559	1
E	Cystathionine beta-lyase/cystathionine gamma-synthase	COG0626	5
E	Methionine synthase I (cobalamin-dependent), methyltransferase domain	COG0646	2
E	ABC-type branched-chain amino acid transport system, periplasmic component	COG0683	6
E	5,10-methylenetetrahydrofolate reductase	COG0685	3
E	Alanine dehydrogenase	COG0686	3
E	Spermidine/putrescine-binding periplasmic protein	COG0687	1
E	3-deoxy-D-arabino-heptulosonate 7-phosphate (DAHP) synthase	COG0722	2
E	ABC-type transport system, periplasmic component	COG0747	1
E	3-dehydroquinate dehydratase	COG0757	3
E	Glycine cleavage system protein P (pyridoxal-binding), C-terminal domain	COG1003	1
E	Serine acetyltransferase	COG1045	2
E	Cysteine sulfinate desulfinase/cysteine desulfurase or related enzyme	COG1104	3
E	Arginine decarboxylase (spermidine biosynthesis)	COG1166	2
E	Threonine dehydratase	COG1171	2
E	N-acetylglutamate synthase or related acetyltransferase, GNAT family	COG1246	1
E	L-amino acid N-acyltransferase YncA	COG1247	4
E	Dipeptidyl aminopeptidase/acylaminoacyl peptidase	COG1506	1
E	Chorismate mutase	COG1605	1
E	Kynurenine formamidase	COG1878	1
E	Gamma-glutamyl-gamma-aminobutyrate hydrolase PuuD (putrescine degradation), contains GATase1-like domain	COG2071	1
E	Histidine ammonia-lyase	COG2986	1
E	Dipeptide/tripeptide permease	COG3104	1
E	Phenylalanine-4-hydroxylase	COG3186	1
E	3-deoxy-D-arabino-heptulosonate 7-phosphate (DAHP) synthase, class II	COG3200	2
E	Aminopeptidase C	COG3579	1
E	Glutamine synthetase type III	COG3968	2
E	ABC-type oligopeptide transport system, periplasmic component	COG4166	1
E	ABC-type branched-chain amino acid transport system, permease component	COG4177	2
E	Acetylornithine/succinyldiaminopimelate/putrescine aminotransferase	COG4992	4
EF	Carbamoylphosphate synthase large subunit	COG0458	5
EF	Carbamoylphosphate synthase small subunit	COG0505	6
EG	Dihydroxyacid dehydratase/phosphogluconate dehydratase	COG0129	3
EH	Acetolactate synthase large subunit or other thiamine pyrophosphate-requiring enzyme	COG0028	7
EH	Ketol-acid reductoisomerase	COG0059	7
EH	Branched-chain amino acid aminotransferase/4-amino-4-deoxychorismate lyase	COG0115	7
EH	3'-phosphoadenosine 5'-phosphosulfate sulfotransferase (PAPS reductase)/FAD synthetase or related enzyme	COG0175	6
EH	Anthranilate/para-aminobenzoate synthase component II	COG0512	2
EM	Dihydrodipicolinate synthase/N-acetylneuraminate lyase	COG0329	2
EP	ABC-type dipeptide/oligopeptide/nickel transport system, permease component	COG0601	1
ER	NADPH-dependent glutamate synthase beta chain or related oxidoreductase	COG0493	4
ER	Threonine dehydrogenase or related Zn-dependent dehydrogenase	COG1063	1
ER	4-hydroxyphenylpyruvate dioxygenase and related hemolysins	COG3185	2
ET	ABC-type amino acid transport/signal transduction system, periplasmic component/domain	COG0834	2
F	Purine nucleoside phosphorylase	COG0005	1
F	Glutamine phosphoribosylpyrophosphate amidotransferase	COG0034	5
F	Uracil phosphoribosyltransferase	COG0035	2
F	Phosphoribosylcarboxyaminoimidazole (NCAIR) mutase	COG0041	3
F	Phosphoribosylformylglycinamidine (FGAM) synthase, synthetase domain	COG0046	3
F	Phosphoribosylformylglycinamidine (FGAM) synthase, glutamine amidotransferase domain	COG0047	4
F	Adenylosuccinate synthase	COG0104	4
F	Nucleoside diphosphate kinase	COG0105	10
F	AICAR transformylase/IMP cyclohydrolase PurH	COG0138	2
F	Phosphoribosylaminoimidazole (AIR) synthetase	COG0150	1
F	Phosphoribosylaminoimidazole-succinocarboxamide synthase	COG0152	4
F	Guanylate kinase	COG0194	2
F	Thymidylate synthase	COG0207	2
F	Ribonucleotide reductase beta subunit, ferritin-like domain	COG0208	2
F	Ribonucleotide reductase alpha subunit	COG0209	6
F	Deoxyribose-phosphate aldolase	COG0274	2
F	Cytidylate kinase	COG0283	3
F	Orotidine-5'-phosphate decarboxylase	COG0284	2
F	Orotate phosphoribosyltransferase	COG0461	2
F	Adenine/guanine phosphoribosyltransferase or related PRPP-binding protein	COG0503	1
F	CTP synthase (UTP-ammonia lyase)	COG0504	3
F	GMP synthase - Glutamine amidotransferase domain	COG0518	1
F	Uridylate kinase	COG0528	4
F	Aspartate carbamoyltransferase, catalytic chain	COG0540	3
F	Adenylate kinase or related kinase	COG0563	5
F	Hypoxanthine-guanine phosphoribosyltransferase	COG0634	1
F	Ribonucleotide monophosphatase NagD, HAD superfamily	COG0647	1
F	Deoxycytidine triphosphate deaminase	COG0717	1
F	Nucleoside phosphorylase	COG0775	1
F	Deoxyadenosine/deoxycytidine kinase	COG1428	2
F	Phosphoribosylformylglycinamidine (FGAM) synthase, PurS component	COG1828	4
F	Pyrimidine operon attenuation protein/uracil phosphoribosyltransferase	COG2065	3
F	Deoxycytidylate deaminase	COG2131	1
F	5-hydroxyisourate hydrolase (purine catabolism), transthyretin-related family	COG2351	1
F	NADH pyrophosphatase NudC, Nudix superfamily	COG2816	1
F	Guanyl-specific ribonuclease Sa	COG4290	3
F	Predicted secreted endonuclease distantly related to archaeal Holliday junction resolvase	COG4741	1
FE	Phosphoribosylpyrophosphate synthetase	COG0462	7
FGR	Diadenosine tetraphosphate (Ap4A) hydrolase or other HIT family hydrolase	COG0537	2
FTP	Exopolyphosphatase/pppGpp-phosphohydrolase	COG0248	2
FV	2',3'-cyclic-nucleotide 2'-phosphodiesterase/5'- or 3'-nucleotidase, 5'-nucleotidase family	COG0737	2
FV	dUTPase	COG0756	2
G	Transketolase	COG0021	1
G	Pentose-5-phosphate-3-epimerase	COG0036	3
G	Glyceraldehyde-3-phosphate dehydrogenase/erythrose-4-phosphate dehydrogenase	COG0057	7
G	Glucan phosphorylase	COG0058	2
G	3-phosphoglycerate kinase	COG0126	1
G	Enolase	COG0148	4
G	Triosephosphate isomerase	COG0149	2
G	Fructose-1,6-bisphosphatase	COG0158	2
G	Glucose-6-phosphate isomerase	COG0166	1
G	Transaldolase	COG0176	5
G	Fructose/tagatose bisphosphate aldolase	COG0191	4
G	6-phosphofructokinase	COG0205	2
G	Ribulose-5-phosphate 4-epimerase/Fuculose-1-phosphate aldolase	COG0235	1
G	Phosphoheptose isomerase	COG0279	3
G	Glycogen synthase	COG0297	2
G	6-phosphogluconate dehydrogenase	COG0362	1
G	6-phosphogluconolactonase/Glucosamine-6-phosphate isomerase/deaminase	COG0363	1
G	Glucose-6-phosphate 1-dehydrogenase	COG0364	2
G	ADP-glucose pyrophosphorylase	COG0448	1
G	Pyruvate kinase	COG0469	3
G	Archaeal fructose-1,6-bisphosphatase or related enzyme of inositol monophosphatase family	COG0483	4
G	Sugar or nucleoside kinase, ribokinase family	COG0524	3
G	Glycerol uptake facilitator and related aquaporins (Major Intrinsic Protein Family)	COG0580	1
G	Phosphoglycerate mutase (BPG-dependent)	COG0588	1
G	Mannose-6-phosphate isomerase, cupin superfamily	COG0662	3
G	Ribose 5-phosphate isomerase RpiB	COG0698	3
G	2-keto-3-deoxy-6-phosphogluconate aldolase	COG0800	1
G	Glucokinase	COG0837	1
G	D-arabinose 1-dehydrogenase, Zn-dependent alcohol dehydrogenase family	COG1064	4
G	Sugar phosphate isomerase/epimerase	COG1082	1
G	Galactose-1-phosphate uridylyltransferase	COG1085	1
G	Phosphomannomutase	COG1109	3
G	Glycosyltransferase, GT2 family	COG1216	1
G	Mannose-6-phosphate isomerase, class I	COG1482	1
G	Fructose-1,6-bisphosphatase/sedoheptulose 1,7-bisphosphatase or related protein	COG1494	1
G	4-alpha-glucanotransferase	COG1640	1
G	ABC-type glycerol-3-phosphate transport system, periplasmic component	COG1653	1
G	Fructose-bisphosphate aldolase class Ia, DhnA family	COG1830	2
G	Glucuronate isomerase	COG1904	1
G	Galactose mutarotase or related enzyme	COG2017	1
G	2-phosphoglycerate kinase	COG2074	1
G	N-acetylglucosaminyl deacetylase, LmbE family	COG2120	2
G	Na+/melibiose symporter or related transporter	COG2211	2
G	L-ascorbate metabolism protein UlaG, beta-lactamase superfamily	COG2220	2
G	Predicted arabinose efflux permease, MFS family	COG2814	1
G	Uncharacterized conserved protein YibQ, putative polysaccharide deacetylase 2 family	COG2861	1
G	Phosphotransferase system, mannose/fructose-specific component IIA	COG2893	2
G	Sugar lactone lactonase YvrE	COG3386	1
G	Transketolase, C-terminal subunit	COG3958	3
G	Transketolase, N-terminal subunit	COG3959	3
G	TPP-dependent trihydroxycyclohexane-1,2-dione (THcHDO) dehydratase, myo-inositol metabolism	COG3962	1
G	ABC-type xylose transport system, permease component	COG4214	1
GEPR	MFS family permease	COG0477	2
GER	Permease of the drug/metabolite transporter (DMT) superfamily	COG0697	1
GM	Peptidoglycan/xylan/chitin deacetylase, PgdA/CDA1 family	COG0726	1
GM	D-arabinose 5-phosphate isomerase GutQ	COG0794	1
GM	ABC-type polysaccharide/polyol phosphate export permease	COG1682	2
GT	Phosphotransferase system mannitol/fructose-specific IIA domain (Ntr-type)	COG1762	6
H	Uroporphyrinogen-III methylase (siroheme synthase)	COG0007	5
H	Aspartate oxidase	COG0029	1
H	6,7-dimethyl-8-ribityllumazine synthase (Riboflavin synthase beta chain)	COG0054	4
H	Delta-aminolevulinic acid dehydratase, porphobilinogen synthase	COG0113	1
H	Geranylgeranyl pyrophosphate synthase	COG0142	3
H	7-keto-8-aminopelargonate synthetase or related enzyme	COG0156	8
H	Nicotinate-nucleotide pyrophosphorylase	COG0157	2
H	Adenosylmethionine-8-amino-7-oxononanoate aminotransferase	COG0161	3
H	3-polyprenyl-4-hydroxybenzoate decarboxylase	COG0163	2
H	Porphobilinogen deaminase	COG0181	4
H	5,10-methylene-tetrahydrofolate dehydrogenase/Methenyl tetrahydrofolate cyclohydrolase	COG0190	3
H	S-adenosylmethionine synthetase	COG0192	6
H	FAD synthase	COG0196	1
H	Dephospho-CoA kinase	COG0237	1
H	Pyridoxine/pyridoxamine 5'-phosphate oxidase	COG0259	2
H	Protoheme ferro-lyase (ferrochelatase)	COG0276	2
H	GTP cyclohydrolase I	COG0302	2
H	Riboflavin synthase alpha chain	COG0307	1
H	Lipoate synthase	COG0320	4
H	Putative GTP cyclohydrolase 1 type 2, NIF3 family	COG0327	2
H	Glutamyl-tRNA reductase	COG0373	4
H	Quinolinate synthase	COG0379	2
H	4-hydroxybenzoate polyprenyltransferase	COG0382	1
H	Uroporphyrinogen-III decarboxylase	COG0407	2
H	Coproporphyrinogen III oxidase	COG0408	4
H	Ketopantoate hydroxymethyltransferase	COG0413	1
H	Panthothenate synthetase	COG0414	1
H	Thiamine biosynthesis protein ThiC	COG0422	1
H	Phosphopantothenoylcysteine synthetase/decarboxylase	COG0452	1
H	S-adenosylhomocysteine hydrolase	COG0499	6
H	Biotin synthase or related enzyme	COG0502	1
H	Molybdopterin biosynthesis enzyme MoaB	COG0521	1
H	Coproporphyrinogen III oxidase or related Fe-S oxidoreductase	COG0635	1
H	Phosphopantetheine adenylyltransferase	COG0669	1
H	6-pyruvoyl-tetrahydropterin synthase	COG0720	6
H	Aspartate 1-decarboxylase	COG0853	2
H	Pyridoxine 5'-phosphate synthase PdxJ	COG0854	2
H	FMN phosphatase YigB, HAD superfamily	COG1011	2
H	Nicotinic acid mononucleotide adenylyltransferase	COG1057	1
H	2-iminoacetate synthase ThiH (tyrosine cleavage enzyme, thamine biosynthesis)	COG1060	6
H	Mg-chelatase subunit ChlI	COG1239	2
H	Pantothenate kinase type III	COG1521	1
H	Dihydroneopterin aldolase	COG1539	3
H	Uroporphyrinogen-III synthase	COG1587	4
H	Phosphosulfolactate synthase, CoM biosynthesis protein A	COG1809	3
H	4-hydroxy-L-threonine phosphate dehydrogenase PdxA	COG1995	2
H	Cob(I)alamin adenosyltransferase	COG2096	4
H	Sulfur carrier protein ThiS (thiamine biosynthesis)	COG2104	1
H	Ubiquinone/menaquinone biosynthesis C-methylase UbiE	COG2226	1
H	2-polyprenyl-3-methyl-5-hydroxy-6-metoxy-1,4-benzoquinol methylase	COG2227	1
H	Molybdenum cofactor biosynthesis enzyme MoaA	COG2896	1
H	Demethoxyubiquinone hydroxylase, CLK1/Coq7/Cat5 family	COG2941	1
H	Gamma-glutamylcysteine synthetase	COG3572	1
H	Methyl coenzyme M reductase, beta subunit	COG4054	1
H	Protoporphyrinogen IX oxidase, menaquinone-dependent (flavodoxin domain)	COG4635	1
H	Ubiquinone biosynthesis protein Coq4	COG5031	2
H	Ubiquinone biosynthesis protein COQ9	COG5590	2
HC	2-polyprenyl-6-methoxyphenol hydroxylase and related FAD-dependent oxidoreductases	COG0654	1
HE	Phosphoserine aminotransferase	COG1932	4
HI	Polyprenyltransferase (heme O synthase)	COG0109	3
HI	Biotin carboxyl carrier protein	COG0511	5
HI	Deoxyxylulose-5-phosphate synthase	COG1154	6
HJ	Glutathione synthase/RimK-type ligase, ATP-grasp superfamily	COG0189	1
HR	Phosphoglycerate dehydrogenase or related dehydrogenase	COG0111	3
HR	Pimeloyl-ACP methyl ester carboxylesterase	COG0596	5
HR	Phosphosulfolactate phosphohydrolase or related enzyme	COG2045	1
HR	Flavin-dependent oxidoreductase, luciferase family (includes alkanesulfonate monooxygenase SsuD and methylene tetrahydromethanopterin reductase)	COG2141	1
HT	Predicted unusual protein kinase regulating ubiquinone biosynthesis, AarF/ABC1/UbiB family	COG0661	1
I	Undecaprenyl pyrophosphate synthase	COG0020	4
I	Acetyl-CoA acetyltransferase	COG0183	9
I	1-acyl-sn-glycerol-3-phosphate acyltransferase	COG0204	2
I	2C-methyl-D-erythritol 2,4-cyclodiphosphate synthase	COG0245	3
I	3-oxoacyl-[acyl-carrier-protein] synthase III	COG0332	5
I	Phospholipid biosynthesis protein PlsY, probable glycerol-3-phosphate acyltransferase	COG0344	3
I	Fatty acid/phospholipid biosynthesis enzyme	COG0416	5
I	Biotin carboxylase	COG0439	3
I	NADPH-dependent 2,4-dienoyl-CoA reductase, sulfur reductase, or a related oxidoreductase	COG0446	1
I	CDP-diglyceride synthetase	COG0575	1
I	Enoyl-[acyl-carrier-protein] reductase (NADH)	COG0623	4
I	Membrane-associated phospholipid phosphatase	COG0671	1
I	Phosphatidylserine decarboxylase	COG0688	3
I	Phosphopantetheinyl transferase (holo-ACP synthase)	COG0736	1
I	1-deoxy-D-xylulose 5-phosphate reductoisomerase	COG0743	1
I	4-Hydroxy-3-methylbut-2-enyl diphosphate reductase IspH	COG0761	2
I	3-hydroxymyristoyl/3-hydroxydecanoyl-(acyl carrier protein) dehydratase	COG0764	3
I	Acetyl-CoA carboxylase beta subunit	COG0777	5
I	Diacylglycerol kinase	COG0818	1
I	4-hydroxy-3-methylbut-2-en-1-yl diphosphate synthase IspG/GcpE	COG0821	1
I	Acyl-CoA thioesterase FadM	COG0824	3
I	Acetyl-CoA carboxylase alpha subunit	COG0825	5
I	Long-chain acyl-CoA synthetase (AMP-forming)	COG1022	3
I	Enoyl-CoA hydratase/carnithine racemase	COG1024	1
I	3-hydroxyacyl-CoA dehydrogenase	COG1250	2
I	Myo-inositol-1-phosphate synthase	COG1260	2
I	Phosphatidylglycerophosphatase A	COG1267	1
I	Fatty-acid desaturase	COG1398	2
I	Isopentenyldiphosphate isomerase	COG1443	2
I	Phytoene/squalene synthetase	COG1562	4
I	Acyl-CoA hydrolase	COG1607	3
I	Heptaprenylglyceryl phosphate synthase	COG1646	2
I	Squalene cyclase	COG1657	1
I	Acyl CoA:acetate/3-ketoacid CoA transferase, alpha subunit	COG1788	4
I	Crotonobetainyl-CoA:carnitine CoA-transferase CaiB and related acyl-CoA transferases	COG1804	1
I	Methylmalonyl-CoA mutase, N-terminal domain/subunit	COG1884	2
I	4-diphosphocytidyl-2C-methyl-D-erythritol kinase	COG1947	3
I	Acyl-CoA dehydrogenase related to the alkylation response protein AidB	COG1960	11
I	Undecaprenyl pyrophosphate phosphatase UppP	COG1968	1
I	Acyl dehydratase	COG2030	6
I	Acyl CoA:acetate/3-ketoacid CoA transferase, beta subunit	COG2057	4
I	Long-chain fatty acid transport protein	COG2067	1
I	Methylmalonyl-CoA mutase, C-terminal domain/subunit (cobalamin-binding)	COG2185	1
I	Putative flippase GtrA (transmembrane translocase of bactoprenol-linked glucose)	COG2246	4
I	Lysophospholipase, alpha-beta hydrolase superfamily	COG2267	1
I	ABC-type transporter Mla maintaining outer membrane lipid asymmetry, periplasmic MlaC component	COG2854	1
I	Sterol desaturase/sphingolipid hydroxylase, fatty acid hydroxylase superfamily	COG3000	1
I	Fatty acid desaturase	COG3239	6
I	Poly(3-hydroxyalkanoate) synthetase	COG3243	1
I	Putative sterol carrier protein	COG3255	2
I	Predicted lipid-binding transport protein, Tim44 family	COG4395	4
I	Poly-beta-hydroxyalkanoate depolymerase	COG4553	2
I	Acetyl/propionyl-CoA carboxylase, alpha subunit	COG4770	1
I	S-adenosylmethionine:diacylglycerol 3-amino-3-carboxypropyl transferase	COG5379	1
IQ	Acyl carrier protein	COG0236	17
IQ	3-oxoacyl-(acyl-carrier-protein) synthase	COG0304	7
IQR	NAD(P)-dependent dehydrogenase, short-chain alcohol dehydrogenase family	COG1028	8
J	Glutamyl- or glutaminyl-tRNA synthetase	COG0008	4
J	tRNA A37 threonylcarbamoyladenosine synthetase subunit TsaC/SUA5/YrdC	COG0009	1
J	Ribosome-binding ATPase YchF, GTP1/OBG family	COG0012	4
J	Alanyl-tRNA synthetase	COG0013	3
J	Phenylalanyl-tRNA synthetase alpha subunit	COG0016	4
J	Aspartyl/asparaginyl-tRNA synthetase	COG0017	1
J	Arginyl-tRNA synthetase	COG0018	3
J	Translation initiation factor 1 (eIF-1/SUI1)	COG0023	1
J	Methionine aminopeptidase	COG0024	4
J	tRNA-dihydrouridine synthase	COG0042	5
J	Ribosomal protein S12	COG0048	14
J	Ribosomal protein S7	COG0049	14
J	Translation elongation factor EF-Tu, a GTPase	COG0050	21
J	Ribosomal protein S10	COG0051	12
J	Ribosomal protein S2	COG0052	9
J	Isoleucyl-tRNA synthetase	COG0060	4
J	Asp-tRNAAsn/Glu-tRNAGln amidotransferase B subunit	COG0064	5
J	Phenylalanyl-tRNA synthetase beta subunit	COG0072	1
J	Ribosomal protein L11	COG0080	11
J	Ribosomal protein L1	COG0081	12
J	Ribosomal protein L3	COG0087	12
J	Ribosomal protein L4	COG0088	13
J	Ribosomal protein L23	COG0089	12
J	Ribosomal protein L2	COG0090	12
J	Ribosomal protein L22	COG0091	12
J	Ribosomal protein S3	COG0092	9
J	Ribosomal protein L14	COG0093	12
J	Ribosomal protein L5	COG0094	12
J	Ribosomal protein S8	COG0096	11
J	Ribosomal protein L6P/L9E	COG0097	11
J	Ribosomal protein S5	COG0098	11
J	Ribosomal protein S13	COG0099	12
J	Ribosomal protein S11	COG0100	14
J	Ribosomal protein L13	COG0102	11
J	Ribosomal protein S9	COG0103	10
J	Histidyl-tRNA synthetase	COG0124	1
J	tRNA U55 pseudouridine synthase TruB, may also work on U342 of tmRNA	COG0130	3
J	Methionyl-tRNA synthetase	COG0143	1
J	Asp-tRNAAsn/Glu-tRNAGln amidotransferase A subunit or related amidase	COG0154	5
J	Tyrosyl-tRNA synthetase	COG0162	1
J	Seryl-tRNA synthetase	COG0172	2
J	Aspartyl-tRNA synthetase	COG0173	3
J	Ribosomal protein S15P/S13E	COG0184	14
J	Ribosomal protein S19	COG0185	14
J	Ribosomal protein S17	COG0186	12
J	Peptidyl-tRNA hydrolase	COG0193	3
J	Ribosomal protein L16/L10AE	COG0197	11
J	Ribosomal protein L24	COG0198	11
J	Ribosomal protein L15	COG0200	10
J	Ribosomal protein L17	COG0203	9
J	Ribosomal protein L27	COG0211	12
J	Cysteinyl-tRNA synthetase	COG0215	2
J	Protein chain release factor A	COG0216	5
J	tRNA G46 methylase TrmB	COG0220	1
J	Ribosomal protein L7/L12	COG0222	13
J	Ribosomal protein L28	COG0227	13
J	Ribosomal protein S16	COG0228	5
J	Ribosomal protein L34	COG0230	9
J	Ribosome recycling factor	COG0233	5
J	Ribosomal protein S18	COG0238	11
J	Peptide deformylase	COG0242	6
J	Ribosomal protein L10	COG0244	12
J	Ribosomal protein L31	COG0254	12
J	Ribosomal protein L29	COG0255	10
J	Ribosomal protein L18	COG0256	13
J	Ribosomal protein L36	COG0257	13
J	Ribosomal protein L21	COG0261	9
J	Translation elongation factor EF-Ts	COG0264	6
J	Ribosomal protein L33	COG0267	15
J	Ribosomal protein S20	COG0268	14
J	16S rRNA C1402 N4-methylase RsmH	COG0275	4
J	Translation initiation factor IF-3	COG0290	10
J	Ribosomal protein L35	COG0291	12
J	Ribosomal protein L20	COG0292	13
J	ssRNA-specific RNase YbeY, 16S rRNA maturation enzyme	COG0319	2
J	Ribosomal protein L32	COG0333	15
J	Ribosomal protein L19	COG0335	12
J	tRNA G37 N-methylase TrmD	COG0336	4
J	Queuine/archaeosine tRNA-ribosyltransferase	COG0343	1
J	Ribonuclease D	COG0349	3
J	16S rRNA G527 N7-methylase RsmG (former glucose-inhibited division protein B)	COG0357	1
J	Ribosomal protein L9	COG0359	12
J	Ribosomal protein S6	COG0360	12
J	Translation initiation factor IF-1	COG0361	13
J	Glycyl-tRNA synthetase (class II)	COG0423	2
J	Threonyl-tRNA synthetase	COG0441	6
J	Prolyl-tRNA synthetase	COG0442	2
J	tRNA U34 5-carboxymethylaminomethyl modifying enzyme MnmG/GidA	COG0445	3
J	Ribosomal protein S18 acetylase RimI and related acetyltransferases	COG0456	3
J	Translation elongation factor EF-G, a GTPase	COG0480	16
J	Translation elongation factor EF-4, membrane-bound GTPase	COG0481	5
J	tRNA U34 2-thiouridine synthase MnmA/TrmU, contains the PP-loop ATPase domain	COG0482	3
J	Leucyl-tRNA synthetase	COG0495	1
J	Ribosomal protein S4 or related protein	COG0522	11
J	Valyl-tRNA synthetase	COG0525	3
J	Translation initiation factor IF-2, a GTPase	COG0532	2
J	Ribosomal protein S1	COG0539	11
J	Pseudouridylate synthase, 23S rRNA- or tRNA-specific	COG0564	4
J	tRNA G18 (ribose-2'-O)-methylase SpoU	COG0566	1
J	mRNA degradation ribonuclease J1/J2	COG0595	1
J	7-cyano-7-deazaguanine synthase (queuosine biosynthesis)	COG0603	1
J	tRNA nucleotidyltransferase/poly(A) polymerase	COG0617	1
J	tRNA A37 methylthiotransferase MiaB	COG0621	11
J	Asp-tRNAAsn/Glu-tRNAGln amidotransferase C subunit	COG0721	5
J	RNA recognition motif (RRM) domain	COG0724	6
J	Glycyl-tRNA synthetase, beta subunit	COG0751	2
J	Glycyl-tRNA synthetase, alpha subunit	COG0752	2
J	Ribosome maturation factor RimP	COG0779	5
J	NADPH-dependent 7-cyano-7-deazaguanine reductase QueF, C-terminal domain, T-fold superfamily	COG0780	2
J	Ribosomal silencing factor RsfS, regulates association of 30S and 50S subunits	COG0799	6
J	Ribosomal 30S subunit maturation factor RimM, required for 16S rRNA processing	COG0806	3
J	S-adenosylmethionine:tRNA-ribosyltransferase-isomerase (queuine synthetase)	COG0809	4
J	Adenine C2-methylase RlmN of 23S rRNA A2503 and tRNA A37	COG0820	4
J	Ribosomal protein S21	COG0828	8
J	Ribosome-binding factor A	COG0858	5
J	GTPase Era, involved in 16S rRNA processing	COG1159	4
J	Polyribonucleotide nucleotidyltransferase (polynucleotide phosphorylase)	COG1185	6
J	Protein chain release factor B	COG1186	1
J	16S rRNA U516 pseudouridylate synthase RsuA and related 23S rRNA U2605, pseudouridylate synthases	COG1187	1
J	Ribosomal 50S subunit-recycling heat shock protein, contains S4 domain	COG1188	1
J	Lysyl-tRNA synthetase (class II)	COG1190	2
J	Ribonuclease BN, tRNA processing enzyme	COG1234	1
J	NMD protein affecting ribosome stability and mRNA decay	COG1499	1
J	2'-5' RNA ligase	COG1514	1
J	Ribonuclease G or E	COG1530	5
J	Ribosome-associated translation inhibitor RaiA	COG1544	7
J	23S rRNA pseudoU1915 N3-methylase RlmH	COG1576	1
J	RNA polymerase-binding transcription factor DksA	COG1734	5
J	Archaeal ribosome-binding protein aMBF1, putative translation factor, contains Zn-ribbon and HTH domains	COG1813	2
J	Ribosomal protein L30/L7E	COG1841	11
J	Translation initiation factor 6 (eIF-6)	COG1976	1
J	MraZ, DNA-binding transcriptional regulator and inhibitor of RsmH methyltransferase activity	COG2001	5
J	Ribosomal protein L11 methylase PrmA	COG2264	1
J	Aminoglycoside phosphotransferase	COG3231	1
J	Selenocysteine-specific translation elongation factor	COG3276	1
J	Ribonuclease I	COG3719	1
J	tRNA(His) 5'-end guanylyltransferase	COG4021	1
J	Peptide chain release factor RF-3	COG4108	1
J	tRNA1(Val) A37 N6-methylase TrmN6	COG4123	2
J	tRNA isopentenyl-2-thiomethyl-A-37 hydroxylase MiaE (synthesis of 2-methylthio-cis-ribozeatin)	COG4445	2
J	Membrane-anchored ribosome-binding protein, inhibits growth in stationary phase, ElaB/YqjD/DUF883 family	COG4575	2
J	mRNA-degrading endonuclease (mRNA interferase) HigB, toxic component of the HigAB toxin-antitoxin module	COG4680	1
J	Midasin, AAA ATPase with vWA domain, involved in ribosome maturation	COG5271	1
JM	NDP-sugar pyrophosphorylase, includes eIF-2Bgamma, eIF-2Bepsilon, and LPS biosynthesis proteins	COG1208	3
JO	Protein N-acetyltransferase, RimJ/RimL family	COG1670	3
JU	L-asparaginase/archaeal Glu-tRNAGln amidotransferase subunit D	COG0252	1
K	DNA-directed RNA polymerase, beta subunit/140 kD subunit	COG0085	14
K	DNA-directed RNA polymerase, alpha subunit/40 kD subunit	COG0202	12
K	Transcription antitermination factor NusG	COG0250	13
K	DNA-directed RNA polymerase, sigma subunit (sigma70/sigma32)	COG0568	13
K	dsRNA-specific ribonuclease	COG0571	3
K	DNA-binding transcriptional regulator, LysR family	COG0583	5
K	DNA-binding transcriptional regulator, ArsR family	COG0640	9
K	Transcription termination factor NusB	COG0781	1
K	Transcription elongation factor, GreA/GreB family	COG0782	6
K	DNA-binding transcriptional regulator, MerR family	COG0789	3
K	Transcription termination factor Rho	COG1158	3
K	DNA-directed RNA polymerase specialized sigma subunit	COG1191	1
K	DNA-binding transcriptional regulator, AcrR family	COG1309	24
K	Transcriptional regulator NrdR, contains Zn-ribbon and ATP-cone domains	COG1327	2
K	RNA polymerase-interacting regulator, CarD/CdnL/TRCF family	COG1329	4
K	Predicted transcriptional regulator	COG1395	2
K	Transcriptional regulator, contains XRE-family HTH domain	COG1396	9
K	DNA-binding transcriptional regulator, IclR family	COG1414	1
K	Transcriptional regulator of heat shock response	COG1420	1
K	DNA-directed RNA polymerase specialized sigma subunit, sigma54 homolog	COG1508	2
K	DNA-binding transcriptional regulator, Lrp family	COG1522	2
K	DNA-directed RNA polymerase specialized sigma subunit, sigma24 family	COG1595	43
K	DNA-binding transcriptional regulator, LacI/PurR family	COG1609	3
K	Putative transcriptional regulator, AlgH/UPF0301 family	COG1678	1
K	DNA-binding transcriptional regulator, PadR family	COG1695	1
K	DNA-binding transcriptional regulator YhcF, GntR family	COG1725	1
K	DNA-binding transcriptional regulator, HxlR family	COG1733	1
K	DNA-binding transcriptional regulator, MurR/RpiR family, contains HTH and SIS domains	COG1737	1
K	DNA-directed RNA polymerase, subunit K/omega	COG1758	4
K	DNA-binding transcriptional regulator, MarR family	COG1846	14
K	DNA-binding transcriptional regulator, FrmR family	COG1937	2
K	DNA-binding transcriptional regulator, IscR family	COG1959	5
K	DNA-binding transcriptional regulator, FadR family	COG2186	1
K	DNA-binding transcriptional regulator, CsgD family	COG2771	1
K	Uncharacterized Zn-ribbon-containing protein	COG2824	1
K	Transcriptional regulator, contains Arc/MetJ-type RHH (ribbon-helix-helix) DNA-binding domain	COG3609	4
K	Predicted transcriptional regulator with C-terminal CBS domains	COG3620	1
K	Predicted transcriptional regulator	COG3682	3
K	Predicted transcriptional regulator	COG3905	3
K	Predicted transcriptional regulator	COG4957	4
KG	Sugar kinase of the NBD/HSP70 family, may contain an N-terminal HTH domain	COG1940	1
KJ	Transcriptional and/or translational regulatory protein YebC/TACO1	COG0217	5
KL	Superfamily II DNA or RNA helicase	COG1061	1
KN	Negative regulator of flagellin synthesis (anti-sigma28 factor)	COG2747	1
KR	N-acetyltransferase, GNAT superfamily (includes histone acetyltransferase HPA2)	COG0454	1
KT	Phage shock protein A	COG1842	1
KT	SOS-response transcriptional repressor LexA (RecA-mediated autopeptidase)	COG1974	3
KT	Phage shock protein PspC (stress-responsive transcriptional regulator)	COG1983	1
KT	DNA-binding response regulator, LytR/AlgR family	COG3279	7
KT	Transcriptional regulator containing PAS, AAA-type ATPase, and DNA-binding Fis domains	COG3829	3
KV	Bifunctional DNA-binding transcriptional regulator of stationary/sporulation/toxin gene expression and antitoxin component of the YhaV-PrlF toxin-antitoxin module	COG2002	1
L	Ribonuclease HII	COG0164	2
L	Excinuclease UvrABC ATPase subunit	COG0178	2
L	DNA gyrase/topoisomerase IV, subunit B	COG0187	6
L	DNA gyrase/topoisomerase IV, subunit A	COG0188	5
L	Replicative DNA helicase	COG0305	4
L	O6-methylguanine-DNA--protein-cysteine methyltransferase	COG0350	1
L	Recombinational DNA repair protein RecR	COG0353	1
L	DNA primase (bacterial type)	COG0358	1
L	Deoxyribodipyrimidine photolyase	COG0415	2
L	RecA/RadA recombinase	COG0468	6
L	Superfamily II DNA and RNA helicase	COG0513	11
L	Superfamily II DNA helicase RecQ	COG0514	2
L	Excinuclease UvrABC helicase subunit UvrB	COG0556	1
L	DNA polymerase III, alpha subunit	COG0587	1
L	DNA polymerase III sliding clamp (beta) subunit, PCNA homolog	COG0592	3
L	Chromosomal replication initiation ATPase DnaA	COG0593	5
L	Single-stranded DNA-binding protein	COG0629	7
L	Holliday junction resolvasome RuvABC DNA-binding subunit	COG0632	3
L	Uracil DNA glycosylase	COG0692	1
L	Exonuclease III	COG0708	1
L	Bacterial nucleoid DNA-binding protein	COG0776	20
L	Predicted endonuclease distantly related to archaeal Holliday junction resolvase	COG0792	1
L	DNA polymerase III, epsilon subunit or related 3'-5' exonuclease	COG0847	1
L	DNA modification methylase	COG0863	1
L	Reverse gyrase	COG1110	1
L	Recombinational DNA repair ATPase RecF	COG1195	1
L	Chromatin segregation and condensation protein Rec8/ScpA/Scc1, kleisin family	COG1354	1
L	DNA repair photolyase	COG1533	1
L	Exonuclease VII small subunit	COG1722	1
L	ATP-dependent DNA ligase	COG1793	1
L	Site-specific DNA recombinase related to the DNA invertase Pin	COG1961	1
L	Holliday junction resolvasome RuvABC, ATP-dependent DNA helicase subunit	COG2255	1
L	Replication-associated recombination protein RarA (DNA-dependent ATPase)	COG2256	1
L	DNA polymerase III, gamma/tau subunits	COG2812	1
L	Predicted endonuclease, GIY-YIG superfamily	COG2827	2
L	Very-short-patch-repair endonuclease	COG2852	4
L	Primosomal replication protein N	COG2965	4
L	dsDNA-binding SOS-regulon protein, induction by DNA damage requires cAMP	COG3141	1
L	Site-specific recombinase XerD	COG4974	3
LK	Transcription-repair coupling factor (superfamily II helicase)	COG1197	1
M	UDP-N-acetylglucosamine 2-epimerase	COG0381	3
M	dTDP-4-amino-4,6-dideoxygalactose transaminase	COG0399	12
M	Glycosyltransferase involved in cell wall bisynthesis	COG0438	7
M	Glucosamine 6-phosphate synthetase, contains amidotransferase and phosphosugar isomerase domains	COG0449	3
M	Nucleoside-diphosphate-sugar epimerase	COG0451	11
M	Glycosyltransferase involved in cell wall bisynthesis	COG0463	7
M	UDP-N-acetylmuramyl pentapeptide phosphotransferase/UDP-N-acetylglucosamine-1-phosphate transferase	COG0472	2
M	UDP-N-acetyl-D-mannosaminuronate dehydrogenase	COG0677	2
M	Prolipoprotein diacylglyceryltransferase	COG0682	3
M	UDP-N-acetylglucosamine:LPS N-acetylglucosamine transferase	COG0707	2
M	Peptidoglycan biosynthesis protein MviN/MurJ, putative lipid II flippase	COG0728	1
M	Murein DD-endopeptidase MepM and murein hydrolase activator NlpD, contain LysM domain	COG0739	1
M	Membrane carboxypeptidase (penicillin-binding protein)	COG0744	2
M	UDP-N-acetylglucosamine enolpyruvyl transferase	COG0766	4
M	ABC-type transporter Mla maintaining outer membrane lipid asymmetry, permease component MlaE	COG0767	3
M	UDP-N-acetylmuramyl tripeptide synthase	COG0769	1
M	UDP-N-acetylmuramoylalanine-D-glutamate ligase	COG0771	2
M	UDP-N-acetylmuramate-alanine ligase	COG0773	3
M	UDP-3-O-acyl-N-acetylglucosamine deacetylase	COG0774	1
M	Cell wall-associated hydrolase, NlpC family	COG0791	1
M	Rare lipoprotein A, peptidoglycan hydrolase digesting "naked" glycans, contains C-terminal SPOR domain	COG0797	1
M	Periplasmic protein TonB, links inner and outer membranes	COG0810	4
M	UDP-N-acetylenolpyruvoylglucosamine reductase	COG0812	1
M	Mannose-1-phosphate guanylyltransferase	COG0836	2
M	N-acetylmuramoyl-L-alanine amidase	COG0860	1
M	UDP-glucose 6-dehydrogenase	COG1004	3
M	Acyl-[acyl carrier protein]--UDP-N-acetylglucosamine O-acyltransferase	COG1043	4
M	UDP-3-O-[3-hydroxymyristoyl] glucosamine N-acyltransferase	COG1044	2
M	CMP-N-acetylneuraminic acid synthetase	COG1083	2
M	UDP-glucose 4-epimerase	COG1087	2
M	dTDP-D-glucose 4,6-dehydratase	COG1088	2
M	GDP-D-mannose dehydratase	COG1089	2
M	dTDP-4-dehydrorhamnose reductase	COG1091	1
M	ABC-type transporter Mla maintaining outer membrane lipid asymmetry, ATPase component MlaF	COG1127	2
M	ABC-type lipoprotein export system, ATPase component	COG1136	2
M	ABC-type lipopolysaccharide export system, ATPase component	COG1137	2
M	Bifunctional protein GlmU, N-acetylglucosamine-1-phosphate-uridyltransferase/glucosamine-1-phosphate-acetyltransferase	COG1207	1
M	dTDP-glucose pyrophosphorylase	COG1209	4
M	UTP-glucose-1-phosphate uridylyltransferase	COG1210	1
M	LPS assembly outer membrane protein LptD (organic solvent tolerance protein OstA)	COG1452	1
M	Curli biogenesis system outer membrane secretion channel CsgG	COG1462	1
M	ABC-type transporter Mla maintaining outer membrane lipid asymmetry, periplasmic component MlaD	COG1463	4
M	Outer membrane protein TolC	COG1538	10
M	Periplasmic protein involved in polysaccharide export, contains SLBB domain of the beta-grasp fold	COG1596	4
M	D-alanyl-D-alanine carboxypeptidase	COG1686	1
M	Basic membrane lipoprotein Med, periplasmic binding protein (PBP1-ABC) superfamily	COG1744	1
M	dTDP-4-dehydrorhamnose 3,5-epimerase or related enzyme	COG1898	1
M	Lipopolysaccharide export system protein LptA	COG1934	2
M	Large-conductance mechanosensitive channel	COG1970	4
M	Sialic acid synthase SpsE, contains C-terminal SAF domain	COG2089	3
M	Sugar transferase involved in LPS biosynthesis (colanic, teichoic acid)	COG2148	4
M	Membrane protein involved in the export of O-antigen and teichoic acid	COG2244	2
M	Peptidoglycan hydrolase (amidase) enhancer domain	COG2385	1
M	PASTA domain, binds beta-lactams	COG2815	1
M	Membrane-bound lytic murein transglycosylase	COG2821	1
M	Outer membrane lipoprotein-sorting protein	COG2834	3
M	Murein tripeptide amidase MpaA	COG2866	1
M	ADP-heptose synthase, bifunctional sugar kinase/adenylyltransferase	COG2870	1
M	3-deoxy-D-manno-octulosonic acid (KDO) 8-phosphate synthase	COG2877	3
M	Outer membrane protein OmpA and related peptidoglycan-associated (lipo)proteins	COG2885	5
M	UDP-2,3-diacylglucosamine pyrophosphatase LpxH	COG2908	2
M	Outer membrane protein assembly factor BamE, lipoprotein component of the BamABCDE complex	COG2913	3
M	Membrane-bound lytic murein transglycosylase B	COG2951	1
M	Murein L,D-transpeptidase YafK	COG3034	1
M	Bacterial lipocalin	COG3040	1
M	Outer membrane lipoprotein SlyB	COG3133	1
M	Outer membrane protein (porin)	COG3203	8
M	Uncharacterized protein involved in exopolysaccharide biosynthesis	COG3206	1
M	Outer membrane lipoprotein LpoB, binds and activates PBP1b	COG3417	1
M	Opacity protein and related surface antigens	COG3637	3
M	Lyzozyme M1 (1,4-beta-N-acetylmuramidase), GH25 family	COG3757	1
M	Surface antigen	COG3942	3
M	Outer membrane protein assembly factor BamD, BamD/ComL family	COG4105	5
M	Outer membrane murein-binding lipoprotein Lpp	COG4238	1
M	Outer membrane protein assembly factor BamA	COG4775	5
MDT	AAA+-type ATPase, SpoVK/Ycf46/Vps4 family	COG0464	2
MN	Lipopolysaccharide export LptBFGC system, permease protein LptF	COG0795	1
MO	NDP-sugar epimerase, includes UDP-GlcNAc-inverting 4,6-dehydratase FlaA1 and capsular polysaccharide biosynthesis protein EpsC	COG1086	7
MO	Periplasmic chaperone for outer membrane proteins, Skp family	COG2825	13
MR	D-alanine-D-alanine ligase and related ATP-grasp enzymes	COG1181	1
MR	3-deoxy-D-manno-octulosonate 8-phosphate phosphatase KdsC and related HAD superfamily phosphatases	COG1778	1
MU	Lipoprotein signal peptidase	COG0597	3
MV	Multidrug efflux pump subunit AcrA (membrane-fusion protein)	COG0845	11
N	Cellulose biosynthesis protein BcsQ	COG1192	7
N	Glycosyltransferase, catalytic subunit of cellulose synthase and poly-beta-1,6-N-acetylglucosamine synthase	COG1215	2
N	Flagellar hook-associated protein FlgK	COG1256	1
N	Flagella basal body P-ring formation protein FlgA	COG1261	1
N	Flagellar motor component MotA	COG1291	2
N	Flagellar biosynthesis pathway, component FlhA	COG1298	2
N	Flagellar biosynthetic protein FliP	COG1338	2
N	Flagellin and related hook-associated protein FlgL	COG1344	7
N	Flagellar capping protein FliD	COG1345	1
N	Flagellar motor protein MotB	COG1360	3
N	Flagellar biosynthesis protein FlhB	COG1377	2
N	Flagellar biosynthesis GTPase FlhF	COG1419	2
N	Flagellar motor switch protein FliG	COG1536	2
N	Flagellar basal body rod protein FlgC	COG1558	2
N	Flagellar basal body-associated protein FliL	COG1580	1
N	Flagellar hook-basal body complex protein FliE	COG1677	2
N	Flagellar biosynthesis protein FliR	COG1684	1
N	Flagellar basal body P-ring protein FlgI	COG1706	1
N	Flagellar hook protein FlgE	COG1749	1
N	Flagellar basal body rod protein FlgB	COG1815	2
N	Flagellar hook assembly protein FlgD	COG1843	1
N	Flagellar motor switch protein FliM	COG1868	3
N	Flagellar biosynthesis protein FliQ	COG1987	1
N	Flagellar biosynthesis chaperone FliJ	COG2882	1
N	Flagellar biosynthesis regulator FlaF	COG5442	1
N	Flagellar biosynthesis regulator FlbT	COG5443	1
NT	Chemotaxis protein histidine kinase CheA	COG0643	1
NT	Chemotaxis signal transduction protein	COG0835	2
NT	Methylase of chemotaxis methyl-accepting proteins	COG1352	2
NT	Chemotaxis regulator CheZ, phosphatase of CheY~P	COG3143	2
NU	Flagellar biosynthesis/type III secretory pathway ATPase	COG1157	1
NU	Flagellar biosynthesis/type III secretory pathway M-ring protein FliF/YscJ	COG1766	3
NUW	Type II secretory pathway, pseudopilin PulG	COG2165	3
NUW	Type II secretory pathway ATPase GspE/PulE or T4P pilus assembly pathway ATPase PilB	COG2804	1
NW	Tfp pilus assembly protein PilF	COG3063	1
NW	Tfp pilus assembly protein, major pilin PilA	COG4969	4
O	Molecular chaperone IbpA, HSP20 family	COG0071	12
O	Peptide methionine sulfoxide reductase MsrA	COG0225	4
O	Peptide methionine sulfoxide reductase MsrB	COG0229	6
O	Co-chaperonin GroES (HSP10)	COG0234	12
O	Periplasmic serine protease, S1-C subfamily, contain C-terminal PDZ domain	COG0265	1
O	Glutaredoxin-related protein	COG0278	5
O	Fe-S cluster assembly iron-binding protein IscA	COG0316	9
O	Molecular chaperone, HSP90 family	COG0326	3
O	Regulator of protease activity HflC, stomatin/prohibitin superfamily	COG0330	2
O	Fe-S cluster assembly ATPase SufC	COG0396	3
O	Molecular chaperone DnaK (HSP70)	COG0443	7
O	Chaperonin GroEL (HSP60 family)	COG0459	12
O	ATP-dependent Zn proteases	COG0465	8
O	ATP-dependent Lon protease, bacterial type	COG0466	6
O	DnaJ-class molecular chaperone with C-terminal Zn finger domain	COG0484	5
O	Thioredoxin reductase	COG0492	5
O	Thiol-disulfide isomerase or thioredoxin	COG0526	2
O	ATP-dependent Clp protease ATP-binding subunit ClpA	COG0542	9
O	FKBP-type peptidyl-prolyl cis-trans isomerase (trigger factor)	COG0544	8
O	FKBP-type peptidyl-prolyl cis-trans isomerase	COG0545	2
O	Molecular chaperone GrpE (heat shock protein)	COG0576	7
O	Glutathione S-transferase	COG0625	8
O	Peptidyl-prolyl cis-trans isomerase (rotamase) - cyclophilin family	COG0652	1
O	Peroxiredoxin	COG0678	2
O	tmRNA-binding protein	COG0691	2
O	Fe-S cluster biogenesis protein NfuA, 4Fe-4S-binding domain	COG0694	1
O	Glutaredoxin	COG0695	2
O	Fe-S cluster assembly scaffold protein SufB	COG0719	6
O	ATP-dependent protease ClpP, protease subunit	COG0740	9
O	ABC-type transport system involved in cytochrome c biogenesis, permease component	COG0755	3
O	C-terminal processing protease CtpA/Prc, contains a PDZ domain	COG0793	4
O	NifU homolog involved in Fe-S cluster formation	COG0822	4
O	NAD-dependent protein deacetylase, SIR2 family	COG0846	2
O	Secreted/periplasmic Zn-dependent peptidases, insulinase-like	COG1025	2
O	Membrane-bound serine protease (ClpP class)	COG1030	1
O	FKBP-type peptidyl-prolyl cis-trans isomerase 2	COG1047	3
O	ABC-type glutathione transport system ATPase component, contains duplicated ATPase domain	COG1123	1
O	ATP-dependent protease Clp, ATPase subunit	COG1219	7
O	Peroxiredoxin	COG1225	11
O	Formylglycine-generating enzyme, required for sulfatase activity, contains SUMF1/FGE domain	COG1262	4
O	ABC-type transport system involved in multi-copper enzyme maturation, permease component	COG1277	1
O	Disulfide bond formation protein DsbB	COG1495	1
O	Protein-disulfide isomerase	COG1651	5
O	Cytochrome c peroxidase	COG1858	1
O	Cytochrome oxidase Cu insertion factor, SCO1/SenC/PrrC family	COG1999	4
O	Protein-S-isoprenylcysteine O-methyltransferase Ste14	COG2020	1
O	ATP-dependent Clp protease adapter protein ClpS	COG2127	5
O	Putative SOS response-associated peptidase YedK	COG2135	1
O	Metal-sulfur cluster biosynthetic enzyme	COG2151	3
O	Sulfur transfer protein SufE, Fe-S center assembly	COG2166	3
O	ABC-type transport system involved in cytochrome c biogenesis, permease component	COG2386	1
O	Protein-L-isoaspartate O-methyltransferase	COG2518	1
O	Predicted dithiol-disulfide isomerase, DsbA family	COG2761	1
O	Iron-sulfur cluster repair protein YtfE, RIC family, contains ScdAN and hemerythrin domains	COG2846	1
O	Arginyl-tRNA--protein-N-Asp/Glu arginylyltransferase	COG2935	2
O	Succinate dehydrogenase flavin-adding protein, antitoxin component of the CptAB toxin-antitoxin module	COG2938	2
O	Fe-S-cluster formation regulator IscX/YfhJ	COG2975	1
O	Negative regulator of GroEL, contains thioredoxin-like and TPR-like domains	COG3118	11
O	Cytochrome oxidase assembly protein ShyY1	COG3346	1
O	Predicted protein-disulfide isomerase , contains CxxC motif	COG3531	1
O	Aspartyl/asparaginyl beta-hydroxylase, cupin superfamily	COG3555	2
O	Heat shock protein HspQ	COG3785	2
O	Glutamine cyclotransferase	COG3823	1
O	Protein-arginine kinase activator protein McsA	COG3880	1
O	Thiol:disulfide interchange protein	COG4232	1
O	Membrane protease subunit, stomatin/prohibitin family, contains C-terminal Zn-ribbon domain	COG4260	1
O	ATP-dependent protease HslVU (ClpYQ), peptidase subunit	COG5405	1
OJ	Deoxyhypusine synthase	COG1899	4
OK	Membrane-associated protease RseP, regulator of RpoE activity	COG0750	2
OT	Flp pilus assembly protein, protease CpaA	COG4960	1
P	Ammonia channel protein AmtB	COG0004	14
P	H+/Cl- antiporter ClcA	COG0038	1
P	Divalent metal cation (Fe/Co/Zn/Cd) transporter	COG0053	1
P	Sulfite reductase, beta subunit (hemoprotein)	COG0155	3
P	ABC-type phosphate transport system, periplasmic component	COG0226	8
P	Carbonic anhydrase	COG0288	2
P	Phosphate/sulfate permease	COG0306	3
P	Sulfite reductase, alpha subunit (flavoprotein)	COG0369	1
P	Fe2+ transport system protein B	COG0370	2
P	Catalase (peroxidase I)	COG0376	1
P	ABC-type phosphate transport system, permease component	COG0573	4
P	ABC-type phosphate transport system, permease component	COG0581	4
P	ABC-type nitrate/sulfonate/bicarbonate transport system, permease component	COG0600	5
P	Superoxide dismutase	COG0605	6
P	Rhodanese-related sulfurtransferase	COG0607	3
P	Sulfate permease or related transporter, MFS superfamily	COG0659	2
P	Phosphate uptake regulator	COG0704	6
P	ABC-type nitrate/sulfonate/bicarbonate transport system, periplasmic component	COG0715	4
P	Fe2+ or Zn2+ uptake regulation protein	COG0735	3
P	Polyphosphate kinase	COG0855	3
P	Membrane protein TerC, possibly involved in tellurium resistance	COG0861	1
P	ABC-type nitrate/sulfonate/bicarbonate transport system, ATPase component	COG1116	4
P	ABC-type phosphate transport system, ATPase component	COG1117	4
P	ABC-type sulfate/molybdate transport systems, ATPase component	COG1118	1
P	3'-Phosphoadenosine 5'-phosphosulfate (PAPS) 3'-phosphatase	COG1218	1
P	Co/Zn/Cd efflux system component	COG1230	1
P	Arsenate reductase and related proteins, glutaredoxin family	COG1393	2
P	Cyanate lyase	COG1513	1
P	Ferritin	COG1528	1
P	Outer membrane receptor proteins, mostly Fe transport	COG1629	28
P	ABC-type Fe3+ transport system, periplasmic component	COG1840	1
P	Fe2+ transport system protein FeoA	COG1918	3
P	Predicted flavoprotein CzcO associated with the cation diffusion facilitator CzcD	COG2072	1
P	Formate/nitrite transporter FocA, FNT family	COG2116	2
P	Bacterioferritin (cytochrome b1)	COG2193	4
P	ABC-type nickel/cobalt efflux system, permease component RcnA	COG2215	1
P	Cation transport ATPase	COG2217	2
P	Nitrate/nitrite transporter NarK	COG2223	4
P	Mg/Co/Ni transporter MgtE (contains CBS domain)	COG2239	1
P	Truncated hemoglobin YjbI	COG2346	1
P	Copper(I)-binding protein	COG2847	1
P	Sulfate adenylyltransferase subunit 1, EFTu-like GTPase family	COG2895	1
P	3-mercaptopyruvate sulfurtransferase SseA, contains two rhodanese domains	COG2897	1
P	Bacterioferritin-associated ferredoxin	COG2906	3
P	Uncharacterized protein affecting Mg2+/Co2+ transport	COG2967	2
P	Inorganic triphosphatase YgiF, contains CYTH and CHAD domains	COG3025	1
P	K+ transporter	COG3158	5
P	Uncharacterized protein, possibly involved in nitrogen fixation	COG3197	3
P	ABC-type phosphate/phosphonate transport system, periplasmic component	COG3221	2
P	ABC-type phosphate/phosphonate transport system, ATPase component	COG3638	2
P	ABC-type phosphate/phosphonate transport system, permease component	COG3639	1
P	Cu/Ag efflux pump CusA	COG3696	4
P	Thiosulfate reductase cytochrome b subunit	COG4117	1
P	Outer membrane receptor for ferrienterochelin and colicins	COG4771	4
P	Outer membrane receptor for Fe3+-dicitrate	COG4772	1
P	ABC-type phosphate transport system, auxiliary component	COG4985	1
P	ABC-type anion transport system, duplicated permease component	COG4986	1
P	Periplasmic regulator RcnB of Ni and Co efflux	COG5455	1
P	Low affinity Fe/Cu permease	COG5478	1
PH	ABC-type cobalamin/Fe3+-siderophores transport system, ATPase component	COG1120	1
PQ	Ferredoxin subunit of nitrite reductase or a ring-hydroxylating dioxygenase	COG2146	7
PR	Phenylpropionate dioxygenase or related ring-hydroxylating dioxygenase, large terminal subunit	COG4638	2
PT	Periplasmic ferric-dicitrate binding protein FerR, regulates iron transport through sigma-19	COG3712	6
PV	DNA-binding ferritin-like protein (oxidative damage protectant)	COG0783	3
Q	2-keto-4-pentenoate hydratase/2-oxohepta-3-ene-1,7-dioic acid hydratase (catechol pathway)	COG0179	2
Q	Catechol 2,3-dioxygenase or other lactoylglutathione lyase family enzyme	COG0346	5
Q	Dienelactone hydrolase	COG0412	2
Q	Predicted house-cleaning NTP pyrophosphatase, Maf/HAM1 superfamily	COG0424	1
Q	Phytoene dehydrogenase-related protein	COG1233	2
Q	Phenylpyruvate tautomerase PptA, 4-oxalocrotonate tautomerase family	COG1942	1
Q	Acyl-coenzyme A thioesterase PaaI, contains HGG motif	COG2050	3
Q	Arylamine N-acetyltransferase	COG2162	1
Q	Taurine dioxygenase, alpha-ketoglutarate-dependent	COG2175	1
Q	Erythromycin esterase homolog	COG2312	1
Q	Ca2+-binding protein, RTX toxin-related	COG2931	1
Q	Aromatic ring-opening dioxygenase, catalytic subunit, LigB family	COG3384	1
Q	1,2-phenylacetyl-CoA epoxidase, catalytic subunit	COG3396	2
Q	1,2-phenylacetyl-CoA epoxidase, PaaB subunit	COG3460	1
Q	Isopenicillin N synthase and related dioxygenases	COG3491	3
Q	Homogentisate 1,2-dioxygenase	COG3508	1
Q	Carotenoid cleavage dioxygenase or a related enzyme	COG3670	1
Q	TRAP-type mannitol/chloroaromatic compound transport system, periplasmic component	COG4663	2
Q	Ectoine hydroxylase-related dioxygenase, phytanoyl-CoA dioxygenase (PhyH) family	COG5285	2
QR	SAM-dependent methyltransferase	COG0500	2
QR	Cyanophycinase and related exopeptidases	COG4242	1
QT	Polyhydroxyalkanoate (PHA) synthesis regulator protein, binds DNA and PHA	COG5394	2
QV	Cytochrome P450	COG2124	4
R	Acetyltransferase (isoleucine patch superfamily)	COG0110	2
R	Short-chain dehydrogenase	COG0300	2
R	Predicted Zn-dependent protease or its inactivated homolog	COG0312	1
R	Predicted amidohydrolase	COG0388	3
R	Tetratricopeptide (TPR) repeat	COG0457	2
R	ATPase components of ABC transporters with duplicated ATPase domains	COG0488	10
R	Glyoxylase or a related metal-dependent hydrolase, beta-lactamase superfamily II	COG0491	1
R	GTPase, G3E family	COG0523	1
R	Radical SAM superfamily enzyme, MoaA/NifB/PqqE/SkfB family	COG0535	2
R	Organic radical activating enzyme	COG0602	1
R	Predicted Zn-dependent peptidase	COG0612	1
R	Predicted kinase	COG0645	1
R	Predicted oxidoreductase (related to aryl-alcohol dehydrogenase)	COG0667	2
R	Integral membrane protein, interacts with FtsH	COG0670	8
R	Predicted dehydrogenase	COG0673	6
R	Putative intracellular protease/amidase	COG0693	1
R	Uncharacterized conserved protein YbjT, contains NAD(P)-binding and DUF2867 domains	COG0702	2
R	MoxR-like ATPase	COG0714	6
R	Radical SAM superfamily enzyme YgiQ, UPF0313 family	COG1032	1
R	Predicted sulfurtransferase	COG1054	1
R	Predicted nucleotide-utilizing enzyme related to molybdopterin-biosynthesis enzyme MoeA	COG1058	1
R	Zn-dependent alcohol dehydrogenase	COG1062	1
R	ABC-type uncharacterized transport system, permease component	COG1079	1
R	NAD dependent epimerase/dehydratase family enzyme	COG1090	1
R	Predicted GTPases	COG1160	4
R	Metal-dependent hydrolase, beta-lactamase superfamily II	COG1237	1
R	Hemolysin or related protein, contains CBS domains	COG1253	3
R	Predicted nucleic acid-binding protein, contains PIN domain	COG1487	6
R	Predicted nucleic acid-binding protein, contains Zn-ribbon domain	COG1579	4
R	Predicted Rossmann fold nucleotide-binding protein	COG1611	1
R	Predicted nucleotidyltransferase	COG1669	5
R	Predicted nucleotidyltransferase	COG1708	2
R	Predicted RNA binding protein YcfA, dsRBD-like fold, HicA-like mRNA interferase family	COG1724	1
R	Periplasmic TolA-binding protein (function unknown)	COG1729	3
R	Predicted acylesterase/phospholipase RssA, containd patatin domain	COG1752	2
R	Uncharacterized OsmC-related protein	COG1765	2
R	Predicted CoA-binding protein	COG1832	1
R	Predicted nucleic acid-binding protein, contains PIN domain	COG1848	1
R	Predicted RNase H-related nuclease YkuK, DUF458 family	COG1978	2
R	NAD(P)H-dependent flavin oxidoreductase YrpB, nitropropane dioxygenase family	COG2070	3
R	Predicted dinucleotide-binding enzyme	COG2085	1
R	Uncharacterized conserved protein YtfP, gamma-glutamylcyclotransferase (GGCT)/AIG2-like family	COG2105	1
R	Uncharacterized membrane protein YeaQ/YmgE, transglycosylase-associated protein family	COG2261	3
R	Predicted metalloprotease	COG2321	1
R	Predicted nucleic acid-binding protein, contains Zn-ribbon domain	COG2331	1
R	Uncaracterized surface protein containing fasciclin (FAS1) repeats	COG2335	3
R	Polyisoprenoid-binding periplasmic protein YceI	COG2353	4
R	Predicted extracellular nuclease	COG2374	1
R	Predicted acetyltransferase, GNAT superfamily	COG2388	1
R	Uncharacterized membrane protein YedE/YeeE, contains two sulfur transport domains	COG2391	1
R	Possible nuclease of RNase H fold, RuvC/YqgF family	COG2433	1
R	Uncharacterized conserved protein PhnB, glyoxalase superfamily	COG2764	2
R	Predicted hydrolase of the alpha/beta superfamily	COG2819	1
R	Predicted antitoxin, contains HTH domain	COG2886	1
R	Predicted NAD/FAD-binding protein	COG2907	1
R	SET domain-containing protein (function unknown)	COG2940	2
R	Alpha/beta superfamily hydrolase	COG2945	2
R	Predicted RNA-binding protein, contains PUA-like domain	COG2947	2
R	Predicted RNA-binding protein, contains S1 domains, virulence factor B family	COG2996	1
R	Uncharacterized conserved protein YgiM, contains N-terminal SH3 domain, DUF1202 family	COG3103	1
R	Predicted phosphotransferase, aminoglycoside/choline kinase (APH/ChoK) family	COG3178	1
R	Uncharacterized conserved protein RhaS, contains 28 RHS repeats	COG3209	1
R	ABC-type uncharacterized transport system, auxiliary component	COG3218	1
R	Uncharacterized conserved protein, contains NAD-binding domain and a Fe-S cluster	COG3349	1
R	Predicted molibdopterin-dependent oxidoreductase YjgC	COG3383	1
R	DNA-binding beta-propeller fold protein YncE	COG3391	1
R	Predicted phosphohydrolase, protein tyrosine phosphatase (PTP) superfamily, DUF442 family	COG3453	1
R	Predicted aspartyl protease	COG3577	1
R	Predicted lactoylglutathione lyase	COG3607	2
R	Ketosteroid isomerase-related protein	COG3631	1
R	Predicted metal-dependent hydrolase	COG3687	1
R	General stress protein YciG, contains tandem KGG domains	COG3729	1
R	Glyoxalase superfamily enzyme, possibly 3-demethylubiquinone-9 3-methyltransferase	COG3865	1
R	Predicted metalloprotease, contains C-terminal PDZ domain	COG3975	1
R	Predicted O-methyltransferase YrrM	COG4122	1
R	ABC-type uncharacterized transport system, ATPase component	COG4152	2
R	Predicted nuclease of the RNAse H fold, HicB family	COG4226	1
R	Uncharacterized protein, contains caspase domain	COG4249	1
R	Uncharacterized conserved protein, contains LysM and FecR domains	COG4254	1
R	Ligand-binding SRPBCC domain	COG4276	1
R	PhoPQ-activated pathogenicity-related protein	COG4287	1
R	Ketosteroid isomerase homolog	COG4319	1
R	Uncharacterized NAD(P)/FAD-binding protein YdhS	COG4529	1
R	Predicted nuclease, contains PIN domain, potential toxin-antitoxin system component	COG4634	1
R	Endonuclease, Uma2 family (restriction endonuclease fold)	COG4636	1
R	ABC-type uncharacterized transport system, ATPase component	COG4674	2
R	Predicted phosphohydrolase, Cof family, HAD superfamily	COG4696	1
R	Predicted membrane-bound mannosyltransferase	COG4745	1
R	Putative Zn-dependent protease, contains TPR repeats	COG4783	1
R	Putative Zn-dependent protease	COG4784	1
R	Predicted methyltransferase, contains TPR repeat	COG4976	1
R	Predicted oxidoreductase, contains short-chain dehydrogenase (SDR) and DUF2520 domains	COG5495	1
R	Predicted nucleic acid-binding protein, contains PIN domain	COG5573	1
S	Uncharacterized conserved protein YqgV, UPF0045/DUF77 family	COG0011	1
S	Uncharacterized membrane protein YbhN, UPF0104 family	COG0392	1
S	Uncharacterized conserved protein YbjQ, UPF0145 family	COG0393	1
S	Uncharacterized membrane protein YfcA	COG0730	2
S	Uncharacterized conserved protein YggT, Ycf19 family	COG0762	1
S	Uncharacterized membrane protein YhiD, involved in acid resistance	COG1285	1
S	Uncharacterized membrane protein, required for colicin V production	COG1286	1
S	Uncharacterized conserved protein YkaA, distantly related to PhoU, UPF0111/DUF47 family	COG1392	2
S	Uncharacterized metal-binding protein YceD, DUF177 family	COG1399	3
S	Uncharacterized conserved membrane protein, UPF0127 family	COG1430	1
S	Uncharacterized membrane protein YgcG, contains a TPM-fold domain	COG1512	2
S	Uncharacterized conserved protein YicC, UPF0701 family	COG1561	1
S	Uncharacterized protein	COG1602	1
S	Uncharacterized conserved protein YqeY	COG1610	4
S	Nucleoid-associated protein YgaU, contains BON and LysM domains	COG1652	1
S	Uncharacterized conserved protein YajQ, UPF0234 family	COG1666	2
S	Uncharacterized conserved protein	COG1704	4
S	Uncharacterized membrane protein YckC, RDD family	COG1714	2
S	Uncharacterized conserved protein, DUF58 family, contains vWF domain	COG1721	3
S	Uncharacterized conserved protein YecE, DUF72 family	COG1801	1
S	Uncharacterized membrane protein YvlD, DUF360 family	COG1950	1
S	Uncharacterized membrane protein	COG1981	2
S	Uncharacterized conserved protein, AIM24 family	COG2013	1
S	Uncharacterized conserved protein YiiM, contains MOSC domain	COG2258	1
S	Uncharacterized membrane protein YphA, DoxX/SURF4 family	COG2259	2
S	Uncharacterized conserved protein, Alpha-E superfamily	COG2307	1
S	Uncharacterized conserved protein, circularly permuted ATPgrasp superfamily	COG2308	3
S	Uncharacterized membrane protein YeiB	COG2311	1
S	Uncharacterized membrane protein YozB, DUF420 family	COG2322	1
S	Uncharacterized conserved protein, DUF427 family	COG2343	2
S	Uncharacterized conserved protein, contains HEPN domain	COG2361	2
S	Uncharacterized conserved protein, DUF433 family	COG2442	2
S	Uncharacterized protein, similar to the N-terminal domain of Lon protease	COG2802	2
S	Uncharacterized conserved protein YbaR, Trm112 family	COG2835	1
S	Uncharacterized conserved protein YdcH, DUF465 family	COG2841	1
S	Uncharacterized conserved protein Smg, DUF494 family	COG2922	1
S	Uncharacterized membrane protein	COG2928	2
S	Uncharacterized conserved protein HemX (no evidence of involvement in heme biosynthesis)	COG2959	1
S	Uncharacterized conserved protein YqiC, BMFP domain	COG2960	2
S	Uncharacterized conserved protein YggE, contains kinase-interacting SIMPL domain	COG2968	1
S	Uncharacterized conserved protein YcbK, DUF882 family	COG3108	2
S	Uncharacterized membrane protein YhaH, DUF805 family	COG3152	1
S	Uncharacterized conserved protein YhdP, contains DUF3971 and AsmA2 domains	COG3164	1
S	Uncharacterized conserved protein, DUF486 family	COG3169	1
S	Uncharacterized membrane protein, DUF4010 family	COG3174	1
S	Uncharacterized conserved protein YjbJ, UPF0337 family	COG3237	2
S	Uncharacterized membrane protein HdeD, DUF308 family	COG3247	1
S	Uncharacterized conserved protein, related to short-chain dehydrogenases	COG3268	1
S	Uncharacterized conserved protein YbgA, DUF1722 family	COG3272	1
S	Uncharacterized protein	COG3295	1
S	Uncharacterized membrane protein YkvA, DUF1232 family	COG3339	1
S	Uncharacterized protein	COG3416	1
S	Uncharacterized conserved protein YegP, UPF0339 family	COG3422	2
S	Predicted periplasmic lipoprotein	COG3489	1
S	Uncharacterized conserved protein, DUF952 family	COG3502	1
S	Predicted selenoprotein, Rdx family	COG3526	1
S	Uncharacterized conserved protein, DUF3820 family	COG3530	1
S	Uncharacterized conserved protein, DUF305 family	COG3544	1
S	Uncharacterized conserved protein, DUF779 family	COG3564	1
S	Uncharacterized membrane protein	COG3748	1
S	Uncharacterized conserved protein, DUF934 family	COG3749	1
S	Uncharacterized conserved protein, UPF0335 family	COG3750	3
S	Uncharacterized membrane protein	COG3759	1
S	Uncharacterized conserved protein YdbL, DUF1318 family	COG3784	1
S	Uncharacterized conserved protein	COG3791	2
S	Uncharacterized protein	COG3798	1
S	Uncharacterized protein	COG3804	1
S	SH3-like domain	COG3807	2
S	Uncharacterized protein	COG3814	2
S	Uncharacterized protein	COG3816	1
S	Uncharacterized protein	COG3820	2
S	Uncharacterized conserved protein, contains von Willebrand factor type A (vWA) domain	COG3825	2
S	Uncharacterized conserved protein, cupin superfamily	COG3837	1
S	Uncharacterized protein	COG3908	2
S	Uncharacterized conserved protein, DUF1501 family	COG4102	1
S	Uncharacterized membrane protein	COG4291	2
S	Uncharacterized protein	COG4322	1
S	Uncharacterized membrane protein	COG4371	1
S	Uncharacterized conserved protein, contains Zn-finger domain	COG4391	1
S	Uncharacterized protein	COG4423	1
S	Uncharacterized conserved protein, DUF1778 family	COG4453	2
S	Uncharacterized protein	COG4530	4
S	Uncharacterized protein	COG4538	2
S	Uncharacterized membrane protein YvbJ	COG4640	2
S	Uncharacterized protein	COG4649	2
S	Microcystin-dependent protein (function unknown)	COG4675	3
S	Uncharacterized conserved protein, DUF2141 family	COG4704	2
S	Uncharacterized conserved protein, DUF2147 family	COG4731	1
S	Uncharacterized protein	COG4737	1
S	Uncharacterized protein	COG4748	1
S	Uncharacterized membrane protein, YccA/Bax inhibitor family	COG4760	2
S	Uncharacterized lipoprotein YehR, DUF1307 family	COG4808	1
S	Uncharacterized protein, YbbR domain	COG4856	1
S	Uncharacterized protein, contains von Willebrand factor type A (vWA) domain	COG4867	1
S	Uncharacterized protein	COG4877	1
S	Predicted outer membrane lipoprotein	COG4890	1
S	Uncharacterized conserved protein YraI	COG4991	1
S	Uncharacterized conserved protein, DUF1800 family	COG5267	1
S	Uncharacterized protein	COG5316	1
S	Uncharacterized protein	COG5317	2
S	Uncharacterized protein, UPF0262 family	COG5328	1
S	Uncharacterized conserved protein, DUF2336 family	COG5330	1
S	Uncharacterized protein	COG5331	1
S	Uncharacterized protein	COG5338	3
S	Uncharacterized conserved protein, DUF983 family	COG5349	2
S	Uncharacterized protein	COG5352	1
S	Uncharacterized protein YpmB	COG5353	1
S	Uncharacterized conserved protein, heparinase superfamily	COG5360	1
S	Uncharacterized protein	COG5375	2
S	Uncharacterized protein	COG5385	1
S	Uncharacterized protein	COG5389	2
S	Uncharacterized protein	COG5429	1
S	Predicted secreted protein	COG5454	2
S	Uncharacterized conserved protein YjiS, DUF1127 family	COG5457	5
S	Uncharacterized protein	COG5465	2
S	Uncharacterized protein	COG5467	2
S	Predicted secreted (periplasmic) protein	COG5468	2
S	Predicted metal-binding protein	COG5469	1
S	Uncharacterized protein	COG5481	1
S	Uncharacterized membrane protein YtjA, UPF0391 family	COG5487	3
S	Uncharacterized membrane protein	COG5488	1
S	Uncharacterized protein	COG5490	4
S	Uncharacterized conserved protein YbaA, DUF1428 family	COG5507	1
S	Uncharacterized small protein, DUF1192 family	COG5509	1
S	Uncharacterized protein	COG5515	1
S	Predicted small periplasmic lipoprotein YifL (function unknown0	COG5567	1
S	Uncharacterized protein	COG5568	1
S	Uncharacterized protein	COG5570	6
S	Uncharacterized protein	COG5620	1
T	Stress-induced morphogen (activity unknown)	COG0271	2
T	Protein-tyrosine-phosphatase	COG0394	2
T	Serine/threonine protein kinase	COG0515	1
T	CBS domain	COG0517	2
T	Signal transduction histidine kinase	COG0642	6
T	cAMP-binding domain of CRP or a regulatory subunit of cAMP-dependent protein kinases	COG0664	14
T	CheY chemotaxis protein or a CheY-like REC (receiver) domain	COG0784	14
T	TPR repeat	COG0790	1
T	Predicted membrane GTPase involved in stress response	COG1217	6
T	Anti-anti-sigma regulatory factor (antagonist of anti-sigma factor)	COG1366	1
T	RNase adaptor protein for sRNA GlmZ degradation, contains a P-loop ATPase domain	COG1660	1
T	Phosphate starvation-inducible protein PhoH, predicted ATPase	COG1702	2
T	sRNA-binding regulator protein Hfq	COG1923	4
T	Phosphohistidine phosphatase SixA	COG2062	1
T	GGDEF domain, diguanylate cyclase (c-di-GMP synthetase) or its enzymatically inactive variants	COG2199	1
T	PAS domain	COG2202	1
T	DNA-binding transcriptional response regulator, NtrC family, contains REC, AAA-type ATPase, and a Fis-type DNA-binding domains	COG2204	16
T	K+-sensing histidine kinase KdpD	COG2205	1
T	Stress response protein SCP2	COG2310	4
T	Predicted FMN-binding regulatory protein PaiB	COG2808	2
T	Signal-transduction protein containing cAMP-binding, CBS, and nucleotidyltransferase domains	COG2905	2
T	Sensor histidine kinase YesM	COG2972	2
T	Putative negative regulator of RcsB-dependent stress response	COG2976	1
T	Sensor histidine kinase regulating citrate/malate metabolism	COG3290	1
T	Periplasmic ligand-binding sensor domain	COG3292	1
T	Response regulator c-di-GMP phosphodiesterase, RpfG family, contains REC and HD-GYP domains	COG3437	1
T	Tryptophan-rich sensory protein (mitochondrial benzodiazepine receptor homolog)	COG3476	1
T	Signal transduction histidine kinase, nitrogen specific	COG3852	3
T	Two-component sensor histidine kinase, HisKA and HATPase domains	COG3920	3
T	Signal transduction histidine kinase regulating C4-dicarboxylate transport system	COG4191	1
T	Signal transduction histidine kinase	COG4585	4
T	Signal transduction histidine kinase involved in nitrogen fixation and metabolism regulation	COG5000	1
T	Predicted signal transduction protein containing a membrane domain, an EAL and a GGDEF domain	COG5001	1
T	Signal transduction histidine kinase	COG5002	1
T	Anti-sigma-K factor RskA	COG5343	3
TE	Nitrogen regulatory protein PII	COG0347	9
TG	Phosphotransferase system, HPr and related phosphotransfer proteins	COG1925	2
TK	(p)ppGpp synthase/hydrolase, HD superfamily	COG0317	2
TK	DNA-binding response regulator, OmpR family, contains REC and winged-helix (wHTH) domain	COG0745	23
TK	DNA-binding response regulator, NarL/FixJ family, contains REC and HTH domains	COG2197	27
TK	Two-component response regulator, PleD family, consists of two REC domains and a diguanylate cyclase (GGDEF) domain	COG3706	2
TK	Two-component response regulator, FixJ family, consists of REC and HTH domains	COG4566	5
TK	Two-component response regulator, YesN/AraC family, consists of REC and AraC-type DNA-binding domains	COG4753	1
U	Preprotein translocase subunit SecY	COG0201	9
U	Preprotein translocase subunit SecF	COG0341	1
U	Preprotein translocase subunit SecD	COG0342	1
U	Signal recognition particle GTPase	COG0541	6
U	Signal recognition particle GTPase	COG0552	3
U	Preprotein translocase subunit SecA (ATPase, RNA helicase)	COG0653	5
U	Preprotein translocase subunit SecE	COG0690	6
U	Sec-independent protein secretion pathway component TatC	COG0805	5
U	Biopolymer transport protein ExbB/TolQ	COG0811	8
U	Periplasmic component of the Tol biopolymer transport system	COG0823	2
U	Biopolymer transport protein ExbD	COG0848	12
U	Predicted membrane channel-forming protein YqfA, hemolysin III family	COG1272	1
U	Preprotein translocase subunit SecG	COG1314	2
U	Sec-independent protein translocase protein TatA	COG1826	6
U	Preprotein translocase subunit YajC	COG1862	6
U	Preprotein translocase subunit SecB	COG1952	2
U	Large exoprotein involved in heme utilization or adhesion	COG3210	1
U	Predicted component of the type VI protein secretion system	COG3515	1
U	Type IV secretory pathway, VirB3 components	COG3702	1
U	ABC-type protease/lipase transport system, ATPase and permease components	COG4618	1
UW	Flp pilus assembly protein, pilin Flp	COG3847	10
UW	Flp pilus assembly protein, ATPase CpaE	COG4963	1
V	Enamine deaminase RidA, house cleaning of reactive enamine intermediates, YjgF/YER057c/UK114 family	COG0251	5
V	Alkyl hydroperoxide reductase subunit AhpC (peroxiredoxin)	COG0450	9
V	8-oxo-dGTP pyrophosphatase MutT and related house-cleaning NTP pyrophosphohydrolases, NUDIX family	COG0494	1
V	ABC-type antimicrobial peptide transport system, permease component	COG0577	1
V	Multidrug efflux pump subunit AcrB	COG0841	7
V	ABC-type multidrug transport system, permease component	COG0842	1
V	ABC-type multidrug transport system, ATPase component	COG1131	1
V	ABC-type multidrug transport system, ATPase and permease component	COG1132	4
V	5-methylcytosine-specific restriction endonuclease McrA	COG1403	1
V	Multidrug resistance efflux pump	COG1566	3
V	CubicO group peptidase, beta-lactamase class C family	COG1680	2
V	Organic hydroperoxide reductase OsmC/OhrA	COG1764	7
V	mRNA-degrading endonuclease RelE, toxin component of the RelBE toxin-antitoxin system	COG2026	1
V	Antitoxin component YafN of the YafNO toxin-antitoxin module, PHD/YefM family	COG2161	1
V	Antitoxin component YwqK of the YwqJK toxin-antitoxin module	COG2849	3
V	Antitoxin component of the RelBE or YafQ-DinJ toxin-antitoxin module	COG3077	1
V	Nitroimidazol reductase NimA or a related FMN-containing flavoprotein, pyridoxamine 5'-phosphate oxidase superfamily	COG3467	1
V	Putative component of the toxin-antitoxin plasmid stabilization module	COG3657	1
V	PIN domain nuclease, a component of toxin-antitoxin system (PIN domain)	COG3744	1
V	Uncharacterized conserved protein YaaN involved in tellurite resistance	COG3853	1
V	Type I site-specific restriction endonuclease, part of a restriction-modification system	COG4096	1
V	Inner membrane protein involved in colicin E2 resistance	COG4452	1
V	Chloramphenicol O-acetyltransferase	COG4845	1
V	Antitoxin component HigA of the HigAB toxin-antitoxin module, contains an N-terminal HTH domain	COG5499	2
VI	Glutathione peroxidase, house-cleaning role in reducing lipid peroxides	COG0386	2
VT	GAF domain-containing protein, putative methionine-R-sulfoxide reductase	COG1956	3
X	REP element-mobilizing transposase RayT	COG1943	1
X	Transposase InsO and inactivated derivatives	COG2801	4
X	Phage repressor protein C, contains Cro/C1-type HTH and peptisase s24 domains	COG2932	2
X	Transposase and inactivated derivatives	COG2963	4
X	Transposase (or an inactivated derivative)	COG3316	1
X	DNA-binding prophage protein	COG3636	1
X	Plasmid stabilization system protein ParE	COG3668	1
X	Transposase and inactivated derivatives, TnpA family	COG4644	1
X	Phage-related protein	COG4679	1
X	Plasmid replication initiator protein	COG5534	1
Z	Cytoskeletal protein CcmA, bactofilin family	COG1664	1
