# Supplementary material for: Insights into Microalga and Bacteria Interactions of Selected Phycosphere Biofilms Using Metagenomic, Transcriptomic, and Proteomic Approaches
Source: Front Microbiol. 2017 Oct 10;8:1941. doi: 10.3389/fmicb.2017.01941 (PMC5641341; doi:10.3389/fmicb.2017.01941)
Supplement: TABLE S5 — Transcriptomic assignment of the first most abundant 1000 hits of the C. saccharophila (MZCH 10155) RNA seq dataset including functions and pathways. [file Table_5.XLSX]

## Sheet: data
Strand	Attributes	10155_bacteria_stat_light	phylogeny	function IMG	pathways
-	ID=Ga0115910_100035.353;locus_tag=Ga0115910_100035179	300233	Alphaproteobacteria;Sphingomonadales;Erythrobacteraceae;Porphyrobacter	recombination protein RecA	Replication, recombination and repair
-	ID=Ga0115910_100196.104;locus_tag=Ga0115910_10019653	130464	Bacteroidetes;Cytophagia;Cytophagales;Cytophagaceae;Spirosoma	hypothetical protein	Function unknown
-	ID=Ga0115910_100465.3;locus_tag=Ga0115910_1004652	61354.2	Betaproteobacteria;Burkholderiales;Comamonadaceae;Variovorax	protein of unknown function (DUF748),	Function unknown
+	ID=Ga0115910_100008.527;locus_tag=Ga0115910_100008269	48753.8	Alphaproteobacteria;Sphingomonadales;Erythrobacteraceae;Porphyrobacter	Outer membrane receptor proteins, mostly Fe transport, pfam07715 - Plug , pfam00593 - TonB_dep_Rec	Inorganic ion transport and metabolism
-	ID=Ga0115910_100561.21;locus_tag=Ga0115910_10056112	42704.5	Alphaproteobacteria;Sphingomonadales, uncultured	PEP-CTERM motif-containing protein, pfam07589 - VPEP	Exopolysaccharide-associated protein
+	ID=Ga0115910_100078.17;locus_tag=Ga0115910_1000789	41293	Alphaproteobacteria;Sphingomonadales;Erythrobacteraceae;Porphyrobacter	light-harvesting complex 1 alpha chain, pfam00556 - LHC	Energy production and conversion
+	ID=Ga0115910_100078.43;locus_tag=Ga0115910_10007822	39400	Alphaproteobacteria;Sphingomonadales;Erythrobacteraceae;Porphyrobacter	magnesium chelatase subunit H, KO:K03403 chlH, bchH magnesium chelatase subunit H [EC:6.6.1.1]	Coenzyme transport and metabolism, Biosynthesis of secondary metabolites
+	ID=Ga0115910_100078.7;locus_tag=Ga0115910_1000784	39176.7	Alphaproteobacteria;Sphingomonadales;Erythrobacteraceae;Porphyrobacter	3-hydroxyethyl bacteriochlorophyllide a dehydrogenase, COG1063 - Threonine dehydrogenase or related Zn-dependent dehydrogenase	Amino acid transport and metabolism
-	ID=Ga0115910_100078.238;locus_tag=Ga0115910_100078120	37778	Alphaproteobacteria;Sphingomonadales;Erythrobacteraceae;Porphyrobacter	bacterioferritin-associated ferredoxin, pfam04324 - Fer2_BFD	Inorganic ion transport and metabolism
-	ID=Ga0115910_100008.521;locus_tag=Ga0115910_100008266	32857.1	Alphaproteobacteria;Sphingomonadales;Erythrobacteraceae;Porphyrobacter	iron complex outermembrane recepter protein, KO:K02014 TC.FEV.OM iron complex outermembrane recepter protein, pfam07715 - Plug , pfam00593 - TonB_dep_Rec	Inorganic ion transport and metabolism
+	ID=Ga0115910_100078.11;locus_tag=Ga0115910_1000786	30355	Alphaproteobacteria;Sphingomonadales;Erythrobacteraceae;Porphyrobacter	chlorophyllide a reductase subunit Y, COG2710 - Nitrogenase molybdenum-iron protein, alpha and beta chains	Inorganic ion transport and metabolism
+	ID=Ga0115910_100008.839;locus_tag=Ga0115910_100008426	28641	Alphaproteobacteria;Sphingomonadales;Erythrobacteraceae;Porphyrobacter	hypothetical protein	Function unknown
-	ID=Ga0115910_100078.31;locus_tag=Ga0115910_10007816	26497.8	Alphaproteobacteria;Sphingomonadales;Erythrobacteraceae;Porphyrobacter	chlorophyll synthase, KO:K04040 chlG, bchG chlorophyll synthase [EC:2.5.1.62]	Coenzyme transport and metabolism, Biosynthesis of secondary metabolites, Porphyrin and chlorophyll metabolism
+	ID=Ga0115910_100078.41;locus_tag=Ga0115910_10007821	26445.5	Alphaproteobacteria;Sphingomonadales;Erythrobacteraceae;Porphyrobacter	light-independent protochlorophyllide reductase subunit B, EC:1.3.7.7 - Ferredoxin:protochlorophyllide reductase (ATP-dependent)	Inorganic ion transport and metabolism, Biosynthesis of secondary metabolites, Porphyrin and chlorophyll metabolism
+	ID=Ga0115910_100057.109;locus_tag=Ga0115910_10005756	24213	Alphaproteobacteria;Sphingomonadales;Erythrobacteraceae;Porphyrobacter	hypothetical protein	Function unknown
+	ID=Ga0115910_100078.13;locus_tag=Ga0115910_1000787	23594.3	Alphaproteobacteria;Sphingomonadales;Erythrobacteraceae;Porphyrobacter	chlorophyllide a reductase subunit Z, pfam08369 - PCP_red, pfam00148 - Oxidored_nitro, COG2710 - Nitrogenase molybdenum-iron protein, alpha and beta chains	Inorganic ion transport and metabolism
+	ID=Ga0115910_100006.802;locus_tag=Ga0115910_100006406	22277.5	Alphaproteobacteria;Sphingomonadales;Erythrobacteraceae;Porphyrobacter	Peptidase family M23, pfam01551 - Peptidase_M23	Cell wall/membrane/envelope biogenesis
-	ID=Ga0115910_101015.36;locus_tag=Ga0115910_10101519	21212	Alphaproteobacteria;Sphingomonadales;Sphingomonadaceae	PqqA family protein, pfam08042 - PqqA	Coenzyme transport and metabolism
+	ID=Ga0115910_100006.525;locus_tag=Ga0115910_100006266	20545.5	Alphaproteobacteria;Sphingomonadales;Erythrobacteraceae;Porphyrobacter	Predicted lactoylglutathione lyase, pfam00903 - Glyoxalase	General function prediction only
+	ID=Ga0115910_100008.529;locus_tag=Ga0115910_100008270	20332.5	Alphaproteobacteria;Sphingomonadales;Erythrobacteraceae;Porphyrobacter	levansucrase, KO:K00692 sacB levansucrase [EC:2.4.1.10]	Carbohydrate transport and metabolism
-	ID=Ga0115910_100177.100;locus_tag=Ga0115910_10017751	19034.8	Betaproteobacteria;Burkholderiales;Comamonadaceae;Variovorax	cell division protease FtsH, KO:K03798 ftsH, hflB cell division protease FtsH [EC:3.4.24.-], EC:3.4.24.- - Hydrolases. Acting on peptide bonds (peptidases). Metalloendopeptidases	Posttranslational modification, protein turnover, chaperones
-	ID=Ga0115910_100078.29;locus_tag=Ga0115910_10007815	18865.5	Alphaproteobacteria;Sphingomonadales;Erythrobacteraceae;Porphyrobacter	MFS transporter, BCD family, chlorophyll transporter, pfam03209 - PUCC , KO:K08226 pucC MFS transporter, BCD family, chlorophyll transporter	Intracellular trafficking, secretion, and vesicular transport
+	ID=Ga0115910_100078.39;locus_tag=Ga0115910_10007820	18293.2	Alphaproteobacteria;Sphingomonadales;Erythrobacteraceae;Porphyrobacter	light-independent protochlorophyllide reductase subunit N, EC:1.3.7.7 - Ferredoxin:protochlorophyllide reductase (ATP-dependent), COG2710 - Nitrogenase molybdenum-iron protein, alpha and beta chains	Inorganic ion transport and metabolism, Biosynthesis of secondary metabolites, Porphyrin and chlorophyll metabolism
-	ID=Ga0115910_100485.40;locus_tag=Ga0115910_10048521	17940.5	Betaproteobacteria;Burkholderiales;Comamonadaceae;Variovorax	prepilin peptidase CpaA, pfam01478 - Peptidase_A24, COG1989 - Prepilin signal peptidase PulO (type II secretory pathway) or related peptidase	Cell motility
-	ID=Ga0115910_100008.519;locus_tag=Ga0115910_100008265	17882.5	Alphaproteobacteria;Sphingomonadales;Erythrobacteraceae;Porphyrobacter	PepSY-associated TM region, pfam03929 - PepSY_TM	Function unknown, Cell wall/membrane/envelope biogenesis
+	ID=Ga0115910_100078.9;locus_tag=Ga0115910_1000785	17763	Alphaproteobacteria;Sphingomonadales;Erythrobacteraceae;Porphyrobacter	chlorophyllide a reductase subunit X, pfam00142 - Fer4_NifH, COG1348 - Nitrogenase subunit NifH, an ATPase	Inorganic ion transport and metabolism, Porphyrin and chlorophyll metabolism
-	ID=Ga0115910_100078.35;locus_tag=Ga0115910_10007818	17582.9	Alphaproteobacteria;Sphingomonadales;Erythrobacteraceae;Porphyrobacter	Methanogenic corrinoid protein MtbC1, pfam02310 - B12-binding	Energy production and conversion
+	ID=Ga0115910_100057.103;locus_tag=Ga0115910_10005753	17188.3	Alphaproteobacteria;Sphingomonadales;Erythrobacteraceae;Porphyrobacter	DNA-directed RNA polymerase subunit beta, KO:K03043 rpoB DNA-directed RNA polymerase subunit beta [EC:2.7.7.6]	Transcription
+	ID=Ga0115910_100016.13;locus_tag=Ga0115910_1000167	16655	Alphaproteobacteria;Sphingomonadales;Erythrobacteraceae;Porphyrobacter	iron(III) transport system substrate-binding protein, pfam13343 - SBP_bac_6, COG1840 - ABC-type Fe3+ transport system, periplasmic component	Inorganic ion transport and metabolism, ABC transporters
-	ID=Ga0115910_100177.11;locus_tag=Ga0115910_1001776	16263.4	Betaproteobacteria;Burkholderiales;Comamonadaceae;Variovorax	ATP-dependent Clp protease ATP-binding subunit ClpA, KO:K03694 clpA ATP-dependent Clp protease ATP-binding subunit ClpA	Posttranslational modification, protein turnover, chaperones
-	ID=Ga0115910_100333.9;locus_tag=Ga0115910_1003335	15143.2	Betaproteobacteria;Burkholderiales;Comamonadaceae;Variovorax	UPF0271 protein, pfam03746 - LamB_YcsF, COG1540 - Lactam utilization protein B (function unknown)	General function prediction only
-	ID=Ga0115910_100008.525;locus_tag=Ga0115910_100008268	14929	Alphaproteobacteria;Sphingomonadales;Erythrobacteraceae;Porphyrobacter	maltose/moltooligosaccharide transporter, KO:K16211 malY, malT maltose/moltooligosaccharide transporter	Carbohydrate transport and metabolism
-	ID=Ga0115910_100078.27;locus_tag=Ga0115910_10007814	13974.3	Alphaproteobacteria;Sphingomonadales;Erythrobacteraceae;Porphyrobacter	geranylgeranyl reductase, pfam05834 - Lycopene_cycl, COG0644 - Dehydrogenase (flavoprotein)	Energy production and conversion, Terpenoid backbone biosynthesis, Biosynthesis of secondary metabolites, Porphyrin and chlorophyll metabolism
+	ID=Ga0115910_100006.527;locus_tag=Ga0115910_100006267	13405	Alphaproteobacteria;Sphingomonadales;Erythrobacteraceae;Porphyrobacter	Cupin domain protein, pfam07883 - Cupin_2 COG1917 - Cupin domain protein related to quercetin dioxygenase	General function prediction only
-	ID=Ga0115910_100728.30;locus_tag=Ga0115910_10072816	13268.2	Betaproteobacteria;Burkholderiales;Comamonadaceae;Variovorax	stearoyl-CoA desaturase (delta-9 desaturase), pfam01610 - DDE_Tnp_ISL3	Lipid transport and metabolism
+	ID=Ga0115910_100016.228;locus_tag=Ga0115910_100016115	13141	Alphaproteobacteria;Sphingomonadales;Erythrobacteraceae;Porphyrobacter	Fe(3+) dicitrate transport protein, pfam07715 - Plug, pfam00593 - TonB_dep_Rec, COG1629 - Outer membrane receptor proteins, mostly Fe transport	Inorganic ion transport and metabolism
-	ID=Ga0115910_100561.32;locus_tag=Ga0115910_10056118	13004	Alphaproteobacteria;Sphingomonadales, uncultured	hypothetical protein	Function unknown
-	ID=Ga0115910_100006.410;locus_tag=Ga0115910_100006208	12588.5	Alphaproteobacteria;Sphingomonadales;Erythrobacteraceae;Porphyrobacter	ribonucleoside-diphosphate reductase alpha chain	Nucleotide transport and metabolism
+	ID=Ga0115910_100008.870;locus_tag=Ga0115910_100008442	12495	Alphaproteobacteria;Sphingomonadales;Erythrobacteraceae;Porphyrobacter	DNA recombination protein RmuC, KO:K09760 rmuC DNA recombination protein RmuC	Replication, recombination and repair
+	ID=Ga0115910_100017.435;locus_tag=Ga0115910_100017221	12477	Alphaproteobacteria;Sphingomonadales;Erythrobacteraceae;Porphyrobacter;Porphyrobacter sp. AAP82	DNA primase, EC:2.7.7.- - Transferases. Transferring phosphorus-containing groups. Nucleotidyltransferases	Replication, recombination and repair, DNA replication
+	ID=Ga0115910_100078.21;locus_tag=Ga0115910_10007811	12363.2	Alphaproteobacteria;Sphingomonadales;Erythrobacteraceae;Porphyrobacter	photosynthetic reaction center M subunit, KO:K08929 pufM photosynthetic reaction center M subunit, pfam00124 - Photo_RC	Energy production and conversion
+	ID=Ga0115910_100006.597;locus_tag=Ga0115910_100006302	12250.5	Alphaproteobacteria;Sphingomonadales;Erythrobacteraceae;Porphyrobacter	hypothetical protein	Function unknown
+	ID=Ga0115910_100016.29;locus_tag=Ga0115910_10001615	12195.5	Alphaproteobacteria;Sphingomonadales;Erythrobacteraceae;Porphyrobacter	hypothetical protein	Function unknown
+	ID=Ga0115910_100066.272;locus_tag=Ga0115910_100066138	12174	Alphaproteobacteria;Sphingomonadales;Erythrobacteraceae;Porphyrobacter	hypothetical protein	Function unknown
+	ID=Ga0115910_100078.19;locus_tag=Ga0115910_10007810	12162.5	Alphaproteobacteria;Sphingomonadales;Erythrobacteraceae;Porphyrobacter	photosynthetic reaction center L subunit, pfam00124 - Photo_RC , KO:K08928 pufL photosynthetic reaction center L subunit	Energy production and conversion
-	ID=Ga0115910_100057.325;locus_tag=Ga0115910_100057165	12002.5	Alphaproteobacteria;Sphingomonadales;Erythrobacteraceae;Porphyrobacter	chromosomal replication initiator protein, COG0593 - Chromosomal replication initiation ATPase DnaA	Replication, recombination and repair, Two-component system
+	ID=Ga0115910_100066.184;locus_tag=Ga0115910_10006694	11887	Alphaproteobacteria;Sphingomonadales;Erythrobacteraceae;Porphyrobacter	OmpA family protein/Outer membrane protein beta-barrel domain-containing protein, pfam13505 - OMP_b-brl	Intracellular trafficking, secretion, and vesicular transport
+	ID=Ga0115910_100057.111;locus_tag=Ga0115910_10005757	11859	Alphaproteobacteria;Sphingomonadales;Erythrobacteraceae;Porphyrobacter	glutamyl-tRNA synthetase	Translation, ribosomal structure and biogenesis
-	ID=Ga0115910_100066.308;locus_tag=Ga0115910_100066156	11775	Alphaproteobacteria;Sphingomonadales;Erythrobacteraceae;Porphyrobacter	beta-lactamase class A, pfam13354 - Beta-lactamase2	Defense mechanisms, Biosynthesis of antibiotics, beta-Lactam resistance
+	ID=Ga0115910_100057.105;locus_tag=Ga0115910_10005754	11743.5	Alphaproteobacteria;Sphingomonadales;Erythrobacteraceae;Porphyrobacter	DNA-directed RNA polymerase subunit beta', rpoC DNA-directed RNA polymerase subunit beta' [EC:2.7.7.6]	Nucleotide metabolism
-	ID=Ga0115910_100006.877;locus_tag=Ga0115910_100006444	11519.5	Alphaproteobacteria;Sphingomonadales;Erythrobacteraceae;Porphyrobacter	Sigma 54 modulation protein / S30EA ribosomal protein, pfam16321 - Ribosom_S30AE_C , pfam02482 - Ribosomal_S30AE	Translation, ribosomal structure and biogenesis
+	ID=Ga0115910_100066.284;locus_tag=Ga0115910_100066144	11425	Alphaproteobacteria;Sphingomonadales;Erythrobacteraceae;Porphyrobacter	apolipoprotein N-acyltransferase, pfam00795 - CN_hydrolase, EC:2.3.1.- - Transferases. Acyltransferases. Transferring groups other than amino-acyl groups	Cell wall/membrane/envelope biogenesis
-	ID=Ga0115910_100006.681;locus_tag=Ga0115910_100006344	11342.5	Alphaproteobacteria;Sphingomonadales;Erythrobacteraceae;Porphyrobacter	Signal transduction histidine kinase, pfam06580 - His_kinase, pfam02518 - HATPase_c	Signal transduction mechanisms
+	ID=Ga0115910_100057.369;locus_tag=Ga0115910_100057187	11177.6	Alphaproteobacteria;Sphingomonadales;Erythrobacteraceae;Porphyrobacter	cAMP-binding domain of CRP or a regulatory subunit of cAMP-dependent protein kinases, pfam13545 - HTH_Crp_2	Signal transduction mechanisms
-	ID=Ga0115910_100078.33;locus_tag=Ga0115910_10007817	11090	Alphaproteobacteria;Sphingomonadales;Erythrobacteraceae;Porphyrobacter	regulatory protein, Fis family/PAS domain-containing protein/PAS fold-containing protein, Bacterial regulatory protein, Fis family	Signal transduction mechanisms
+	ID=Ga0115910_100016.335;locus_tag=Ga0115910_100016169	11038.5	Alphaproteobacteria;Sphingomonadales;Erythrobacteraceae;Porphyrobacter	DNA-binding response regulator, NarL/FixJ family, contains REC and HTH domains, pfam00196 - GerE, COG2197 - DNA-binding response regulator, NarL/FixJ family, contains REC and HTH domains	Transcription
-	ID=Ga0115910_100485.42;locus_tag=Ga0115910_10048522	11003	Betaproteobacteria;Burkholderiales;Comamonadaceae;Variovorax	pilus assembly protein Flp/PilA, pfam04964 - Flp_Fap, COG3847 - Flp pilus assembly protein, pilin Flp	Extracellular structures, Intracellular trafficking, secretion, and vesicular transport
-	ID=Ga0115910_100561.34;locus_tag=Ga0115910_10056119	10796	Alphaproteobacteria;Sphingomonadales, uncultured	Sigma-70, region 4, pfam08281 - Sigma70_r4_2	Translation, ribosomal structure and biogenesis
+	ID=Ga0115910_100422.37;locus_tag=Ga0115910_10042219	10758.8	Betaproteobacteria;Burkholderiales;Comamonadaceae;Variovorax	carboxyl-terminal processing protease, KO:K03797 E3.4.21.102, prc, ctpA carboxyl-terminal processing protease [EC:3.4.21.102]	Posttranslational modification, protein turnover, chaperones
+	ID=Ga0115910_100066.18;locus_tag=Ga0115910_10006610	10757.7	Alphaproteobacteria;Sphingomonadales;Erythrobacteraceae;Porphyrobacter	biopolymer transport protein ExbB, pfam01618 - MotA_ExbB	Intracellular trafficking, secretion, and vesicular transport
+	ID=Ga0115910_100035.546;locus_tag=Ga0115910_100035277	10608.3	Alphaproteobacteria;Sphingomonadales;Erythrobacteraceae;Porphyrobacter	small subunit ribosomal protein S16, KO:K02959 RP-S16, MRPS16, rpsP	Translation, ribosomal structure and biogenesis
+	ID=Ga0115910_100057.220;locus_tag=Ga0115910_100057112	10574.8	Alphaproteobacteria;Sphingomonadales;Erythrobacteraceae;Porphyrobacter	cell division protease FtsH, KO:K03798 ftsH, hflB cell division protease FtsH [EC:3.4.24.-], EC:3.4.24.- - Hydrolases. Acting on peptide bonds (peptidases). Metalloendopeptidases	Posttranslational modification, protein turnover, chaperones
-	ID=Ga0115910_100017.122;locus_tag=Ga0115910_10001762	10557	Alphaproteobacteria;Sphingomonadales;Erythrobacteraceae;Porphyrobacter;Porphyrobacter sp. AAP82	repressor LexA, pfam00717 - Peptidase_S24, pfam01726 - LexA_DNA_bind	Transcription
-	ID=Ga0115910_100017.29;locus_tag=Ga0115910_10001715	10542	Alphaproteobacteria;Sphingomonadales;Erythrobacteraceae;Porphyrobacter;Porphyrobacter sp. AAP82	ribonuclease E, pfam10150 - RNase_E_G, pfam00575 - S1	Translation, ribosomal structure and biogenesis
+	ID=Ga0115910_100006.781;locus_tag=Ga0115910_100006395	10434	Alphaproteobacteria;Sphingomonadales;Erythrobacteraceae;Porphyrobacter	hypothetical protein	Function unknown
+	ID=Ga0115910_100284.71;locus_tag=Ga0115910_10028436	10268.7	Betaproteobacteria;Burkholderiales;Comamonadaceae;Variovorax	cytochrome c	Energy production and conversion
-	ID=Ga0115910_101149.11;locus_tag=Ga0115910_1011496	10268.2	Betaproteobacteria;Burkholderiales;Comamonadaceae;Variovorax	serine protein kinase, pfam08298 - AAA_PrkA	Signal transduction mechanisms
-	ID=Ga0115910_100006.973;locus_tag=Ga0115910_100006492	10153.8	Alphaproteobacteria;Sphingomonadales;Erythrobacteraceae;Porphyrobacter	ATP-dependent Clp protease ATP-binding subunit ClpA, KO:K03694 clpA ATP-dependent Clp protease ATP-binding subunit ClpA	Posttranslational modification, protein turnover, chaperones
-	ID=Ga0115910_100561.25;locus_tag=Ga0115910_10056114	9920	Alphaproteobacteria;Sphingomonadales, uncultured	PEP-CTERM motif-containing protein, pfam07589 - VPEP	Exopolysaccharide-associated protein
+	ID=Ga0115910_101669.3;locus_tag=Ga0115910_1016692	9905	Betaproteobacteria;Burkholderiales;Comamonadaceae;Variovorax	Protein of unknown function (DUF3567)	Function unknown
+	ID=Ga0115910_100006.722;locus_tag=Ga0115910_100006365	9751.4	Alphaproteobacteria;Sphingomonadales;Erythrobacteraceae;Porphyrobacter	1-deoxy-D-xylulose-5-phosphate synthase	Coenzyme transport and metabolism, Thiamine metabolism, Terpenoid backbone biosynthesis, Biosynthesis of secondary metabolites, Biosynthesis of antibiotics
-	ID=Ga0115910_100016.295;locus_tag=Ga0115910_100016149	9675.5	Alphaproteobacteria;Sphingomonadales;Erythrobacteraceae;Porphyrobacter	DNA-binding transcriptional response regulator, NtrC family, contains REC, AAA-type ATPase, and a Fis-type DNA-binding domains, pfam00072 - Response_reg	Signal transduction mechanisms
-	ID=Ga0115910_100006.587;locus_tag=Ga0115910_100006297	9661	Alphaproteobacteria;Sphingomonadales;Erythrobacteraceae;Porphyrobacter	sugar transferase, pfam02397 - Bac_transf	Cell wall/membrane/envelope biogenesis
-	ID=Ga0115910_100721.21;locus_tag=Ga0115910_10072111	9591	Betaproteobacteria;Burkholderiales;Comamonadaceae;Variovorax;Variovorax paradoxus	host factor-I protein, KO:K03666 hfq host factor-I protein	Signal transduction mechanisms, RNA degradation
+	ID=Ga0115910_100066.16;locus_tag=Ga0115910_1000669	9536.03	Alphaproteobacteria;Sphingomonadales;Erythrobacteraceae;Porphyrobacter	protein TonB, KO:K03832 tonB periplasmic protein TonB	Inorganic ion transport and metabolism
-	ID=Ga0115910_100078.217;locus_tag=Ga0115910_100078109	9506.5	Alphaproteobacteria;Sphingomonadales;Erythrobacteraceae;Porphyrobacter	ATP-dependent Clp protease ATP-binding subunit ClpX, KO:K03544 clpX, CLPX ATP-dependent Clp protease ATP-binding subunit ClpX	Posttranslational modification, protein turnover, chaperones
+	ID=Ga0115910_100006.619;locus_tag=Ga0115910_100006313	9504	Alphaproteobacteria;Sphingomonadales;Erythrobacteraceae;Porphyrobacter	Fe-S cluster assembly protein SufB, pfam01458 - UPF0051	Posttranslational modification, protein turnover, chaperones
-	ID=Ga0115910_100078.3;locus_tag=Ga0115910_1000782	9453	Alphaproteobacteria;Sphingomonadales;Erythrobacteraceae;Porphyrobacter	1-hydroxycarotenoid 3,4-desaturase, pfam13450 - NAD_binding_8, pfam01593 - Amino_oxidase, COG1233 - Phytoene dehydrogenase-related protein	Secondary metabolites biosynthesis, transport and catabolism
+	ID=Ga0115910_100125.185;locus_tag=Ga0115910_10012594	9238.5	Alphaproteobacteria;Sphingomonadales;Erythrobacteraceae;Porphyrobacter	hypothetical protein, pfam10070 - DUF2309, COG3002 - Uncharacterized conserved protein YbcC, UPF0753/DUF2309 family	Function unknown
+	ID=Ga0115910_100006.87;locus_tag=Ga0115910_10000644	9232	Alphaproteobacteria;Sphingomonadales;Erythrobacteraceae;Porphyrobacter	Histidine kinase-, DNA gyrase B-, and HSP90-like ATPase/Response regulator receiver domain-containing protein/MASE1 protein/His Kinase A (phospho-acceptor) domain-containing protein/PAS fold-containing protein/Hpt domain-containing protein	Signal transduction mechanisms
-	ID=Ga0115910_100017.104;locus_tag=Ga0115910_10001753	9183	Alphaproteobacteria;Sphingomonadales;Erythrobacteraceae;Porphyrobacter;Porphyrobacter sp. AAP82	hypothetical protein	Function unknown
-	ID=Ga0115910_100008.94;locus_tag=Ga0115910_10000848	9029	Alphaproteobacteria;Sphingomonadales;Erythrobacteraceae;Porphyrobacter	exopolyphosphatase / guanosine-5'-triphosphate,3'-diphosphate pyrophosphatase, pfam02541 - Ppx-GppA	Nucleotide transport and metabolism
+	ID=Ga0115910_100017.497;locus_tag=Ga0115910_100017252	9024.5	Alphaproteobacteria;Sphingomonadales;Erythrobacteraceae;Porphyrobacter;Porphyrobacter sp. AAP82	acetolactate synthase-1/2/3 large subunit, KO:K01652 E2.2.1.6L, ilvB, ilvG, ilvI acetolactate synthase I/II/III large subunit [EC:2.2.1.6]	Amino acid transport and metabolism
+	ID=Ga0115910_100006.631;locus_tag=Ga0115910_100006319	8957.75	Alphaproteobacteria;Sphingomonadales;Erythrobacteraceae;Porphyrobacter	cysteine desulfurase / selenocysteine lyase, pfam00266 - Aminotran_5, COG0520 - Selenocysteine lyase/Cysteine desulfurase	Amino acid transport and metabolism, Selenocompound metabolism
+	ID=Ga0115910_100035.328;locus_tag=Ga0115910_100035166	8860.5	Alphaproteobacteria;Sphingomonadales;Erythrobacteraceae;Porphyrobacter	DNA helicase-2 / ATP-dependent DNA helicase PcrA, KO:K03657 uvrD, pcrA DNA helicase II / ATP-dependent DNA helicase PcrA [EC:3.6.4.12]	Replication, recombination and repair
+	ID=Ga0115910_100078.199;locus_tag=Ga0115910_100078100	8858	Alphaproteobacteria;Sphingomonadales;Erythrobacteraceae;Porphyrobacter	RNA polymerase sigma-32 factor, KO:K03089 SIG3.3.1, rpoH RNA polymerase sigma-32 factor	Transcription
-	ID=Ga0115910_100016.321;locus_tag=Ga0115910_100016162	8680	Alphaproteobacteria;Sphingomonadales;Erythrobacteraceae;Porphyrobacter	excinuclease ABC subunit B, KO:K03702 uvrB excinuclease ABC subunit B	Replication, recombination and repair
+	ID=Ga0115910_100177.46;locus_tag=Ga0115910_10017724	8633.33	Betaproteobacteria;Burkholderiales;Comamonadaceae;Variovorax	hypothetical protein	Function unknown
-	ID=Ga0115910_100125.90;locus_tag=Ga0115910_10012546	8610	Alphaproteobacteria;Sphingomonadales;Erythrobacteraceae;Porphyrobacter	acyl carrier protein, KO:K02078 acpP acyl carrier protein, pfam00550 - PP-binding	Lipid transport and metabolism
-	ID=Ga0115910_100057.373;locus_tag=Ga0115910_100057189	8579.5	Alphaproteobacteria;Sphingomonadales;Erythrobacteraceae;Porphyrobacter	PAS fold-containing protein/HWE histidine kinase	Signal transduction mechanisms
+	ID=Ga0115910_100016.153;locus_tag=Ga0115910_10001677	8446.53	Alphaproteobacteria;Sphingomonadales;Erythrobacteraceae;Porphyrobacter	N utilization substance protein A, KO:K02600 nusA N utilization substance protein A	Transcription
-	ID=Ga0115910_100163.99;locus_tag=Ga0115910_10016350	8420.5	Bacteroidetes;Cytophagia;Cytophagales;Cytophagaceae;Spirosoma	two-component system, LytT family, response regulator, pfam04397 - LytTR, COG3279 - DNA-binding response regulator, LytR/AlgR family	Transcription
-	ID=Ga0115910_100035.243;locus_tag=Ga0115910_100035123	8416.37	Alphaproteobacteria;Sphingomonadales;Erythrobacteraceae;Porphyrobacter	tRNA (guanine37-N1)-methyltransferase, pfam01746 - tRNA_m1G_MT, COG0336 - tRNA G37 N-methylase TrmD	Translation, ribosomal structure and biogenesis
-	ID=Ga0115910_100078.234;locus_tag=Ga0115910_100078118	8411.5	Alphaproteobacteria;Sphingomonadales;Erythrobacteraceae;Porphyrobacter	bacterioferritin, KO:K03594 bfr bacterioferritin [EC:1.16.3.1], EC:1.16.3.1 - Ferroxidase	Inorganic ion transport and metabolism
+	ID=Ga0115910_100270.4;locus_tag=Ga0115910_1002703	8400.5	Alphaproteobacteria;Sphingomonadales, uncultured	Predicted transcriptional regulator, ArsR family	Transcription
+	ID=Ga0115910_100008.56;locus_tag=Ga0115910_10000829	8387	Alphaproteobacteria;Sphingomonadales;Erythrobacteraceae;Porphyrobacter	Murein L,D-transpeptidase YcbB/YkuD, pfam03734 - YkuD	Cell wall/membrane/envelope biogenesis
+	ID=Ga0115910_100492.22;locus_tag=Ga0115910_10049212	8291	Betaproteobacteria;Burkholderiales;Comamonadaceae;Variovorax	hypothetical protein, COG0354 - Folate-binding Fe-S cluster repair protein YgfZ, possible role in tRNA modification	Posttranslational modification, protein turnover, chaperones
-	ID=Ga0115910_100397.63;locus_tag=Ga0115910_10039732	8290	Betaproteobacteria;Burkholderiales;Comamonadaceae;Variovorax	MarR family protein,	Defense mechanisms
-	ID=Ga0115910_100035.410;locus_tag=Ga0115910_100035208	8282.5	Alphaproteobacteria;Sphingomonadales;Erythrobacteraceae;Porphyrobacter	excinuclease ABC subunit A, KO:K03701 uvrA excinuclease ABC subunit A	Replication, recombination and repair
-	ID=Ga0115910_100407.3;locus_tag=Ga0115910_1004072	8230.25	Alphaproteobacteria;Sphingomonadales;Erythrobacteraceae;Porphyrobacter	phosphotransferase system, enzyme I, PtsP, EC:2.7.3.9 - Phosphoenolpyruvate--protein phosphotransferase	Signal transduction mechanisms
+	ID=Ga0115910_100008.774;locus_tag=Ga0115910_100008393	8169	Alphaproteobacteria;Sphingomonadales;Erythrobacteraceae;Porphyrobacter	vitamin B12 transporter, COG4206 - Outer membrane cobalamin receptor protein	Coenzyme transport and metabolism
+	ID=Ga0115910_100885.25;locus_tag=Ga0115910_10088513	8105	Betaproteobacteria;Burkholderiales;Comamonadaceae;Variovorax	bacterioferritin-associated ferredoxin, KO:K02192 bfd bacterioferritin-associated ferredoxin	Inorganic ion transport and metabolism
-	ID=Ga0115910_100125.155;locus_tag=Ga0115910_10012579	8100.5	Alphaproteobacteria;Sphingomonadales;Erythrobacteraceae;Porphyrobacter	outer membrane protein insertion porin family, KO:K07277 SAM50, TOB55, bamA outer membrane protein insertion porin family	Cell wall/membrane/envelope biogenesis
-	ID=Ga0115910_100125.29;locus_tag=Ga0115910_10012515	7874.5	Alphaproteobacteria;Sphingomonadales;Erythrobacteraceae;Porphyrobacter	glutamate synthase (NADPH/NADH) large chain, KO:K00265 gltB glutamate synthase (NADPH/NADH) large chain [EC:1.4.1.13 1.4.1.14]	Amino acid transport and metabolism
-	ID=Ga0115910_100561.44;locus_tag=Ga0115910_10056124	7870	Alphaproteobacteria;Sphingomonadales, uncultured	hypothetical protein	Function unknown
-	ID=Ga0115910_100017.266;locus_tag=Ga0115910_100017135	7757.7	Alphaproteobacteria;Sphingomonadales;Erythrobacteraceae;Porphyrobacter;Porphyrobacter sp. AAP82	DNA repair protein RadA/Sms, COG1066 - Predicted ATP-dependent serine protease	Posttranslational modification, protein turnover, chaperones
-	ID=Ga0115910_100407.5;locus_tag=Ga0115910_1004073	7679	Alphaproteobacteria;Sphingomonadales;Erythrobacteraceae;Porphyrobacter	hypothetical protein, pfam04325 - DUF465	Function unknown
+	ID=Ga0115910_100066.22;locus_tag=Ga0115910_10006612	7562	Alphaproteobacteria;Sphingomonadales;Erythrobacteraceae;Porphyrobacter	biopolymer transport protein ExbD, KO:K03559 exbD biopolymer transport protein ExbD	Intracellular trafficking, secretion, and vesicular transport
+	ID=Ga0115910_100057.278;locus_tag=Ga0115910_100057141	7530	Alphaproteobacteria;Sphingomonadales;Erythrobacteraceae;Porphyrobacter	large subunit ribosomal protein L34, KO:K02914 RP-L34, MRPL34, rpmH large subunit ribosomal protein L34	Translation, ribosomal structure and biogenesis
+	ID=Ga0115910_100078.49;locus_tag=Ga0115910_10007825	7526.5	Alphaproteobacteria;Sphingomonadales;Erythrobacteraceae;Porphyrobacter	MFS transporter, BCD family, chlorophyll transporter, KO:K08226 pucC MFS transporter, BCD family, chlorophyll transporter	Intracellular trafficking, secretion, and vesicular transport
+	ID=Ga0115910_100057.244;locus_tag=Ga0115910_100057124	7457.5	Alphaproteobacteria;Sphingomonadales;Erythrobacteraceae;Porphyrobacter	cardiolipin synthase, COG1502 - Phosphatidylserine/phosphatidylglycerophosphate/cardiolipin synthase or related enzyme	Lipid transport and metabolism
+	ID=Ga0115910_100078.37;locus_tag=Ga0115910_10007819	7414.5	Alphaproteobacteria;Sphingomonadales;Erythrobacteraceae;Porphyrobacter	3-vinyl bacteriochlorophyllide hydratase, pfam07284 - BCHF	Energy production and conversion
-	ID=Ga0115910_100035.505;locus_tag=Ga0115910_100035256	7366.88	Alphaproteobacteria;Sphingomonadales;Erythrobacteraceae;Porphyrobacter	elongation factor Tu,KO:K02358 tuf, TUFM elongation factor Tu	Translation, ribosomal structure and biogenesis
+	ID=Ga0115910_100181.16;locus_tag=Ga0115910_1001819	7362	Alphaproteobacteria;Sphingomonadales	Protein of unknown function (DUF3485)	Function unknown
+	ID=Ga0115910_100315.60;locus_tag=Ga0115910_10031531	7346.67	Betaproteobacteria;Burkholderiales;Comamonadaceae;Variovorax	RNA polymerase sigma-70 factor, ECF subfamily,KO:K03088 SIG3.2, rpoE RNA polymerase sigma-70 factor, ECF subfamily	Transcription
-	ID=Ga0115910_100078.190;locus_tag=Ga0115910_10007895	7316	Alphaproteobacteria;Sphingomonadales;Erythrobacteraceae;Porphyrobacter	hypothetical protein	Function unknown
-	ID=Ga0115910_100008.688;locus_tag=Ga0115910_100008349	7298.2	Alphaproteobacteria;Sphingomonadales;Erythrobacteraceae;Porphyrobacter	Autotransporter beta-domain-containing protein, pfam03797	Intracellular trafficking, secretion, and vesicular transport
+	ID=Ga0115910_100008.872;locus_tag=Ga0115910_100008443	7287.5	Alphaproteobacteria;Sphingomonadales;Erythrobacteraceae;Porphyrobacter	DNA recombination protein RmuC, KO:K09760 rmuC DNA recombination protein RmuC	Replication, recombination and repair
-	ID=Ga0115910_100006.751;locus_tag=Ga0115910_100006380	7285	Alphaproteobacteria;Sphingomonadales;Erythrobacteraceae;Porphyrobacter	Cytochrome P450, pfam00067 - p450	Secondary metabolites biosynthesis, transport and catabolism
-	ID=Ga0115910_100035.507;locus_tag=Ga0115910_100035257	7166.64	Alphaproteobacteria;Sphingomonadales;Erythrobacteraceae;Porphyrobacter	elongation factor G, KO:K02355 fusA, GFM, EFG elongation factor G	Translation, ribosomal structure and biogenesis
+	ID=Ga0115910_100008.769;locus_tag=Ga0115910_100008390	7116	Alphaproteobacteria;Sphingomonadales;Erythrobacteraceae;Porphyrobacter	hypothetical protein, KO:K06890 K06890 uncharacterized protein	General function prediction only
-	ID=Ga0115910_127053.1;locus_tag=Ga0115910_1270531	7098.5	Alphaproteobacteria;Sphingomonadales;Erythrobacteraceae;Porphyrobacter;Porphyrobacter sp.	Transposase	Mobilome: prophages, transposons
+	ID=Ga0115910_100006.706;locus_tag=Ga0115910_100006357	7043.5	Alphaproteobacteria;Sphingomonadales;Erythrobacteraceae;Porphyrobacter	Diacylglycerol kinase catalytic domain-containing protein, pfam00781 - DAGK_cat	Lipid transport and metabolism
+	ID=Ga0115910_100009.937;locus_tag=Ga0115910_100009475	6908	Alphaproteobacteria;Rhizobiales;Hyphomicrobiaceae;Devosia;Devosia sp. Root105	ATP-dependent DNA ligase, pfam01068 - DNA_ligase_A_M	Replication, recombination and repair
-	ID=Ga0115910_100016.627;locus_tag=Ga0115910_100016315	6905	Alphaproteobacteria;Sphingomonadales;Erythrobacteraceae;Porphyrobacter	hypothetical protein	Function unknown
+	ID=Ga0115910_100006.416;locus_tag=Ga0115910_100006211	6877	Alphaproteobacteria;Sphingomonadales;Erythrobacteraceae;Porphyrobacter	regulatory protein, luxR family/Autoinducer binding domain-containing protein, Bacterial regulatory proteins, luxR family	Signal transduction mechanisms
+	ID=Ga0115910_102563.7;locus_tag=Ga0115910_1025634	6757	Betaproteobacteria;Burkholderiales;Comamonadaceae;Variovorax;Variovorax paradoxus	RNA polymerase sigma-32 factor, COG0568 - DNA-directed RNA polymerase, sigma subunit (sigma70/sigma32)	Transcription
+	ID=Ga0115910_100017.203;locus_tag=Ga0115910_100017103	6735.5	Alphaproteobacteria;Sphingomonadales;Erythrobacteraceae;Porphyrobacter;Porphyrobacter sp. AAP82	two-component system, NtrC family, nitrogen regulation sensor histidine kinase NtrY, COG5000 - Signal transduction histidine kinase involved in nitrogen fixation and metabolism regulation	Signal transduction mechanisms
+	ID=Ga0115910_100017.437;locus_tag=Ga0115910_100017222	6705.17	Alphaproteobacteria;Sphingomonadales;Erythrobacteraceae;Porphyrobacter;Porphyrobacter sp. AAP82	RNA polymerase primary sigma factor, KO:K03086 SIG1, rpoD RNA polymerase primary sigma factor	Transcription
-	ID=Ga0115910_100006.738;locus_tag=Ga0115910_100006373	6676	Alphaproteobacteria;Sphingomonadales;Erythrobacteraceae;Porphyrobacter	proton-dependent oligopeptide transporter, POT family, pfam00854 - PTR2	Amino acid transport and metabolism
+	ID=Ga0115910_100066.74;locus_tag=Ga0115910_10006639	6636	Alphaproteobacteria;Sphingomonadales;Erythrobacteraceae;Porphyrobacter	iron complex outermembrane recepter protein, KO:K02014 TC.FEV.OM iron complex outermembrane recepter protein	Inorganic ion transport and metabolism
+	ID=Ga0115910_100066.20;locus_tag=Ga0115910_10006611	6559.5	Alphaproteobacteria;Sphingomonadales;Erythrobacteraceae;Porphyrobacter	biopolymer transport protein ExbD, KO:K03559 exbD biopolymer transport protein ExbD	Intracellular trafficking, secretion, and vesicular transport
-	ID=Ga0115910_100098.147;locus_tag=Ga0115910_10009877	6552	Betaproteobacteria;Burkholderiales;Comamonadaceae;Variovorax	ArsR family transcriptional regulator, pfam01022 - HTH_5	Transcription
+	ID=Ga0115910_100308.101;locus_tag=Ga0115910_10030852	6544.5	Betaproteobacteria;Burkholderiales;Comamonadaceae;Variovorax	acetolactate synthase-1/2/3 large subunit, KO:K01652 E2.2.1.6L, ilvB, ilvG, ilvI acetolactate synthase I/II/III large subunit [EC:2.2.1.6]	Amino acid transport and metabolism
+	ID=Ga0115910_100125.189;locus_tag=Ga0115910_10012596	6504.5	Alphaproteobacteria;Sphingomonadales;Erythrobacteraceae;Porphyrobacter	Secretory lipase, pfam03583 - LIP	Lipid transport and metabolism
-	ID=Ga0115910_100008.409;locus_tag=Ga0115910_100008208	6398	Alphaproteobacteria;Sphingomonadales;Erythrobacteraceae;Porphyrobacter	translation initiation factor IF-3, KO:K02520 infC, MTIF3 translation initiation factor IF-3	Translation, ribosomal structure and biogenesis
+	ID=Ga0115910_100006.625;locus_tag=Ga0115910_100006316	6396.5	Alphaproteobacteria;Sphingomonadales;Erythrobacteraceae;Porphyrobacter	Fe-S cluster assembly ATP-binding protein, KO:K09013 sufC Fe-S cluster assembly ATP-binding protein	Posttranslational modification, protein turnover, chaperones
-	ID=Ga0115910_100184.142;locus_tag=Ga0115910_10018473	6380	Betaproteobacteria;Burkholderiales;Comamonadaceae;Variovorax	hypothetical protein	Function unknown
-	ID=Ga0115910_100267.76;locus_tag=Ga0115910_10026740	6362	Betaproteobacteria;Burkholderiales;Comamonadaceae;Variovorax	hypothetical protein	Function unknown
-	ID=Ga0115910_100017.276;locus_tag=Ga0115910_100017140	6359.5	Alphaproteobacteria;Sphingomonadales;Erythrobacteraceae;Porphyrobacter;Porphyrobacter sp. AAP82	molecular chaperone Dank, KO:K04043 dnaK molecular chaperone DnaK	Posttranslational modification, protein turnover, chaperones
-	ID=Ga0115910_100008.58;locus_tag=Ga0115910_10000830	6346	Alphaproteobacteria;Sphingomonadales;Erythrobacteraceae;Porphyrobacter	L,D-transpeptidase catalytic domain/TAT (twin-arginine translocation) pathway signal sequence, pfam13645,pfam10518	Signal transduction mechanisms
-	ID=Ga0115910_100008.66;locus_tag=Ga0115910_10000834	6249	Alphaproteobacteria;Sphingomonadales;Erythrobacteraceae;Porphyrobacter	(E)-4-hydroxy-3-methylbut-2-enyl-diphosphate synthase, pfam04551 - GcpE	Lipid transport and metabolism
+	ID=Ga0115910_100008.675;locus_tag=Ga0115910_100008343	6241.5	Alphaproteobacteria;Sphingomonadales;Erythrobacteraceae;Porphyrobacter	arginine-tRNA-protein transferase, COG2935 - Arginyl-tRNA--protein-N-Asp/Glu arginylyltransferase	Posttranslational modification, protein turnover, chaperones
-	ID=Ga0115910_100485.36;locus_tag=Ga0115910_10048519	6220.75	Betaproteobacteria;Burkholderiales;Comamonadaceae;Variovorax	pilus assembly protein CpaC, COG4964 - Flp pilus assembly protein, secretin CpaC	Cell motility / Extracellular structures
-	ID=Ga0115910_100310.3;locus_tag=Ga0115910_1003102	6214	Betaproteobacteria;Burkholderiales;Comamonadaceae;Variovorax	hypothetical protein	Function unknown
+	ID=Ga0115910_100813.30;locus_tag=Ga0115910_10081316	6165	Betaproteobacteria;Burkholderiales;Comamonadaceae;Variovorax	hypothetical protein	Function unknown
-	ID=Ga0115910_100008.617;locus_tag=Ga0115910_100008314	6145.5	Alphaproteobacteria;Sphingomonadales;Erythrobacteraceae;Porphyrobacter	TonB-dependent Receptor Plug Domain/TonB dependent receptor, pfam07715,pfam00593	Inorganic ion transport and metabolism
+	ID=Ga0115910_100066.282;locus_tag=Ga0115910_100066143	6140	Alphaproteobacteria;Sphingomonadales;Erythrobacteraceae;Porphyrobacter	protein of unknown function (DUF4167)	Function unknown
+	ID=Ga0115910_100016.347;locus_tag=Ga0115910_100016175	6101	Alphaproteobacteria;Sphingomonadales;Erythrobacteraceae;Porphyrobacter	Outer membrane receptor proteins, mostly Fe transport, pfam00593 - TonB_dep_Rec	Inorganic ion transport and metabolism
+	ID=Ga0115910_100057.357;locus_tag=Ga0115910_100057181	6096	Alphaproteobacteria;Sphingomonadales;Erythrobacteraceae;Porphyrobacter	Predicted lipid-binding transport protein, Tim44 family, COG4395 - Predicted lipid-binding transport protein, Tim44 family	Lipid transport and metabolism
+	ID=Ga0115910_100381.47;locus_tag=Ga0115910_10038124	6066	Betaproteobacteria;Burkholderiales;Comamonadaceae;Variovorax	hypothetical protein	Function unknown
-	ID=Ga0115910_100016.7;locus_tag=Ga0115910_1000164	6040.5	Alphaproteobacteria;Sphingomonadales;Erythrobacteraceae;Porphyrobacter	magnesium chelatase subunit I, pfam01078 - Mg_chelatase	Coenzyme transport and metabolism
-	ID=Ga0115910_100006.3;locus_tag=Ga0115910_1000062	6032	Alphaproteobacteria;Sphingomonadales;Erythrobacteraceae;Porphyrobacter	4-hydroxyphenylpyruvate dioxygenase, KO:K00457 HPD, hppD 4-hydroxyphenylpyruvate dioxygenase [EC:1.13.11.27]	Amino acid transport and metabolism
-	ID=Ga0115910_100078.143;locus_tag=Ga0115910_10007872	5969	Alphaproteobacteria;Sphingomonadales;Erythrobacteraceae;Porphyrobacter	small subunit ribosomal protein S21, KO:K02970 RP-S21, MRPS21, rpsU small subunit ribosomal protein S21	Translation, ribosomal structure and biogenesis
-	ID=Ga0115910_100006.319;locus_tag=Ga0115910_100006161	5796.5	Alphaproteobacteria;Sphingomonadales;Erythrobacteraceae;Porphyrobacter	aldehyde dehydrogenase (NAD+), COG1012 - Acyl-CoA reductase or other NAD-dependent aldehyde dehydrogenase	Energy production and conversion
+	ID=Ga0115910_100181.126;locus_tag=Ga0115910_10018167	5794	Alphaproteobacteria;Sphingomonadales	Histidine kinase-, DNA gyrase B-, and HSP90-like ATPase/Response regulator receiver domain-containing protein/His Kinase A (phospho-acceptor) domain-containing protein/PAS fold-containing protein	Signal transduction mechanisms
-	ID=Ga0115910_100318.19;locus_tag=Ga0115910_10031810	5793	Alphaproteobacteria;Sphingomonadales;Sphingomonadaceae;Sphingobium;Sphingobium xenophagum	Phasin protein, pfam09361 - Phasin_2	Function unknown
+	ID=Ga0115910_100289.53;locus_tag=Ga0115910_10028927	5787	Betaproteobacteria;Burkholderiales;Comamonadaceae;Variovorax	putative (di)nucleoside polyphosphate hydrolase,	Defense mechanisms
+	ID=Ga0115910_100078.5;locus_tag=Ga0115910_1000783	5753.07	Alphaproteobacteria;Sphingomonadales;Erythrobacteraceae;Porphyrobacter	demethylspheroidene O-methyltransferase, pfam00891 - Methyltransf_2	Coenzyme transport and metabolism
+	ID=Ga0115910_100006.79;locus_tag=Ga0115910_10000640	5722.5	Alphaproteobacteria;Sphingomonadales;Erythrobacteraceae;Porphyrobacter	Bacteriophytochrome (light-regulated signal transduction histidine kinase)	Signal transduction mechanisms
+	ID=Ga0115910_100016.157;locus_tag=Ga0115910_10001679	5714.14	Alphaproteobacteria;Sphingomonadales;Erythrobacteraceae;Porphyrobacter	translation initiation factor IF-2, KO:K02519 infB, MTIF2 translation initiation factor IF-2	Translation, ribosomal structure and biogenesis
-	ID=Ga0115910_100078.25;locus_tag=Ga0115910_10007813	5680.5	Alphaproteobacteria;Sphingomonadales;Erythrobacteraceae;Porphyrobacter	tryptophan-rich sensory protein, KO:K07185 tspO tryptophan-rich sensory protein	Signal transduction mechanisms
-	ID=Ga0115910_100017.680;locus_tag=Ga0115910_100017346	5650	Alphaproteobacteria;Sphingomonadales;Erythrobacteraceae;Porphyrobacter;Porphyrobacter sp. AAP82	hypothetical protein	Function unknown
-	ID=Ga0115910_100035.495;locus_tag=Ga0115910_100035251	5624	Alphaproteobacteria;Sphingomonadales;Erythrobacteraceae;Porphyrobacter	large subunit ribosomal protein L2, KO:K02886 RP-L2, MRPL2, rplB large subunit ribosomal protein L2	Translation, ribosomal structure and biogenesis
+	ID=Ga0115910_100035.369;locus_tag=Ga0115910_100035187	5613.5	Alphaproteobacteria;Sphingomonadales;Erythrobacteraceae;Porphyrobacter	soluble lytic murein transglycosylase, EC:3.2.1.- - Hydrolases. Glycosylases. Glycosidases, i.e. enzymes hydrolyzing O- and S-glycosyl compounds, pfam01464 - SLT	Intracellular trafficking, secretion, and vesicular transport
-	ID=Ga0115910_100057.349;locus_tag=Ga0115910_100057177	5598	Alphaproteobacteria;Sphingomonadales;Erythrobacteraceae;Porphyrobacter	protein of unknown function (DUF4136)	Function unknown
-	ID=Ga0115910_100006.935;locus_tag=Ga0115910_100006473	5592	Alphaproteobacteria;Sphingomonadales;Erythrobacteraceae;Porphyrobacter	CarD family transcriptional regulator, COG1329 - RNA polymerase-interacting regulator, CarD/CdnL/TRCF family	Transcription
-	ID=Ga0115910_100561.31;locus_tag=Ga0115910_10056117	5574.5	Alphaproteobacteria;Sphingomonadales, uncultured	hypothetical protein	Function unknown
+	ID=Ga0115910_100006.1005;locus_tag=Ga0115910_100006508	5530.5	Alphaproteobacteria;Sphingomonadales;Erythrobacteraceae;Porphyrobacter	carboxyl-terminal processing protease, KO:K03797 E3.4.21.102, prc, ctpA carboxyl-terminal processing protease [EC:3.4.21.102]	Posttranslational modification, protein turnover, chaperones
+	ID=Ga0115910_100288.87;locus_tag=Ga0115910_10028844	5520.57	Betaproteobacteria;Burkholderiales;Comamonadaceae;Variovorax	indolepyruvate ferredoxin oxidoreductase, pfam01558 - POR	General function prediction only
+	ID=Ga0115910_100066.65;locus_tag=Ga0115910_10006634	5444	Alphaproteobacteria;Sphingomonadales;Erythrobacteraceae;Porphyrobacter	PAS fold-containing protein/protein of unknown function (DUF4118)	Signal transduction mechanisms
+	ID=Ga0115910_100078.45;locus_tag=Ga0115910_10007823	5337.5	Alphaproteobacteria;Sphingomonadales;Erythrobacteraceae;Porphyrobacter	light-independent protochlorophyllide reductase subunit L,pfam00142 - Fer4_NifH	Inorganic ion transport and metabolism
+	ID=Ga0115910_100035.91;locus_tag=Ga0115910_10003546	5320.83	Alphaproteobacteria;Sphingomonadales;Erythrobacteraceae;Porphyrobacter	hypothetical protein, COG2321 - Predicted metalloprotease	General function prediction only
-	ID=Ga0115910_100017.549;locus_tag=Ga0115910_100017278	5310	Alphaproteobacteria;Sphingomonadales;Erythrobacteraceae;Porphyrobacter;Porphyrobacter sp. AAP82	protein ImuA, KO:K14160 imuA protein ImuA	Replication, recombination and repair
-	ID=Ga0115910_100017.538;locus_tag=Ga0115910_100017273	5298.5	Alphaproteobacteria;Sphingomonadales;Erythrobacteraceae;Porphyrobacter;Porphyrobacter sp. AAP82	error-prone DNA polymerase, COG0587 - DNA polymerase III, alpha subunit	Replication, recombination and repair
-	ID=Ga0115910_101149.15;locus_tag=Ga0115910_1011498	5278.5	Betaproteobacteria;Burkholderiales;Comamonadaceae;Variovorax	molecular chaperone Dank, KO:K04043 dnaK molecular chaperone DnaK	Posttranslational modification, protein turnover, chaperones
-	ID=Ga0115910_100006.975;locus_tag=Ga0115910_100006493	5255	Alphaproteobacteria;Sphingomonadales;Erythrobacteraceae;Porphyrobacter	Uncharacterized small protein, DUF1192 family	Function unknown
-	ID=Ga0115910_100016.141;locus_tag=Ga0115910_10001671	5203	Alphaproteobacteria;Sphingomonadales;Erythrobacteraceae;Porphyrobacter	phage shock protein A, KO:K03969 pspA phage shock protein A	Transcription
+	ID=Ga0115910_100213.124;locus_tag=Ga0115910_10021364	5191	Betaproteobacteria;Burkholderiales	regulatory protein, luxR family, pfam00196 - GerE	Transcription
-	ID=Ga0115910_100035.456;locus_tag=Ga0115910_100035231	5173.5	Alphaproteobacteria;Sphingomonadales;Erythrobacteraceae;Porphyrobacter	hypothetical protein	Function unknown
+	ID=Ga0115910_100017.268;locus_tag=Ga0115910_100017136	5161.33	Alphaproteobacteria;Sphingomonadales;Erythrobacteraceae;Porphyrobacter;Porphyrobacter sp. AAP82	Protein of unknown function (DUF3376)/Patatin-like phospholipase, pfam01734 - Patatin	General function prediction only
+	ID=Ga0115910_100006.742;locus_tag=Ga0115910_100006375	5161	Alphaproteobacteria;Sphingomonadales;Erythrobacteraceae;Porphyrobacter	integration host factor subunit beta, pfam00216 - Bac_DNA_binding	Replication, recombination and repair
-	ID=Ga0115910_100008.27;locus_tag=Ga0115910_10000814	5105	Alphaproteobacteria;Sphingomonadales;Erythrobacteraceae;Porphyrobacter	catalase-peroxidase, KO:K03782 katG catalase-peroxidase [EC:1.11.1.21]	Inorganic ion transport and metabolism
+	ID=Ga0115910_100270.83;locus_tag=Ga0115910_10027043	5086	Alphaproteobacteria;Sphingomonadales, uncultured	hypothetical protein	Function unknown
+	ID=Ga0115910_100561.48;locus_tag=Ga0115910_10056126	5076	Alphaproteobacteria;Sphingomonadales, uncultured	ChAPs (Chs5p-Arf1p-binding protein)/Tetratricopeptide repeat-containing protein/Tetratricopeptide repeat-containing protein	Posttranslational modification, protein turnover, chaperones
-	ID=Ga0115910_100741.29;locus_tag=Ga0115910_10074115	5047.39	Betaproteobacteria;Burkholderiales;Comamonadaceae;Variovorax;Variovorax paradoxus	glycerol-3-phosphate dehydrogenase	Energy production and conversion
+	ID=Ga0115910_100353.58;locus_tag=Ga0115910_10035330	5020.95	Betaproteobacteria;Burkholderiales;Comamonadaceae;Variovorax	benzoyl-CoA 2,3-dioxygenase component B, KO:K15512 boxB benzoyl-CoA 2,3-epoxidase component B [EC:1.14.13.208]	General function prediction only
-	ID=Ga0115910_100068.346;locus_tag=Ga0115910_100068178	4990	Betaproteobacteria;Burkholderiales;Comamonadaceae;Variovorax	hypothetical protein	Function unknown
+	ID=Ga0115910_100006.21;locus_tag=Ga0115910_10000611	4982.17	Alphaproteobacteria;Sphingomonadales;Erythrobacteraceae;Porphyrobacter	Predicted flavoprotein CzcO associated with the cation diffusion facilitator CzcD, pfam13738 - Pyr_redox_3	Inorganic ion transport and metabolism
+	ID=Ga0115910_100006.999;locus_tag=Ga0115910_100006505	4981	Alphaproteobacteria;Sphingomonadales;Erythrobacteraceae;Porphyrobacter	ribosome-associated protein,KO:K09710 ybeB ribosome-associated protein	Translation, ribosomal structure and biogenesis
+	ID=Ga0115910_100006.53;locus_tag=Ga0115910_10000627	4976	Alphaproteobacteria;Sphingomonadales;Erythrobacteraceae;Porphyrobacter	fatty-acyl-CoA synthase, KO:K00666 K00666 fatty-acyl-CoA synthase [EC:6.2.1.-]	Lipid transport and metabolism
-	ID=Ga0115910_100006.879;locus_tag=Ga0115910_100006445	4883.5	Alphaproteobacteria;Sphingomonadales;Erythrobacteraceae;Porphyrobacter	DNA polymerase-3 subunit epsilon, KO:K02342 DPO3E, dnaQ DNA polymerase III subunit epsilon [EC:2.7.7.7]	Replication, recombination and repair
-	ID=Ga0115910_100270.79;locus_tag=Ga0115910_10027041	4869	Alphaproteobacteria;Sphingomonadales, uncultured	Histidine kinase-, DNA gyrase B-, and HSP90-like ATPase/Response regulator receiver domain-containing protein/PAS domain-containing protein/PAS fold-containing protein/His Kinase A (phospho-acceptor) domain-containing protein/PAS fold-containing protein	Signal transduction mechanisms
-	ID=Ga0115910_100888.28;locus_tag=Ga0115910_10088816	4855.14	Betaproteobacteria;Burkholderiales	ParD-like antitoxin of type II toxin-antitoxin system, pfam11903	Defense mechanisms
-	ID=Ga0115910_100008.523;locus_tag=Ga0115910_100008267	4813	Alphaproteobacteria;Sphingomonadales;Erythrobacteraceae;Porphyrobacter	DNA-binding transcriptional regulator, LacI/PurR family	Transcription
+	ID=Ga0115910_100098.149;locus_tag=Ga0115910_10009878	4763.5	Betaproteobacteria;Burkholderiales;Comamonadaceae;Variovorax	Glyoxylase, beta-lactamase superfamily II, pfam00753 - Lactamase_B	Defense mechanisms
-	ID=Ga0115910_100063.23;locus_tag=Ga0115910_10006312	4746	Alphaproteobacteria;Sphingomonadales;Erythrobacteraceae;Porphyrobacter	hypothetical protein	Function unknown
+	ID=Ga0115910_100016.361;locus_tag=Ga0115910_100016182	4743	Alphaproteobacteria;Sphingomonadales;Erythrobacteraceae;Porphyrobacter	hypothetical protein	Function unknown
+	ID=Ga0115910_100068.331;locus_tag=Ga0115910_100068170	4726.5	Betaproteobacteria;Burkholderiales;Comamonadaceae;Variovorax	Predicted RNA binding protein YcfA, dsRBD-like fold, HicA-like mRNA interferase family, pfam07927 - HicA_toxin	General function prediction only
-	ID=Ga0115910_100017.183;locus_tag=Ga0115910_10001793	4714	Alphaproteobacteria;Sphingomonadales;Erythrobacteraceae;Porphyrobacter;Porphyrobacter sp. AAP82	DNA gyrase subunit A, COG0188 - DNA gyrase/topoisomerase IV, subunit A	Replication, recombination and repair
-	ID=Ga0115910_100006.406;locus_tag=Ga0115910_100006206	4698.75	Alphaproteobacteria;Sphingomonadales;Erythrobacteraceae;Porphyrobacter	ribonucleoside-diphosphate reductase beta chain, pfam00268 - Ribonuc_red_sm	Nucleotide transport and metabolism
-	ID=Ga0115910_100181.79;locus_tag=Ga0115910_10018143	4695	Alphaproteobacteria;Sphingomonadales	hypothetical protein	Function unknown
-	ID=Ga0115910_100066.226;locus_tag=Ga0115910_100066115	4689	Alphaproteobacteria;Sphingomonadales;Erythrobacteraceae;Porphyrobacter	Helix-turn-helix domain-containing protein, pfam12833 - HTH_18	Transcription
+	ID=Ga0115910_100078.261;locus_tag=Ga0115910_100078132	4680	Alphaproteobacteria;Sphingomonadales;Erythrobacteraceae;Porphyrobacter	hypothetical protein	Function unknown
-	ID=Ga0115910_101149.7;locus_tag=Ga0115910_1011494	4651.5	Betaproteobacteria;Burkholderiales;Comamonadaceae;Variovorax	stage V sporulation protein R, KO:K06415 spoVR stage V sporulation protein R	Cell cycle control, cell division, chromosome partitioning
-	ID=Ga0115910_100078.223;locus_tag=Ga0115910_100078112	4640	Alphaproteobacteria;Sphingomonadales;Erythrobacteraceae;Porphyrobacter	trigger factor, COG0544 - FKBP-type peptidyl-prolyl cis-trans isomerase (trigger factor)	Posttranslational modification, protein turnover, chaperones
+	ID=Ga0115910_100078.15;locus_tag=Ga0115910_1000788	4623	Alphaproteobacteria;Sphingomonadales;Erythrobacteraceae;Porphyrobacter	light-harvesting complex 1 beta chain, KO:K08927 pufB light-harvesting complex 1 beta chain	Energy production and conversion
+	ID=Ga0115910_100285.77;locus_tag=Ga0115910_10028539	4621.5	Betaproteobacteria;Burkholderiales;Comamonadaceae;Variovorax	Rrf2 family transcriptional regulator, iron-sulfur cluster assembly transcription factor,KO:K13643 iscR Rrf2 family transcriptional regulator, iron-sulfur cluster assembly transcription factor	Transcription
+	ID=Ga0115910_100931.9;locus_tag=Ga0115910_1009316	4610.33	Betaproteobacteria;Burkholderiales;Comamonadaceae;Variovorax	aconitate hydratase, EC:4.2.1.3 - Aconitate hydratase	Energy production and conversion
-	ID=Ga0115910_100017.652;locus_tag=Ga0115910_100017332	4610	Alphaproteobacteria;Sphingomonadales;Erythrobacteraceae;Porphyrobacter;Porphyrobacter sp. AAP82	hypothetical protein	Function unknown
-	ID=Ga0115910_100485.32;locus_tag=Ga0115910_10048517	4598.5	Betaproteobacteria;Burkholderiales;Comamonadaceae;Variovorax	pilus assembly protein CpaF, pfam00437 - T2SSE	Cell motility / Extracellular structures
-	ID=Ga0115910_100017.650;locus_tag=Ga0115910_100017331	4585	Alphaproteobacteria;Sphingomonadales;Erythrobacteraceae;Porphyrobacter;Porphyrobacter sp. AAP82	preprotein translocase subunit SecA, COG0653 - Preprotein translocase subunit SecA (ATPase, RNA helicase)	Intracellular trafficking, secretion, and vesicular transport
-	ID=Ga0115910_100078.101;locus_tag=Ga0115910_10007851	4570	Alphaproteobacteria;Sphingomonadales;Erythrobacteraceae;Porphyrobacter	cytochrome c, pfam00034 - Cytochrom_C	Energy production and conversion
+	ID=Ga0115910_100063.315;locus_tag=Ga0115910_100063160	4567.07	Alphaproteobacteria;Sphingomonadales;Erythrobacteraceae;Porphyrobacter	OmpA family protein, pfam00691 - OmpA	Intracellular trafficking, secretion, and vesicular transport
+	ID=Ga0115910_100008.531;locus_tag=Ga0115910_100008271	4561	Alphaproteobacteria;Sphingomonadales;Erythrobacteraceae;Porphyrobacter	fructokinase, COG1940 - Sugar kinase of the NBD/HSP70 family, may contain an N-terminal HTH domain	Carbohydrate transport and metabolism
-	ID=Ga0115910_100035.501;locus_tag=Ga0115910_100035254	4554.75	Alphaproteobacteria;Sphingomonadales;Erythrobacteraceae;Porphyrobacter	large subunit ribosomal protein L3, KO:K02906 RP-L3, MRPL3, rplC large subunit ribosomal protein L3	Translation, ribosomal structure and biogenesis
+	ID=Ga0115910_100006.997;locus_tag=Ga0115910_100006504	4542.5	Alphaproteobacteria;Sphingomonadales;Erythrobacteraceae;Porphyrobacter	nicotinate-nucleotide adenylyltransferase, pfam01467 - CTP_transf_like	Coenzyme transport and metabolism
-	ID=Ga0115910_100063.206;locus_tag=Ga0115910_100063105	4541	Alphaproteobacteria;Sphingomonadales;Erythrobacteraceae;Porphyrobacter	hypothetical protein	Function unknown
-	ID=Ga0115910_100006.679;locus_tag=Ga0115910_100006343	4540.5	Alphaproteobacteria;Sphingomonadales;Erythrobacteraceae;Porphyrobacter	two-component system, LytT family, response regulator,	Transcription
+	ID=Ga0115910_100006.863;locus_tag=Ga0115910_100006437	4532.5	Alphaproteobacteria;Sphingomonadales;Erythrobacteraceae;Porphyrobacter	CBS domain-containing protein, pfam00571 - CBS	Signal transduction mechanisms
-	ID=Ga0115910_100078.219;locus_tag=Ga0115910_100078110	4530.33	Alphaproteobacteria;Sphingomonadales;Erythrobacteraceae;Porphyrobacter	ATP-dependent Clp protease, protease subunit, pfam00574 - CLP_protease	Posttranslational modification, protein turnover, chaperones
-	ID=Ga0115910_100035.450;locus_tag=Ga0115910_100035228	4525	Alphaproteobacteria;Sphingomonadales;Erythrobacteraceae;Porphyrobacter	DNA-directed RNA polymerase subunit alpha, KO:K03040 rpoA DNA-directed RNA polymerase subunit alpha [EC:2.7.7.6]	Transcription
+	ID=Ga0115910_100309.41;locus_tag=Ga0115910_10030921	4521.5	Betaproteobacteria;Burkholderiales;Comamonadaceae;Variovorax	RNA polymerase sigma-70 factor, ECF subfamily, COG1595 - DNA-directed RNA polymerase specialized sigma subunit, sigma24 family	Transcription
+	ID=Ga0115910_100078.47;locus_tag=Ga0115910_10007824	4518	Alphaproteobacteria;Sphingomonadales;Erythrobacteraceae;Porphyrobacter	magnesium-protoporphyrin O-methyltransferase, COG2227 - 2-polyprenyl-3-methyl-5-hydroxy-6-metoxy-1,4-benzoquinol methylase	Coenzyme transport and metabolism
+	ID=Ga0115910_100035.428;locus_tag=Ga0115910_100035217	4513.2	Alphaproteobacteria;Sphingomonadales;Erythrobacteraceae;Porphyrobacter	2-oxoglutarate dehydrogenase E1 component, COG0567 - 2-oxoglutarate dehydrogenase complex, dehydrogenase (E1) component, and related enzymes	Energy production and conversion
-	ID=Ga0115910_100267.78;locus_tag=Ga0115910_10026741	4502.67	Betaproteobacteria;Burkholderiales;Comamonadaceae;Variovorax	Membrane protein TerC, possibly involved in tellurium resistance, pfam03741 - TerC	Inorganic ion transport and metabolism
+	ID=Ga0115910_100017.207;locus_tag=Ga0115910_100017105	4460.5	Alphaproteobacteria;Sphingomonadales;Erythrobacteraceae;Porphyrobacter;Porphyrobacter sp. AAP82	two-component system, NtrC family, nitrogen regulation response regulator NtrX, COG2204 - DNA-binding transcriptional response regulator, NtrC family, contains REC, AAA-type ATPase, and a Fis-type DNA-binding domains	Signal transduction mechanisms
+	ID=Ga0115910_100333.49;locus_tag=Ga0115910_10033325	4459.83	Betaproteobacteria;Burkholderiales;Comamonadaceae;Variovorax	ribonucleoside-diphosphate reductase beta chain, pfam00268 - Ribonuc_red_sm	Nucleotide transport and metabolism
-	ID=Ga0115910_100008.601;locus_tag=Ga0115910_100008306	4442	Alphaproteobacteria;Sphingomonadales;Erythrobacteraceae;Porphyrobacter	TonB dependent receptor/TonB-dependent Receptor Plug Domain	Inorganic ion transport and metabolism
+	ID=Ga0115910_100008.551;locus_tag=Ga0115910_100008281	4422.5	Alphaproteobacteria;Sphingomonadales;Erythrobacteraceae;Porphyrobacter	hypothetical protein	Function unknown
+	ID=Ga0115910_100035.268;locus_tag=Ga0115910_100035136	4421	Alphaproteobacteria;Sphingomonadales;Erythrobacteraceae;Porphyrobacter	small subunit ribosomal protein S1, KO:K02945 RP-S1, rpsA small subunit ribosomal protein S1	Translation, ribosomal structure and biogenesis
+	ID=Ga0115910_100006.1037;locus_tag=Ga0115910_100006524	4409.62	Alphaproteobacteria;Sphingomonadales;Erythrobacteraceae;Porphyrobacter	Multidrug efflux pump subunit AcrB, pfam00873 - ACR_tran	Defense mechanisms
-	ID=Ga0115910_100125.171;locus_tag=Ga0115910_10012587	4377	Alphaproteobacteria;Sphingomonadales;Erythrobacteraceae;Porphyrobacter	small subunit ribosomal protein S2, KO:K02967 RP-S2, MRPS2, rpsB small subunit ribosomal protein S2	Translation, ribosomal structure and biogenesis
-	ID=Ga0115910_101149.9;locus_tag=Ga0115910_1011495	4366.5	Betaproteobacteria;Burkholderiales;Comamonadaceae;Variovorax	hypothetical protein, COG2718 - Uncharacterized conserved protein YeaH/YhbH, required for sporulation, DUF444 family	General function prediction only
+	ID=Ga0115910_100161.39;locus_tag=Ga0115910_10016120	4366	Betaproteobacteria;Burkholderiales;Comamonadaceae;Variovorax	fatty-acyl-CoA synthase,EC:6.2.1.- - Ligases. Forming carbon-sulfur bonds. Acid--thiol ligases	Lipid transport and metabolism
+	ID=Ga0115910_100006.1035;locus_tag=Ga0115910_100006523	4361	Alphaproteobacteria;Sphingomonadales;Erythrobacteraceae;Porphyrobacter	Multidrug efflux pump subunit AcrA (membrane-fusion protein), pfam16576 - HlyD_D23	Defense mechanisms
-	ID=Ga0115910_129902.3;locus_tag=Ga0115910_1299022	4350	Bacteria; uncultured	hypothetical protein	Function unknown
+	ID=Ga0115910_100285.79;locus_tag=Ga0115910_10028540	4329.75	Betaproteobacteria;Burkholderiales;Comamonadaceae;Variovorax	cysteine desulfurase, pfam00266 - Aminotran_5	Amino acid transport and metabolism
-	ID=Ga0115910_100016.393;locus_tag=Ga0115910_100016198	4322	Alphaproteobacteria;Sphingomonadales;Erythrobacteraceae;Porphyrobacter	peptidyl-prolyl cis-trans isomerase SurA, KO:K03771 surA peptidyl-prolyl cis-trans isomerase SurA [EC:5.2.1.8]	Function unknown
-	ID=Ga0115910_100006.663;locus_tag=Ga0115910_100006335	4285.5	Alphaproteobacteria;Sphingomonadales;Erythrobacteraceae;Porphyrobacter	large subunit ribosomal protein L28, KO:K02902 RP-L28, MRPL28, rpmB large subunit ribosomal protein L28	Translation, ribosomal structure and biogenesis
+	ID=Ga0115910_101068.7;locus_tag=Ga0115910_1010684	4280	Betaproteobacteria;Burkholderiales;Comamonadaceae;Variovorax	glutamate/aspartate transport system substrate-binding protein, pfam00497 - SBP_bac_3, ABC-type amino acid transport/signal transduction system, periplasmic component/domain	Amino acid transport and metabolism
-	ID=Ga0115910_100035.477;locus_tag=Ga0115910_100035242	4272	Alphaproteobacteria;Sphingomonadales;Erythrobacteraceae;Porphyrobacter	large subunit ribosomal protein L5, KO:K02931 RP-L5, MRPL5, rplE large subunit ribosomal protein L5	Translation, ribosomal structure and biogenesis
+	ID=Ga0115910_100035.169;locus_tag=Ga0115910_10003585	4250	Alphaproteobacteria;Sphingomonadales;Erythrobacteraceae;Porphyrobacter	Pimeloyl-ACP methyl ester carboxylesterase, COG0596 - Pimeloyl-ACP methyl ester carboxylesterase	Coenzyme transport and metabolism
-	ID=Ga0115910_100035.151;locus_tag=Ga0115910_10003576	4243	Alphaproteobacteria;Sphingomonadales;Erythrobacteraceae;Porphyrobacter	outer membrane protein assembly factor BamD, KO:K05807 bamD outer membrane protein assembly factor BamD	Cell wall/membrane/envelope biogenesis
+	ID=Ga0115910_100006.563;locus_tag=Ga0115910_100006285	4241	Alphaproteobacteria;Sphingomonadales;Erythrobacteraceae;Porphyrobacter	phenylalanine-4-hydroxylase, KO:K00500 phhA, PAH [EC:1.14.16.1]	Amino acid transport and metabolism
+	ID=Ga0115910_100184.37;locus_tag=Ga0115910_10018419	4226.5	Betaproteobacteria;Burkholderiales;Comamonadaceae;Variovorax	glutamate synthase (NADPH/NADH) large chain/glutamate synthase (ferredoxin)	Amino acid transport and metabolism
+	ID=Ga0115910_100008.761;locus_tag=Ga0115910_100008386	4225.14	Alphaproteobacteria;Sphingomonadales;Erythrobacteraceae;Porphyrobacter	cell division protein FtsZ, pfam00091 - Tubulin	Cell cycle control, cell division, chromosome partitioning
+	ID=Ga0115910_100006.497;locus_tag=Ga0115910_100006252	4209	Alphaproteobacteria;Sphingomonadales;Erythrobacteraceae;Porphyrobacter	Outer membrane receptor proteins, mostly Fe transport, pfam00593 - TonB_dep_Rec	Inorganic ion transport and metabolism
-	ID=Ga0115910_100016.143;locus_tag=Ga0115910_10001672	4200.5	Alphaproteobacteria;Sphingomonadales;Erythrobacteraceae;Porphyrobacter	hypothetical protein	Function unknown
-	ID=Ga0115910_100006.17;locus_tag=Ga0115910_1000069	4188	Alphaproteobacteria;Sphingomonadales;Erythrobacteraceae;Porphyrobacter	Outer membrane receptor proteins, mostly Fe transport, pfam00593 - TonB_dep_Rec	Inorganic ion transport and metabolism
-	ID=Ga0115910_100275.83;locus_tag=Ga0115910_10027542	4179	Betaproteobacteria;Burkholderiales	hypothetical protein	Function unknown
-	ID=Ga0115910_100035.288;locus_tag=Ga0115910_100035146	4173.5	Alphaproteobacteria;Sphingomonadales;Erythrobacteraceae;Porphyrobacter	YnbE-like lipoprotein, pfam13617 - Lipoprotein_19	Function unknown
-	ID=Ga0115910_100078.95;locus_tag=Ga0115910_10007848	4160.5	Alphaproteobacteria;Sphingomonadales;Erythrobacteraceae;Porphyrobacter	iron complex outermembrane recepter protein,COG1629 - Outer membrane receptor proteins, mostly Fe transport	Inorganic ion transport and metabolism
-	ID=Ga0115910_100006.726;locus_tag=Ga0115910_100006367	4160	Alphaproteobacteria;Sphingomonadales;Erythrobacteraceae;Porphyrobacter	phospholipid-binding lipoprotein MlaA, pfam04333 - MlaA	Intracellular trafficking, secretion, and vesicular transport
-	ID=Ga0115910_100035.241;locus_tag=Ga0115910_100035122	4150.5	Alphaproteobacteria;Sphingomonadales;Erythrobacteraceae;Porphyrobacter	large subunit ribosomal protein L19, KO:K02884 RP-L19, MRPL19, rplS large subunit ribosomal protein L19	Translation, ribosomal structure and biogenesis
-	ID=Ga0115910_100008.651;locus_tag=Ga0115910_100008331	4145.5	Alphaproteobacteria;Sphingomonadales;Erythrobacteraceae;Porphyrobacter	4-hydroxy-3-methylbut-2-enyl diphosphate reductase	Lipid transport and metabolism
+	ID=Ga0115910_100006.629;locus_tag=Ga0115910_100006318	4143.5	Alphaproteobacteria;Sphingomonadales;Erythrobacteraceae;Porphyrobacter	Fe-S cluster assembly protein SufD, pfam01458 - UPF0051	Posttranslational modification, protein turnover, chaperones
+	ID=Ga0115910_100361.57;locus_tag=Ga0115910_10036129	4137	Betaproteobacteria;Burkholderiales;Comamonadaceae;Variovorax	TRAP-type mannitol/chloroaromatic compound transport system, substrate-binding protein, pfam03480 - DctP	Secondary metabolites biosynthesis, transport and catabolism
+	ID=Ga0115910_100373.13;locus_tag=Ga0115910_1003737	4112	Betaproteobacteria;Burkholderiales;Comamonadaceae;Variovorax	hypothetical protein	Function unknown
+	ID=Ga0115910_100057.363;locus_tag=Ga0115910_100057184	4095	Alphaproteobacteria;Sphingomonadales;Erythrobacteraceae;Porphyrobacter	Uncharacterized membrane protein YeaQ/YmgE, transglycosylase-associated protein family, COG2261 - Uncharacterized membrane protein YeaQ/YmgE, transglycosylase-associated protein family	General function prediction only
-	ID=Ga0115910_100207.81;locus_tag=Ga0115910_10020741	4093.5	Betaproteobacteria;Burkholderiales;Comamonadaceae;Variovorax	NitT/TauT family transport system substrate-binding protein,KO:K02051 ABC.SN.S NitT/TauT family transport system substrate-binding protein	Inorganic ion transport and metabolism
+	ID=Ga0115910_100006.617;locus_tag=Ga0115910_100006312	4087	Alphaproteobacteria;Sphingomonadales;Erythrobacteraceae;Porphyrobacter	DNA-binding transcriptional regulator, IscR family, pfam02082 - Rrf2	Transcription
-	ID=Ga0115910_100167.141;locus_tag=Ga0115910_10016771	4085	Betaproteobacteria;Burkholderiales;Comamonadaceae;Variovorax	hypothetical protein	Function unknown
-	ID=Ga0115910_100006.467;locus_tag=Ga0115910_100006237	4075	Alphaproteobacteria;Sphingomonadales;Erythrobacteraceae;Porphyrobacter	DNA-binding transcriptional regulator, AcrR family	Transcription
-	ID=Ga0115910_100035.81;locus_tag=Ga0115910_10003541	4074.5	Alphaproteobacteria;Sphingomonadales;Erythrobacteraceae;Porphyrobacter	Cytochrome c-type biogenesis protein CcmH/NrfG, pfam13432 - TPR_16	Energy production and conversion
+	ID=Ga0115910_100017.373;locus_tag=Ga0115910_100017189	4049.5	Alphaproteobacteria;Sphingomonadales;Erythrobacteraceae;Porphyrobacter;Porphyrobacter sp. AAP82	hypothetical protein, COG3735 - Uncharacterized conserved protein YbaP, TraB family	Function unknown
-	ID=Ga0115910_100114.195;locus_tag=Ga0115910_10011499	4043.5	Alphaproteobacteria;Sphingomonadales	membrane fusion protein, cobalt-zinc-cadmium efflux system, KO:K15727 czcB membrane fusion protein, cobalt-zinc-cadmium efflux system	Cell wall/membrane/envelope biogenesis
+	ID=Ga0115910_100016.155;locus_tag=Ga0115910_10001678	4042	Alphaproteobacteria;Sphingomonadales;Erythrobacteraceae;Porphyrobacter	hypothetical protein, KO:K07742 ylxR uncharacterized protein	Function unknown
-	ID=Ga0115910_100198.77;locus_tag=Ga0115910_10019843	4039	Betaproteobacteria;Burkholderiales	Cupin domain protein, COG1917 - Cupin domain protein related to quercetin dioxygenase	General function prediction only
+	ID=Ga0115910_100006.505;locus_tag=Ga0115910_100006256	4032	Alphaproteobacteria;Sphingomonadales;Erythrobacteraceae;Porphyrobacter	DNA segregation ATPase FtsK/SpoIIIE, S-DNA-T family,KO:K03466 ftsK, spoIIIE DNA segregation ATPase FtsK/SpoIIIE, S-DNA-T family	Cell cycle control, cell division, chromosome partitioning
-	ID=Ga0115910_100114.127;locus_tag=Ga0115910_10011465	4027	Alphaproteobacteria;Sphingomonadales	cytochrome d ubiquinol oxidase subunit I, EC:1.10.3.- - Oxidoreductases. Acting on diphenols and related substances as donors. With oxygen as acceptor	Energy production and conversion
-	ID=Ga0115910_100066.53;locus_tag=Ga0115910_10006628	4025.5	Alphaproteobacteria;Sphingomonadales;Erythrobacteraceae;Porphyrobacter	Outer membrane receptor proteins, mostly Fe transport, pfam00593 - TonB_dep_Rec	Inorganic ion transport and metabolism
+	ID=Ga0115910_100008.413;locus_tag=Ga0115910_100008210	4006	Alphaproteobacteria;Sphingomonadales;Erythrobacteraceae;Porphyrobacter	coproporphyrinogen III oxidase, pfam01218 - Coprogen_oxidas	Coenzyme transport and metabolism
+	ID=Ga0115910_100181.143;locus_tag=Ga0115910_10018175	3995	Alphaproteobacteria;Sphingomonadales	hypothetical protein	Function unknown
+	ID=Ga0115910_100016.577;locus_tag=Ga0115910_100016290	3983	Alphaproteobacteria;Sphingomonadales;Erythrobacteraceae;Porphyrobacter	3-deoxy-7-phosphoheptulonate synthase, pfam01474 - DAHP_synth_2	Amino acid transport and metabolism
+	ID=Ga0115910_100035.37;locus_tag=Ga0115910_10003519	3982	Alphaproteobacteria;Sphingomonadales;Erythrobacteraceae;Porphyrobacter	Transglycosylase SLT domain-containing protein, pfam01464 - SLT	Intracellular trafficking, secretion, and vesicular transport
-	ID=Ga0115910_100293.68;locus_tag=Ga0115910_10029334	3963	Betaproteobacteria;Burkholderiales;Comamonadaceae;Variovorax	hypothetical protein	Function unknown
+	ID=Ga0115910_100017.318;locus_tag=Ga0115910_100017161	3957.83	Alphaproteobacteria;Sphingomonadales;Erythrobacteraceae;Porphyrobacter;Porphyrobacter sp. AAP82	hypothetical protein, COG3825 - Uncharacterized conserved protein, contains von Willebrand factor type A (vWA) domain	Function unknown
+	ID=Ga0115910_100181.110;locus_tag=Ga0115910_10018159	3954	Alphaproteobacteria;Sphingomonadales	PEP-CTERM motif-containing protein, pfam07589 - VPEP	Exopolysaccharide-associated protein
+	ID=Ga0115910_100078.113;locus_tag=Ga0115910_10007857	3952	Alphaproteobacteria;Sphingomonadales;Erythrobacteraceae;Porphyrobacter	putative ABC transport system ATP-binding protein, COG2274 - ABC-type bacteriocin/lantibiotic exporters, contain an N-terminal double-glycine peptidase domain	Defense mechanisms
-	ID=Ga0115910_100485.34;locus_tag=Ga0115910_10048518	3946.5	Betaproteobacteria;Burkholderiales;Comamonadaceae;Variovorax	pilus assembly protein CpaE, KO:K02282 cpaE, tadZ pilus assembly protein CpaE	Cell motility / Extracellular structures
-	ID=Ga0115910_100035.489;locus_tag=Ga0115910_100035248	3941	Alphaproteobacteria;Sphingomonadales;Erythrobacteraceae;Porphyrobacter	small subunit ribosomal protein S3, KO:K02982 RP-S3, rpsC small subunit ribosomal protein S3	Translation, ribosomal structure and biogenesis
+	ID=Ga0115910_100035.399;locus_tag=Ga0115910_100035202	3939	Alphaproteobacteria;Sphingomonadales;Erythrobacteraceae;Porphyrobacter	rare lipoprotein A, KO:K03642 rlpA rare lipoprotein A , pfam03330 - DPBB_1	Defense mechanisms
+	ID=Ga0115910_100485.10;locus_tag=Ga0115910_1004856	3933.33	Betaproteobacteria;Burkholderiales;Comamonadaceae;Variovorax	ATP-binding cassette, subfamily C, LapB, COG2274 - ABC-type bacteriocin/lantibiotic exporters, contain an N-terminal double-glycine peptidase domain	Intracellular trafficking, secretion, and vesicular transport
-	ID=Ga0115910_100063.234;locus_tag=Ga0115910_100063119	3898.67	Alphaproteobacteria;Sphingomonadales;Erythrobacteraceae;Porphyrobacter	cytochrome c oxidase subunit 1, Heme/copper-type cytochrome/quinol oxidase, subunit 1	Energy production and conversion
+	ID=Ga0115910_100008.415;locus_tag=Ga0115910_100008211	3894.5	Alphaproteobacteria;Sphingomonadales;Erythrobacteraceae;Porphyrobacter	GTP pyrophosphokinase, COG0317 - (p)ppGpp synthase/hydrolase, HD superfamily	Transcription
+	ID=Ga0115910_100006.495;locus_tag=Ga0115910_100006251	3886.5	Alphaproteobacteria;Sphingomonadales;Erythrobacteraceae;Porphyrobacter	[protein-PII] uridylyltransferase	Posttranslational modification, protein turnover, chaperones
-	ID=Ga0115910_100125.157;locus_tag=Ga0115910_10012580	3879	Alphaproteobacteria;Sphingomonadales;Erythrobacteraceae;Porphyrobacter	regulator of sigma E protease, COG0750 - Membrane-associated protease RseP, regulator of RpoE activity, pfam02163 - Peptidase_M50	Transcription
+	ID=Ga0115910_104235.7;locus_tag=Ga0115910_1042354	3878.5	Betaproteobacteria;Burkholderiales;Comamonadaceae;Variovorax	iron-sulfur cluster insertion protein, Fe-S cluster assembly iron-binding protein IscA, pfam01521 - Fe-S_biosyn	Posttranslational modification, protein turnover, chaperones
-	ID=Ga0115910_100561.29;locus_tag=Ga0115910_10056116	3877	Alphaproteobacteria;Sphingomonadales, uncultured	DNA repair protein RadC, COG2003 - DNA repair protein RadC, contains a helix-hairpin-helix DNA-binding motif	Replication, recombination and repair
-	ID=Ga0115910_100017.116;locus_tag=Ga0115910_10001759	3864.5	Alphaproteobacteria;Sphingomonadales;Erythrobacteraceae;Porphyrobacter;Porphyrobacter sp. AAP82	citrate synthase, KO:K01647 CS, gltA citrate synthase [EC:2.3.3.1]	Energy production and conversion
+	ID=Ga0115910_100057.262;locus_tag=Ga0115910_100057133	3861	Alphaproteobacteria;Sphingomonadales;Erythrobacteraceae;Porphyrobacter	large subunit ribosomal protein L36, KO:K02919 RP-L36, MRPL36, rpmJ large subunit ribosomal protein L36	Translation, ribosomal structure and biogenesis
+	ID=Ga0115910_100006.989;locus_tag=Ga0115910_100006500	3855	Alphaproteobacteria;Sphingomonadales;Erythrobacteraceae;Porphyrobacter	long-chain acyl-CoA synthetase, EC:6.2.1.3 - Long-chain-fatty-acid--CoA ligase	Lipid transport and metabolism
+	ID=Ga0115910_100008.888;locus_tag=Ga0115910_100008451	3846	Alphaproteobacteria;Sphingomonadales;Erythrobacteraceae;Porphyrobacter	phosphoenolpyruvate carboxykinase (ATP), pfam01293 - PEPCK_ATP	Energy production and conversion
+	ID=Ga0115910_100006.523;locus_tag=Ga0115910_100006265	3840	Alphaproteobacteria;Sphingomonadales;Erythrobacteraceae;Porphyrobacter	Xaa-Pro aminopeptidase, pfam00557 - Peptidase_M24	Amino acid transport and metabolism
+	ID=Ga0115910_100006.786;locus_tag=Ga0115910_100006398	3828.5	Alphaproteobacteria;Sphingomonadales;Erythrobacteraceae;Porphyrobacter	threonyl-tRNA synthetase, KO:K01868 TARS, thrS threonyl-tRNA synthetase [EC:6.1.1.3]	Translation, ribosomal structure and biogenesis
+	ID=Ga0115910_100361.61;locus_tag=Ga0115910_10036131	3802	Betaproteobacteria;Burkholderiales;Comamonadaceae;Variovorax	TRAP-type mannitol/chloroaromatic compound transport system, large permease component, pfam06808 - DctM	Secondary metabolites biosynthesis, transport and catabolism
+	ID=Ga0115910_100035.383;locus_tag=Ga0115910_100035194	3801.5	Alphaproteobacteria;Sphingomonadales;Erythrobacteraceae;Porphyrobacter	Glycine zipper 2TM domain-containing protein, pfam05433 - Rick_17kDa_Anti	Function unknown
+	ID=Ga0115910_100017.441;locus_tag=Ga0115910_100017224	3787.5	Alphaproteobacteria;Sphingomonadales;Erythrobacteraceae;Porphyrobacter;Porphyrobacter sp. AAP82	glycine hydroxymethyltransferase, EC:2.1.2.1 - Glycine hydroxymethyltransferase	Amino acid transport and metabolism
-	ID=Ga0115910_100006.993;locus_tag=Ga0115910_100006502	3779.5	Alphaproteobacteria;Sphingomonadales;Erythrobacteraceae;Porphyrobacter	Peptidase family M23, pfam01551 - Peptidase_M23	Cell wall/membrane/envelope biogenesis
-	ID=Ga0115910_100063.198;locus_tag=Ga0115910_100063101	3765.5	Alphaproteobacteria;Sphingomonadales;Erythrobacteraceae;Porphyrobacter	large subunit ribosomal protein L27, KO:K02899 RP-L27, MRPL27, rpmA large subunit ribosomal protein L27	Translation, ribosomal structure and biogenesis
+	ID=Ga0115910_100066.302;locus_tag=Ga0115910_100066153	3753	Alphaproteobacteria;Sphingomonadales;Erythrobacteraceae;Porphyrobacter	transitional endoplasmic reticulum ATPase, KO:K13525 VCP, CDC48 transitional endoplasmic reticulum ATPase	Translation, ribosomal structure and biogenesis
+	ID=Ga0115910_100181.33;locus_tag=Ga0115910_10018118	3748.5	Alphaproteobacteria;Sphingomonadales	hypothetical protein	Function unknown
+	ID=Ga0115910_100114.131;locus_tag=Ga0115910_10011467	3743.5	Alphaproteobacteria;Sphingomonadales	ATP-binding cassette, subfamily C, CydC, ABC-type transport system involved in cytochrome bd biosynthesis, fused ATPase and permease components	Energy production and conversion
-	ID=Ga0115910_100125.159;locus_tag=Ga0115910_10012581	3742.5	Alphaproteobacteria;Sphingomonadales;Erythrobacteraceae;Porphyrobacter	1-deoxy-D-xylulose-5-phosphate reductoisomerase, EC:1.1.1.267 - 1-deoxy-D-xylulose-5-phosphate reductoisomerase	Lipid transport and metabolism
+	ID=Ga0115910_100035.41;locus_tag=Ga0115910_10003521	3735	Alphaproteobacteria;Sphingomonadales;Erythrobacteraceae;Porphyrobacter	DNA repair photolyase	Replication, recombination and repair
+	ID=Ga0115910_100006.461;locus_tag=Ga0115910_100006234	3734.5	Alphaproteobacteria;Sphingomonadales;Erythrobacteraceae;Porphyrobacter	Predicted PurR-regulated permease PerM, pfam01594 - UPF0118	General function prediction only
+	ID=Ga0115910_100177.44;locus_tag=Ga0115910_10017723	3732	Betaproteobacteria;Burkholderiales;Comamonadaceae;Variovorax	hypothetical protein	Function unknown
+	ID=Ga0115910_100006.865;locus_tag=Ga0115910_100006438	3731	Alphaproteobacteria;Sphingomonadales;Erythrobacteraceae;Porphyrobacter	Fe-S cluster assembly iron-binding protein IscA, pfam01521 - Fe-S_biosyn	Posttranslational modification, protein turnover, chaperones
+	ID=Ga0115910_100063.80;locus_tag=Ga0115910_10006341	3730	Alphaproteobacteria;Sphingomonadales;Erythrobacteraceae;Porphyrobacter	acetyl-CoA carboxylase, biotin carboxylase subunit, KO:K01961 accC acetyl-CoA carboxylase, biotin carboxylase subunit [EC:6.4.1.2 6.3.4.14]	Lipid transport and metabolism
+	ID=Ga0115910_100017.167;locus_tag=Ga0115910_10001785	3720	Alphaproteobacteria;Sphingomonadales;Erythrobacteraceae;Porphyrobacter;Porphyrobacter sp. AAP82	pyruvate dehydrogenase E1 component beta subunit, COG0022 - Pyruvate/2-oxoglutarate/acetoin dehydrogenase complex, dehydrogenase (E1) component	Energy production and conversion
+	ID=Ga0115910_100281.15;locus_tag=Ga0115910_1002818	3693	Betaproteobacteria;Burkholderiales;Comamonadaceae;Variovorax;Variovorax sp. Root473	Putative component of the toxin-antitoxin plasmid stabilization module, pfam05973 - Gp49	Defense mechanisms
-	ID=Ga0115910_100063.236;locus_tag=Ga0115910_100063120	3645.25	Alphaproteobacteria;Sphingomonadales;Erythrobacteraceae;Porphyrobacter	cytochrome c oxidase subunit 2, KO:K02275 coxB cytochrome c oxidase subunit II [EC:1.9.3.1]	Energy production and conversion
-	ID=Ga0115910_100333.3;locus_tag=Ga0115910_1003332	3640.5	Betaproteobacteria;Burkholderiales;Comamonadaceae;Variovorax	urea carboxylase,COG2049 - Allophanate hydrolase subunit 1	Amino acid transport and metabolism
-	ID=Ga0115910_100335.37;locus_tag=Ga0115910_10033519	3618	Betaproteobacteria;Burkholderiales;Comamonadaceae;Variovorax	hypothetical protein	Function unknown
+	ID=Ga0115910_100006.138;locus_tag=Ga0115910_10000670	3616.83	Alphaproteobacteria;Sphingomonadales;Erythrobacteraceae;Porphyrobacter	COG0265 - Periplasmic serine protease, S1-C subfamily, contain C-terminal PDZ domain	Posttranslational modification, protein turnover, chaperones
+	ID=Ga0115910_100006.623;locus_tag=Ga0115910_100006315	3605.5	Alphaproteobacteria;Sphingomonadales;Erythrobacteraceae;Porphyrobacter	Protein of unknown function (DUF559)	Function unknown
+	ID=Ga0115910_100284.73;locus_tag=Ga0115910_10028437	3599	Betaproteobacteria;Burkholderiales;Comamonadaceae;Variovorax	sulfane dehydrogenase subunit SoxC, KO:K17225 soxC sulfane dehydrogenase subunit SoxC	General function prediction only
+	ID=Ga0115910_100308.103;locus_tag=Ga0115910_10030853	3593.33	Betaproteobacteria;Burkholderiales;Comamonadaceae;Variovorax	indolepyruvate ferredoxin oxidoreductase, KO:K04090 E1.2.7.8 indolepyruvate ferredoxin oxidoreductase [EC:1.2.7.8]	General function prediction only
+	ID=Ga0115910_100066.365;locus_tag=Ga0115910_100066187	3589	Alphaproteobacteria;Sphingomonadales;Erythrobacteraceae;Porphyrobacter	hypothetical protein	Function unknown
-	ID=Ga0115910_100063.200;locus_tag=Ga0115910_100063102	3586.5	Alphaproteobacteria;Sphingomonadales;Erythrobacteraceae;Porphyrobacter	large subunit ribosomal protein L21, KO:K02888 RP-L21, MRPL21, rplU large subunit ribosomal protein L21	Translation, ribosomal structure and biogenesis
-	ID=Ga0115910_100181.93;locus_tag=Ga0115910_10018150	3576.5	Alphaproteobacteria;Sphingomonadales	hypothetical protein, pfam06296 - RelE	Function unknown
-	ID=Ga0115910_100035.255;locus_tag=Ga0115910_100035129	3572.5	Alphaproteobacteria;Sphingomonadales;Erythrobacteraceae;Porphyrobacter	signal recognition particle subunit SRP54, KO:K03106 SRP54, ffh signal recognition particle subunit SRP54	Intracellular trafficking, secretion, and vesicular transport
+	ID=Ga0115910_100207.97;locus_tag=Ga0115910_10020749	3566	Betaproteobacteria;Burkholderiales;Comamonadaceae;Variovorax	thioredoxin 1, COG3118 - Negative regulator of GroEL, contains thioredoxin-like and TPR-like domains	Posttranslational modification, protein turnover, chaperones
+	ID=Ga0115910_100008.445;locus_tag=Ga0115910_100008228	3549.5	Alphaproteobacteria;Sphingomonadales;Erythrobacteraceae;Porphyrobacter	Wax ester synthase-like Acyl-CoA acyltransferase domain-containing protein/Protein of unknown function (DUF1298), pfam03007,pfam06974	Lipid transport and metabolism
+	ID=Ga0115910_100401.20;locus_tag=Ga0115910_10040112	3545	Betaproteobacteria;Burkholderiales	hypothetical protein	Function unknown
+	ID=Ga0115910_100006.459;locus_tag=Ga0115910_100006233	3540.5	Alphaproteobacteria;Sphingomonadales;Erythrobacteraceae;Porphyrobacter	DNA gyrase subunit B, DNA gyrase/topoisomerase IV, subunit B	Replication, recombination and repair
-	ID=Ga0115910_100066.196;locus_tag=Ga0115910_100066100	3531.33	Alphaproteobacteria;Sphingomonadales;Erythrobacteraceae;Porphyrobacter	acetylornithine/N-succinyldiaminopimelate aminotransferase, pfam00202 - Aminotran_3	Amino acid transport and metabolism
+	ID=Ga0115910_100016.286;locus_tag=Ga0115910_100016144	3525	Alphaproteobacteria;Sphingomonadales;Erythrobacteraceae;Porphyrobacter	hypothetical protein	Function unknown
+	ID=Ga0115910_100078.65;locus_tag=Ga0115910_10007833	3525	Alphaproteobacteria;Sphingomonadales;Erythrobacteraceae;Porphyrobacter	5-aminolevulinate synthase, COG0156 - 7-keto-8-aminopelargonate synthetase or related enzyme	Coenzyme transport and metabolism
+	ID=Ga0115910_100008.333;locus_tag=Ga0115910_100008170	3520.5	Alphaproteobacteria;Sphingomonadales;Erythrobacteraceae;Porphyrobacter	hypothetical protein, COG1881 - Uncharacterized conserved protein, phosphatidylethanolamine-binding protein (PEBP) family	General function prediction only
+	ID=Ga0115910_100068.56;locus_tag=Ga0115910_10006829	3516.5	Betaproteobacteria;Burkholderiales;Comamonadaceae;Variovorax	hypothetical protein	Function unknown
-	ID=Ga0115910_100006.695;locus_tag=Ga0115910_100006351	3510	Alphaproteobacteria;Sphingomonadales;Erythrobacteraceae;Porphyrobacter	hypothetical protein, pfam06319 - DUF1052	Function unknown
+	ID=Ga0115910_100114.5;locus_tag=Ga0115910_1001143	3500	Alphaproteobacteria;Sphingomonadales	Sterol desaturase/sphingolipid hydroxylase, fatty acid hydroxylase superfamily, pfam04116 - FA_hydroxylase	Lipid transport and metabolism
+	ID=Ga0115910_100035.173;locus_tag=Ga0115910_10003587	3499	Alphaproteobacteria;Sphingomonadales;Erythrobacteraceae;Porphyrobacter	N-acyl-D-aspartate/D-glutamate deacylase, pfam07969 - Amidohydro_3	Secondary metabolites biosynthesis, transport and catabolism
-	ID=Ga0115910_100017.748;locus_tag=Ga0115910_100017381	3496	Alphaproteobacteria;Sphingomonadales;Erythrobacteraceae;Porphyrobacter;Porphyrobacter sp. AAP82	ATP-dependent RNA helicase RhlE, COG0513 - Superfamily II DNA and RNA helicase	Replication, recombination and repair
-	ID=Ga0115910_100035.359;locus_tag=Ga0115910_100035182	3493.5	Alphaproteobacteria;Sphingomonadales;Erythrobacteraceae;Porphyrobacter	two-component system, cell cycle sensor histidine kinase and response regulator CckA, EC:2.7.13.3 - Histidine kinase	Cell cycle control, cell division, chromosome partitioning
+	ID=Ga0115910_100055.139;locus_tag=Ga0115910_10005572	3491	Bacteroidetes;Cytophagia;Cytophagales;Cytophagaceae;Spirosoma	Protein of unknown function (DUF2892)	Function unknown
-	ID=Ga0115910_100035.516;locus_tag=Ga0115910_100035262	3476	Alphaproteobacteria;Sphingomonadales;Erythrobacteraceae;Porphyrobacter	ApaG protein, COG2967 - Uncharacterized protein affecting Mg2+/Co2+ transport	Inorganic ion transport and metabolism
+	ID=Ga0115910_100068.54;locus_tag=Ga0115910_10006828	3458.5	Betaproteobacteria;Burkholderiales;Comamonadaceae;Variovorax	ATP-dependent Clp protease ATP-binding subunit ClpB, KO:K03695 clpB ATP-dependent Clp protease ATP-binding subunit ClpB	Posttranslational modification, protein turnover, chaperones
+	ID=Ga0115910_100016.647;locus_tag=Ga0115910_100016325	3448	Alphaproteobacteria;Sphingomonadales;Erythrobacteraceae;Porphyrobacter	iron complex outermembrane recepter protein, pfam00593 - TonB_dep_Rec	Inorganic ion transport and metabolism
+	ID=Ga0115910_100381.43;locus_tag=Ga0115910_10038122	3443.5	Betaproteobacteria;Burkholderiales;Comamonadaceae;Variovorax	GMP synthase (glutamine-hydrolysing), KO:K01951 guaA, GMPS GMP synthase (glutamine-hydrolysing) [EC:6.3.5.2]	General function prediction only
+	ID=Ga0115910_100008.806;locus_tag=Ga0115910_100008409	3442.33	Alphaproteobacteria;Sphingomonadales;Erythrobacteraceae;Porphyrobacter	acrylyl-CoA reductase (NADPH) / 3-hydroxypropionyl-CoA dehydratase / 3-hydroxypropionyl-CoA synthetase	Carbohydrate transport and metabolism
+	ID=Ga0115910_100741.31;locus_tag=Ga0115910_10074116	3430.5	Betaproteobacteria;Burkholderiales;Comamonadaceae;Variovorax;Variovorax paradoxus	DeoR family transcriptional regulator, glycerol-3-phosphate regulon repressor, KO:K02444 glpR DeoR family transcriptional regulator, glycerol-3-phosphate regulon repressor	Carbohydrate transport and metabolism
+	ID=Ga0115910_100017.165;locus_tag=Ga0115910_10001784	3430	Alphaproteobacteria;Sphingomonadales;Erythrobacteraceae;Porphyrobacter;Porphyrobacter sp. AAP82	pyruvate dehydrogenase E1 component alpha subunit,COG1071 - TPP-dependent pyruvate or acetoin dehydrogenase subunit alpha, pfam00676 - E1_dh	Energy production and conversion
+	ID=Ga0115910_100174.133;locus_tag=Ga0115910_10017467	3429.4	Betaproteobacteria;Burkholderiales;Comamonadaceae;Variovorax	D-amino-acid dehydrogenase, COG0665 - Glycine/D-amino acid oxidase (deaminating)	Amino acid transport and metabolism
+	ID=Ga0115910_100006.443;locus_tag=Ga0115910_100006225	3424.5	Alphaproteobacteria;Sphingomonadales;Erythrobacteraceae;Porphyrobacter	hypothetical protein	Function unknown
+	ID=Ga0115910_100270.6;locus_tag=Ga0115910_1002704	3414.5	Alphaproteobacteria;Sphingomonadales, uncultured	Signal transduction histidine kinase	Signal transduction mechanisms
-	ID=Ga0115910_100078.236;locus_tag=Ga0115910_100078119	3387.5	Alphaproteobacteria;Sphingomonadales;Erythrobacteraceae;Porphyrobacter	bacterioferritin, COG2193 - Bacterioferritin (cytochrome b1)	Inorganic ion transport and metabolism
+	ID=Ga0115910_100017.391;locus_tag=Ga0115910_100017198	3358	Alphaproteobacteria;Sphingomonadales;Erythrobacteraceae;Porphyrobacter;Porphyrobacter sp. AAP82	rod shape-determining protein MreB, Actin-like ATPase involved in cell morphogenesis	Cell cycle control, cell division, chromosome partitioning
+	ID=Ga0115910_100008.210;locus_tag=Ga0115910_100008108	3357.83	Alphaproteobacteria;Sphingomonadales;Erythrobacteraceae;Porphyrobacter	Sensors of blue-light using FAD, pfam04940 - BLUF	Energy production and conversion
+	ID=Ga0115910_100006.853;locus_tag=Ga0115910_100006432	3348.5	Alphaproteobacteria;Sphingomonadales;Erythrobacteraceae;Porphyrobacter	outer membrane protein, COG1538 - Outer membrane protein TolC	Cell wall/membrane/envelope biogenesis
-	ID=Ga0115910_100485.30;locus_tag=Ga0115910_10048516	3333	Betaproteobacteria;Burkholderiales;Comamonadaceae;Variovorax	tight adherence protein B, pfam00482 - Type II secretion system (T2SS), protein F	Intracellular trafficking, secretion, and vesicular transport
+	ID=Ga0115910_100016.169;locus_tag=Ga0115910_10001685	3330.5	Alphaproteobacteria;Sphingomonadales;Erythrobacteraceae;Porphyrobacter	tRNA pseudouridine55 synthase, COG0130 - tRNA U55 pseudouridine synthase TruB, may also work on U342 of tmRNA	Translation, ribosomal structure and biogenesis
+	ID=Ga0115910_100444.5;locus_tag=Ga0115910_1004443	3322	Betaproteobacteria;Burkholderiales;Comamonadaceae;Variovorax	peptide deformylase, KO:K01462 PDF, def peptide deformylase [EC:3.5.1.88]	Translation, ribosomal structure and biogenesis
+	ID=Ga0115910_100057.340;locus_tag=Ga0115910_100057173	3316.5	Alphaproteobacteria;Sphingomonadales;Erythrobacteraceae;Porphyrobacter	phosphopantothenoylcysteine decarboxylase / phosphopantothenate--cysteine ligase, KO:K13038 coaBC, dfp phosphopantothenoylcysteine decarboxylase / phosphopantothenate--cysteine ligase [EC:4.1.1.36 6.3.2.5]	Coenzyme transport and metabolism
-	ID=Ga0115910_100043.159;locus_tag=Ga0115910_10004383	3309.5	Bacteroidetes;Cytophagia;Cytophagales;Cytophagaceae;Spirosoma	hypothetical protein	Function unknown
-	ID=Ga0115910_100035.461;locus_tag=Ga0115910_100035234	3305.33	Alphaproteobacteria;Sphingomonadales;Erythrobacteraceae;Porphyrobacter	preprotein translocase subunit SecY, KO:K03076 secY preprotein translocase subunit SecY	Intracellular trafficking, secretion, and vesicular transport
+	ID=Ga0115910_100078.53;locus_tag=Ga0115910_10007827	3302.5	Alphaproteobacteria;Sphingomonadales;Erythrobacteraceae;Porphyrobacter	PH domain-containing protein, pfam03703 - bPH_2	Signal transduction mechanisms
-	ID=Ga0115910_100063.63;locus_tag=Ga0115910_10006332	3300.5	Alphaproteobacteria;Sphingomonadales;Erythrobacteraceae;Porphyrobacter	isoquinoline 1-oxidoreductase, CO or xanthine dehydrogenase, Mo-binding subunit, beta subunit, pfam02738 - Ald_Xan_dh_C2	Energy production and conversion
-	ID=Ga0115910_100270.51;locus_tag=Ga0115910_10027026	3286	Alphaproteobacteria;Sphingomonadales, uncultured	hypothetical protein	Function unknown
-	ID=Ga0115910_100035.332;locus_tag=Ga0115910_100035168	3285.5	Alphaproteobacteria;Sphingomonadales;Erythrobacteraceae;Porphyrobacter	Superfamily II DNA and RNA helicase, COG0513 - Superfamily II DNA and RNA helicase	Replication, recombination and repair
+	ID=Ga0115910_100006.621;locus_tag=Ga0115910_100006314	3280.5	Alphaproteobacteria;Sphingomonadales;Erythrobacteraceae;Porphyrobacter	hypothetical protein	Function unknown
+	ID=Ga0115910_100016.325;locus_tag=Ga0115910_100016164	3277	Alphaproteobacteria;Sphingomonadales;Erythrobacteraceae;Porphyrobacter	Lecithin:cholesterol acyltransferase, pfam02450 - LCAT	Cell wall/membrane/envelope biogenesis
-	ID=Ga0115910_100016.565;locus_tag=Ga0115910_100016284	3269	Alphaproteobacteria;Sphingomonadales;Erythrobacteraceae;Porphyrobacter	Predicted transcriptional regulator, pfam05443 - ROS_MUCR	Transcription
+	ID=Ga0115910_100016.421;locus_tag=Ga0115910_100016212	3266	Alphaproteobacteria;Sphingomonadales;Erythrobacteraceae;Porphyrobacter	serine O-acetyltransferase, KO:K00640 cysE serine O-acetyltransferase [EC:2.3.1.30]	Amino acid transport and metabolism
-	ID=Ga0115910_100561.42;locus_tag=Ga0115910_10056123	3265	Alphaproteobacteria;Sphingomonadales, uncultured	Uncharacterized protein involved in exopolysaccharide biosynthesis, COG3206 - Uncharacterized protein involved in exopolysaccharide biosynthesis	Cell wall/membrane/envelope biogenesis
-	ID=Ga0115910_100485.18;locus_tag=Ga0115910_10048510	3244.5	Betaproteobacteria;Burkholderiales;Comamonadaceae;Variovorax	Putative Tad-like Flp pilus-assembly/Putative Flp pilus-assembly TadE/G-like	Cell motility / Extracellular structures
-	ID=Ga0115910_100008.138;locus_tag=Ga0115910_10000871	3238	Alphaproteobacteria;Sphingomonadales;Erythrobacteraceae;Porphyrobacter	polyhydroxyalkanoate synthase, EC:2.3.1.- - Transferases. Acyltransferases. Transferring groups other than amino-acyl groups	Energy production and conversion
+	ID=Ga0115910_100181.99;locus_tag=Ga0115910_10018153	3229.5	Alphaproteobacteria;Sphingomonadales	DNA-binding transcriptional regulator YbjK, COG3226 - DNA-binding transcriptional regulator YbjK	Transcription
+	ID=Ga0115910_100006.833;locus_tag=Ga0115910_100006422	3229	Alphaproteobacteria;Sphingomonadales;Erythrobacteraceae;Porphyrobacter	small subunit ribosomal protein S9, KO:K02996 RP-S9, MRPS9, rpsI small subunit ribosomal protein S9	Translation, ribosomal structure and biogenesis
+	ID=Ga0115910_100016.575;locus_tag=Ga0115910_100016289	3219	Alphaproteobacteria;Sphingomonadales;Erythrobacteraceae;Porphyrobacter	zinc protease, pfam00675 - Peptidase_M16	Posttranslational modification, protein turnover, chaperones
+	ID=Ga0115910_100006.633;locus_tag=Ga0115910_100006320	3201.75	Alphaproteobacteria;Sphingomonadales;Erythrobacteraceae;Porphyrobacter	protein of unknown function DUF59	Function unknown
-	ID=Ga0115910_100485.28;locus_tag=Ga0115910_10048515	3195	Betaproteobacteria;Burkholderiales;Comamonadaceae;Variovorax	tight adherence protein C, Type II secretion system (T2SS), protein F	Intracellular trafficking, secretion, and vesicular transport
-	ID=Ga0115910_100035.467;locus_tag=Ga0115910_100035237	3193.5	Alphaproteobacteria;Sphingomonadales;Erythrobacteraceae;Porphyrobacter	small subunit ribosomal protein S5, KO:K02988 RP-S5, MRPS5, rpsE small subunit ribosomal protein S5	Translation, ribosomal structure and biogenesis
-	ID=Ga0115910_100035.55;locus_tag=Ga0115910_10003528	3191.83	Alphaproteobacteria;Sphingomonadales;Erythrobacteraceae;Porphyrobacter	DNA polymerase-3 subunit alpha, KO:K02337 DPO3A1, dnaE DNA polymerase III subunit alpha [EC:2.7.7.7]	Replication, recombination and repair
+	ID=Ga0115910_100114.101;locus_tag=Ga0115910_10011452	3185.5	Alphaproteobacteria;Sphingomonadales	Glyoxylase, beta-lactamase superfamily II, pfam00753 - Lactamase_B	Defense mechanisms
+	ID=Ga0115910_100006.134;locus_tag=Ga0115910_10000668	3184.5	Alphaproteobacteria;Sphingomonadales;Erythrobacteraceae;Porphyrobacter	membrane protease subunit HflK, Regulator of protease activity HflC, stomatin/prohibitin superfamily	Posttranslational modification, protein turnover, chaperones
+	ID=Ga0115910_100078.51;locus_tag=Ga0115910_10007826	3176	Alphaproteobacteria;Sphingomonadales;Erythrobacteraceae;Porphyrobacter	photosynthetic reaction center H subunit, KO:K13991 puhA photosynthetic reaction center H subunit	Energy production and conversion
-	ID=Ga0115910_100035.503;locus_tag=Ga0115910_100035255	3171.17	Alphaproteobacteria;Sphingomonadales;Erythrobacteraceae;Porphyrobacter	small subunit ribosomal protein S10, KO:K02946 RP-S10, MRPS10, rpsJ small subunit ribosomal protein S10	Translation, ribosomal structure and biogenesis
+	ID=Ga0115910_100125.183;locus_tag=Ga0115910_10012593	3164.5	Alphaproteobacteria;Sphingomonadales;Erythrobacteraceae;Porphyrobacter	NAD(P)H-quinone oxidoreductase subunit 5, KO:K05577 ndhF NAD(P)H-quinone oxidoreductase subunit 5 [EC:1.6.5.3]	Energy production and conversion
-	ID=Ga0115910_100008.367;locus_tag=Ga0115910_100008187	3159.5	Alphaproteobacteria;Sphingomonadales;Erythrobacteraceae;Porphyrobacter	hypothetical protein, KO:K09985 K09985 uncharacterized protein	Function unknown
-	ID=Ga0115910_105223.4;locus_tag=Ga0115910_1052233	3158	Alphaproteobacteria	PAS fold-containing protein/Histidine kinase-, DNA gyrase B-, and HSP90-like ATPase/Response regulator receiver domain-containing protein/His Kinase A (phospho-acceptor) domain-containing protein	Signal transduction mechanisms
-	ID=Ga0115910_100035.481;locus_tag=Ga0115910_100035244	3152	Alphaproteobacteria;Sphingomonadales;Erythrobacteraceae;Porphyrobacter	large subunit ribosomal protein L14,KO:K02874 RP-L14, MRPL14, rplN large subunit ribosomal protein L14	Translation, ribosomal structure and biogenesis
-	ID=Ga0115910_100550.21;locus_tag=Ga0115910_10055011	3147.64	Betaproteobacteria;Burkholderiales;Comamonadaceae;Variovorax;Variovorax paradoxus	RNA polymerase primary sigma factor	Transcription
+	ID=Ga0115910_100016.173;locus_tag=Ga0115910_10001687	3147.33	Alphaproteobacteria;Sphingomonadales;Erythrobacteraceae;Porphyrobacter	polyribonucleotide nucleotidyltransferase, KO:K00962 pnp, PNPT1 polyribonucleotide nucleotidyltransferase [EC:2.7.7.8]	Translation, ribosomal structure and biogenesis
+	ID=Ga0115910_101061.10;locus_tag=Ga0115910_1010616	3147	Bacteria; uncultured	hypothetical protein	Function unknown
+	ID=Ga0115910_100114.24;locus_tag=Ga0115910_10011413	3132	Alphaproteobacteria;Sphingomonadales	Glycosyl transferases group 1/Glycosyl-transferase family 4/Glycosyltransferase like family 2	Cell wall/membrane/envelope biogenesis
-	ID=Ga0115910_100161.17;locus_tag=Ga0115910_1001619	3129	Betaproteobacteria;Burkholderiales;Comamonadaceae;Variovorax	methionyl aminopeptidase, pfam00557 - Peptidase_M24	Translation, ribosomal structure and biogenesis
-	ID=Ga0115910_100017.427;locus_tag=Ga0115910_100017217	3123.5	Alphaproteobacteria;Sphingomonadales;Erythrobacteraceae;Porphyrobacter;Porphyrobacter sp. AAP82	carbamoyl-phosphate synthase large subunit, EC:6.3.5.5 - Carbamoyl-phosphate synthase (glutamine-hydrolyzing)	Amino acid transport and metabolism
-	ID=Ga0115910_100066.194;locus_tag=Ga0115910_10006699	3123.5	Alphaproteobacteria;Sphingomonadales;Erythrobacteraceae;Porphyrobacter	ornithine carbamoyltransferase, KO:K00611 OTC, argF, argI ornithine carbamoyltransferase [EC:2.1.3.3]	Amino acid transport and metabolism
+	ID=Ga0115910_100006.987;locus_tag=Ga0115910_100006499	3105	Alphaproteobacteria;Sphingomonadales;Erythrobacteraceae;Porphyrobacter	hypothetical protein, KO:K09987 K09987 uncharacterized protein	Function unknown
+	ID=Ga0115910_100255.71;locus_tag=Ga0115910_10025536	3103	Betaproteobacteria;Burkholderiales;Comamonadaceae	Phage-related protein, pfam05973 - Gp49	Mobilome: prophages, transposons
-	ID=Ga0115910_100017.489;locus_tag=Ga0115910_100017248	3085.5	Alphaproteobacteria;Sphingomonadales;Erythrobacteraceae;Porphyrobacter;Porphyrobacter sp. AAP82	ubiquinone biosynthesis protein COQ4, KO:K18586 COQ4 ubiquinone biosynthesis protein COQ4	Coenzyme transport and metabolism
+	ID=Ga0115910_100401.22;locus_tag=Ga0115910_10040113	3072	Betaproteobacteria;Burkholderiales	protein of unknown function (DUF955)/Helix-turn-helix	Function unknown
-	ID=Ga0115910_100035.452;locus_tag=Ga0115910_100035229	3045	Alphaproteobacteria;Sphingomonadales;Erythrobacteraceae;Porphyrobacter	small subunit ribosomal protein S11, KO:K02948 RP-S11, MRPS11, rpsK small subunit ribosomal protein S11	Translation, ribosomal structure and biogenesis
+	ID=Ga0115910_100017.509;locus_tag=Ga0115910_100017258	3044.1	Alphaproteobacteria;Sphingomonadales;Erythrobacteraceae;Porphyrobacter;Porphyrobacter sp. AAP82	2-isopropylmalate synthase, COG0119 - Isopropylmalate/homocitrate/citramalate synthases	Amino acid transport and metabolism
+	ID=Ga0115910_100006.635;locus_tag=Ga0115910_100006321	3035.5	Alphaproteobacteria;Sphingomonadales;Erythrobacteraceae;Porphyrobacter	Predicted N-acetyltransferase YhbS, pfam00583 - Acetyltransf_1	General function prediction only
-	ID=Ga0115910_100006.1065;locus_tag=Ga0115910_100006538	3034	Alphaproteobacteria;Sphingomonadales;Erythrobacteraceae;Porphyrobacter	isoleucyl-tRNA synthetase, KO:K01870 IARS, ileS isoleucyl-tRNA synthetase [EC:6.1.1.5]	Translation, ribosomal structure and biogenesis
+	ID=Ga0115910_100078.59;locus_tag=Ga0115910_10007830	3029	Alphaproteobacteria;Sphingomonadales;Erythrobacteraceae;Porphyrobacter	magnesium-protoporphyrin IX monomethyl ester (oxidative) cyclase, KO:K04035 E1.14.13.81, acsF, chlE magnesium-protoporphyrin IX monomethyl ester (oxidative) cyclase [EC:1.14.13.81], pfam02915 - Rubrerythrin	Secondary metabolites biosynthesis, transport and catabolism
-	ID=Ga0115910_100006.609;locus_tag=Ga0115910_100006308	3021	Alphaproteobacteria;Sphingomonadales;Erythrobacteraceae;Porphyrobacter	long-chain acyl-CoA synthetase, KO:K01897 ACSL, fadD long-chain acyl-CoA synthetase [EC:6.2.1.3]	Lipid transport and metabolism
-	ID=Ga0115910_100057.248;locus_tag=Ga0115910_100057126	3012.25	Alphaproteobacteria;Sphingomonadales;Erythrobacteraceae;Porphyrobacter	replicative DNA helicase, KO:K02314 dnaB replicative DNA helicase [EC:3.6.4.12]	Replication, recombination and repair
+	ID=Ga0115910_100006.493;locus_tag=Ga0115910_100006250	3007.83	Alphaproteobacteria;Sphingomonadales;Erythrobacteraceae;Porphyrobacter	Acyl-CoA synthetase (AMP-forming)/AMP-acid ligase II, COG0318 - Acyl-CoA synthetase (AMP-forming)/AMP-acid ligase II	Lipid transport and metabolism
-	ID=Ga0115910_100035.454;locus_tag=Ga0115910_100035230	3007	Alphaproteobacteria;Sphingomonadales;Erythrobacteraceae;Porphyrobacter	small subunit ribosomal protein S13, KO:K02952 RP-S13, rpsM small subunit ribosomal protein S13	Translation, ribosomal structure and biogenesis
+	ID=Ga0115910_100008.701;locus_tag=Ga0115910_100008356	2999.5	Alphaproteobacteria;Sphingomonadales;Erythrobacteraceae;Porphyrobacter	methionyl aminopeptidase, pfam00557 - Peptidase_M24	Translation, ribosomal structure and biogenesis
-	ID=Ga0115910_100267.56;locus_tag=Ga0115910_10026730	2991.5	Betaproteobacteria;Burkholderiales;Comamonadaceae;Variovorax	type IV pilus assembly protein PilY1, KO:K02674 pilY1 type IV pilus assembly protein PilY1	Cell motility
+	ID=Ga0115910_100035.422;locus_tag=Ga0115910_100035214	2986.61	Alphaproteobacteria;Sphingomonadales;Erythrobacteraceae;Porphyrobacter	malate dehydrogenase, KO:K00024 mdh malate dehydrogenase [EC:1.1.1.37]	Energy production and conversion
+	ID=Ga0115910_100057.430;locus_tag=Ga0115910_100057218	2985.5	Alphaproteobacteria;Sphingomonadales;Erythrobacteraceae;Porphyrobacter	Outer membrane protein assembly factor BamE, lipoprotein component of the BamABCDE complex, pfam04355 - SmpA_OmlA	Cell wall/membrane/envelope biogenesis
+	ID=Ga0115910_100057.138;locus_tag=Ga0115910_10005771	2984	Alphaproteobacteria;Sphingomonadales;Erythrobacteraceae;Porphyrobacter	alcohol dehydrogenase (cytochrome c)/quinohemoprotein ethanol dehydrogenase, Glucose dehydrogenase	Carbohydrate transport and metabolism
+	ID=Ga0115910_100035.167;locus_tag=Ga0115910_10003584	2982	Alphaproteobacteria;Sphingomonadales;Erythrobacteraceae;Porphyrobacter	polyhydroxyalkanoate synthase, EC:2.3.1.- - Transferases. Acyltransferases. Transferring groups other than amino-acyl groups	Lipid transport and metabolism
+	ID=Ga0115910_100427.7;locus_tag=Ga0115910_1004274	2971	Betaproteobacteria;Burkholderiales;Comamonadaceae;Variovorax	Hemin uptake protein hemP, pfam10636 - hemP	Inorganic ion transport and metabolism
-	ID=Ga0115910_100017.425;locus_tag=Ga0115910_100017216	2961.5	Alphaproteobacteria;Sphingomonadales;Erythrobacteraceae;Porphyrobacter;Porphyrobacter sp. AAP82	transcription elongation factor GreA, COG0782 - Transcription elongation factor, GreA/GreB family	Transcription
-	ID=Ga0115910_100017.540;locus_tag=Ga0115910_100017274	2961	Alphaproteobacteria;Sphingomonadales;Erythrobacteraceae;Porphyrobacter;Porphyrobacter sp. AAP82	DNA polymerase, KO:K02334 dpo DNA polymerase bacteriophage-type [EC:2.7.7.7]	Nucleotide transport and metabolism
+	ID=Ga0115910_100016.37;locus_tag=Ga0115910_10001619	2956.5	Alphaproteobacteria;Sphingomonadales;Erythrobacteraceae;Porphyrobacter	type IV secretion system protein VirB4, KO:K03199 virB4, lvhB4 type IV secretion system protein VirB4	Intracellular trafficking, secretion, and vesicular transport
-	ID=Ga0115910_100008.245;locus_tag=Ga0115910_100008126	2954	Alphaproteobacteria;Sphingomonadales;Erythrobacteraceae;Porphyrobacter	hypothetical protein	Function unknown
-	ID=Ga0115910_100016.449;locus_tag=Ga0115910_100016226	2935.2	Alphaproteobacteria;Sphingomonadales;Erythrobacteraceae;Porphyrobacter	F-type H+-transporting ATPase subunit alpha, COG0056 - FoF1-type ATP synthase, alpha subunit	Energy production and conversion
-	ID=Ga0115910_100353.48;locus_tag=Ga0115910_10035325	2934.5	Betaproteobacteria;Burkholderiales;Comamonadaceae;Variovorax	benzoate-CoA ligase, COG0318 - Acyl-CoA synthetase (AMP-forming)/AMP-acid ligase II	Lipid transport and metabolism
-	ID=Ga0115910_100017.542;locus_tag=Ga0115910_100017275	2934	Alphaproteobacteria;Sphingomonadales;Erythrobacteraceae;Porphyrobacter;Porphyrobacter sp. AAP82	Predicted DNA-binding protein with the Helix-hairpin-helix motif, COG4277 - Predicted DNA-binding protein with the Helix-hairpin-helix motif	General function prediction only
-	ID=Ga0115910_100485.38;locus_tag=Ga0115910_10048520	2931.5	Betaproteobacteria;Burkholderiales;Comamonadaceae;Variovorax	pilus assembly protein CpaB, COG3745 - Flp pilus assembly protein CpaB	Cell motility / Extracellular structures
+	ID=Ga0115910_100078.115;locus_tag=Ga0115910_10007858	2930.5	Alphaproteobacteria;Sphingomonadales;Erythrobacteraceae;Porphyrobacter	Multidrug resistance efflux pump	Defense mechanisms
+	ID=Ga0115910_100353.60;locus_tag=Ga0115910_10035331	2929.57	Betaproteobacteria;Burkholderiales;Comamonadaceae;Variovorax	benzoyl-CoA 2,3-dioxygenase component A, KO:K15511 boxA benzoyl-CoA 2,3-epoxidase component A [EC:1.14.13.208]	General function prediction only
+	ID=Ga0115910_100727.32;locus_tag=Ga0115910_10072717	2929.5	Betaproteobacteria;Burkholderiales;Comamonadaceae;Variovorax	aspartate carbamoyltransferase catalytic subunit, KO:K00609 pyrB, PYR2 aspartate carbamoyltransferase catalytic subunit [EC:2.1.3.2]	Nucleotide transport and metabolism
-	ID=Ga0115910_100035.487;locus_tag=Ga0115910_100035247	2928.5	Alphaproteobacteria;Sphingomonadales;Erythrobacteraceae;Porphyrobacter	large subunit ribosomal protein L16, KO:K02878 RP-L16, MRPL16, rplP large subunit ribosomal protein L16	Translation, ribosomal structure and biogenesis
+	ID=Ga0115910_100063.299;locus_tag=Ga0115910_100063152	2924	Alphaproteobacteria;Sphingomonadales;Erythrobacteraceae;Porphyrobacter	K(+)-stimulated pyrophosphate-energized sodium pump, COG3808 - Na+ or H+-translocating membrane pyrophosphatase	Energy production and conversion
+	ID=Ga0115910_100006.1011;locus_tag=Ga0115910_100006511	2909	Alphaproteobacteria;Sphingomonadales;Erythrobacteraceae;Porphyrobacter	hypothetical protein	Function unknown
+	ID=Ga0115910_100006.889;locus_tag=Ga0115910_100006450	2907.5	Alphaproteobacteria;Sphingomonadales;Erythrobacteraceae;Porphyrobacter	uroporphyrinogen decarboxylase, KO:K01599 hemE, UROD uroporphyrinogen decarboxylase [EC:4.1.1.37]	Coenzyme transport and metabolism
+	ID=Ga0115910_100020.557;locus_tag=Ga0115910_100020281	2901	Bacteroidetes;Cytophagia;Cytophagales;Cytophagaceae;Spirosoma	CubicO group peptidase, beta-lactamase class C family, pfam00144 - Beta-lactamase	Defense mechanisms
-	ID=Ga0115910_100006.37;locus_tag=Ga0115910_10000619	2891.25	Alphaproteobacteria;Sphingomonadales;Erythrobacteraceae;Porphyrobacter	transcriptional antiterminator NusG, KO:K02601 nusG transcriptional antiterminator NusG	Transcription
-	ID=Ga0115910_102421.5;locus_tag=Ga0115910_1024214	2891	Betaproteobacteria;Burkholderiales;Comamonadaceae;Variovorax	Predicted transcriptional regulator, pfam01402 - RHH_1	Transcription
-	ID=Ga0115910_100063.174;locus_tag=Ga0115910_10006389	2884.5	Alphaproteobacteria;Sphingomonadales;Erythrobacteraceae;Porphyrobacter	PQQ-like domain-containing protein/PQQ-like domain-containing protein, pfam13360,pfam13360	General function prediction only
-	ID=Ga0115910_100145.188;locus_tag=Ga0115910_10014597	2882	Betaproteobacteria;Burkholderiales;Comamonadaceae;Variovorax	Transcriptional regulator, predicted component of viral defense system, pfam13338 - AbiEi_4	Defense mechanisms
+	ID=Ga0115910_100068.146;locus_tag=Ga0115910_10006874	2881	Betaproteobacteria;Burkholderiales;Comamonadaceae;Variovorax	translation initiation factor IF-3, KO:K02520 infC, MTIF3 translation initiation factor IF-3	Translation, ribosomal structure and biogenesis
+	ID=Ga0115910_100008.124;locus_tag=Ga0115910_10000864	2871.5	Alphaproteobacteria;Sphingomonadales;Erythrobacteraceae;Porphyrobacter	Fatty acid desaturase, pfam00487 - FA_desaturase	Lipid transport and metabolism
+	ID=Ga0115910_100017.411;locus_tag=Ga0115910_100017209	2869.5	Alphaproteobacteria;Sphingomonadales;Erythrobacteraceae;Porphyrobacter;Porphyrobacter sp. AAP82	hypothetical protein	Function unknown
-	ID=Ga0115910_100063.9;locus_tag=Ga0115910_1000635	2862.5	Alphaproteobacteria;Sphingomonadales;Erythrobacteraceae;Porphyrobacter	octaprenyl-diphosphate synthase, COG0142 - Geranylgeranyl pyrophosphate synthase	Coenzyme transport and metabolism
-	ID=Ga0115910_100078.163;locus_tag=Ga0115910_10007882	2859	Alphaproteobacteria;Sphingomonadales;Erythrobacteraceae;Porphyrobacter	phospholipid/cholesterol/gamma-HCH transport system permease protein, KO:K02066 mlaE, linK phospholipid/cholesterol/gamma-HCH transport system permease protein	Cell wall/membrane/envelope biogenesis
-	ID=Ga0115910_100315.58;locus_tag=Ga0115910_10031530	2854.7	Betaproteobacteria;Burkholderiales;Comamonadaceae;Variovorax	acetolactate synthase-1/2/3 large subunit, COG0028 - Acetolactate synthase large subunit or other thiamine pyrophosphate-requiring enzyme	Amino acid transport and metabolism
+	ID=Ga0115910_100017.375;locus_tag=Ga0115910_100017190	2851.5	Alphaproteobacteria;Sphingomonadales;Erythrobacteraceae;Porphyrobacter;Porphyrobacter sp. AAP82	hypothetical protein, COG3735 - Uncharacterized conserved protein YbaP, TraB family	Function unknown
+	ID=Ga0115910_100309.47;locus_tag=Ga0115910_10030924	2841.33	Betaproteobacteria;Burkholderiales;Comamonadaceae;Variovorax	serine protease Do, COG0265 - Periplasmic serine protease, S1-C subfamily, contain C-terminal PDZ domain	Posttranslational modification, protein turnover, chaperones
-	ID=Ga0115910_100114.49;locus_tag=Ga0115910_10011425	2840	Alphaproteobacteria;Sphingomonadales	Histidine kinase-, DNA gyrase B-, and HSP90-like ATPase/PAS domain-containing protein/Response regulator receiver domain-containing protein/His Kinase A (phospho-acceptor) domain-containing protein/PAS fold-containing protein/PAS fold-containing protein/P	Signal transduction mechanisms
+	ID=Ga0115910_100057.365;locus_tag=Ga0115910_100057185	2839	Alphaproteobacteria;Sphingomonadales;Erythrobacteraceae;Porphyrobacter	hypothetical protein	Function unknown
-	ID=Ga0115910_100035.448;locus_tag=Ga0115910_100035227	2836	Alphaproteobacteria;Sphingomonadales;Erythrobacteraceae;Porphyrobacter	large subunit ribosomal protein L17, KO:K02879 RP-L17, MRPL17, rplQ large subunit ribosomal protein L17	Translation, ribosomal structure and biogenesis
+	ID=Ga0115910_100006.855;locus_tag=Ga0115910_100006433	2821.5	Alphaproteobacteria;Sphingomonadales;Erythrobacteraceae;Porphyrobacter	hypothetical protein, COG3827 - Cell pole-organizing protein PopZ	Cell cycle control, cell division, chromosome partitioning
-	ID=Ga0115910_100008.689;locus_tag=Ga0115910_100008350	2821	Alphaproteobacteria;Sphingomonadales;Erythrobacteraceae;Porphyrobacter	glutamine synthetase, KO:K01915 glnA, GLUL glutamine synthetase [EC:6.3.1.2]	Amino acid transport and metabolism
-	ID=Ga0115910_100063.5;locus_tag=Ga0115910_1000633	2821	Alphaproteobacteria;Sphingomonadales;Erythrobacteraceae;Porphyrobacter	ETC complex I subunit conserved region, pfam04800 - ETC_C1_NDUFA4 , NADH dehydrogenase (ubiquinone)	Energy production and conversion
-	ID=Ga0115910_100017.550;locus_tag=Ga0115910_100017279	2816	Alphaproteobacteria;Sphingomonadales;Erythrobacteraceae;Porphyrobacter;Porphyrobacter sp. AAP82	basic amino acid/polyamine antiporter, APA family, KO:K03294 TC.APA basic amino acid/polyamine antiporter, APA family	Amino acid transport and metabolism
-	ID=Ga0115910_100057.226;locus_tag=Ga0115910_100057115	2801	Alphaproteobacteria;Sphingomonadales;Erythrobacteraceae;Porphyrobacter	DNA-directed RNA polymerase subunit omega, KO:K03060 rpoZ DNA-directed RNA polymerase subunit omega [EC:2.7.7.6]	Transcription
+	ID=Ga0115910_100381.39;locus_tag=Ga0115910_10038120	2799.33	Betaproteobacteria;Burkholderiales;Comamonadaceae;Variovorax	Antitoxin Phd_YefM, type II toxin-antitoxin system, pfam02604 - PhdYeFM_antitox	Defense mechanisms
-	ID=Ga0115910_100035.334;locus_tag=Ga0115910_100035169	2790	Alphaproteobacteria;Sphingomonadales;Erythrobacteraceae;Porphyrobacter	hypothetical protein	Function unknown
-	ID=Ga0115910_100017.695;locus_tag=Ga0115910_100017354	2788	Alphaproteobacteria;Sphingomonadales;Erythrobacteraceae;Porphyrobacter;Porphyrobacter sp. AAP82	Putative Zn-dependent protease, pfam01435 - Peptidase_M48	General function prediction only
+	ID=Ga0115910_100114.9;locus_tag=Ga0115910_1001145	2783.24	Alphaproteobacteria;Sphingomonadales	arabinose-5-phosphate isomerase, KO:K06041 kdsD, kpsF arabinose-5-phosphate isomerase [EC:5.3.1.13]	Carbohydrate transport and metabolism
+	ID=Ga0115910_100006.168;locus_tag=Ga0115910_10000685	2773	Alphaproteobacteria;Sphingomonadales;Erythrobacteraceae;Porphyrobacter	zinc-ribbon domain-containing protein, pfam13717 - zinc_ribbon_4	General function prediction only
-	ID=Ga0115910_100066.304;locus_tag=Ga0115910_100066154	2770.5	Alphaproteobacteria;Sphingomonadales;Erythrobacteraceae;Porphyrobacter	DNA polymerase-1, KO:K02335 DPO1, polA DNA polymerase I [EC:2.7.7.7]	Nucleotide transport and metabolism
-	ID=Ga0115910_100361.35;locus_tag=Ga0115910_10036118	2766	Betaproteobacteria;Burkholderiales;Comamonadaceae;Variovorax	hippurate hydrolase, pfam01546 - Peptidase_M20, Metal-dependent amidase/aminoacylase/carboxypeptidase	General function prediction only
+	ID=Ga0115910_100008.563;locus_tag=Ga0115910_100008287	2758.5	Alphaproteobacteria;Sphingomonadales;Erythrobacteraceae;Porphyrobacter	Cytochrome c554 and c-prime	Energy production and conversion
+	ID=Ga0115910_102321.6;locus_tag=Ga0115910_1023213	2750.5	Alphaproteobacteria;Rhizobiales;Hyphomicrobiaceae;Devosia;Devosia sp. Root413D1	CRP/FNR family transcriptional regulator, nitrogen fixation regulation protein, cAMP-binding domain of CRP or a regulatory subunit of cAMP-dependent protein kinases	Signal transduction mechanisms
-	ID=Ga0115910_100017.282;locus_tag=Ga0115910_100017143	2745.5	Alphaproteobacteria;Sphingomonadales;Erythrobacteraceae;Porphyrobacter;Porphyrobacter sp. AAP82	molecular chaperone GrpE, COG0576 - Molecular chaperone GrpE (heat shock protein)	Posttranslational modification, protein turnover, chaperones
-	ID=Ga0115910_100006.349;locus_tag=Ga0115910_100006176	2741	Alphaproteobacteria;Sphingomonadales;Erythrobacteraceae;Porphyrobacter	aminopeptidase N, EC:3.4.11.2 - Membrane alanyl aminopeptidase	Amino acid transport and metabolism
-	ID=Ga0115910_100016.232;locus_tag=Ga0115910_100016117	2723	Alphaproteobacteria;Sphingomonadales;Erythrobacteraceae;Porphyrobacter	hypothetical protein	Function unknown
-	ID=Ga0115910_100008.501;locus_tag=Ga0115910_100008256	2705	Alphaproteobacteria;Sphingomonadales;Erythrobacteraceae;Porphyrobacter	iron complex outermembrane recepter protein, KO:K02014 TC.FEV.OM iron complex outermembrane recepter protein	Inorganic ion transport and metabolism
-	ID=Ga0115910_100066.158;locus_tag=Ga0115910_10006681	2703.5	Alphaproteobacteria;Sphingomonadales;Erythrobacteraceae;Porphyrobacter	ABC-type transport system, substrate-binding protein, pfam00496 - SBP_bac_5	Amino acid transport and metabolism
+	ID=Ga0115910_100114.52;locus_tag=Ga0115910_10011427	2697	Alphaproteobacteria;Sphingomonadales	zinc protease, EC:3.4.24.- - Hydrolases. Acting on peptide bonds (peptidases). Metalloendopeptidases, pfam00675 - Peptidase_M16	Posttranslational modification, protein turnover, chaperones
-	ID=Ga0115910_100006.693;locus_tag=Ga0115910_100006350	2681.5	Alphaproteobacteria;Sphingomonadales;Erythrobacteraceae;Porphyrobacter	Fatty acid hydroxylase superfamily protein, pfam04116 - FA_hydroxylase	Lipid transport and metabolism
-	ID=Ga0115910_100008.52;locus_tag=Ga0115910_10000827	2679.83	Alphaproteobacteria;Sphingomonadales;Erythrobacteraceae;Porphyrobacter	aconitate hydratase, EC:4.2.1.3 - Aconitate hydratase	Energy production and conversion
-	ID=Ga0115910_100181.130;locus_tag=Ga0115910_10018169	2678.2	Alphaproteobacteria;Sphingomonadales	Predicted transcriptional regulator, pfam05443 - ROS_MUCR	Transcription
-	ID=Ga0115910_100006.1;locus_tag=Ga0115910_1000061	2678	Alphaproteobacteria;Sphingomonadales;Erythrobacteraceae;Porphyrobacter	Catechol 2,3-dioxygenase, COG0346 - Catechol 2,3-dioxygenase or other lactoylglutathione lyase family enzyme	Secondary metabolites biosynthesis, transport and catabolism
+	ID=Ga0115910_100006.923;locus_tag=Ga0115910_100006467	2675	Alphaproteobacteria;Sphingomonadales;Erythrobacteraceae;Porphyrobacter	Glucose/arabinose dehydrogenase, beta-propeller fold, pfam07995 - GSDH	Carbohydrate transport and metabolism
-	ID=Ga0115910_100008.585;locus_tag=Ga0115910_100008298	2672	Alphaproteobacteria;Sphingomonadales;Erythrobacteraceae;Porphyrobacter	oxygen-independent coproporphyrinogen-3 oxidase, COG0635 - Coproporphyrinogen III oxidase or related Fe-S oxidoreductase	Coenzyme transport and metabolism
+	ID=Ga0115910_100063.78;locus_tag=Ga0115910_10006340	2671	Alphaproteobacteria;Sphingomonadales;Erythrobacteraceae;Porphyrobacter	acetyl-CoA carboxylase biotin carboxyl carrier protein, pfam00364 - Biotin_lipoyl	Lipid transport and metabolism
+	ID=Ga0115910_100016.549;locus_tag=Ga0115910_100016276	2658.5	Alphaproteobacteria;Sphingomonadales;Erythrobacteraceae;Porphyrobacter	phosphate starvation-inducible protein PhoH, KO:K06217 phoH, phoL phosphate starvation-inducible protein PhoH and related proteins	Signal transduction mechanisms
-	ID=Ga0115910_100270.89;locus_tag=Ga0115910_10027046	2656	Alphaproteobacteria;Sphingomonadales, uncultured	molybdate transport system substrate-binding protein, pfam13531 - SBP_bac_11	Inorganic ion transport and metabolism
+	ID=Ga0115910_100066.180;locus_tag=Ga0115910_10006692	2646	Alphaproteobacteria;Sphingomonadales;Erythrobacteraceae;Porphyrobacter	glycine C-acetyltransferase/8-amino-7-oxononanoate synthase, COG0156 - 7-keto-8-aminopelargonate synthetase or related enzyme	Coenzyme transport and metabolism
-	ID=Ga0115910_100125.204;locus_tag=Ga0115910_100125104	2631	Alphaproteobacteria;Sphingomonadales;Erythrobacteraceae;Porphyrobacter	ATP-dependent Lon protease, COG0466 - ATP-dependent Lon protease, bacterial type	Posttranslational modification, protein turnover, chaperones
-	ID=Ga0115910_100017.701;locus_tag=Ga0115910_100017357	2627.5	Alphaproteobacteria;Sphingomonadales;Erythrobacteraceae;Porphyrobacter;Porphyrobacter sp. AAP82	hypothetical protein	Function unknown
-	ID=Ga0115910_100269.34;locus_tag=Ga0115910_10026918	2627.5	Betaproteobacteria;Burkholderiales;Comamonadaceae;Variovorax	TolB protein, COG0823 - Periplasmic component of the Tol biopolymer transport system	Intracellular trafficking, secretion, and vesicular transport
+	ID=Ga0115910_100017.185;locus_tag=Ga0115910_10001794	2622	Alphaproteobacteria;Sphingomonadales;Erythrobacteraceae;Porphyrobacter;Porphyrobacter sp. AAP82	hypothetical protein	Function unknown
+	ID=Ga0115910_100006.831;locus_tag=Ga0115910_100006421	2620.5	Alphaproteobacteria;Sphingomonadales;Erythrobacteraceae;Porphyrobacter	large subunit ribosomal protein L13, KO:K02871 RP-L13, MRPL13, rplM large subunit ribosomal protein L13	Translation, ribosomal structure and biogenesis
-	ID=Ga0115910_100035.499;locus_tag=Ga0115910_100035253	2616	Alphaproteobacteria;Sphingomonadales;Erythrobacteraceae;Porphyrobacter	large subunit ribosomal protein L4, KO:K02926 RP-L4, MRPL4, rplD large subunit ribosomal protein L4	Translation, ribosomal structure and biogenesis
-	ID=Ga0115910_100008.50;locus_tag=Ga0115910_10000826	2615.5	Alphaproteobacteria;Sphingomonadales;Erythrobacteraceae;Porphyrobacter	3-mercaptopyruvate sulfurtransferase SseA, contains two rhodanese domains, pfam00581 - Rhodanese	Inorganic ion transport and metabolism
-	ID=Ga0115910_100057.328;locus_tag=Ga0115910_100057167	2604	Alphaproteobacteria;Sphingomonadales;Erythrobacteraceae;Porphyrobacter	small subunit ribosomal protein S20, KO:K02968 RP-S20, rpsT small subunit ribosomal protein S20	Translation, ribosomal structure and biogenesis
+	ID=Ga0115910_100561.38;locus_tag=Ga0115910_10056121	2602	Alphaproteobacteria;Sphingomonadales, uncultured	hypothetical protein	Function unknown
-	ID=Ga0115910_100180.45;locus_tag=Ga0115910_10018025	2596.5	Betaproteobacteria;Burkholderiales;Comamonadaceae;Variovorax	GTP pyrophosphokinase,COG0317 - (p)ppGpp synthase/hydrolase, HD superfamily	Transcription
+	ID=Ga0115910_100043.185;locus_tag=Ga0115910_10004396	2588	Bacteroidetes;Cytophagia;Cytophagales;Cytophagaceae;Spirosoma	hypothetical protein	Function unknown
+	ID=Ga0115910_100017.306;locus_tag=Ga0115910_100017155	2582.5	Alphaproteobacteria;Sphingomonadales;Erythrobacteraceae;Porphyrobacter;Porphyrobacter sp. AAP82	topoisomerase-4 subunit B, COG0187 - DNA gyrase/topoisomerase IV, subunit B	Replication, recombination and repair
+	ID=Ga0115910_100503.9;locus_tag=Ga0115910_1005035	2572	Betaproteobacteria;Burkholderiales	NAD(P)-dependent dehydrogenase, short-chain alcohol dehydrogenase family, pfam13561 - adh_short_C2	Lipid transport and metabolism
-	ID=Ga0115910_100006.687;locus_tag=Ga0115910_100006347	2562	Alphaproteobacteria;Sphingomonadales;Erythrobacteraceae;Porphyrobacter	Putative Zn-dependent protease, contains TPR repeats, pfam01435 - Peptidase_M48	General function prediction only
-	ID=Ga0115910_100289.3;locus_tag=Ga0115910_1002892	2560.5	Betaproteobacteria;Burkholderiales;Comamonadaceae;Variovorax	Ubiquinone/menaquinone biosynthesis C-methylase UbiE, demethylmenaquinone methyltransferase / 2-methoxy-6-polyprenyl-1,4-benzoquinol methylase, pfam01209 - Ubie_methyltran	Coenzyme transport and metabolism
+	ID=Ga0115910_100008.355;locus_tag=Ga0115910_100008181	2556.5	Alphaproteobacteria;Sphingomonadales;Erythrobacteraceae;Porphyrobacter	Acyl-CoA dehydrogenase, COG1960 - Acyl-CoA dehydrogenase related to the alkylation response protein AidB	Lipid transport and metabolism
+	ID=Ga0115910_100008.335;locus_tag=Ga0115910_100008171	2544.5	Alphaproteobacteria;Sphingomonadales;Erythrobacteraceae;Porphyrobacter	Chromatin remodeling complex protein RSC6, contains SWIB domain, pfam02201 - SWIB	Chromatin structure and dynamics
-	ID=Ga0115910_100006.140;locus_tag=Ga0115910_10000671	2544	Alphaproteobacteria;Sphingomonadales;Erythrobacteraceae;Porphyrobacter	penicillin-binding protein 1A, EC:2.4.1.- - Transferases. Glycosyltransferases. Hexosyltransferases, Membrane carboxypeptidase (penicillin-binding protein)	Cell wall/membrane/envelope biogenesis
-	ID=Ga0115910_100422.45;locus_tag=Ga0115910_10042223	2542.33	Betaproteobacteria;Burkholderiales;Comamonadaceae;Variovorax	DNA-binding response regulator, NarL/FixJ family, contains REC and HTH domains	Transcription
-	ID=Ga0115910_100035.253;locus_tag=Ga0115910_100035128	2540.5	Alphaproteobacteria;Sphingomonadales;Erythrobacteraceae;Porphyrobacter	small subunit ribosomal protein S16, KO:K02959 RP-S16, MRPS16, rpsP small subunit ribosomal protein S16	Translation, ribosomal structure and biogenesis
-	ID=Ga0115910_100017.229;locus_tag=Ga0115910_100017116	2537	Alphaproteobacteria;Sphingomonadales;Erythrobacteraceae;Porphyrobacter;Porphyrobacter sp. AAP82	Membrane-bound lytic murein transglycosylase B, COG2951 - Membrane-bound lytic murein transglycosylase B	Cell wall/membrane/envelope biogenesis
-	ID=Ga0115910_100017.264;locus_tag=Ga0115910_100017134	2536.5	Alphaproteobacteria;Sphingomonadales;Erythrobacteraceae;Porphyrobacter;Porphyrobacter sp. AAP82	membrane protein required for colicin V production, KO:K03558 cvpA membrane protein required for colicin V production	Defense mechanisms
+	ID=Ga0115910_100016.702;locus_tag=Ga0115910_100016353	2535	Alphaproteobacteria;Sphingomonadales;Erythrobacteraceae;Porphyrobacter	protein of unknown function (DUF955)	Function unknown
+	ID=Ga0115910_100017.209;locus_tag=Ga0115910_100017106	2532	Alphaproteobacteria;Sphingomonadales;Erythrobacteraceae;Porphyrobacter;Porphyrobacter sp. AAP82	host factor-I protein, KO:K03666 hfq host factor-I protein	Transcription
+	ID=Ga0115910_100006.639;locus_tag=Ga0115910_100006323	2528	Alphaproteobacteria;Sphingomonadales;Erythrobacteraceae;Porphyrobacter	hypothetical protein	Function unknown
-	ID=Ga0115910_100016.445;locus_tag=Ga0115910_100016224	2523.5	Alphaproteobacteria;Sphingomonadales;Erythrobacteraceae;Porphyrobacter	F-type H+-transporting ATPase subunit beta, COG0055 - FoF1-type ATP synthase, beta subunit	Energy production and conversion
-	ID=Ga0115910_100740.9;locus_tag=Ga0115910_1007405	2517.5	Betaproteobacteria;Burkholderiales;Comamonadaceae;Variovorax	indolepyruvate ferredoxin oxidoreductase, pfam02775 - TPP_enzyme_C	General function prediction only
+	ID=Ga0115910_100190.149;locus_tag=Ga0115910_10019075	2515	Betaproteobacteria;Burkholderiales;Comamonadaceae;Variovorax	ATPase family associated with various cellular activities (AAA)/ATPase family associated with various cellular activities (AAA)	General function prediction only
-	ID=Ga0115910_100190.145;locus_tag=Ga0115910_10019073	2511	Betaproteobacteria;Burkholderiales;Comamonadaceae;Variovorax	hypothetical protein	Function unknown
+	ID=Ga0115910_100017.407;locus_tag=Ga0115910_100017207	2506	Alphaproteobacteria;Sphingomonadales;Erythrobacteraceae;Porphyrobacter;Porphyrobacter sp. AAP82	hypothetical protein	Function unknown
+	ID=Ga0115910_100247.108;locus_tag=Ga0115910_10024755	2504.5	Alphaproteobacteria;Sphingomonadales;Sphingomonadaceae;Sphingobium;Sphingobium xenophagum	Glycine zipper 2TM domain-containing protein, pfam05433 - Rick_17kDa_Anti	Function unknown
+	ID=Ga0115910_100181.20;locus_tag=Ga0115910_10018111	2502	Alphaproteobacteria;Sphingomonadales	hypothetical protein	Function unknown
-	ID=Ga0115910_101993.13;locus_tag=Ga0115910_1019937	2497	Betaproteobacteria;Burkholderiales;Comamonadaceae;Variovorax;Variovorax paradoxus	translation initiation factor IF-1, KO:K02518 infA translation initiation factor IF-1	Translation, ribosomal structure and biogenesis
+	ID=Ga0115910_100006.815;locus_tag=Ga0115910_100006413	2495	Alphaproteobacteria;Sphingomonadales;Erythrobacteraceae;Porphyrobacter	UDP-N-acetylglucosamine 1-carboxyvinyltransferase, KO:K00790 murA UDP-N-acetylglucosamine 1-carboxyvinyltransferase [EC:2.5.1.7]	Cell wall/membrane/envelope biogenesis
-	ID=Ga0115910_100017.471;locus_tag=Ga0115910_100017239	2494.5	Alphaproteobacteria;Sphingomonadales;Erythrobacteraceae;Porphyrobacter;Porphyrobacter sp. AAP82	peptidylprolyl isomerase, KO:K01802 E5.2.1.8 peptidylprolyl isomerase [EC:5.2.1.8]	General function prediction only
-	ID=Ga0115910_101824.1;locus_tag=Ga0115910_1018241	2492	Betaproteobacteria;Burkholderiales;Comamonadaceae;Variovorax	RNA recognition motif. (a.k.a. RRM, RBD, or RNP domain), pfam00076 - RRM_1	Transcription
+	ID=Ga0115910_100006.627;locus_tag=Ga0115910_100006317	2491.5	Alphaproteobacteria;Sphingomonadales;Erythrobacteraceae;Porphyrobacter	hypothetical protein	Function unknown
-	ID=Ga0115910_100006.404;locus_tag=Ga0115910_100006205	2490	Alphaproteobacteria;Sphingomonadales;Erythrobacteraceae;Porphyrobacter	Putative DNA-binding domain-containing protein, pfam04326 - AlbA_2	Transcription
+	ID=Ga0115910_100017.64;locus_tag=Ga0115910_10001733	2469	Alphaproteobacteria;Sphingomonadales;Erythrobacteraceae;Porphyrobacter;Porphyrobacter sp. AAP82	NADH-quinone oxidoreductase subunit D, KO:K00333 nuoD NADH-quinone oxidoreductase subunit D [EC:1.6.5.3]	Energy production and conversion
+	ID=Ga0115910_100460.5;locus_tag=Ga0115910_1004603	2465	Betaproteobacteria;Burkholderiales;Comamonadaceae;Variovorax	Glycine zipper 2TM domain-containing protein	Function unknown
-	ID=Ga0115910_100315.46;locus_tag=Ga0115910_10031524	2464	Betaproteobacteria;Burkholderiales;Comamonadaceae;Variovorax	D-alanyl-D-alanine endopeptidase (penicillin-binding protein 7), pfam00768 - Peptidase_S11	Defense mechanisms
-	ID=Ga0115910_100006.941;locus_tag=Ga0115910_100006476	2462.5	Alphaproteobacteria;Sphingomonadales;Erythrobacteraceae;Porphyrobacter	ATP-dependent RNA helicase SUPV3L1/SUV3, KO:K17675 SUPV3L1, SUV3 ATP-dependent RNA helicase SUPV3L1/SUV3 [EC:3.6.4.13]	Replication, recombination and repair
-	ID=Ga0115910_101100.21;locus_tag=Ga0115910_10110011	2457	Betaproteobacteria;Burkholderiales;Comamonadaceae;Variovorax	phosphate transport system substrate-binding protein, pfam12849 - PBP_like_2	Inorganic ion transport and metabolism
+	ID=Ga0115910_100008.437;locus_tag=Ga0115910_100008224	2455	Alphaproteobacteria;Sphingomonadales;Erythrobacteraceae;Porphyrobacter	5-oxoprolinase (ATP-hydrolysing), KO:K01469 OPLAH, OXP1, oplAH 5-oxoprolinase (ATP-hydrolysing) [EC:3.5.2.9]	General function prediction only
+	ID=Ga0115910_100008.678;locus_tag=Ga0115910_100008344	2454.5	Alphaproteobacteria;Sphingomonadales;Erythrobacteraceae;Porphyrobacter	translocation and assembly module TamA, pfam01103 - Bac_surface_Ag	Defense mechanisms
-	ID=Ga0115910_100016.98;locus_tag=Ga0115910_10001650	2448	Alphaproteobacteria;Sphingomonadales;Erythrobacteraceae;Porphyrobacter	monothiol glutaredoxin, KO:K07390 grxD, GLRX5 monothiol glutaredoxin	Posttranslational modification, protein turnover, chaperones
+	ID=Ga0115910_100016.151;locus_tag=Ga0115910_10001676	2435.5	Alphaproteobacteria;Sphingomonadales;Erythrobacteraceae;Porphyrobacter	ribosome maturation factor RimP, pfam02576 - DUF150	Translation, ribosomal structure and biogenesis
-	ID=Ga0115910_100006.611;locus_tag=Ga0115910_100006309	2433	Alphaproteobacteria;Sphingomonadales;Erythrobacteraceae;Porphyrobacter	gamma-glutamyltranspeptidase / glutathione hydrolase, KO:K00681 ggt gamma-glutamyltranspeptidase / glutathione hydrolase [EC:2.3.2.2 3.4.19.13]	Amino acid transport and metabolism
-	ID=Ga0115910_100016.5;locus_tag=Ga0115910_1000163	2429.5	Alphaproteobacteria;Sphingomonadales;Erythrobacteraceae;Porphyrobacter	magnesium chelatase subunit D, KO:K03404 chlD, bchD magnesium chelatase subunit D [EC:6.6.1.1]	Function unknown
-	ID=Ga0115910_100006.343;locus_tag=Ga0115910_100006173	2428.75	Alphaproteobacteria;Sphingomonadales;Erythrobacteraceae;Porphyrobacter	ubiquinol-cytochrome c reductase cytochrome b subunit, KO:K00412 CYTB, petB ubiquinol-cytochrome c reductase cytochrome b subunit	Energy production and conversion
+	ID=Ga0115910_100601.5;locus_tag=Ga0115910_1006013	2426	Betaproteobacteria;Burkholderiales;Comamonadaceae;Variovorax	Helix-turn-helix domain-containing protein, pfam12833 - HTH_18	Transcription
-	ID=Ga0115910_100017.423;locus_tag=Ga0115910_100017215	2424.5	Alphaproteobacteria;Sphingomonadales;Erythrobacteraceae;Porphyrobacter;Porphyrobacter sp. AAP82	hypothetical protein	Function unknown
+	ID=Ga0115910_100068.333;locus_tag=Ga0115910_100068171	2422.5	Betaproteobacteria;Burkholderiales;Comamonadaceae;Variovorax	antitoxin HicB, KO:K18843 hicB antitoxin HicB	Defense mechanisms
+	ID=Ga0115910_100066.352;locus_tag=Ga0115910_100066179	2418.5	Alphaproteobacteria;Sphingomonadales;Erythrobacteraceae;Porphyrobacter	hypothetical protein	Function unknown
-	ID=Ga0115910_100006.847;locus_tag=Ga0115910_100006429	2414	Alphaproteobacteria;Sphingomonadales;Erythrobacteraceae;Porphyrobacter	Histidine kinase/Histidine kinase-, DNA gyrase B-, and HSP90-like ATPase	Signal transduction mechanisms
-	ID=Ga0115910_100810.41;locus_tag=Ga0115910_10081021	2384	Betaproteobacteria;Burkholderiales;Comamonadaceae;Variovorax	flagellar FliL protein, KO:K02415 fliL flagellar FliL protein	Cell motility / Extracellular structures
-	ID=Ga0115910_100114.26;locus_tag=Ga0115910_10011414	2382	Alphaproteobacteria;Sphingomonadales	hypothetical protein	Function unknown
-	ID=Ga0115910_100743.21;locus_tag=Ga0115910_10074311	2382	Betaproteobacteria;Burkholderiales;Comamonadaceae;Variovorax	Outer membrane protein (porin), pfam13609 - Porin_4	Cell wall/membrane/envelope biogenesis
+	ID=Ga0115910_100487.5;locus_tag=Ga0115910_1004873	2381.5	Betaproteobacteria;Burkholderiales;Comamonadaceae;Variovorax;Variovorax paradoxus	CTP synthase, KO:K01937 pyrG, CTPS CTP synthase [EC:6.3.4.2]	Nucleotide transport and metabolism
+	ID=Ga0115910_100008.679;locus_tag=Ga0115910_100008345	2379	Alphaproteobacteria;Sphingomonadales;Erythrobacteraceae;Porphyrobacter	translocation and assembly module TamB, COG2911 - Autotransporter translocation and assembly factor TamB	Intracellular trafficking, secretion, and vesicular transport
+	ID=Ga0115910_100063.352;locus_tag=Ga0115910_100063179	2378	Alphaproteobacteria;Sphingomonadales;Erythrobacteraceae;Porphyrobacter	hypothetical protein	Function unknown
+	ID=Ga0115910_100006.667;locus_tag=Ga0115910_100006337	2377	Alphaproteobacteria;Sphingomonadales;Erythrobacteraceae;Porphyrobacter	tRNA(adenine34) deaminase, KO:K11991 tadA tRNA(adenine34) deaminase [EC:3.5.4.33]	Translation, ribosomal structure and biogenesis
-	ID=Ga0115910_100057.311;locus_tag=Ga0115910_100057158	2375.5	Alphaproteobacteria;Sphingomonadales;Erythrobacteraceae;Porphyrobacter	hypothetical protein	Function unknown
+	ID=Ga0115910_100068.144;locus_tag=Ga0115910_10006873	2373.5	Betaproteobacteria;Burkholderiales;Comamonadaceae;Variovorax	threonyl-tRNA synthetase, KO:K01868 TARS, thrS threonyl-tRNA synthetase [EC:6.1.1.3]	Translation, ribosomal structure and biogenesis
-	ID=Ga0115910_100181.14;locus_tag=Ga0115910_1001818	2369.5	Alphaproteobacteria;Sphingomonadales	Glycosyltransferase involved in cell wall bisynthesis, pfam00534 - Glycos_transf_1	Cell wall/membrane/envelope biogenesis
+	ID=Ga0115910_100016.31;locus_tag=Ga0115910_10001616	2363.5	Alphaproteobacteria;Sphingomonadales;Erythrobacteraceae;Porphyrobacter	Transglycosylase SLT domain-containing protein, pfam01464 - SLT	Intracellular trafficking, secretion, and vesicular transport
-	ID=Ga0115910_100008.331;locus_tag=Ga0115910_100008169	2363	Alphaproteobacteria;Sphingomonadales;Erythrobacteraceae;Porphyrobacter	Peptidase family S41, pfam03572 - Peptidase_S41	General function prediction only
-	ID=Ga0115910_100017.716;locus_tag=Ga0115910_100017365	2360.5	Alphaproteobacteria;Sphingomonadales;Erythrobacteraceae;Porphyrobacter;Porphyrobacter sp. AAP82	propionyl-CoA carboxylase alpha chain, COG4770 - Acetyl/propionyl-CoA carboxylase, alpha subunit	Lipid transport and metabolism
-	ID=Ga0115910_100207.13;locus_tag=Ga0115910_1002077	2360	Betaproteobacteria;Burkholderiales;Comamonadaceae;Variovorax	hypothetical protein	Function unknown
+	ID=Ga0115910_100116.154;locus_tag=Ga0115910_10011679	2354	Bacteroidetes;Cytophagia;Cytophagales;Cytophagaceae;Spirosoma	hypothetical protein	Function unknown
-	ID=Ga0115910_100006.677;locus_tag=Ga0115910_100006342	2353	Alphaproteobacteria;Sphingomonadales;Erythrobacteraceae;Porphyrobacter	nicotinate-nucleotide pyrophosphorylase (carboxylating), KO:K00767 nadC, QPRT nicotinate-nucleotide pyrophosphorylase (carboxylating) [EC:2.4.2.19]	Coenzyme transport and metabolism
+	ID=Ga0115910_100181.28;locus_tag=Ga0115910_10018115	2341	Alphaproteobacteria;Sphingomonadales	Transmembrane exosortase (Exosortase_EpsH), pfam09721 - Exosortase_EpsH	Cell wall/membrane/envelope biogenesis
+	ID=Ga0115910_100016.475;locus_tag=Ga0115910_100016239	2339	Alphaproteobacteria;Sphingomonadales;Erythrobacteraceae;Porphyrobacter	cobaltochelatase CobT, KO:K09883 Cobalamin biosynthesis protein CobT (nicotinate-mononucleotide:5, 6-dimethylbenzimidazole phosphorib...	Coenzyme transport and metabolism
-	ID=Ga0115910_100035.446;locus_tag=Ga0115910_100035226	2338	Alphaproteobacteria;Sphingomonadales;Erythrobacteraceae;Porphyrobacter	hypothetical protein	Function unknown
+	ID=Ga0115910_100017.417;locus_tag=Ga0115910_100017212	2327.5	Alphaproteobacteria;Sphingomonadales;Erythrobacteraceae;Porphyrobacter;Porphyrobacter sp. AAP82	type IV secretion system protein TrbL, KO:K07344 trbL type IV secretion system protein TrbL	Intracellular trafficking, secretion, and vesicular transport
+	ID=Ga0115910_100006.915;locus_tag=Ga0115910_100006463	2311	Alphaproteobacteria;Sphingomonadales;Erythrobacteraceae;Porphyrobacter	chromosome partitioning protein, ParB family, KO:K03497 parB, spo0J chromosome partitioning protein, ParB family	Cell cycle control, cell division, chromosome partitioning
+	ID=Ga0115910_100016.579;locus_tag=Ga0115910_100016291	2307	Alphaproteobacteria;Sphingomonadales;Erythrobacteraceae;Porphyrobacter	Sulfatase-modifying factor enzyme 1/DinB superfamily protein, pfam03781 - FGE-sulfatase	Posttranslational modification, protein turnover, chaperones
+	ID=Ga0115910_100017.33;locus_tag=Ga0115910_10001717	2307	Alphaproteobacteria;Sphingomonadales;Erythrobacteraceae;Porphyrobacter;Porphyrobacter sp. AAP82	penicillin-binding protein 1A, COG5009 - Membrane carboxypeptidase/penicillin-binding protein	Cell wall/membrane/envelope biogenesis
-	ID=Ga0115910_101100.11;locus_tag=Ga0115910_1011006	2306.11	Betaproteobacteria;Burkholderiales;Comamonadaceae;Variovorax	two-component system, OmpR family, phosphate regulon response regulator PhoB, COG0745 - DNA-binding response regulator, OmpR family, contains REC and winged-helix (wHTH) domain	Transcription
-	ID=Ga0115910_100035.475;locus_tag=Ga0115910_100035241	2296.5	Alphaproteobacteria;Sphingomonadales;Erythrobacteraceae;Porphyrobacter	small subunit ribosomal protein S14, KO:K02954 RP-S14, MRPS14, rpsN small subunit ribosomal protein S14	Translation, ribosomal structure and biogenesis
+	ID=Ga0115910_103501.7;locus_tag=Ga0115910_1035014	2294.33	Betaproteobacteria;Burkholderiales;Comamonadaceae;Variovorax	outer membrane protein assembly factor BamD, pfam13525 - YfiO	Cell wall/membrane/envelope biogenesis
+	ID=Ga0115910_100006.665;locus_tag=Ga0115910_100006336	2293	Alphaproteobacteria;Sphingomonadales;Erythrobacteraceae;Porphyrobacter	Outer membrane receptor for monomeric catechols, COG4774 - Outer membrane receptor for monomeric catechols	Inorganic ion transport and metabolism
-	ID=Ga0115910_100006.1075;locus_tag=Ga0115910_100006543	2292.5	Alphaproteobacteria;Sphingomonadales;Erythrobacteraceae;Porphyrobacter	2,3-bisphosphoglycerate-dependent phosphoglycerate mutase,KO:K01834 PGAM, gpmA	Carbohydrate transport and metabolism
-	ID=Ga0115910_100006.593;locus_tag=Ga0115910_100006300	2292	Alphaproteobacteria;Sphingomonadales;Erythrobacteraceae;Porphyrobacter	leucyl-tRNA synthetase, KO:K01869 LARS, leuS leucyl-tRNA synthetase [EC:6.1.1.4]	Translation, ribosomal structure and biogenesis
-	ID=Ga0115910_100885.7;locus_tag=Ga0115910_1008854	2288	Betaproteobacteria;Burkholderiales;Comamonadaceae;Variovorax	peroxiredoxin (alkyl hydroperoxide reductase subunit C), KO:K03386 E1.11.1.15, PRDX, ahpC peroxiredoxin (alkyl hydroperoxide reductase subunit C) [EC:1.11.1.15], Alkyl hydroperoxide reductase subunit AhpC (peroxiredoxin)	Defense mechanisms
+	ID=Ga0115910_100006.1033;locus_tag=Ga0115910_100006522	2285	Alphaproteobacteria;Sphingomonadales;Erythrobacteraceae;Porphyrobacter	Protein of unknown function (DUF1153)	Function unknown
-	ID=Ga0115910_100267.60;locus_tag=Ga0115910_10026732	2281.5	Betaproteobacteria;Burkholderiales;Comamonadaceae;Variovorax	type IV pilus assembly protein PilW, KO:K02672 pilW type IV pilus assembly protein PilW	Cell motility
+	ID=Ga0115910_100016.487;locus_tag=Ga0115910_100016245	2274.5	Alphaproteobacteria;Sphingomonadales;Erythrobacteraceae;Porphyrobacter	Acyl-CoA reductase, COG1012 - Acyl-CoA reductase or other NAD-dependent aldehyde dehydrogenase	Lipid transport and metabolism
-	ID=Ga0115910_100078.85;locus_tag=Ga0115910_10007843	2273	Alphaproteobacteria;Sphingomonadales;Erythrobacteraceae;Porphyrobacter	maltose/moltooligosaccharide transporter, KO:K16211 malY, malT maltose/moltooligosaccharide transporter, pfam07690 - MFS_1	Intracellular trafficking, secretion, and vesicular transport
-	ID=Ga0115910_100066.30;locus_tag=Ga0115910_10006616	2271	Alphaproteobacteria;Sphingomonadales;Erythrobacteraceae;Porphyrobacter	molecular chaperone HscC, COG0443 - Molecular chaperone DnaK (HSP70)	Posttranslational modification, protein turnover, chaperones
-	ID=Ga0115910_100008.206;locus_tag=Ga0115910_100008106	2266	Alphaproteobacteria;Sphingomonadales;Erythrobacteraceae;Porphyrobacter	Metallopeptidase family M24, pfam00557 - Peptidase_M24	General function prediction only
-	ID=Ga0115910_101594.5;locus_tag=Ga0115910_1015943	2254	Betaproteobacteria;Burkholderiales;Comamonadaceae;Variovorax;Variovorax paradoxus	putative sigma-54 modulation protein, pfam02482 - Ribosomal_S30AE	Translation, ribosomal structure and biogenesis
-	ID=Ga0115910_100008.880;locus_tag=Ga0115910_100008447	2250.75	Alphaproteobacteria;Sphingomonadales;Erythrobacteraceae;Porphyrobacter	UPF0042 nucleotide-binding protein, COG1660 - RNase adaptor protein for sRNA GlmZ degradation, contains a P-loop ATPase domain	Signal transduction mechanisms
-	ID=Ga0115910_100114.125;locus_tag=Ga0115910_10011464	2248	Alphaproteobacteria;Sphingomonadales	cytochrome d ubiquinol oxidase subunit II, KO:K00426 cydB cytochrome d ubiquinol oxidase subunit II [EC:1.10.3.-]	Energy production and conversion
-	ID=Ga0115910_100063.376;locus_tag=Ga0115910_100063191	2244.75	Alphaproteobacteria;Sphingomonadales;Erythrobacteraceae;Porphyrobacter	NAD(P) transhydrogenase subunit beta, KO:K00325 pntB NAD(P) transhydrogenase subunit beta [EC:1.6.1.2]	Energy production and conversion
+	ID=Ga0115910_100063.332;locus_tag=Ga0115910_100063169	2242.5	Alphaproteobacteria;Sphingomonadales;Erythrobacteraceae;Porphyrobacter	phosphoribosylaminoimidazole-succinocarboxamide synthase, pfam01259 - SAICAR_synt	Nucleotide transport and metabolism
+	ID=Ga0115910_100008.90;locus_tag=Ga0115910_10000846	2236	Alphaproteobacteria;Sphingomonadales;Erythrobacteraceae;Porphyrobacter	cytochrome c, pfam00034 - Cytochrom_C	Energy production and conversion
-	ID=Ga0115910_100066.339;locus_tag=Ga0115910_100066172	2235.33	Alphaproteobacteria;Sphingomonadales;Erythrobacteraceae;Porphyrobacter	DNA methylase.pfam01555 - N6_N4_Mtase	General function prediction only
-	ID=Ga0115910_100006.511;locus_tag=Ga0115910_100006259	2231.61	Alphaproteobacteria;Sphingomonadales;Erythrobacteraceae;Porphyrobacter	Predicted membrane protein (DUF2157)	Function unknown
+	ID=Ga0115910_100181.18;locus_tag=Ga0115910_10018110	2224.5	Alphaproteobacteria;Sphingomonadales	hypothetical protein	Function unknown
+	ID=Ga0115910_100427.11;locus_tag=Ga0115910_1004276	2224	Betaproteobacteria;Burkholderiales;Comamonadaceae;Variovorax	modulator of FtsH protease, COG0670 - Integral membrane protein, interacts with FtsH	General function prediction only
-	ID=Ga0115910_100035.493;locus_tag=Ga0115910_100035250	2223	Alphaproteobacteria;Sphingomonadales;Erythrobacteraceae;Porphyrobacter	small subunit ribosomal protein S19, KO:K02965 RP-S19, rpsS small subunit ribosomal protein S19	Translation, ribosomal structure and biogenesis
+	ID=Ga0115910_100279.63;locus_tag=Ga0115910_10027932	2220	Betaproteobacteria;Burkholderiales;Comamonadaceae;Variovorax	Ribulose-5-phosphate 4-epimerase/Fuculose-1-phosphate aldolase, pfam00596 - Aldolase_II	Carbohydrate transport and metabolism
-	ID=Ga0115910_101100.13;locus_tag=Ga0115910_1011007	2217.5	Betaproteobacteria;Burkholderiales;Comamonadaceae;Variovorax	phosphate transport system protein, KO:K02039 phoU phosphate transport system protein	Inorganic ion transport and metabolism
+	ID=Ga0115910_100016.175;locus_tag=Ga0115910_10001688	2214	Alphaproteobacteria;Sphingomonadales;Erythrobacteraceae;Porphyrobacter	Spermidine synthase, pfam01564 - Spermine_synth	Amino acid transport and metabolism
-	ID=Ga0115910_100741.17;locus_tag=Ga0115910_1007419	2213.94	Betaproteobacteria;Burkholderiales;Comamonadaceae;Variovorax;Variovorax paradoxus	glycerol transport system substrate-binding protein, KO:K17321 glpV glycerol transport system substrate-binding protein	Carbohydrate transport and metabolism
-	ID=Ga0115910_100035.135;locus_tag=Ga0115910_10003568	2213.83	Alphaproteobacteria;Sphingomonadales;Erythrobacteraceae;Porphyrobacter	DNA repair protein RecN (Recombination protein N), pfam02463 - SMC_N	Replication, recombination and repair
-	ID=Ga0115910_100011.222;locus_tag=Ga0115910_100011114	2211	Bacteroidetes;Cytophagia;Cytophagales;Cytophagaceae;Spirosoma	Glycosyltransferase involved in cell wall bisynthesis, pfam00535 - Glycos_transf_2	Cell wall/membrane/envelope biogenesis
-	ID=Ga0115910_100066.186;locus_tag=Ga0115910_10006695	2209.5	Alphaproteobacteria;Sphingomonadales;Erythrobacteraceae;Porphyrobacter	Major Facilitator Superfamily protein,pfam07690 - MFS_1	Intracellular trafficking, secretion, and vesicular transport
-	ID=Ga0115910_100125.149;locus_tag=Ga0115910_10012576	2206	Alphaproteobacteria;Sphingomonadales;Erythrobacteraceae;Porphyrobacter	large subunit ribosomal protein L31, KO:K02909 RP-L31, rpmE large subunit ribosomal protein L31	Translation, ribosomal structure and biogenesis
+	ID=Ga0115910_100016.499;locus_tag=Ga0115910_100016251	2202	Alphaproteobacteria;Sphingomonadales;Erythrobacteraceae;Porphyrobacter	large subunit ribosomal protein L32, KO:K02911 RP-L32, MRPL32, rpmF large subunit ribosomal protein L32	Translation, ribosomal structure and biogenesis
-	ID=Ga0115910_100008.275;locus_tag=Ga0115910_100008141	2201.5	Alphaproteobacteria;Sphingomonadales;Erythrobacteraceae;Porphyrobacter	3-methylcrotonyl-CoA carboxylase alpha subunit, COG4770 - Acetyl/propionyl-CoA carboxylase, alpha subunit	Lipid transport and metabolism
+	ID=Ga0115910_100006.637;locus_tag=Ga0115910_100006322	2191.5	Alphaproteobacteria;Sphingomonadales;Erythrobacteraceae;Porphyrobacter	iron-sulfur cluster assembly protein, KO:K13628 iscA, ISCA1 iron-sulfur cluster assembly protein	Posttranslational modification, protein turnover, chaperones
-	ID=Ga0115910_100035.357;locus_tag=Ga0115910_100035181	2188	Alphaproteobacteria;Sphingomonadales;Erythrobacteraceae;Porphyrobacter	hypothetical protein, pfam13598 - DUF4139	Function unknown
-	ID=Ga0115910_100035.491;locus_tag=Ga0115910_100035249	2186.5	Alphaproteobacteria;Sphingomonadales;Erythrobacteraceae;Porphyrobacter	large subunit ribosomal protein L22, KO:K02890 RP-L22, MRPL22, rplV large subunit ribosomal protein L22	Translation, ribosomal structure and biogenesis
-	ID=Ga0115910_100407.1;locus_tag=Ga0115910_1004071	2180	Alphaproteobacteria;Sphingomonadales;Erythrobacteraceae;Porphyrobacter	Helix-turn-helix domain-containing protein/protein of unknown function (DUF4115), pfam13413,pfam13464	Transcription
-	ID=Ga0115910_100016.293;locus_tag=Ga0115910_100016148	2169.5	Alphaproteobacteria;Sphingomonadales;Erythrobacteraceae;Porphyrobacter	Very-short-patch-repair endonuclease, BirA family transcriptional regulator, biotin operon repressor / biotin-[acetyl-CoA-carboxylase] ligase	Replication, recombination and repair
-	ID=Ga0115910_100006.761;locus_tag=Ga0115910_100006385	2167	Alphaproteobacteria;Sphingomonadales;Erythrobacteraceae;Porphyrobacter	glutamate dehydrogenase, KO:K15371 GDH2 glutamate dehydrogenase [EC:1.4.1.2]	Amino acid transport and metabolism
+	ID=Ga0115910_100006.913;locus_tag=Ga0115910_100006462	2164.5	Alphaproteobacteria;Sphingomonadales;Erythrobacteraceae;Porphyrobacter	chromosome partitioning protein, Cellulose biosynthesis protein BcsQ	Cell motility
-	ID=Ga0115910_100008.3;locus_tag=Ga0115910_1000082	2160.5	Alphaproteobacteria;Sphingomonadales;Erythrobacteraceae;Porphyrobacter	hypothetical protein	Function unknown
-	ID=Ga0115910_100017.616;locus_tag=Ga0115910_100017313	2156	Alphaproteobacteria;Sphingomonadales;Erythrobacteraceae;Porphyrobacter;Porphyrobacter sp. AAP82	thymidylate synthase, KO:K00560 thyA, TYMS thymidylate synthase [EC:2.1.1.45]	Nucleotide transport and metabolism
+	ID=Ga0115910_100017.304;locus_tag=Ga0115910_100017154	2153.5	Alphaproteobacteria;Sphingomonadales;Erythrobacteraceae;Porphyrobacter;Porphyrobacter sp. AAP82	ABC-type branched-chain amino acid transport system, substrate-binding protein, pfam13458 - Peripla_BP_6	Amino acid transport and metabolism
-	ID=Ga0115910_100016.395;locus_tag=Ga0115910_100016199	2153.1	Alphaproteobacteria;Sphingomonadales;Erythrobacteraceae;Porphyrobacter	LPS-assembly protein, COG1452 - LPS assembly outer membrane protein LptD (organic solvent tolerance protein OstA)	Cell wall/membrane/envelope biogenesis
-	ID=Ga0115910_101015.34;locus_tag=Ga0115910_10101518	2153	Alphaproteobacteria;Sphingomonadales;Sphingomonadaceae	pyrroloquinoline quinone biosynthesis protein B, pfam12706 - Lactamase_B_2	Defense mechanisms
-	ID=Ga0115910_100066.270;locus_tag=Ga0115910_100066137	2140.5	Alphaproteobacteria;Sphingomonadales;Erythrobacteraceae;Porphyrobacter	lipopolysaccharide export system ATP-binding protein, KO:K06861 lptB lipopolysaccharide export system ATP-binding protein [EC:3.6.3.-]	Cell wall/membrane/envelope biogenesis
-	ID=Ga0115910_100353.44;locus_tag=Ga0115910_10035323	2140	Betaproteobacteria;Burkholderiales;Comamonadaceae;Variovorax	branched-chain amino acid transport system substrate-binding protein, pfam13458 - Peripla_BP_6	Amino acid transport and metabolism
-	ID=Ga0115910_100181.1;locus_tag=Ga0115910_1001811	2139	Alphaproteobacteria;Sphingomonadales	Glycosyltransferase involved in cell wall bisynthesis	Cell wall/membrane/envelope biogenesis
+	ID=Ga0115910_100006.804;locus_tag=Ga0115910_100006407	2136.5	Alphaproteobacteria;Sphingomonadales;Erythrobacteraceae;Porphyrobacter	hypothetical protein	Function unknown
-	ID=Ga0115910_100017.546;locus_tag=Ga0115910_100017277	2130	Alphaproteobacteria;Sphingomonadales;Erythrobacteraceae;Porphyrobacter;Porphyrobacter sp. AAP82	protein ImuB, KO:K14161 imuB protein ImuB	Replication, recombination and repair
-	ID=Ga0115910_100008.134;locus_tag=Ga0115910_10000869	2127.5	Alphaproteobacteria;Sphingomonadales;Erythrobacteraceae;Porphyrobacter	ATP-dependent Clp protease adaptor protein ClpS, KO:K06891 clpS ATP-dependent Clp protease adaptor protein ClpS	Posttranslational modification, protein turnover, chaperones
+	ID=Ga0115910_100008.152;locus_tag=Ga0115910_10000878	2127.5	Alphaproteobacteria;Sphingomonadales;Erythrobacteraceae;Porphyrobacter	Enoyl-CoA hydratase/carnithine racemase, pfam00378 - ECH_1	Lipid transport and metabolism
-	ID=Ga0115910_100035.351;locus_tag=Ga0115910_100035178	2122.5	Alphaproteobacteria;Sphingomonadales;Erythrobacteraceae;Porphyrobacter	alanyl-tRNA synthetase, KO:K01872 AARS, alaS alanyl-tRNA synthetase [EC:6.1.1.7]	Translation, ribosomal structure and biogenesis
+	ID=Ga0115910_100224.120;locus_tag=Ga0115910_10022461	2122	Alphaproteobacteria;Sphingomonadales;Sphingomonadaceae;Sphingobium;Sphingobium xenophagum	Rieske [2Fe-2S] domain-containing protein/Ring hydroxylating alpha subunit (catalytic domain)	Energy production and conversion
-	ID=Ga0115910_100006.971;locus_tag=Ga0115910_100006491	2120.5	Alphaproteobacteria;Sphingomonadales;Erythrobacteraceae;Porphyrobacter	hypothetical protein	Function unknown
-	ID=Ga0115910_100741.23;locus_tag=Ga0115910_10074112	2118.83	Betaproteobacteria;Burkholderiales;Comamonadaceae;Variovorax;Variovorax paradoxus	glycerol transport system permease protein, KO:K17322 K17322, glpP glycerol transport system permease protein	Carbohydrate transport and metabolism
+	ID=Ga0115910_100066.204;locus_tag=Ga0115910_100066104	2116	Alphaproteobacteria;Sphingomonadales;Erythrobacteraceae;Porphyrobacter	Sterol desaturase/sphingolipid hydroxylase, fatty acid hydroxylase superfamily, pfam04116 - FA_hydroxylase	Lipid transport and metabolism
-	ID=Ga0115910_100309.91;locus_tag=Ga0115910_10030946	2114	Betaproteobacteria;Burkholderiales;Comamonadaceae;Variovorax	phosphoribosylanthranilate isomerase, pfam00697 - PRAI	Amino acid transport and metabolism
-	ID=Ga0115910_100017.644;locus_tag=Ga0115910_100017328	2112	Alphaproteobacteria;Sphingomonadales;Erythrobacteraceae;Porphyrobacter;Porphyrobacter sp. AAP82	PilZ domain-containing protein, pfam07238 - PilZ	Biofilm / Secondary metabolites biosynthesis, transport and catabolism
-	ID=Ga0115910_100561.46;locus_tag=Ga0115910_10056125	2112	Alphaproteobacteria;Sphingomonadales, uncultured	polysaccharide export outer membrane protein, COG1596 - Periplasmic protein involved in polysaccharide export, contains SLBB domain of the beta-grasp fold	Cell wall/membrane/envelope biogenesis
-	ID=Ga0115910_100063.3;locus_tag=Ga0115910_1000632	2109.5	Alphaproteobacteria;Sphingomonadales;Erythrobacteraceae;Porphyrobacter	DNA polymerase-3 subunit gamma/tau, KO:K02343 DPO3G, dnaX DNA polymerase III subunit gamma/tau [EC:2.7.7.7]	Replication, recombination and repair
-	ID=Ga0115910_100181.132;locus_tag=Ga0115910_10018170	2108	Alphaproteobacteria;Sphingomonadales	PEP-CTERM motif-containing protein, pfam07589 - VPEP	Exopolysaccharide-associated protein
+	ID=Ga0115910_100066.67;locus_tag=Ga0115910_10006635	2105.5	Alphaproteobacteria;Sphingomonadales;Erythrobacteraceae;Porphyrobacter	HWE histidine kinase/Response regulator receiver domain-containing protein/PAS fold-containing protein, pfam00072 - Response_reg	Signal transduction mechanisms
+	ID=Ga0115910_100016.459;locus_tag=Ga0115910_100016231	2104.5	Alphaproteobacteria;Sphingomonadales;Erythrobacteraceae;Porphyrobacter	hypothetical protein	Function unknown
-	ID=Ga0115910_100078.133;locus_tag=Ga0115910_10007867	2104.5	Alphaproteobacteria;Sphingomonadales;Erythrobacteraceae;Porphyrobacter	aspartyl-tRNA(Asn)/glutamyl-tRNA(Gln) amidotransferase subunit B, KO:K02434 gatB, PET112 aspartyl-tRNA(Asn)/glutamyl-tRNA(Gln) amidotransferase subunit B [EC:6.3.5.6 6.3.5.7]	Translation, ribosomal structure and biogenesis
+	ID=Ga0115910_100181.124;locus_tag=Ga0115910_10018166	2099	Alphaproteobacteria;Sphingomonadales	two-component system, LuxR family, response regulator FixJ, KO:K14987 fixJ two-component system, LuxR family, response regulator FixJ	Transcription
-	ID=Ga0115910_100177.132;locus_tag=Ga0115910_10017767	2098	Betaproteobacteria;Burkholderiales;Comamonadaceae;Variovorax	outer membrane protein insertion porin family, pfam01103 - Bac_surface_Ag	Cell wall/membrane/envelope biogenesis
+	ID=Ga0115910_100017.413;locus_tag=Ga0115910_100017210	2097	Alphaproteobacteria;Sphingomonadales;Erythrobacteraceae;Porphyrobacter;Porphyrobacter sp. AAP82	hypothetical protein	Function unknown
+	ID=Ga0115910_100078.117;locus_tag=Ga0115910_10007859	2093	Alphaproteobacteria;Sphingomonadales;Erythrobacteraceae;Porphyrobacter	Outer membrane efflux protein/Outer membrane efflux protein,pfam02321 - OEP	Intracellular trafficking, secretion, and vesicular transport
-	ID=Ga0115910_100333.5;locus_tag=Ga0115910_1003333	2092	Betaproteobacteria;Burkholderiales;Comamonadaceae;Variovorax	acetyl-CoA carboxylase, biotin carboxylase subunit	Lipid transport and metabolism
+	ID=Ga0115910_100035.375;locus_tag=Ga0115910_100035190	2088.5	Alphaproteobacteria;Sphingomonadales;Erythrobacteraceae;Porphyrobacter	23S rRNA (adenine2503-C2)-methyltransferase, COG0820 - Adenine C2-methylase RlmN of 23S rRNA A2503 and tRNA A37	Translation, ribosomal structure and biogenesis
-	ID=Ga0115910_100035.479;locus_tag=Ga0115910_100035243	2086	Alphaproteobacteria;Sphingomonadales;Erythrobacteraceae;Porphyrobacter	large subunit ribosomal protein L24, KO:K02895 RP-L24, MRPL24, rplX large subunit ribosomal protein L24	Translation, ribosomal structure and biogenesis
+	ID=Ga0115910_101533.7;locus_tag=Ga0115910_1015334	2085	Alphaproteobacteria;Sphingomonadales;Sphingomonadaceae;Sphingobium;Sphingobium xenophagum	hypothetical protein	Function unknown
-	ID=Ga0115910_103678.7;locus_tag=Ga0115910_1036784	2081	Betaproteobacteria;Burkholderiales;Comamonadaceae;Variovorax;Variovorax paradoxus	Fatty acid desaturase, pfam00487 - FA_desaturase	Lipid transport and metabolism
-	ID=Ga0115910_100006.875;locus_tag=Ga0115910_100006443	2080	Alphaproteobacteria;Sphingomonadales;Erythrobacteraceae;Porphyrobacter	PTS system, nitrogen regulatory IIA component, KO:K02806 PTS-Ntr-EIIA, ptsN PTS system, nitrogen regulatory IIA component [EC:2.7.1.69]	Carbohydrate transport and metabolism
+	ID=Ga0115910_100008.776;locus_tag=Ga0115910_100008394	2078	Alphaproteobacteria;Sphingomonadales;Erythrobacteraceae;Porphyrobacter	GTP-binding protein, COG0536 - GTPase involved in cell partioning and DNA repair, EC:3.6.5.- - Hydrolases. Acting on acid anhydrides. Acting on GTP; involved in cellular and subcellular movement	Cell cycle control, cell division, chromosome partitioning
+	ID=Ga0115910_100006.420;locus_tag=Ga0115910_100006213	2071.5	Alphaproteobacteria;Sphingomonadales;Erythrobacteraceae;Porphyrobacter	Ring hydroxylating alpha subunit (catalytic domain)/Rieske [2Fe-2S] domain-containing protein, pfam00848 - Ring_hydroxyl_A	Energy production and conversion
+	ID=Ga0115910_100181.31;locus_tag=Ga0115910_10018117	2069	Alphaproteobacteria;Sphingomonadales	SurA N-terminal domain-containing protein, pfam13624 - SurA_N_3	Function unknown
+	ID=Ga0115910_100016.553;locus_tag=Ga0115910_100016278	2067.17	Alphaproteobacteria;Sphingomonadales;Erythrobacteraceae;Porphyrobacter	probable rRNA maturation factor, COG0319 - ssRNA-specific RNase YbeY, 16S rRNA maturation enzyme	Translation, ribosomal structure and biogenesis
-	ID=Ga0115910_100125.5;locus_tag=Ga0115910_1001253	2066	Alphaproteobacteria;Sphingomonadales;Erythrobacteraceae;Porphyrobacter	DNA topoisomerase-1, KO:K03168 topA DNA topoisomerase I [EC:5.99.1.2]	Replication, recombination and repair
+	ID=Ga0115910_100035.336;locus_tag=Ga0115910_100035170	2063	Alphaproteobacteria;Sphingomonadales;Erythrobacteraceae;Porphyrobacter	FAD/FMN-containing dehydrogenase,COG0277 - FAD/FMN-containing dehydrogenase	Energy production and conversion
-	ID=Ga0115910_100125.151;locus_tag=Ga0115910_10012577	2063	Alphaproteobacteria;Sphingomonadales;Erythrobacteraceae;Porphyrobacter	3-hydroxyacyl-[acyl-carrier-protein] dehydratase, COG0764 - 3-hydroxymyristoyl/3-hydroxydecanoyl-(acyl carrier protein) dehydratase	Lipid transport and metabolism
-	ID=Ga0115910_100035.471;locus_tag=Ga0115910_100035239	2060.5	Alphaproteobacteria;Sphingomonadales;Erythrobacteraceae;Porphyrobacter	large subunit ribosomal protein L6, KO:K02933 RP-L6, MRPL6, rplF large subunit ribosomal protein L6	Translation, ribosomal structure and biogenesis
-	ID=Ga0115910_100015.480;locus_tag=Ga0115910_100015242	2057	Bacteroidetes;Cytophagia;Cytophagales;Cytophagaceae;Spirosoma	large subunit ribosomal protein L7/L12, KO:K02935 RP-L7, MRPL12, rplL large subunit ribosomal protein L7/L12	Translation, ribosomal structure and biogenesis
+	ID=Ga0115910_100016.115;locus_tag=Ga0115910_10001658	2055	Alphaproteobacteria;Sphingomonadales;Erythrobacteraceae;Porphyrobacter	acyl-CoA thioester hydrolase, pfam01643 - Acyl-ACP_TE	Lipid transport and metabolism
-	ID=Ga0115910_100267.66;locus_tag=Ga0115910_10026735	2046.5	Betaproteobacteria;Burkholderiales;Comamonadaceae;Variovorax	type IV pilus assembly protein PilE,KO:K02655 pilE type IV pilus assembly protein PilE	Cell motility
+	ID=Ga0115910_100353.56;locus_tag=Ga0115910_10035329	2043	Betaproteobacteria;Burkholderiales;Comamonadaceae;Variovorax	benzoyl-CoA-dihydrodiol lyase, KO:K15513 boxC benzoyl-CoA-dihydrodiol lyase [EC:4.1.2.44]	General function prediction only
-	ID=Ga0115910_100035.177;locus_tag=Ga0115910_10003589	2042.5	Alphaproteobacteria;Sphingomonadales;Erythrobacteraceae;Porphyrobacter	DNA polymerase-3 subunit beta,COG0592 - DNA polymerase III sliding clamp (beta) subunit, PCNA homolog	Replication, recombination and repair
-	ID=Ga0115910_100284.65;locus_tag=Ga0115910_10028433	2040	Betaproteobacteria;Burkholderiales;Comamonadaceae;Variovorax	hypothetical protein, COG1416 - Intracellular sulfur oxidation protein, DsrE/DsrF family	Inorganic ion transport and metabolism
-	ID=Ga0115910_100035.473;locus_tag=Ga0115910_100035240	2039	Alphaproteobacteria;Sphingomonadales;Erythrobacteraceae;Porphyrobacter	small subunit ribosomal protein S8, KO:K02994 RP-S8, rpsH small subunit ribosomal protein S8	Translation, ribosomal structure and biogenesis
+	ID=Ga0115910_100309.43;locus_tag=Ga0115910_10030922	2037.5	Betaproteobacteria;Burkholderiales;Comamonadaceae;Variovorax	sigma-E factor negative regulatory protein RseA, COG3073 - Negative regulator of sigma E activity	Signal transduction mechanisms
+	ID=Ga0115910_100017.503;locus_tag=Ga0115910_100017255	2037.2	Alphaproteobacteria;Sphingomonadales;Erythrobacteraceae;Porphyrobacter;Porphyrobacter sp. AAP82	ketol-acid reductoisomerase, EC:1.1.1.86 - Ketol-acid reductoisomerase (NADP(+))	Amino acid transport and metabolism
+	ID=Ga0115910_100078.256;locus_tag=Ga0115910_100078129	2036	Alphaproteobacteria;Sphingomonadales;Erythrobacteraceae;Porphyrobacter	protease-4, EC:3.4.21.- - Hydrolases. Acting on peptide bonds (peptidases). Serine endopeptidases,pfam01343 - Peptidase_S49	Signal transduction mechanisms
+	ID=Ga0115910_108802.3;locus_tag=Ga0115910_1088022	2028.7	Betaproteobacteria;Burkholderiales;Comamonadaceae;Variovorax	COG0501 - Zn-dependent protease with chaperone function, heat shock protein HtpX	Posttranslational modification, protein turnover, chaperones
+	ID=Ga0115910_100017.393;locus_tag=Ga0115910_100017199	2027.5	Alphaproteobacteria;Sphingomonadales;Erythrobacteraceae;Porphyrobacter;Porphyrobacter sp. AAP82	rod shape-determining protein MreC, KO:K03570 mreC rod shape-determining protein MreC	Cell cycle control, cell division, chromosome partitioning
+	ID=Ga0115910_100173.80;locus_tag=Ga0115910_10017340	2025	Betaproteobacteria;Burkholderiales;Comamonadaceae;Variovorax	TRAP-type mannitol/chloroaromatic compound transport system, substrate-binding protein	Secondary metabolites biosynthesis, transport and catabolism
+	ID=Ga0115910_100544.3;locus_tag=Ga0115910_1005442	2022	Betaproteobacteria;Burkholderiales;Comamonadaceae;Variovorax	Uncharacterized membrane protein,pfam05232 - BTP	Function unknown
-	ID=Ga0115910_100979.10;locus_tag=Ga0115910_1009796	2022	Betaproteobacteria;Burkholderiales;Comamonadaceae;Variovorax	SPW repeat-containing protein/SPW repeat-containing protein, pfam03779 - SPW	Intracellular trafficking, secretion, and vesicular transport
-	ID=Ga0115910_100288.7;locus_tag=Ga0115910_1002884	2019.67	Betaproteobacteria;Burkholderiales;Comamonadaceae;Variovorax	cytochrome c biogenesis protein, pfam05140 - ResB	Energy production and conversion
+	ID=Ga0115910_100068.5;locus_tag=Ga0115910_1000683	2016	Betaproteobacteria;Burkholderiales;Comamonadaceae;Variovorax	pyruvate, water dikinase, COG0574 - Phosphoenolpyruvate synthase/pyruvate phosphate dikinase	Carbohydrate transport and metabolism
+	ID=Ga0115910_100285.81;locus_tag=Ga0115910_10028541	2015.5	Betaproteobacteria;Burkholderiales;Comamonadaceae;Variovorax	nitrogen fixation protein NifU, NifU homolog involved in Fe-S cluster formation	Posttranslational modification, protein turnover, chaperones
+	ID=Ga0115910_100006.13;locus_tag=Ga0115910_1000067	2014	Alphaproteobacteria;Sphingomonadales;Erythrobacteraceae;Porphyrobacter	enoyl-CoA hydratase, KO:K01692 paaF, echA enoyl-CoA hydratase [EC:4.2.1.17]	Lipid transport and metabolism
+	ID=Ga0115910_100008.763;locus_tag=Ga0115910_100008387	2010.5	Alphaproteobacteria;Sphingomonadales;Erythrobacteraceae;Porphyrobacter	Sporulation related domain-containing protein, pfam05036 - SPOR	Cell cycle control, cell division, chromosome partitioning
+	ID=Ga0115910_100114.34;locus_tag=Ga0115910_10011418	2008.5	Alphaproteobacteria;Sphingomonadales	polysaccharide export outer membrane protein, pfam02563 - Poly_export	Intracellular trafficking, secretion, and vesicular transport
-	ID=Ga0115910_100078.215;locus_tag=Ga0115910_100078108	2004.83	Alphaproteobacteria;Sphingomonadales;Erythrobacteraceae;Porphyrobacter	hypothetical protein	Function unknown
-	ID=Ga0115910_100017.346;locus_tag=Ga0115910_100017175	2002	Alphaproteobacteria;Sphingomonadales;Erythrobacteraceae;Porphyrobacter;Porphyrobacter sp. AAP82	hypothetical protein, COG1960 - Acyl-CoA dehydrogenase related to the alkylation response protein AidB	Lipid transport and metabolism
+	ID=Ga0115910_100016.171;locus_tag=Ga0115910_10001686	1999	Alphaproteobacteria;Sphingomonadales;Erythrobacteraceae;Porphyrobacter	small subunit ribosomal protein S15, KO:K02956 RP-S15, MRPS15, rpsO small subunit ribosomal protein S15	Translation, ribosomal structure and biogenesis
-	ID=Ga0115910_100145.17;locus_tag=Ga0115910_1001459	1995.83	Betaproteobacteria;Burkholderiales;Comamonadaceae;Variovorax	formate dehydrogenase major subunit, COG0243 - Anaerobic selenocysteine-containing dehydrogenase	Energy production and conversion
+	ID=Ga0115910_100174.153;locus_tag=Ga0115910_10017477	1995.5	Betaproteobacteria;Burkholderiales;Comamonadaceae;Variovorax	Diguanylate cyclase, GGDEF domain, pfam00990 - GGDEF	Signal transduction mechanisms
-	ID=Ga0115910_100017.389;locus_tag=Ga0115910_100017197	1989.5	Alphaproteobacteria;Sphingomonadales;Erythrobacteraceae;Porphyrobacter;Porphyrobacter sp. AAP82	DNA mismatch repair protein MutL, COG0323 - DNA mismatch repair ATPase MutL	Replication, recombination and repair
+	ID=Ga0115910_100017.451;locus_tag=Ga0115910_100017229	1977.83	Alphaproteobacteria;Sphingomonadales;Erythrobacteraceae;Porphyrobacter;Porphyrobacter sp. AAP82	small subunit ribosomal protein S4, KO:K02986 RP-S4, rpsD small subunit ribosomal protein S4	Translation, ribosomal structure and biogenesis
+	ID=Ga0115910_100078.205;locus_tag=Ga0115910_100078103	1973	Alphaproteobacteria;Sphingomonadales;Erythrobacteraceae;Porphyrobacter	cobalt-zinc-cadmium efflux system protein, KO:K16264 czcD, zitB cobalt-zinc-cadmium efflux system protein	Inorganic ion transport and metabolism
+	ID=Ga0115910_100913.19;locus_tag=Ga0115910_10091310	1973	Betaproteobacteria;Burkholderiales;Comamonadaceae;Pseudacidovorax;Pseudacidovorax intermedius	CBS-domain-containing membrane protein, flagellar transcriptional activator FlhD, pfam05247 - FlhD	Signal transduction mechanisms
+	ID=Ga0115910_100181.35;locus_tag=Ga0115910_10018119	1968.5	Alphaproteobacteria;Sphingomonadales	hypothetical protein	Function unknown
+	ID=Ga0115910_100006.44;locus_tag=Ga0115910_10000623	1967.25	Alphaproteobacteria;Sphingomonadales;Erythrobacteraceae;Porphyrobacter	leucyl/phenylalanyl-tRNA--protein transferase, KO:K00684 aat leucyl/phenylalanyl-tRNA--protein transferase [EC:2.3.2.6]	Posttranslational modification, protein turnover, chaperones
+	ID=Ga0115910_100430.49;locus_tag=Ga0115910_10043025	1967	Betaproteobacteria;Burkholderiales;Comamonadaceae;Variovorax	GTPase, G3E family, CobW/HypB/UreG, nucleotide-binding domain	General function prediction only
+	ID=Ga0115910_101541.3;locus_tag=Ga0115910_1015412	1966	Betaproteobacteria;Burkholderiales;Comamonadaceae;Variovorax;Variovorax paradoxus	Uncharacterized membrane protein, pfam10003 - DUF2244	Function unknown
-	ID=Ga0115910_100016.375;locus_tag=Ga0115910_100016189	1963	Alphaproteobacteria;Sphingomonadales;Erythrobacteraceae;Porphyrobacter	LemA protein, KO:K03744 lemA LemA protein	Function unknown
-	ID=Ga0115910_100035.284;locus_tag=Ga0115910_100035144	1963	Alphaproteobacteria;Sphingomonadales;Erythrobacteraceae;Porphyrobacter	ATP synthase protein I, KO:K02116 atpI ATP synthase protein I	Energy production and conversion
-	ID=Ga0115910_100006.55;locus_tag=Ga0115910_10000628	1961	Alphaproteobacteria;Sphingomonadales;Erythrobacteraceae;Porphyrobacter	Acetylornithine deacetylase/Succinyl-diaminopimelate desuccinylase, pfam01546 - Peptidase_M20	Amino acid transport and metabolism
-	ID=Ga0115910_100078.137;locus_tag=Ga0115910_10007869	1959.14	Alphaproteobacteria;Sphingomonadales;Erythrobacteraceae;Porphyrobacter	aspartyl-tRNA(Asn)/glutamyl-tRNA(Gln) amidotransferase subunit A, pfam01425 - Amidase	Translation, ribosomal structure and biogenesis
-	ID=Ga0115910_100006.1057;locus_tag=Ga0115910_100006534	1958	Alphaproteobacteria;Sphingomonadales;Erythrobacteraceae;Porphyrobacter	OmpA family protein/Glycine zipper, pfam00691,pfam13488	Intracellular trafficking, secretion, and vesicular transport
-	ID=Ga0115910_100066.28;locus_tag=Ga0115910_10006615	1954	Alphaproteobacteria;Sphingomonadales;Erythrobacteraceae;Porphyrobacter	hypothetical protein	Function unknown
+	ID=Ga0115910_100335.47;locus_tag=Ga0115910_10033524	1948.5	Betaproteobacteria;Burkholderiales;Comamonadaceae;Variovorax	Ca-activated chloride channel family protein, KO:K07114 yfbK Ca-activated chloride channel homolog	Inorganic ion transport and metabolism
-	ID=Ga0115910_100008.361;locus_tag=Ga0115910_100008184	1945	Alphaproteobacteria;Sphingomonadales;Erythrobacteraceae;Porphyrobacter	peptidyl-dipeptidase Dcp, COG0339 - Zn-dependent oligopeptidase	Amino acid transport and metabolism
-	ID=Ga0115910_100741.25;locus_tag=Ga0115910_10074113	1944.5	Betaproteobacteria;Burkholderiales;Comamonadaceae;Variovorax;Variovorax paradoxus	glycerol transport system ATP-binding protein, KO:K17325 K17325, glpT glycerol transport system ATP-binding protein	Carbohydrate transport and metabolism
+	ID=Ga0115910_100284.75;locus_tag=Ga0115910_10028438	1937.25	Betaproteobacteria;Burkholderiales;Comamonadaceae;Variovorax	cytochrome c, pfam13442 - Cytochrome_CBB3	Energy production and conversion
-	ID=Ga0115910_100035.355;locus_tag=Ga0115910_100035180	1933	Alphaproteobacteria;Sphingomonadales;Erythrobacteraceae;Porphyrobacter	hypothetical protein	Function unknown
+	ID=Ga0115910_100057.359;locus_tag=Ga0115910_100057182	1928.5	Alphaproteobacteria;Sphingomonadales;Erythrobacteraceae;Porphyrobacter	membrane-bound lytic murein transglycosylase A, KO:K08304 mltA membrane-bound lytic murein transglycosylase A	Cell wall/membrane/envelope biogenesis
+	ID=Ga0115910_100008.725;locus_tag=Ga0115910_100008368	1927.5	Alphaproteobacteria;Sphingomonadales;Erythrobacteraceae;Porphyrobacter	cysteine synthase A, pfam00291 - PALP	Amino acid transport and metabolism
+	ID=Ga0115910_100017.639;locus_tag=Ga0115910_100017325	1927	Alphaproteobacteria;Sphingomonadales;Erythrobacteraceae;Porphyrobacter;Porphyrobacter sp. AAP82	NAD+ kinase, KO:K00858 ppnK, NADK NAD+ kinase [EC:2.7.1.23]	Nucleotide transport and metabolism
-	ID=Ga0115910_100561.23;locus_tag=Ga0115910_10056113	1925	Alphaproteobacteria;Sphingomonadales, uncultured	Cell Wall Hydrolase, pfam07486 - Hydrolase_2	Cell wall/membrane/envelope biogenesis
+	ID=Ga0115910_100016.714;locus_tag=Ga0115910_100016360	1918	Alphaproteobacteria;Sphingomonadales;Erythrobacteraceae;Porphyrobacter	NAD+ synthase (glutamine-hydrolysing), KO:K01950 E6.3.5.1, NADSYN1, QNS1, nadE NAD+ synthase (glutamine-hydrolysing) [EC:6.3.5.1]	General function prediction only
-	ID=Ga0115910_100008.136;locus_tag=Ga0115910_10000870	1916	Alphaproteobacteria;Sphingomonadales;Erythrobacteraceae;Porphyrobacter	Phasin protein, pfam09361 - Phasin_2	Function unknown
-	ID=Ga0115910_100057.256;locus_tag=Ga0115910_100057130	1916	Alphaproteobacteria;Sphingomonadales;Erythrobacteraceae;Porphyrobacter	Murein tripeptide amidase MpaA, pfam00246 - Peptidase_M14	Cell wall/membrane/envelope biogenesis
-	ID=Ga0115910_100035.483;locus_tag=Ga0115910_100035245	1915	Alphaproteobacteria;Sphingomonadales;Erythrobacteraceae;Porphyrobacter	small subunit ribosomal protein S17, KO:K02961 RP-S17, MRPS17, rpsQ small subunit ribosomal protein S17	Translation, ribosomal structure and biogenesis
+	ID=Ga0115910_100017.397;locus_tag=Ga0115910_100017201	1913.5	Alphaproteobacteria;Sphingomonadales;Erythrobacteraceae;Porphyrobacter;Porphyrobacter sp. AAP82	penicillin-binding protein 2, COG0768 - Cell division protein FtsI/penicillin-binding protein 2	Cell cycle control, cell division, chromosome partitioning
+	ID=Ga0115910_100057.190;locus_tag=Ga0115910_10005797	1911	Alphaproteobacteria;Sphingomonadales;Erythrobacteraceae;Porphyrobacter	hypothetical protein, pfam06742 - DUF1214	Function unknown
-	ID=Ga0115910_100035.290;locus_tag=Ga0115910_100035147	1905.5	Alphaproteobacteria;Sphingomonadales;Erythrobacteraceae;Porphyrobacter	Dicarboxylate transport, pfam11739 - DctA-YdbH	Intracellular trafficking, secretion, and vesicular transport
+	ID=Ga0115910_100006.573;locus_tag=Ga0115910_100006290	1905	Alphaproteobacteria;Sphingomonadales;Erythrobacteraceae;Porphyrobacter	poly(3-hydroxybutyrate) depolymerase, KO:K05973 E3.1.1.75, phaZ poly(3-hydroxybutyrate) depolymerase [EC:3.1.1.75]	Lipid transport and metabolism
-	ID=Ga0115910_100035.463;locus_tag=Ga0115910_100035235	1902	Alphaproteobacteria;Sphingomonadales;Erythrobacteraceae;Porphyrobacter	large subunit ribosomal protein L15, KO:K02876 RP-L15, MRPL15, rplO large subunit ribosomal protein L15	Translation, ribosomal structure and biogenesis
-	ID=Ga0115910_100167.173;locus_tag=Ga0115910_10016787	1898.5	Betaproteobacteria;Burkholderiales;Comamonadaceae;Variovorax	RNA recognition motif. (a.k.a. RRM, RBD, or RNP domain), pfam00076 - RRM_1	Transcription
-	ID=Ga0115910_100006.734;locus_tag=Ga0115910_100006371	1898	Alphaproteobacteria;Sphingomonadales;Erythrobacteraceae;Porphyrobacter	Imidazolonepropionase, pfam01979 - Amidohydro_1	Secondary metabolites biosynthesis, transport and catabolism
+	ID=Ga0115910_100289.43;locus_tag=Ga0115910_10028922	1897.5	Betaproteobacteria;Burkholderiales;Comamonadaceae;Variovorax	monothiol glutaredoxin, KO:K07390 grxD, GLRX5 monothiol glutaredoxin	Posttranslational modification, protein turnover, chaperones
-	ID=Ga0115910_100017.45;locus_tag=Ga0115910_10001723	1896	Alphaproteobacteria;Sphingomonadales;Erythrobacteraceae;Porphyrobacter;Porphyrobacter sp. AAP82	glyoxylate reductase,COG1052 - Lactate dehydrogenase or related 2-hydroxyacid dehydrogenase	Energy production and conversion
+	ID=Ga0115910_100078.197;locus_tag=Ga0115910_10007899	1896	Alphaproteobacteria;Sphingomonadales;Erythrobacteraceae;Porphyrobacter	23S rRNA pseudouridine1911/1915/1917 synthase, KO:K06180 rluD 23S rRNA pseudouridine1911/1915/1917 synthase [EC:5.4.99.23]	Translation, ribosomal structure and biogenesis
-	ID=Ga0115910_100125.13;locus_tag=Ga0115910_1001257	1895.5	Alphaproteobacteria;Sphingomonadales;Erythrobacteraceae;Porphyrobacter	glycerol-3-phosphate acyltransferase PlsY, COG0344 - Phospholipid biosynthesis protein PlsY, probable glycerol-3-phosphate acyltransferase	Lipid transport and metabolism
+	ID=Ga0115910_100008.913;locus_tag=Ga0115910_100008464	1895	Alphaproteobacteria;Sphingomonadales;Erythrobacteraceae;Porphyrobacter	topoisomerase-4 subunit A, COG0188 - DNA gyrase/topoisomerase IV, subunit A	Replication, recombination and repair
-	ID=Ga0115910_100017.570;locus_tag=Ga0115910_100017289	1895	Alphaproteobacteria;Sphingomonadales;Erythrobacteraceae;Porphyrobacter;Porphyrobacter sp. AAP82	hippurate hydrolase, COG1473 - Metal-dependent amidase/aminoacylase/carboxypeptidase	General function prediction only
+	ID=Ga0115910_100335.43;locus_tag=Ga0115910_10033522	1894.33	Betaproteobacteria;Burkholderiales;Comamonadaceae;Variovorax	MoxR-like ATPase, KO:K03924 moxR MoxR-like ATPase [EC:3.6.3.-]	General function prediction only
-	ID=Ga0115910_100068.136;locus_tag=Ga0115910_10006869	1891	Betaproteobacteria;Burkholderiales;Comamonadaceae;Variovorax	SWIB/MDM2 domain-containing protein, pfam02201 - SWIB	Chromatin structure and dynamics
-	ID=Ga0115910_100006.31;locus_tag=Ga0115910_10000616	1890.5	Alphaproteobacteria;Sphingomonadales;Erythrobacteraceae;Porphyrobacter	large subunit ribosomal protein L1, KO:K02863 RP-L1, MRPL1, rplA large subunit ribosomal protein L1	Translation, ribosomal structure and biogenesis
-	ID=Ga0115910_100016.131;locus_tag=Ga0115910_10001666	1890.5	Alphaproteobacteria;Sphingomonadales;Erythrobacteraceae;Porphyrobacter	hypothetical protein	Function unknown
-	ID=Ga0115910_100066.162;locus_tag=Ga0115910_10006683	1890	Alphaproteobacteria;Sphingomonadales;Erythrobacteraceae;Porphyrobacter	DnaK suppressor protein, COG1734 - RNA polymerase-binding transcription factor DksA	Translation, ribosomal structure and biogenesis
-	ID=Ga0115910_100017.118;locus_tag=Ga0115910_10001760	1889	Alphaproteobacteria;Sphingomonadales;Erythrobacteraceae;Porphyrobacter;Porphyrobacter sp. AAP82	glutamyl-tRNA synthetase, KO:K01885 EARS, gltX glutamyl-tRNA synthetase [EC:6.1.1.17]	Translation, ribosomal structure and biogenesis
-	ID=Ga0115910_100293.50;locus_tag=Ga0115910_10029325	1888.5	Betaproteobacteria;Burkholderiales;Comamonadaceae;Variovorax	3-phosphoshikimate 1-carboxyvinyltransferase, pfam02224 - Cytidylate_kin	Amino acid transport and metabolism
-	ID=Ga0115910_100017.350;locus_tag=Ga0115910_100017177	1888	Alphaproteobacteria;Sphingomonadales;Erythrobacteraceae;Porphyrobacter;Porphyrobacter sp. AAP82	DNA-binding transcriptional regulator, MerR family, COG0789 - DNA-binding transcriptional regulator, MerR family	Transcription
+	ID=Ga0115910_100006.398;conf=76.18;gc_cont=0.719;locus_tag=Ga0115910_100006201	1886	Alphaproteobacteria;Sphingomonadales;Erythrobacteraceae;Porphyrobacter	hypothetical protein	Function unknown
-	ID=Ga0115910_100016.615;locus_tag=Ga0115910_100016309	1884	Alphaproteobacteria;Sphingomonadales;Erythrobacteraceae;Porphyrobacter	carbonic anhydrase, pfam00484 - Pro_CA	Inorganic ion transport and metabolism
-	ID=Ga0115910_100181.12;locus_tag=Ga0115910_1001817	1878.5	Alphaproteobacteria;Sphingomonadales	Glycosyltransferase, pfam13641 - Glyco_tranf_2_3	Cell motility
+	ID=Ga0115910_100035.35;locus_tag=Ga0115910_10003518	1874.5	Alphaproteobacteria;Sphingomonadales;Erythrobacteraceae;Porphyrobacter	DNA polymerase, KO:K02334 dpo DNA polymerase bacteriophage-type [EC:2.7.7.7]	Transcription
-	ID=Ga0115910_100016.319;locus_tag=Ga0115910_100016161	1873	Alphaproteobacteria;Sphingomonadales;Erythrobacteraceae;Porphyrobacter	Predicted methyltransferase, pfam01135 - PCMT	General function prediction only
-	ID=Ga0115910_100016.441;locus_tag=Ga0115910_100016222	1873	Alphaproteobacteria;Sphingomonadales;Erythrobacteraceae;Porphyrobacter	prolyl oligopeptidase, COG1505 - Prolyl oligopeptidase PreP, S9A serine peptidase family	Amino acid transport and metabolism
+	ID=Ga0115910_100006.15;locus_tag=Ga0115910_1000068	1869	Alphaproteobacteria;Sphingomonadales;Erythrobacteraceae;Porphyrobacter	acyl-CoA dehydrogenase, COG1960 - Acyl-CoA dehydrogenase related to the alkylation response protein AidB	Lipid transport and metabolism
+	ID=Ga0115910_100006.720;locus_tag=Ga0115910_100006364	1868.5	Alphaproteobacteria;Sphingomonadales;Erythrobacteraceae;Porphyrobacter	Fur family transcriptional regulator, zinc uptake regulator, COG0735 - Fe2+ or Zn2+ uptake regulation protein	Inorganic ion transport and metabolism
+	ID=Ga0115910_100270.41;locus_tag=Ga0115910_10027021	1865.5	Alphaproteobacteria;Sphingomonadales, uncultured	two-component system, OmpR family, sensor histidine kinase KdpD, K+-sensing histidine kinase KdpD	Signal transduction mechanisms
-	ID=Ga0115910_100063.144;locus_tag=Ga0115910_10006374	1861	Alphaproteobacteria;Sphingomonadales;Erythrobacteraceae;Porphyrobacter	cytochrome b561, KO:K12262 cybB cytochrome b561	Energy production and conversion
-	ID=Ga0115910_101065.17;locus_tag=Ga0115910_1010659	1861	Betaproteobacteria;Burkholderiales;Comamonadaceae;Variovorax	primary-amine oxidase, COG3733 - Cu2+-containing amine oxidase	Secondary metabolites biosynthesis, transport and catabolism
-	ID=Ga0115910_100114.117;locus_tag=Ga0115910_10011460	1857	Alphaproteobacteria;Sphingomonadales	DsrE/DsrF-like family protein, pfam02635 - DrsE	Inorganic ion transport and metabolism
+	ID=Ga0115910_100057.3;locus_tag=Ga0115910_1000572	1853	Alphaproteobacteria;Sphingomonadales;Erythrobacteraceae;Porphyrobacter	hypothetical protein	Function unknown
+	ID=Ga0115910_100063.88;locus_tag=Ga0115910_10006345	1852	Alphaproteobacteria;Sphingomonadales;Erythrobacteraceae;Porphyrobacter	His Kinase A (phospho-acceptor) domain-containing protein, pfam00512 - HisKA	Signal transduction mechanisms
+	ID=Ga0115910_100078.61;locus_tag=Ga0115910_10007831	1851	Alphaproteobacteria;Sphingomonadales;Erythrobacteraceae;Porphyrobacter	hypothetical protein	Function unknown
+	ID=Ga0115910_100016.469;locus_tag=Ga0115910_100016236	1850	Alphaproteobacteria;Sphingomonadales;Erythrobacteraceae;Porphyrobacter	Protein of unknown function (DUF4197)	Function unknown
+	ID=Ga0115910_100035.270;locus_tag=Ga0115910_100035137	1848.5	Alphaproteobacteria;Sphingomonadales;Erythrobacteraceae;Porphyrobacter	hydroxyacylglutathione hydrolase, COG0491 - Glyoxylase or a related metal-dependent hydrolase, beta-lactamase superfamily II	General function prediction only
+	ID=Ga0115910_100017.76;locus_tag=Ga0115910_10001739	1848.33	Alphaproteobacteria;Sphingomonadales;Erythrobacteraceae;Porphyrobacter;Porphyrobacter sp. AAP82	NADH-quinone oxidoreductase subunit F, COG1894 - NADH:ubiquinone oxidoreductase, NADH-binding 51 kD subunit (chain F)	Energy production and conversion
+	ID=Ga0115910_100078.187;locus_tag=Ga0115910_10007894	1848	Alphaproteobacteria;Sphingomonadales;Erythrobacteraceae;Porphyrobacter	UDPglucose 6-dehydrogenase	Cell wall/membrane/envelope biogenesis
-	ID=Ga0115910_100741.21;locus_tag=Ga0115910_10074111	1847	Betaproteobacteria;Burkholderiales;Comamonadaceae;Variovorax;Variovorax paradoxus	glycerol transport system permease protein, KO:K17323 glpQ glycerol transport system permease protein	Carbohydrate transport and metabolism
-	ID=Ga0115910_100066.242;locus_tag=Ga0115910_100066123	1846	Alphaproteobacteria;Sphingomonadales;Erythrobacteraceae;Porphyrobacter	5-methylcytosine-specific restriction endonuclease McrA, pfam14279 - HNH_5	Defense mechanisms
+	ID=Ga0115910_100281.73;locus_tag=Ga0115910_10028138	1844.5	Betaproteobacteria;Burkholderiales;Comamonadaceae;Variovorax;Variovorax sp. Root473	Protein of unknown function (DUF3363)	Function unknown
-	ID=Ga0115910_100114.99;locus_tag=Ga0115910_10011451	1843.5	Alphaproteobacteria;Sphingomonadales	peroxiredoxin (alkyl hydroperoxide reductase subunit C), COG0450 - Alkyl hydroperoxide reductase subunit AhpC (peroxiredoxin)	Defense mechanisms
+	ID=Ga0115910_100006.537;locus_tag=Ga0115910_100006272	1842	Alphaproteobacteria;Sphingomonadales;Erythrobacteraceae;Porphyrobacter	large subunit ribosomal protein L33, KO:K02913 RP-L33, MRPL33, rpmG large subunit ribosomal protein L33	Translation, ribosomal structure and biogenesis
+	ID=Ga0115910_100008.109;locus_tag=Ga0115910_10000856	1841	Alphaproteobacteria;Sphingomonadales;Erythrobacteraceae;Porphyrobacter	Na+/H+-dicarboxylate symporter, pfam00375 - SDF	Energy production and conversion
+	ID=Ga0115910_100173.140;locus_tag=Ga0115910_10017370	1841	Betaproteobacteria;Burkholderiales;Comamonadaceae;Variovorax	carbon-monoxide dehydrogenase large subunit, COG1529 - CO or xanthine dehydrogenase, Mo-binding subunit	Energy production and conversion
+	ID=Ga0115910_100017.78;locus_tag=Ga0115910_10001740	1840.7	Alphaproteobacteria;Sphingomonadales;Erythrobacteraceae;Porphyrobacter;Porphyrobacter sp. AAP82	NADH-quinone oxidoreductase subunit G, COG1034 - NADH dehydrogenase/NADH:ubiquinone oxidoreductase 75 kD subunit (chain G)	Energy production and conversion
+	ID=Ga0115910_100078.87;locus_tag=Ga0115910_10007844	1838.5	Alphaproteobacteria;Sphingomonadales;Erythrobacteraceae;Porphyrobacter	Glycosidase, pfam00128 - Alpha-amylase	Carbohydrate transport and metabolism
-	ID=Ga0115910_100407.38;locus_tag=Ga0115910_10040720	1837	Alphaproteobacteria;Sphingomonadales;Erythrobacteraceae;Porphyrobacter	Ribulose-5-phosphate 4-epimerase/Fuculose-1-phosphate aldolase, pfam00596 - Aldolase_II	Carbohydrate transport and metabolism
+	ID=Ga0115910_100006.843;locus_tag=Ga0115910_100006427	1836	Alphaproteobacteria;Sphingomonadales;Erythrobacteraceae;Porphyrobacter	hypothetical protein	Function unknown
-	ID=Ga0115910_100011.224;locus_tag=Ga0115910_100011115	1835	Bacteroidetes;Cytophagia;Cytophagales;Cytophagaceae;Spirosoma	hypothetical protein	Function unknown
+	ID=Ga0115910_100063.354;locus_tag=Ga0115910_100063180	1835	Alphaproteobacteria;Sphingomonadales;Erythrobacteraceae;Porphyrobacter	entericidin B, KO:K16348 ecnB entericidin B	Defense mechanisms
-	ID=Ga0115910_100177.42;locus_tag=Ga0115910_10017722	1833	Betaproteobacteria;Burkholderiales;Comamonadaceae;Variovorax	isocitrate dehydrogenase, pfam00180 - Iso_dh	Energy production and conversion
-	ID=Ga0115910_100078.81;locus_tag=Ga0115910_10007841	1831	Alphaproteobacteria;Sphingomonadales;Erythrobacteraceae;Porphyrobacter	alpha-glucosidase, EC:3.2.1.20 - Alpha-glucosidase	Carbohydrate transport and metabolism
+	ID=Ga0115910_100200.60;locus_tag=Ga0115910_10020031	1828.25	Betaproteobacteria;Burkholderiales;Comamonadaceae	ATP-dependent Clp protease ATP-binding subunit ClpX	Posttranslational modification, protein turnover, chaperones
-	ID=Ga0115910_100078.193;locus_tag=Ga0115910_10007897	1824	Alphaproteobacteria;Sphingomonadales;Erythrobacteraceae;Porphyrobacter	histidine phosphotransferase ChpT,KO:K13588 chpT histidine phosphotransferase ChpT,COG5385 - Uncharacterized protein	Cell cycle control, cell division, chromosome partitioning
-	ID=Ga0115910_100035.459;locus_tag=Ga0115910_100035233	1817	Alphaproteobacteria;Sphingomonadales;Erythrobacteraceae;Porphyrobacter	adenylate kinase, KO:K00939 adk, AK adenylate kinase [EC:2.7.4.3]	Nucleotide transport and metabolism
+	ID=Ga0115910_100035.210;locus_tag=Ga0115910_100035106	1813.5	Alphaproteobacteria;Sphingomonadales;Erythrobacteraceae;Porphyrobacter	large subunit ribosomal protein L9, KO:K02939 RP-L9, MRPL9, rplI large subunit ribosomal protein L9	Translation, ribosomal structure and biogenesis
+	ID=Ga0115910_100057.420;locus_tag=Ga0115910_100057213	1813.5	Alphaproteobacteria;Sphingomonadales;Erythrobacteraceae;Porphyrobacter	Ankyrin repeat-containing protein, pfam12796 - Ank_2	General function prediction only
+	ID=Ga0115910_100017.619;locus_tag=Ga0115910_100017315	1813	Alphaproteobacteria;Sphingomonadales;Erythrobacteraceae;Porphyrobacter;Porphyrobacter sp. AAP82	iron complex outermembrane recepter protein, COG1629 - Outer membrane receptor proteins, mostly Fe transport	Inorganic ion transport and metabolism
-	ID=Ga0115910_100006.736;locus_tag=Ga0115910_100006372	1807	Alphaproteobacteria;Sphingomonadales;Erythrobacteraceae;Porphyrobacter	Imidazolonepropionase, pfam01979 - Amidohydro_1	Secondary metabolites biosynthesis, transport and catabolism
-	ID=Ga0115910_100006.1073;locus_tag=Ga0115910_100006542	1805	Alphaproteobacteria;Sphingomonadales;Erythrobacteraceae;Porphyrobacter	5-(carboxyamino)imidazole ribonucleotide mutase, KO:K01588 purE 5-(carboxyamino)imidazole ribonucleotide mutase [EC:5.4.99.18]	Nucleotide transport and metabolism
+	ID=Ga0115910_100057.196;locus_tag=Ga0115910_100057100	1804.5	Alphaproteobacteria;Sphingomonadales;Erythrobacteraceae;Porphyrobacter	Acyl-CoA dehydrogenase, COG1960 - Acyl-CoA dehydrogenase related to the alkylation response protein AidB	Lipid transport and metabolism
+	ID=Ga0115910_100255.81;locus_tag=Ga0115910_10025541	1803	Betaproteobacteria;Burkholderiales;Comamonadaceae	hypothetical protein	Function unknown
+	ID=Ga0115910_100008.645;locus_tag=Ga0115910_100008328	1801.5	Alphaproteobacteria;Sphingomonadales;Erythrobacteraceae;Porphyrobacter	hypothetical protein, COG3422 - Uncharacterized conserved protein YegP, UPF0339 family	Function unknown
-	ID=Ga0115910_100125.45;locus_tag=Ga0115910_10012523	1799.33	Alphaproteobacteria;Sphingomonadales;Erythrobacteraceae;Porphyrobacter	ornithine decarboxylase, Diaminopimelate decarboxylase	Amino acid transport and metabolism
+	ID=Ga0115910_100125.98;locus_tag=Ga0115910_10012550	1799	Alphaproteobacteria;Sphingomonadales;Erythrobacteraceae;Porphyrobacter	ribonuclease D, KO:K03684 rnd ribonuclease D [EC:3.1.13.5]	Translation, ribosomal structure and biogenesis
-	ID=Ga0115910_101594.3;locus_tag=Ga0115910_1015942	1795	Betaproteobacteria;Burkholderiales;Comamonadaceae;Variovorax;Variovorax paradoxus	PTS system, nitrogen regulatory IIA component, Phosphotransferase system mannitol/fructose-specific IIA domain (Ntr-type), pfam00359 - PTS_EIIA_2	Carbohydrate transport and metabolism
-	ID=Ga0115910_100035.511;locus_tag=Ga0115910_100035259	1794.53	Alphaproteobacteria;Sphingomonadales;Erythrobacteraceae;Porphyrobacter	small subunit ribosomal protein S12, KO:K02950 RP-S12, MRPS12, rpsL small subunit ribosomal protein S12	Translation, ribosomal structure and biogenesis
+	ID=Ga0115910_100200.62;locus_tag=Ga0115910_10020032	1790.7	Betaproteobacteria;Burkholderiales;Comamonadaceae	ATP-dependent Lon protease, KO:K01338 lon ATP-dependent Lon protease [EC:3.4.21.53]	Posttranslational modification, protein turnover, chaperones
+	ID=Ga0115910_100008.868;locus_tag=Ga0115910_100008441	1779.33	Alphaproteobacteria;Sphingomonadales;Erythrobacteraceae;Porphyrobacter	peptide deformylase, KO:K01462 PDF, def peptide deformylase [EC:3.5.1.88]	Translation, ribosomal structure and biogenesis
-	ID=Ga0115910_100006.571;locus_tag=Ga0115910_100006289	1778	Alphaproteobacteria;Sphingomonadales;Erythrobacteraceae;Porphyrobacter	ABC-type multidrug transport system, ATP-binding cassette, subfamily B, KO:K06147 ABCB-BAC ATP-binding cassette, subfamily B, bacterial	Defense mechanisms
+	ID=Ga0115910_100078.103;locus_tag=Ga0115910_10007852	1778	Alphaproteobacteria;Sphingomonadales;Erythrobacteraceae;Porphyrobacter	fatty-acyl-CoA synthase, EC:6.2.1.- - Ligases. Forming carbon-sulfur bonds. Acid--thiol ligases	Lipid transport and metabolism
-	ID=Ga0115910_100181.3;locus_tag=Ga0115910_1001812	1778	Alphaproteobacteria;Sphingomonadales	Glycosyltransferase involved in cell wall bisynthesis	Cell wall/membrane/envelope biogenesis
-	ID=Ga0115910_100035.540;locus_tag=Ga0115910_100035274	1777.5	Alphaproteobacteria;Sphingomonadales;Erythrobacteraceae;Porphyrobacter	BMFP domain-containing protein YqiC, COG2960 - Uncharacterized conserved protein YqiC, BMFP domain	Function unknown
+	ID=Ga0115910_100006.809;locus_tag=Ga0115910_100006410	1771.5	Alphaproteobacteria;Sphingomonadales;Erythrobacteraceae;Porphyrobacter	Protein of unknown function (DUF1449)	Function unknown
-	ID=Ga0115910_100315.48;locus_tag=Ga0115910_10031525	1768.25	Betaproteobacteria;Burkholderiales;Comamonadaceae;Variovorax	2-isopropylmalate synthase	Amino acid transport and metabolism
-	ID=Ga0115910_100293.48;locus_tag=Ga0115910_10029324	1766.5	Betaproteobacteria;Burkholderiales;Comamonadaceae;Variovorax	small subunit ribosomal protein S1, KO:K02945 RP-S1, rpsA small subunit ribosomal protein S1	Translation, ribosomal structure and biogenesis
-	ID=Ga0115910_100181.134;locus_tag=Ga0115910_10018171	1762	Alphaproteobacteria;Sphingomonadales	hypothetical protein	Function unknown
+	ID=Ga0115910_100184.97;locus_tag=Ga0115910_10018449	1761.5	Betaproteobacteria;Burkholderiales;Comamonadaceae;Variovorax	sec-independent protein translocase protein TatA, KO:K03116 tatA sec-independent protein translocase protein TatA	Intracellular trafficking, secretion, and vesicular transport
+	ID=Ga0115910_100017.211;locus_tag=Ga0115910_100017107	1760	Alphaproteobacteria;Sphingomonadales;Erythrobacteraceae;Porphyrobacter;Porphyrobacter sp. AAP82	GTP-binding protein HflX, COG2262 - 50S ribosomal subunit-associated GTPase HflX	Translation, ribosomal structure and biogenesis
-	ID=Ga0115910_100098.143;locus_tag=Ga0115910_10009875	1757.5	Betaproteobacteria;Burkholderiales;Comamonadaceae;Variovorax	hypothetical protein, Uncharacterized membrane protein YedE/YeeE, contains two sulfur transport domains	General function prediction only
-	ID=Ga0115910_100068.29;locus_tag=Ga0115910_10006815	1757	Betaproteobacteria;Burkholderiales;Comamonadaceae;Variovorax	peroxiredoxin Q/BCP, KO:K03564 BCP, PRXQ, DOT5 peroxiredoxin Q/BCP [EC:1.11.1.15]	Posttranslational modification, protein turnover, chaperones
-	ID=Ga0115910_100035.282;locus_tag=Ga0115910_100035143	1756.5	Alphaproteobacteria;Sphingomonadales;Erythrobacteraceae;Porphyrobacter	F-type H+-transporting ATPase subunit a, KO:K02108 ATPF0A, atpB F-type H+-transporting ATPase subunit a	Energy production and conversion
+	ID=Ga0115910_100057.400;locus_tag=Ga0115910_100057203	1756.5	Alphaproteobacteria;Sphingomonadales;Erythrobacteraceae;Porphyrobacter	Protein of unknown function (DUF1134)	Function unknown
+	ID=Ga0115910_100016.629;locus_tag=Ga0115910_100016316	1754.5	Alphaproteobacteria;Sphingomonadales;Erythrobacteraceae;Porphyrobacter	thioredoxin reductase (NADPH), KO:K00384 trxB thioredoxin reductase (NADPH) [EC:1.8.1.9]	Posttranslational modification, protein turnover, chaperones
+	ID=Ga0115910_100008.41;locus_tag=Ga0115910_10000821	1754	Alphaproteobacteria;Sphingomonadales;Erythrobacteraceae;Porphyrobacter	holliday junction DNA helicase RuvB, EC:3.6.4.12 - DNA helicase	Replication, recombination and repair
-	ID=Ga0115910_114805.3;locus_tag=Ga0115910_1148052	1752	Alphaproteobacteria	hypothetical protein	Function unknown
-	ID=Ga0115910_101786.3;locus_tag=Ga0115910_1017862	1749	Alphaproteobacteria;Sphingomonadales;Erythrobacteraceae;Porphyrobacter	ATP-binding cassette, subfamily B, COG5265 - ABC-type transport system involved in Fe-S cluster assembly, permease and ATPase components	Posttranslational modification, protein turnover, chaperones
+	ID=Ga0115910_101106.5;locus_tag=Ga0115910_1011063	1748.5	Betaproteobacteria;Burkholderiales;Comamonadaceae;Variovorax;Variovorax paradoxus	TRAP-type C4-dicarboxylate transport system, substrate-binding protein	Carbohydrate transport and metabolism
-	ID=Ga0115910_100728.22;locus_tag=Ga0115910_10072812	1742	Betaproteobacteria;Burkholderiales;Comamonadaceae;Variovorax	cAMP-binding domain of CRP or a regulatory subunit of cAMP-dependent protein kinases	Signal transduction mechanisms
+	ID=Ga0115910_100016.523;locus_tag=Ga0115910_100016263	1741.5	Alphaproteobacteria;Sphingomonadales;Erythrobacteraceae;Porphyrobacter	CubicO group peptidase, beta-lactamase class C family, pfam00144 - Beta-lactamase	Defense mechanisms
+	ID=Ga0115910_100066.276;locus_tag=Ga0115910_100066140	1739	Alphaproteobacteria;Sphingomonadales;Erythrobacteraceae;Porphyrobacter	histidyl-tRNA synthetase, KO:K01892 HARS, hisS histidyl-tRNA synthetase [EC:6.1.1.21]	Translation, ribosomal structure and biogenesis
-	ID=Ga0115910_100035.25;locus_tag=Ga0115910_10003513	1735	Alphaproteobacteria;Sphingomonadales;Erythrobacteraceae;Porphyrobacter	dihydroxy-acid dehydratase, COG0129 - Dihydroxyacid dehydratase/phosphogluconate dehydratase	Amino acid transport and metabolism
-	ID=Ga0115910_100379.43;locus_tag=Ga0115910_10037923	1733.9	Betaproteobacteria;Burkholderiales;Comamonadaceae;Variovorax	elongation factor Tu, COG0050 - Translation elongation factor EF-Tu, a GTPase	Translation, ribosomal structure and biogenesis
+	ID=Ga0115910_100913.23;locus_tag=Ga0115910_10091312	1730.83	Betaproteobacteria;Burkholderiales;Comamonadaceae;Pseudacidovorax;Pseudacidovorax intermedius	chemotaxis protein MotA, COG1291 - Flagellar motor component MotA	Cell motility
+	ID=Ga0115910_100008.653;locus_tag=Ga0115910_100008332	1730	Alphaproteobacteria;Sphingomonadales;Erythrobacteraceae;Porphyrobacter	hypothetical protein	Function unknown
+	ID=Ga0115910_100016.555;locus_tag=Ga0115910_100016279	1728.06	Alphaproteobacteria;Sphingomonadales;Erythrobacteraceae;Porphyrobacter	Hemolysin, contains CBS domains	General function prediction only
-	ID=Ga0115910_100561.27;locus_tag=Ga0115910_10056115	1728	Alphaproteobacteria;Sphingomonadales, uncultured	IclR helix-turn-helix domain-containing protein, pfam09339 - HTH_IclR	Translation, ribosomal structure and biogenesis
-	ID=Ga0115910_100008.70;locus_tag=Ga0115910_10000836	1726	Alphaproteobacteria;Sphingomonadales;Erythrobacteraceae;Porphyrobacter	NAD(P)-dependent dehydrogenase, short-chain alcohol dehydrogenase family, pfam00106 - adh_short	Lipid transport and metabolism
-	ID=Ga0115910_100008.168;locus_tag=Ga0115910_10000887	1726	Alphaproteobacteria;Sphingomonadales;Erythrobacteraceae;Porphyrobacter	N-acyl-D-aspartate/D-glutamate deacylase, pfam07969 - Amidohydro_3	Secondary metabolites biosynthesis, transport and catabolism
-	ID=Ga0115910_100016.513;locus_tag=Ga0115910_100016258	1722.5	Alphaproteobacteria;Sphingomonadales;Erythrobacteraceae;Porphyrobacter	Protein-disulfide isomerase, pfam13462 - Thioredoxin_4	Posttranslational modification, protein turnover, chaperones
-	ID=Ga0115910_100477.37;locus_tag=Ga0115910_10047719	1721	Betaproteobacteria;Burkholderiales;Comamonadaceae;Variovorax	catalase, KO:K03781 katE, CAT, catB, srpA catalase [EC:1.11.1.6]	Inorganic ion transport and metabolism
-	ID=Ga0115910_100316.83;locus_tag=Ga0115910_10031642	1720.07	Betaproteobacteria;Burkholderiales;Comamonadaceae;Variovorax	TetR/AcrR family transcriptional regulator, transcriptional repressor for nem operon, COG1309 - DNA-binding transcriptional regulator, AcrR family	Transcription
-	ID=Ga0115910_100596.31;locus_tag=Ga0115910_10059616	1720	Betaproteobacteria;Burkholderiales;Comamonadaceae;Variovorax	PqqA family protein	Coenzyme transport and metabolism
+	ID=Ga0115910_103345.6;locus_tag=Ga0115910_1033454	1720	Betaproteobacteria;Burkholderiales;Comamonadaceae;Variovorax;Variovorax paradoxus	3-isopropylmalate/(R)-2-methylmalate dehydratase large subunit, COG0065 - Homoaconitase/3-isopropylmalate dehydratase large subunit, pfam00330 - Aconitase	Amino acid transport and metabolism
-	ID=Ga0115910_100753.3;locus_tag=Ga0115910_1007532	1719	Betaproteobacteria;Burkholderiales;Comamonadaceae;Variovorax	2-oxoglutarate dehydrogenase E1 component, COG0567 - 2-oxoglutarate dehydrogenase complex, dehydrogenase (E1) component, and related enzymes	Energy production and conversion
+	ID=Ga0115910_101445.5;locus_tag=Ga0115910_1014453	1715.25	Betaproteobacteria;Burkholderiales;Comamonadaceae;Variovorax;Variovorax paradoxus	PAS fold/Histidine kinase-, DNA gyrase B-, and HSP90-like ATPase/His Kinase A (phospho-acceptor) domain-containing protein	Signal transduction mechanisms
+	ID=Ga0115910_100078.165;locus_tag=Ga0115910_10007883	1713.5	Alphaproteobacteria;Sphingomonadales;Erythrobacteraceae;Porphyrobacter	valyl-tRNA synthetase, KO:K01873 VARS, valS valyl-tRNA synthetase [EC:6.1.1.9]	Translation, ribosomal structure and biogenesis
-	ID=Ga0115910_100035.326;locus_tag=Ga0115910_100035165	1713	Alphaproteobacteria;Sphingomonadales;Erythrobacteraceae;Porphyrobacter	hypothetical protein	Function unknown
+	ID=Ga0115910_100006.615;locus_tag=Ga0115910_100006311	1709	Alphaproteobacteria;Sphingomonadales;Erythrobacteraceae;Porphyrobacter	Helix-turn-helix domain-containing protein, pfam12833 - HTH_18	Transcription
-	ID=Ga0115910_100066.71;locus_tag=Ga0115910_10006637	1705	Alphaproteobacteria;Sphingomonadales;Erythrobacteraceae;Porphyrobacter	putative thioredoxin, COG3118 - Negative regulator of GroEL, contains thioredoxin-like and TPR-like domains	Posttranslational modification, protein turnover, chaperones
-	ID=Ga0115910_100006.1049;locus_tag=Ga0115910_100006530	1702.17	Alphaproteobacteria;Sphingomonadales;Erythrobacteraceae;Porphyrobacter	electron transfer flavoprotein beta subunit, KO:K03521 fixA, etfB electron transfer flavoprotein beta subunit	Energy production and conversion
+	ID=Ga0115910_100035.426;locus_tag=Ga0115910_100035216	1701	Alphaproteobacteria;Sphingomonadales;Erythrobacteraceae;Porphyrobacter	succinyl-CoA synthetase alpha subunit, KO:K01902 sucD succinyl-CoA synthetase alpha subunit [EC:6.2.1.5]	Energy production and conversion
-	ID=Ga0115910_100017.254;locus_tag=Ga0115910_100017129	1698.5	Alphaproteobacteria;Sphingomonadales;Erythrobacteraceae;Porphyrobacter;Porphyrobacter sp. AAP82	Polyhydroxyalkanoate (PHA) synthesis regulator protein, binds DNA and PHA, COG5394 - Polyhydroxyalkanoate (PHA) synthesis regulator protein, binds DNA and PHA	Secondary metabolites biosynthesis, transport and catabolism
-	ID=Ga0115910_100063.232;locus_tag=Ga0115910_100063118	1697.5	Alphaproteobacteria;Sphingomonadales;Erythrobacteraceae;Porphyrobacter	protoheme IX farnesyltransferase, pfam01040 - UbiA	Coenzyme transport and metabolism
-	ID=Ga0115910_100001.691;locus_tag=Ga0115910_100001349	1697.25	Bacteroidetes;Cytophagia;Cytophagales;Cytophagaceae;Spirosoma	D-lactate dehydrogenase, COG1052	Energy production and conversion
+	ID=Ga0115910_100285.45;locus_tag=Ga0115910_10028523	1697	Betaproteobacteria;Burkholderiales;Comamonadaceae;Variovorax	DNA-binding transcriptional regulator, IclR family, pfam09339 - HTH_IclR	Transcription
-	ID=Ga0115910_100035.542;locus_tag=Ga0115910_100035275	1693	Alphaproteobacteria;Sphingomonadales;Erythrobacteraceae;Porphyrobacter	tryptophan-rich sensory protein, COG3476 - Tryptophan-rich sensory protein (mitochondrial benzodiazepine receptor homolog)	Signal transduction mechanisms
+	ID=Ga0115910_100016.270;locus_tag=Ga0115910_100016136	1692	Alphaproteobacteria;Sphingomonadales;Erythrobacteraceae;Porphyrobacter	Sterol desaturase/sphingolipid hydroxylase, fatty acid hydroxylase superfamily, pfam04116 - FA_hydroxylase	Lipid transport and metabolism
-	ID=Ga0115910_100008.251;locus_tag=Ga0115910_100008129	1691	Alphaproteobacteria;Sphingomonadales;Erythrobacteraceae;Porphyrobacter	protein of unknown function (Gcw_chp), pfam09694 - Gcw_chp	Function unknown
+	ID=Ga0115910_100017.58;locus_tag=Ga0115910_10001730	1690.5	Alphaproteobacteria;Sphingomonadales;Erythrobacteraceae;Porphyrobacter;Porphyrobacter sp. AAP82	NADH-quinone oxidoreductase subunit B, COG0377 - NADH:ubiquinone oxidoreductase 20 kD subunit (chhain B) or related Fe-S oxidoreductase	Energy production and conversion
+	ID=Ga0115910_100057.422;locus_tag=Ga0115910_100057214	1690.5	Alphaproteobacteria;Sphingomonadales;Erythrobacteraceae;Porphyrobacter	ubiquinone biosynthesis protein COQ9, KO:K18587 COQ9 ubiquinone biosynthesis protein COQ9	Coenzyme transport and metabolism
+	ID=Ga0115910_100063.150;locus_tag=Ga0115910_10006377	1690	Alphaproteobacteria;Sphingomonadales;Erythrobacteraceae;Porphyrobacter	ATP-dependent DNA helicase DinG, pfam13307 - Helicase_C_2	Replication, recombination and repair
-	ID=Ga0115910_100016.179;locus_tag=Ga0115910_10001690	1686	Alphaproteobacteria;Sphingomonadales;Erythrobacteraceae;Porphyrobacter	GcrA cell cycle regulator, KO:K13583 gcrA GcrA cell cycle regulator	Cell cycle control, cell division, chromosome partitioning
+	ID=Ga0115910_100016.501;locus_tag=Ga0115910_100016252	1684	Alphaproteobacteria;Sphingomonadales;Erythrobacteraceae;Porphyrobacter	glycerol-3-phosphate acyltransferase PlsX, pfam02504 - FA_synthesis	Lipid transport and metabolism
-	ID=Ga0115910_100966.24;locus_tag=Ga0115910_10096613	1681	Betaproteobacteria;Burkholderiales;Comamonadaceae;Variovorax	von Willebrand factor type A domain-containing protein, pfam00092 - VWA	General function prediction only
-	ID=Ga0115910_100885.5;locus_tag=Ga0115910_1008853	1680	Betaproteobacteria;Burkholderiales;Comamonadaceae;Variovorax	alkyl hydroperoxide reductase subunit F, COG3634 - Alkyl hydroperoxide reductase subunit AhpF	Defense mechanisms
-	ID=Ga0115910_100114.88;locus_tag=Ga0115910_10011445	1679	Alphaproteobacteria;Sphingomonadales	SAM-dependent methyltransferase, pfam13649 - Methyltransf_25	Secondary metabolites biosynthesis, transport and catabolism
-	ID=Ga0115910_100008.353;locus_tag=Ga0115910_100008180	1673	Alphaproteobacteria;Sphingomonadales;Erythrobacteraceae;Porphyrobacter	glycoside/pentoside/hexuronide:cation symporter, GPH family, KO:K03292 TC.GPH glycoside/pentoside/hexuronide:cation symporter, GPH family	Carbohydrate transport and metabolism
-	ID=Ga0115910_100342.9;locus_tag=Ga0115910_1003425	1671.5	Betaproteobacteria;Burkholderiales;Comamonadaceae	hypothetical protein	Function unknown
-	ID=Ga0115910_100008.893;locus_tag=Ga0115910_100008454	1671.14	Alphaproteobacteria;Sphingomonadales;Erythrobacteraceae;Porphyrobacter	thioredoxin reductase (NADPH), KO:K00384 trxB thioredoxin reductase (NADPH) [EC:1.8.1.9]	Energy production and conversion
+	ID=Ga0115910_100601.23;locus_tag=Ga0115910_10060112	1671	Betaproteobacteria;Burkholderiales;Comamonadaceae;Variovorax	Superfamily II DNA and RNA helicase	Replication, recombination and repair
+	ID=Ga0115910_100043.167;locus_tag=Ga0115910_10004387	1667	Bacteroidetes;Cytophagia;Cytophagales;Cytophagaceae;Spirosoma	cytochrome c oxidase cbb3-type subunit I/II, COG0843 - Heme/copper-type cytochrome/quinol oxidase, subunit 1	Energy production and conversion
+	ID=Ga0115910_100200.58;locus_tag=Ga0115910_10020030	1666.5	Betaproteobacteria;Burkholderiales;Comamonadaceae	ATP-dependent Clp protease, protease subunit, pfam00574 - CLP_protease	Posttranslational modification, protein turnover, chaperones
-	ID=Ga0115910_100017.221;locus_tag=Ga0115910_100017112	1662.5	Alphaproteobacteria;Sphingomonadales;Erythrobacteraceae;Porphyrobacter;Porphyrobacter sp. AAP82	methionyl-tRNA synthetase, KO:K01874 MARS, metG methionyl-tRNA synthetase [EC:6.1.1.10]	Translation, ribosomal structure and biogenesis
+	ID=Ga0115910_100017.439;locus_tag=Ga0115910_100017223	1662.5	Alphaproteobacteria;Sphingomonadales;Erythrobacteraceae;Porphyrobacter;Porphyrobacter sp. AAP82	ribose 5-phosphate isomerase B, KO:K01808 rpiB ribose 5-phosphate isomerase B [EC:5.3.1.6]	Carbohydrate transport and metabolism
+	ID=Ga0115910_100741.33;locus_tag=Ga0115910_10074117	1658.33	Betaproteobacteria;Burkholderiales;Comamonadaceae;Variovorax;Variovorax paradoxus	glycerol kinase, KO:K00864 glpK, GK glycerol kinase [EC:2.7.1.30]	Energy production and conversion
-	ID=Ga0115910_100008.289;locus_tag=Ga0115910_100008148	1656	Alphaproteobacteria;Sphingomonadales;Erythrobacteraceae;Porphyrobacter	lycopene beta-cyclase, KO:K06443 lcyB, crtL1, crtY lycopene beta-cyclase [EC:5.5.1.19]	General function prediction only
+	ID=Ga0115910_100006.811;locus_tag=Ga0115910_100006411	1655.5	Alphaproteobacteria;Sphingomonadales;Erythrobacteraceae;Porphyrobacter	Uncharacterized membrane protein YqiK, contains Band7/PHB/SPFH domain	Function unknown
+	ID=Ga0115910_100078.228;locus_tag=Ga0115910_100078115	1651	Alphaproteobacteria;Sphingomonadales;Erythrobacteraceae;Porphyrobacter	GTP-binding protein, KO:K03977 engA, der GTPase	General function prediction only
+	ID=Ga0115910_100184.136;locus_tag=Ga0115910_10018470	1648	Betaproteobacteria;Burkholderiales;Comamonadaceae;Variovorax	NDP-sugar epimerase, includes UDP-GlcNAc-inverting 4,6-dehydratase FlaA1 and capsular polysaccharide biosynthesis protein EpsC, pfam02719 - Polysacc_synt_2	Cell wall/membrane/envelope biogenesis
-	ID=Ga0115910_100017.648;locus_tag=Ga0115910_100017330	1646	Alphaproteobacteria;Sphingomonadales;Erythrobacteraceae;Porphyrobacter;Porphyrobacter sp. AAP82	hypothetical protein, COG0730 - Uncharacterized membrane protein YfcA	Function unknown
+	ID=Ga0115910_100293.62;locus_tag=Ga0115910_10029331	1645	Betaproteobacteria;Burkholderiales;Comamonadaceae;Variovorax	OmpA-OmpF porin, OOP family, pfam00691 - OmpA	Intracellular trafficking, secretion, and vesicular transport
+	ID=Ga0115910_100920.20;locus_tag=Ga0115910_10092011	1645	Betaproteobacteria;Burkholderiales;Comamonadaceae;Variovorax	Polyhydroxyalkanoate (PHA) synthesis regulator protein, binds DNA and PHA	Secondary metabolites biosynthesis, transport and catabolism
+	ID=Ga0115910_100006.581;locus_tag=Ga0115910_100006294	1644	Alphaproteobacteria;Sphingomonadales;Erythrobacteraceae;Porphyrobacter	ribonuclease D, COG0349 - Ribonuclease D	Translation, ribosomal structure and biogenesis
+	ID=Ga0115910_100066.286;locus_tag=Ga0115910_100066145	1642	Alphaproteobacteria;Sphingomonadales;Erythrobacteraceae;Porphyrobacter	S-adenosylmethionine synthetase, KO:K00789 metK S-adenosylmethionine synthetase [EC:2.5.1.6]	Coenzyme transport and metabolism
-	ID=Ga0115910_100006.142;locus_tag=Ga0115910_10000672	1640	Alphaproteobacteria;Sphingomonadales;Erythrobacteraceae;Porphyrobacter	peptide-methionine (R)-S-oxide reductase	Posttranslational modification, protein turnover, chaperones
+	ID=Ga0115910_100017.187;locus_tag=Ga0115910_10001795	1639	Alphaproteobacteria;Sphingomonadales;Erythrobacteraceae;Porphyrobacter;Porphyrobacter sp. AAP82	lipoic acid synthetase, KO:K03644 lipA lipoic acid synthetase [EC:2.8.1.8]	Coenzyme transport and metabolism
-	ID=Ga0115910_100016.96;locus_tag=Ga0115910_10001649	1636	Alphaproteobacteria;Sphingomonadales;Erythrobacteraceae;Porphyrobacter	NUDIX domain-containing protein, pfam00293 - NUDIX	Amino acid transport and metabolism
+	ID=Ga0115910_100035.381;locus_tag=Ga0115910_100035193	1636	Alphaproteobacteria;Sphingomonadales;Erythrobacteraceae;Porphyrobacter	Glycine zipper 2TM domain-containing protein, pfam05433 - Rick_17kDa_Anti	Function unknown
+	ID=Ga0115910_100017.511;locus_tag=Ga0115910_100017259	1634.5	Alphaproteobacteria;Sphingomonadales;Erythrobacteraceae;Porphyrobacter;Porphyrobacter sp. AAP82	Dipeptidyl aminopeptidase/acylaminoacyl peptidase, COG1506 - Dipeptidyl aminopeptidase/acylaminoacyl peptidase	Amino acid transport and metabolism
+	ID=Ga0115910_100063.44;locus_tag=Ga0115910_10006323	1634.5	Alphaproteobacteria;Sphingomonadales;Erythrobacteraceae;Porphyrobacter	TldD protein, COG0312 - Predicted Zn-dependent protease or its inactivated homolog	General function prediction only
+	ID=Ga0115910_100006.708;locus_tag=Ga0115910_100006358	1632.5	Alphaproteobacteria;Sphingomonadales;Erythrobacteraceae;Porphyrobacter	hypothetical protein	Function unknown
+	ID=Ga0115910_100008.11;locus_tag=Ga0115910_1000086	1631.2	Alphaproteobacteria;Sphingomonadales;Erythrobacteraceae;Porphyrobacter	serine/threonine protein kinase,KO:K08884 K08884 serine/threonine protein kinase, bacterial [EC:2.7.11.1], pfam13676 - TIR_2	Defense mechanisms
-	ID=Ga0115910_100006.311;locus_tag=Ga0115910_100006157	1629.67	Alphaproteobacteria;Sphingomonadales;Erythrobacteraceae;Porphyrobacter	Amidohydrolase family protein/WD40-like Beta Propeller Repeat, pfam01979 - Amidohydro_1	Secondary metabolites biosynthesis, transport and catabolism
-	ID=Ga0115910_100487.39;locus_tag=Ga0115910_10048720	1625	Betaproteobacteria;Burkholderiales;Comamonadaceae;Variovorax;Variovorax paradoxus	TetR/AcrR family transcriptional regulator, transcriptional repressor for nem operon, COG1309 - DNA-binding transcriptional regulator, AcrR family	Transcription
-	ID=Ga0115910_100161.33;locus_tag=Ga0115910_10016117	1624	Betaproteobacteria;Burkholderiales;Comamonadaceae;Variovorax	Uncharacterized conserved protein YdiU, UPF0061 family, pfam02696 - UPF0061	Function unknown
+	ID=Ga0115910_100017.197;locus_tag=Ga0115910_100017100	1623.5	Alphaproteobacteria;Sphingomonadales;Erythrobacteraceae;Porphyrobacter;Porphyrobacter sp. AAP82	tRNA-dihydrouridine synthase B, KO:K05540 dusB tRNA-dihydrouridine synthase B	Translation, ribosomal structure and biogenesis
+	ID=Ga0115910_100008.263;locus_tag=Ga0115910_100008135	1621.5	Alphaproteobacteria;Sphingomonadales;Erythrobacteraceae;Porphyrobacter	starvation-inducible DNA-binding protein, pfam00210 - Ferritin	Inorganic ion transport and metabolism
-	ID=Ga0115910_100066.192;locus_tag=Ga0115910_10006698	1619.75	Alphaproteobacteria;Sphingomonadales;Erythrobacteraceae;Porphyrobacter	molecular chaperone Hsp33, COG1281 - Redox-regulated molecular chaperone, HSP33 family	Posttranslational modification, protein turnover, chaperones
+	ID=Ga0115910_100078.89;locus_tag=Ga0115910_10007845	1616.5	Alphaproteobacteria;Sphingomonadales;Erythrobacteraceae;Porphyrobacter	alpha-glucosidase,KO:K01187 malZ alpha-glucosidase [EC:3.2.1.20]	Carbohydrate transport and metabolism
-	ID=Ga0115910_100068.31;locus_tag=Ga0115910_10006816	1616	Betaproteobacteria;Burkholderiales;Comamonadaceae;Variovorax	Uncharacterized conserved protein, contains Mth938-like domain	Function unknown
-	ID=Ga0115910_100006.927;locus_tag=Ga0115910_100006469	1612	Alphaproteobacteria;Sphingomonadales;Erythrobacteraceae;Porphyrobacter	Acyl-CoA dehydrogenase, COG1960 - Acyl-CoA dehydrogenase related to the alkylation response protein AidB	Lipid transport and metabolism
+	ID=Ga0115910_100035.65;locus_tag=Ga0115910_10003533	1610.67	Alphaproteobacteria;Sphingomonadales;Erythrobacteraceae;Porphyrobacter	amidophosphoribosyltransferase, COG0034 - Glutamine phosphoribosylpyrophosphate amidotransferase	Nucleotide transport and metabolism
+	ID=Ga0115910_100180.144;locus_tag=Ga0115910_10018075	1610.5	Betaproteobacteria;Burkholderiales;Comamonadaceae;Variovorax	glutamate-1-semialdehyde 2,1-aminomutase, pfam00202 - Aminotran_3	Coenzyme transport and metabolism
-	ID=Ga0115910_100016.287;locus_tag=Ga0115910_100016145	1606	Alphaproteobacteria;Sphingomonadales;Erythrobacteraceae;Porphyrobacter	succinate-semialdehyde dehydrogenase / glutarate-semialdehyde dehydrogenase, pfam00171 - Aldedh	Energy production and conversion
-	ID=Ga0115910_100017.252;locus_tag=Ga0115910_100017128	1606	Alphaproteobacteria;Sphingomonadales;Erythrobacteraceae;Porphyrobacter;Porphyrobacter sp. AAP82	prolyl-tRNA synthetase, KO:K01881 PARS, proS prolyl-tRNA synthetase [EC:6.1.1.15]	Translation, ribosomal structure and biogenesis
-	ID=Ga0115910_100736.7;locus_tag=Ga0115910_1007364	1602.33	Betaproteobacteria;Burkholderiales;Comamonadaceae;Variovorax	putative tricarboxylic transport membrane protein, pfam03401 - TctC	Energy production and conversion
+	ID=Ga0115910_100006.1087;locus_tag=Ga0115910_100006551	1600	Alphaproteobacteria;Sphingomonadales;Erythrobacteraceae;Porphyrobacter	hypothetical protein	Function unknown
-	ID=Ga0115910_100008.287;locus_tag=Ga0115910_100008147	1600	Alphaproteobacteria;Sphingomonadales;Erythrobacteraceae;Porphyrobacter	phytoene desaturase, COG1233 - Phytoene dehydrogenase-related protein	Secondary metabolites biosynthesis, transport and catabolism
-	ID=Ga0115910_100063.307;locus_tag=Ga0115910_100063156	1599	Alphaproteobacteria;Sphingomonadales;Erythrobacteraceae;Porphyrobacter	Universal stress protein family protein/Universal stress protein family protein, pfam00582 - Usp	General function prediction only
-	ID=Ga0115910_100006.651;locus_tag=Ga0115910_100006329	1597	Alphaproteobacteria;Sphingomonadales;Erythrobacteraceae;Porphyrobacter	hypothetical protein	Function unknown
+	ID=Ga0115910_100006.73;locus_tag=Ga0115910_10000637	1593.5	Alphaproteobacteria;Sphingomonadales;Erythrobacteraceae;Porphyrobacter	hypothetical protein	Function unknown
+	ID=Ga0115910_100017.377;locus_tag=Ga0115910_100017191	1592.5	Alphaproteobacteria;Sphingomonadales;Erythrobacteraceae;Porphyrobacter;Porphyrobacter sp. AAP82	large subunit ribosomal protein L25, KO:K02897 RP-L25, rplY large subunit ribosomal protein L25	Translation, ribosomal structure and biogenesis
+	ID=Ga0115910_100174.93;locus_tag=Ga0115910_10017447	1592.5	Betaproteobacteria;Burkholderiales;Comamonadaceae;Variovorax	NitT/TauT family transport system substrate-binding protein, COG0715 - ABC-type nitrate/sulfonate/bicarbonate transport system, periplasmic component	Inorganic ion transport and metabolism
+	ID=Ga0115910_100198.132;locus_tag=Ga0115910_10019872	1592	Betaproteobacteria;Burkholderiales	DNA-binding transcriptional regulator, AcrR family, pfam00440 - TetR_N	Transcription
-	ID=Ga0115910_100006.521;locus_tag=Ga0115910_100006264	1591	Alphaproteobacteria;Sphingomonadales;Erythrobacteraceae;Porphyrobacter	oligopeptidase B,KO:K01354 ptrB oligopeptidase B [EC:3.4.21.83]	Amino acid transport and metabolism
+	ID=Ga0115910_100008.37;locus_tag=Ga0115910_10000819	1589	Alphaproteobacteria;Sphingomonadales;Erythrobacteraceae;Porphyrobacter	holliday junction DNA helicase RuvA, KO:K03550 ruvA holliday junction DNA helicase RuvA [EC:3.6.4.12]	Replication, recombination and repair
+	ID=Ga0115910_100008.589;locus_tag=Ga0115910_100008300	1589	Alphaproteobacteria;Sphingomonadales;Erythrobacteraceae;Porphyrobacter	acetyl-CoA synthetase, COG0365 - Acyl-coenzyme A synthetase/AMP-(fatty) acid ligase	Lipid transport and metabolism
+	ID=Ga0115910_100008.890;locus_tag=Ga0115910_100008452	1588	Alphaproteobacteria;Sphingomonadales;Erythrobacteraceae;Porphyrobacter	hypothetical protein	Function unknown
-	ID=Ga0115910_100008.895;locus_tag=Ga0115910_100008455	1588	Alphaproteobacteria;Sphingomonadales;Erythrobacteraceae;Porphyrobacter	Uncharacterized conserved protein, DUF885 familyt, pfam05960 - DUF885	Function unknown
-	ID=Ga0115910_100125.128;locus_tag=Ga0115910_10012565	1586	Alphaproteobacteria;Sphingomonadales;Erythrobacteraceae;Porphyrobacter	KUP system potassium uptake protein, KO:K03549 kup KUP system potassium uptake protein	Inorganic ion transport and metabolism
-	ID=Ga0115910_100066.182;locus_tag=Ga0115910_10006693	1584	Alphaproteobacteria;Sphingomonadales;Erythrobacteraceae;Porphyrobacter	membrane protein YqaA, SNARE-associated domain, COG1238 - Uncharacterized membrane protein YqaA, SNARE-associated domain	Function unknown
+	ID=Ga0115910_101640.11;locus_tag=Ga0115910_1016406	1584	Alphaproteobacteria;Sphingomonadales;Sphingomonadaceae;Novosphingobium;Novosphingobium subterraneum	Aspartyl protease, pfam13650 - Asp_protease_2	Amino acid transport and metabolism
-	ID=Ga0115910_100017.678;locus_tag=Ga0115910_100017345	1582	Alphaproteobacteria;Sphingomonadales;Erythrobacteraceae;Porphyrobacter;Porphyrobacter sp. AAP82	Cytochrome c556, COG3909 - Cytochrome c556	Energy production and conversion
+	ID=Ga0115910_100008.74;locus_tag=Ga0115910_10000838	1581.12	Alphaproteobacteria;Sphingomonadales;Erythrobacteraceae;Porphyrobacter	beta-aspartyl-peptidase (threonine type), pfam01112 - Asparaginase_2	Amino acid transport and metabolism
+	ID=Ga0115910_100008.158;locus_tag=Ga0115910_10000882	1580.5	Alphaproteobacteria;Sphingomonadales;Erythrobacteraceae;Porphyrobacter	dolichol-phosphate mannosyltransferase, pfam00535 - Glycos_transf_2, Glycosyltransferase involved in cell wall bisynthesis	Cell wall/membrane/envelope biogenesis
+	ID=Ga0115910_100057.284;locus_tag=Ga0115910_100057144	1580.5	Alphaproteobacteria;Sphingomonadales;Erythrobacteraceae;Porphyrobacter	YidC/Oxa1 family membrane protein insertase, KO:K03217 yidC, spoIIIJ, OXA1 YidC/Oxa1 family membrane protein insertase	Intracellular trafficking, secretion, and vesicular transport
-	ID=Ga0115910_100001.703;locus_tag=Ga0115910_100001355	1580	Bacteroidetes;Cytophagia;Cytophagales;Cytophagaceae;Spirosoma	Universal stress protein family protein/Universal stress protein family protein	General function prediction only
-	ID=Ga0115910_100145.155;locus_tag=Ga0115910_10014581	1580	Betaproteobacteria;Burkholderiales;Comamonadaceae;Variovorax	Kef-type K+ transport system, membrane component KefB, pfam00999 - Na_H_Exchanger	Inorganic ion transport and metabolism
-	ID=Ga0115910_100006.47;locus_tag=Ga0115910_10000624	1579	Alphaproteobacteria;Sphingomonadales;Erythrobacteraceae;Porphyrobacter	NADH:ubiquinone oxidoreductase subunit	Energy production and conversion
-	ID=Ga0115910_100721.17;locus_tag=Ga0115910_1007219	1578.5	Betaproteobacteria;Burkholderiales;Comamonadaceae;Variovorax;Variovorax paradoxus	membrane protease subunit HflK, COG2268 - Uncharacterized membrane protein YqiK, contains Band7/PHB/SPFH domain	Function unknown
-	ID=Ga0115910_100125.142;locus_tag=Ga0115910_10012572	1578	Alphaproteobacteria;Sphingomonadales;Erythrobacteraceae;Porphyrobacter	heme exporter protein C, COG0755 - ABC-type transport system involved in cytochrome c biogenesis, permease component	Posttranslational modification, protein turnover, chaperones
-	ID=Ga0115910_100864.23;locus_tag=Ga0115910_10086412	1577	Betaproteobacteria;Burkholderiales;Comamonadaceae;Variovorax;Variovorax paradoxus	DNA-binding transcriptional regulator, AcrR family	Transcription
-	ID=Ga0115910_100078.250;locus_tag=Ga0115910_100078126	1572.5	Alphaproteobacteria;Sphingomonadales;Erythrobacteraceae;Porphyrobacter	hypothetical protein	Function unknown
-	ID=Ga0115910_100407.60;locus_tag=Ga0115910_10040731	1572	Alphaproteobacteria;Sphingomonadales;Erythrobacteraceae;Porphyrobacter	Protein of unknown function (DUF1800)	Function unknown
-	ID=Ga0115910_100035.103;locus_tag=Ga0115910_10003552	1569.06	Alphaproteobacteria;Sphingomonadales;Erythrobacteraceae;Porphyrobacter	succinate dehydrogenase / fumarate reductase flavoprotein subunit, COG1053 - Succinate dehydrogenase/fumarate reductase, flavoprotein subunit	Energy production and conversion
+	ID=Ga0115910_100016.47;locus_tag=Ga0115910_10001624	1569	Alphaproteobacteria;Sphingomonadales;Erythrobacteraceae;Porphyrobacter	polyphosphate kinase, KO:K00937 ppk polyphosphate kinase [EC:2.7.4.1]	Inorganic ion transport and metabolism
+	ID=Ga0115910_100008.140;locus_tag=Ga0115910_10000872	1568	Alphaproteobacteria;Sphingomonadales;Erythrobacteraceae;Porphyrobacter	alanine-synthesizing transaminase, pfam00155 - Aminotran_1_2	Amino acid transport and metabolism
+	ID=Ga0115910_100270.57;locus_tag=Ga0115910_10027029	1568	Alphaproteobacteria;Sphingomonadales, uncultured	two-component system, chemotaxis family, CheB/CheR fusion protein	Signal transduction mechanisms
+	ID=Ga0115910_100114.36;locus_tag=Ga0115910_10011419	1566	Alphaproteobacteria;Sphingomonadales	Glycosyltransferase involved in cell wall bisynthesis, pfam13692 - Glyco_trans_1_4	Cell wall/membrane/envelope biogenesis
+	ID=Ga0115910_100181.22;locus_tag=Ga0115910_10018112	1562.5	Alphaproteobacteria;Sphingomonadales	Glycosyltransferase involved in cell wall bisynthesis	Cell wall/membrane/envelope biogenesis
+	ID=Ga0115910_100006.725;locus_tag=Ga0115910_100006366	1561.5	Alphaproteobacteria;Sphingomonadales;Erythrobacteraceae;Porphyrobacter	hypothetical protein	Function unknown
+	ID=Ga0115910_100006.387;locus_tag=Ga0115910_100006195	1560	Alphaproteobacteria;Sphingomonadales;Erythrobacteraceae;Porphyrobacter	fatty-acyl-CoA synthase, EC:6.2.1.- - Ligases. Forming carbon-sulfur bonds. Acid--thiol ligases	Lipid transport and metabolism
+	ID=Ga0115910_100284.85;locus_tag=Ga0115910_10028443	1560	Betaproteobacteria;Burkholderiales;Comamonadaceae;Variovorax	sulfur-oxidizing protein SoxB, KO:K17224 soxB sulfur-oxidizing protein SoxB	General function prediction only
-	ID=Ga0115910_100008.119;locus_tag=Ga0115910_10000861	1553.5	Alphaproteobacteria;Sphingomonadales;Erythrobacteraceae;Porphyrobacter	Response regulator receiver domain-containing protein, pfam00072 - Response_reg	Signal transduction mechanisms
-	ID=Ga0115910_100016.511;locus_tag=Ga0115910_100016257	1552	Alphaproteobacteria;Sphingomonadales;Erythrobacteraceae;Porphyrobacter	chromosome segregation protein, KO:K03529 smc chromosome segregation protein	Cell cycle control, cell division, chromosome partitioning
-	ID=Ga0115910_100281.90;locus_tag=Ga0115910_10028147	1551	Betaproteobacteria;Burkholderiales;Comamonadaceae;Variovorax;Variovorax sp. Root473	branched-chain amino acid transport system substrate-binding protein, pfam13458 - Peripla_BP_6	Amino acid transport and metabolism
+	ID=Ga0115910_100114.11;locus_tag=Ga0115910_1001146	1550	Alphaproteobacteria;Sphingomonadales	3-deoxy-manno-octulosonate cytidylyltransferase (CMP-KDO synthetase), pfam02348 - CTP_transf_3	Cell wall/membrane/envelope biogenesis
-	ID=Ga0115910_100016.129;locus_tag=Ga0115910_10001665	1548.5	Alphaproteobacteria;Sphingomonadales;Erythrobacteraceae;Porphyrobacter	hypothetical protein	Function unknown
-	ID=Ga0115910_100006.763;locus_tag=Ga0115910_100006386	1548	Alphaproteobacteria;Sphingomonadales;Erythrobacteraceae;Porphyrobacter	Flavin-dependent oxidoreductase, luciferase family (includes alkanesulfonate monooxygenase SsuD and methylene tetrahydromethanopterin reductase), pfam00296 - Bac_luciferase	Coenzyme transport and metabolism
-	ID=Ga0115910_100017.258;locus_tag=Ga0115910_100017131	1545.5	Alphaproteobacteria;Sphingomonadales;Erythrobacteraceae;Porphyrobacter;Porphyrobacter sp. AAP82	hypothetical protein	Function unknown
+	ID=Ga0115910_100068.142;locus_tag=Ga0115910_10006872	1545.5	Betaproteobacteria;Burkholderiales;Comamonadaceae;Variovorax	isocitrate lyase, KO:K01637 E4.1.3.1, aceA isocitrate lyase [EC:4.1.3.1]	Energy production and conversion
+	ID=Ga0115910_100006.805;locus_tag=Ga0115910_100006408	1545	Alphaproteobacteria;Sphingomonadales;Erythrobacteraceae;Porphyrobacter	fatty-acyl-CoA synthase, EC:6.2.1.- - Ligases. Forming carbon-sulfur bonds. Acid--thiol ligases	Lipid transport and metabolism
-	ID=Ga0115910_100057.367;locus_tag=Ga0115910_100057186	1544.5	Alphaproteobacteria;Sphingomonadales;Erythrobacteraceae;Porphyrobacter	RNA polymerase sigma-70 factor, ECF subfamily, KO:K03088 SIG3.2, rpoE RNA polymerase sigma-70 factor, ECF subfamily	Transcription
-	ID=Ga0115910_100353.46;locus_tag=Ga0115910_10035324	1541.83	Betaproteobacteria;Burkholderiales;Comamonadaceae;Variovorax	Pimeloyl-ACP methyl ester carboxylesterase, pfam12697 - Abhydrolase_6	Coenzyme transport and metabolism
-	ID=Ga0115910_100008.886;locus_tag=Ga0115910_100008450	1541.5	Alphaproteobacteria;Sphingomonadales;Erythrobacteraceae;Porphyrobacter	two-component system, OmpR family, response regulator ChvI, KO:K14981 chvI two-component system, OmpR family, response regulator ChvI	Transcription
-	ID=Ga0115910_100008.878;locus_tag=Ga0115910_100008446	1541	Alphaproteobacteria;Sphingomonadales;Erythrobacteraceae;Porphyrobacter	PTS system, mannose-specific IIA component, pfam03610 - EIIA-man	Carbohydrate transport and metabolism
+	ID=Ga0115910_100181.128;locus_tag=Ga0115910_10018168	1540	Alphaproteobacteria;Sphingomonadales	EAL domain-containing protein/Diguanylate cyclase, GGDEF domain/GAF domain-containing protein, pfam00563,pfam00990,pfam01590	Signal transduction mechanisms
+	ID=Ga0115910_100561.50;locus_tag=Ga0115910_10056127	1538.5	Alphaproteobacteria;Sphingomonadales, uncultured	sugar transferase/CoA-binding domain-containing protein, pfam02397 - Bac_transf	Cell wall/membrane/envelope biogenesis
-	ID=Ga0115910_100913.13;locus_tag=Ga0115910_1009137	1538	Betaproteobacteria;Burkholderiales;Comamonadaceae;Pseudacidovorax;Pseudacidovorax intermedius	flagellar protein FliS, pfam02561 - FliS	Cell motility
-	ID=Ga0115910_100008.351;locus_tag=Ga0115910_100008179	1535.5	Alphaproteobacteria;Sphingomonadales;Erythrobacteraceae;Porphyrobacter	Acyl-CoA dehydrogenase, COG1960 - Acyl-CoA dehydrogenase related to the alkylation response protein AidB	Lipid transport and metabolism
+	ID=Ga0115910_100181.137;locus_tag=Ga0115910_10018172	1534	Alphaproteobacteria;Sphingomonadales	Histidine kinase-, DNA gyrase B-, and HSP90-like ATPase/Response regulator receiver domain-containing protein/PAS fold-containing protein/His Kinase A (phospho-acceptor) domain-containing protein/GAF domain-containing protein	Signal transduction mechanisms
-	ID=Ga0115910_100125.169;locus_tag=Ga0115910_10012586	1532.5	Alphaproteobacteria;Sphingomonadales;Erythrobacteraceae;Porphyrobacter	elongation factor Ts, COG0264 - Translation elongation factor EF-Ts	Translation, ribosomal structure and biogenesis
+	ID=Ga0115910_100293.86;locus_tag=Ga0115910_10029343	1528	Betaproteobacteria;Burkholderiales;Comamonadaceae;Variovorax	glutamine synthetase,KO:K01915 glnA, GLUL glutamine synthetase [EC:6.3.1.2]	Amino acid transport and metabolism
+	ID=Ga0115910_100057.307;locus_tag=Ga0115910_100057156	1527	Alphaproteobacteria;Sphingomonadales;Erythrobacteraceae;Porphyrobacter	Na+/H+-dicarboxylate symporter, pfam00375 - SDF	Energy production and conversion
+	ID=Ga0115910_100078.221;locus_tag=Ga0115910_100078111	1527	Alphaproteobacteria;Sphingomonadales;Erythrobacteraceae;Porphyrobacter	amidase, COG0154 - Asp-tRNAAsn/Glu-tRNAGln amidotransferase A subunit or related amidase	Translation, ribosomal structure and biogenesis
+	ID=Ga0115910_100017.54;locus_tag=Ga0115910_10001728	1525	Alphaproteobacteria;Sphingomonadales;Erythrobacteraceae;Porphyrobacter;Porphyrobacter sp. AAP82	coniferyl-aldehyde dehydrogenase, COG1012 - Acyl-CoA reductase or other NAD-dependent aldehyde dehydrogenase	Energy production and conversion
-	ID=Ga0115910_100066.228;locus_tag=Ga0115910_100066116	1525	Alphaproteobacteria;Sphingomonadales;Erythrobacteraceae;Porphyrobacter	large subunit ribosomal protein L20, KO:K02887 RP-L20, MRPL20, rplT large subunit ribosomal protein L20	Translation, ribosomal structure and biogenesis
+	ID=Ga0115910_114805.5;conf=98.04;gc_cont=0.541;locus_tag=Ga0115910_1148053	1525	Alphaproteobacteria	hypothetical protein	Function unknown
+	ID=Ga0115910_100006.189;locus_tag=Ga0115910_10000696	1524.5	Alphaproteobacteria;Sphingomonadales;Erythrobacteraceae;Porphyrobacter	Y_Y_Y domain-containing protein/Histidine kinase/Histidine kinase-, DNA gyrase B-, and HSP90-like ATPase/Two component regulator propeller	Signal transduction mechanisms
+	ID=Ga0115910_100114.17;locus_tag=Ga0115910_1001149	1522	Alphaproteobacteria;Sphingomonadales	capsular polysaccharide transport system permease protein, KO:K10107 ABC-2.CPSE.P1 capsular polysaccharide transport system permease protein	Intracellular trafficking, secretion, and vesicular transport
+	ID=Ga0115910_100066.55;locus_tag=Ga0115910_10006629	1520	Alphaproteobacteria;Sphingomonadales;Erythrobacteraceae;Porphyrobacter	hypothetical protein	Function unknown
+	ID=Ga0115910_100006.857;locus_tag=Ga0115910_100006434	1518.5	Alphaproteobacteria;Sphingomonadales;Erythrobacteraceae;Porphyrobacter	Dipeptidyl aminopeptidase/acylaminoacyl peptidase, pfam00326 - Peptidase_S9	Amino acid transport and metabolism
+	ID=Ga0115910_102563.5;locus_tag=Ga0115910_1025633	1515	Betaproteobacteria;Burkholderiales;Comamonadaceae;Variovorax;Variovorax paradoxus	Uncharacterized membrane protein YGL010W, pfam06127 - DUF962	Function unknown
+	ID=Ga0115910_100381.37;locus_tag=Ga0115910_10038119	1514	Betaproteobacteria;Burkholderiales;Comamonadaceae;Variovorax	IMP dehydrogenase, COG2070 - NAD(P)H-dependent flavin oxidoreductase YrpB, nitropropane dioxygenase family	General function prediction only
+	ID=Ga0115910_100060.287;locus_tag=Ga0115910_100060147	1507	Bacteroidetes;Cytophagia;Cytophagales;Cytophagaceae;Spirosoma	hypothetical protein	Function unknown
-	ID=Ga0115910_100269.13;locus_tag=Ga0115910_1002697	1507	Betaproteobacteria;Burkholderiales;Comamonadaceae;Variovorax	AraC-binding-like domain-containing protein/Helix-turn-helix domain-containing protein, pfam14525,pfam12833	Transcription
-	ID=Ga0115910_100006.1053;locus_tag=Ga0115910_100006532	1506.5	Alphaproteobacteria;Sphingomonadales;Erythrobacteraceae;Porphyrobacter	succinyl-CoA synthetase beta subunit	Energy production and conversion
-	ID=Ga0115910_100161.9;locus_tag=Ga0115910_1001615	1505.5	Betaproteobacteria;Burkholderiales;Comamonadaceae;Variovorax	Cellulose synthase subunit D, pfam03500 - Cellsynth_D	Cell wall/membrane/envelope biogenesis
-	ID=Ga0115910_101192.17;locus_tag=Ga0115910_1011929	1502	Betaproteobacteria;Burkholderiales;Comamonadaceae;Acidovorax;Acidovorax sp. MR-S7	PEP-utilising enzyme, mobile domain, pfam00391 - PEP-utilizers	General function prediction only
-	ID=Ga0115910_100006.471;locus_tag=Ga0115910_100006239	1500.5	Alphaproteobacteria;Sphingomonadales;Erythrobacteraceae;Porphyrobacter	1-acyl-sn-glycerol-3-phosphate acyltransferase, pfam01553 - Acyltransferase	Lipid transport and metabolism
+	ID=Ga0115910_100016.505;locus_tag=Ga0115910_100016254	1500	Alphaproteobacteria;Sphingomonadales;Erythrobacteraceae;Porphyrobacter	integration host factor subunit alpha, COG0776 - Bacterial nucleoid DNA-binding protein	Replication, recombination and repair
+	ID=Ga0115910_100006.740;locus_tag=Ga0115910_100006374	1498	Alphaproteobacteria;Sphingomonadales;Erythrobacteraceae;Porphyrobacter	GntR family transcriptional regulator, KO:K07979 ytrA GntR family transcriptional regulator	Transcription
+	ID=Ga0115910_100063.184;locus_tag=Ga0115910_10006394	1497	Alphaproteobacteria;Sphingomonadales;Erythrobacteraceae;Porphyrobacter	succinylglutamic semialdehyde dehydrogenase, pfam00171 - Aldedh , Acyl-CoA reductase or other NAD-dependent aldehyde dehydrogenase	Energy production and conversion
+	ID=Ga0115910_100131.78;locus_tag=Ga0115910_10013143	1497	Betaproteobacteria;Burkholderiales;Comamonadaceae;Variovorax	hypothetical protein	Function unknown
+	ID=Ga0115910_100006.807;locus_tag=Ga0115910_100006409	1496	Alphaproteobacteria;Sphingomonadales;Erythrobacteraceae;Porphyrobacter	Cytochrome P450	Secondary metabolites biosynthesis, transport and catabolism
-	ID=Ga0115910_101567.10;locus_tag=Ga0115910_1015675	1495	Betaproteobacteria;Burkholderiales;Comamonadaceae;Variovorax	polyphosphate kinase, KO:K00937 ppk polyphosphate kinase [EC:2.7.4.1]	Inorganic ion transport and metabolism
+	ID=Ga0115910_100035.314;locus_tag=Ga0115910_100035159	1494.5	Alphaproteobacteria;Sphingomonadales;Erythrobacteraceae;Porphyrobacter	acetyl-CoA carboxylase carboxyl transferase subunit beta, KO:K01963 accD acetyl-CoA carboxylase carboxyl transferase subunit beta [EC:6.4.1.2]	Lipid transport and metabolism
-	ID=Ga0115910_100017.467;locus_tag=Ga0115910_100017237	1493.5	Alphaproteobacteria;Sphingomonadales;Erythrobacteraceae;Porphyrobacter;Porphyrobacter sp. AAP82	ABC-2 type transport system ATP-binding protein, COG1131 - ABC-type multidrug transport system, ATPase component	Defense mechanisms
-	ID=Ga0115910_100066.36;locus_tag=Ga0115910_10006619	1492	Alphaproteobacteria;Sphingomonadales;Erythrobacteraceae;Porphyrobacter	chromosome partitioning protein, KO:K03496 parA, soj chromosome partitioning protein	Cell motility
-	ID=Ga0115910_102789.7;locus_tag=Ga0115910_1027894	1492	Betaproteobacteria;Burkholderiales;Comamonadaceae;Variovorax	tRNA-specific 2-thiouridylase, COG0482 - tRNA U34 2-thiouridine synthase MnmA/TrmU, contains the PP-loop ATPase domain	Translation, ribosomal structure and biogenesis
+	ID=Ga0115910_100167.105;locus_tag=Ga0115910_10016753	1489.9	Betaproteobacteria;Burkholderiales;Comamonadaceae;Variovorax	Ca-activated chloride channel family protein, KO:K07114 yfbK Ca-activated chloride channel homolog	Inorganic ion transport and metabolism
+	ID=Ga0115910_100012.70;locus_tag=Ga0115910_10001236	1489	Bacteroidetes;Cytophagia;Cytophagales;Cytophagaceae;Spirosoma	hypothetical protein	Function unknown
+	ID=Ga0115910_101007.19;locus_tag=Ga0115910_10100710	1489	Betaproteobacteria;Burkholderiales;Comamonadaceae;Variovorax	5-methyltetrahydrofolate--homocysteine methyltransferase, COG0646 - Methionine synthase I (cobalamin-dependent), methyltransferase domain	Amino acid transport and metabolism
+	ID=Ga0115910_100066.232;locus_tag=Ga0115910_100066118	1486	Alphaproteobacteria;Sphingomonadales;Erythrobacteraceae;Porphyrobacter	Phospholipid N-methyltransferase, pfam13649 - Methyltransf_25	Lipid transport and metabolism
+	ID=Ga0115910_101710.17;locus_tag=Ga0115910_1017109	1486	Betaproteobacteria;Burkholderiales;Comamonadaceae;Variovorax;Variovorax paradoxus	Acetyltransferase (GNAT) family protein, pfam00583 - Acetyltransf_1	General function prediction only
+	ID=Ga0115910_100017.367;locus_tag=Ga0115910_100017186	1484	Alphaproteobacteria;Sphingomonadales;Erythrobacteraceae;Porphyrobacter;Porphyrobacter sp. AAP82	hypothetical protein	Function unknown
+	ID=Ga0115910_100181.41;locus_tag=Ga0115910_10018122	1483	Alphaproteobacteria;Sphingomonadales	hypothetical protein	Function unknown
-	ID=Ga0115910_100006.873;locus_tag=Ga0115910_100006442	1482.5	Alphaproteobacteria;Sphingomonadales;Erythrobacteraceae;Porphyrobacter	Thioesterase superfamily protein, pfam03061 - 4HBT	Lipid transport and metabolism
+	ID=Ga0115910_100006.710;locus_tag=Ga0115910_100006359	1481.5	Alphaproteobacteria;Sphingomonadales;Erythrobacteraceae;Porphyrobacter	ribulose-phosphate 3-epimerase, COG0036 - Pentose-5-phosphate-3-epimerase	Carbohydrate transport and metabolism
-	ID=Ga0115910_100114.193;locus_tag=Ga0115910_10011498	1481.5	Alphaproteobacteria;Sphingomonadales	cobalt-zinc-cadmium resistance protein CzcA, pfam00873 - ACR_tran, COG3696 - Cu/Ag efflux pump CusA	Inorganic ion transport and metabolism
+	ID=Ga0115910_100016.145;locus_tag=Ga0115910_10001673	1479	Alphaproteobacteria;Sphingomonadales;Erythrobacteraceae;Porphyrobacter	psp operon transcriptional activator, DNA-binding transcriptional response regulator, NtrC family, contains REC, AAA-type ATPase, and a Fis-type DNA-binding domains	Signal transduction mechanisms
+	ID=Ga0115910_100006.945;locus_tag=Ga0115910_100006478	1478	Alphaproteobacteria;Sphingomonadales;Erythrobacteraceae;Porphyrobacter	porphobilinogen synthase, pfam00490 - ALAD, Delta-aminolevulinic acid dehydratase, porphobilinogen synthase	Coenzyme transport and metabolism
-	ID=Ga0115910_100008.847;locus_tag=Ga0115910_100008430	1475.5	Alphaproteobacteria;Sphingomonadales;Erythrobacteraceae;Porphyrobacter	argininosuccinate lyase, COG0165 - Argininosuccinate lyase	Amino acid transport and metabolism
-	ID=Ga0115910_100016.573;locus_tag=Ga0115910_100016288	1472.5	Alphaproteobacteria;Sphingomonadales;Erythrobacteraceae;Porphyrobacter	NifU-like domain-containing protein/Scaffold protein Nfu/NifU N terminal	Function unknown
-	ID=Ga0115910_100008.347;locus_tag=Ga0115910_100008177	1471.5	Alphaproteobacteria;Sphingomonadales;Erythrobacteraceae;Porphyrobacter	Predicted kinase, aminoglycoside phosphotransferase (APT) family, pfam01636 - APH	General function prediction only
+	ID=Ga0115910_100057.424;locus_tag=Ga0115910_100057215	1470	Alphaproteobacteria;Sphingomonadales;Erythrobacteraceae;Porphyrobacter	single-strand DNA-binding protein, KO:K03111 ssb single-strand DNA-binding protein	Replication, recombination and repair
-	ID=Ga0115910_100006.589;locus_tag=Ga0115910_100006298	1469.5	Alphaproteobacteria;Sphingomonadales;Erythrobacteraceae;Porphyrobacter	DNA polymerase-3 subunit delta, KO:K02340 DPO3D1, holA DNA polymerase III subunit delta [EC:2.7.7.7]	Replication, recombination and repair
+	ID=Ga0115910_101430.20;locus_tag=Ga0115910_10143011	1466	Betaproteobacteria;Burkholderiales;Comamonadaceae;Variovorax	hypothetical protein	Function unknown
+	ID=Ga0115910_100057.192;locus_tag=Ga0115910_10005798	1465.5	Alphaproteobacteria;Sphingomonadales;Erythrobacteraceae;Porphyrobacter	Protein of unknown function (DUF1254)	Function unknown
-	ID=Ga0115910_100078.1;locus_tag=Ga0115910_1000781	1464	Alphaproteobacteria;Sphingomonadales;Erythrobacteraceae;Porphyrobacter	carotenoid 1,2-hydratase, KO:K09844 crtC carotenoid 1,2-hydratase [EC:4.2.1.131]	Secondary metabolites biosynthesis, transport and catabolism
+	ID=Ga0115910_100284.81;locus_tag=Ga0115910_10028441	1463.5	Betaproteobacteria;Burkholderiales;Comamonadaceae;Variovorax	sulfur-oxidizing protein SoxA,KO:K17222 soxA sulfur-oxidizing protein SoxA	General function prediction only
-	ID=Ga0115910_100016.385;locus_tag=Ga0115910_100016194	1462	Alphaproteobacteria;Sphingomonadales;Erythrobacteraceae;Porphyrobacter	glutamate carboxypeptidase, COG0624 - Acetylornithine deacetylase/Succinyl-diaminopimelate desuccinylase or related deacylase	Amino acid transport and metabolism
+	ID=Ga0115910_100407.19;locus_tag=Ga0115910_10040710	1462	Alphaproteobacteria;Sphingomonadales;Erythrobacteraceae;Porphyrobacter	quinolinate synthase, KO:K03517 nadA quinolinate synthase [EC:2.5.1.72]	Coenzyme transport and metabolism
-	ID=Ga0115910_100006.1019;locus_tag=Ga0115910_100006515	1461	Alphaproteobacteria;Sphingomonadales;Erythrobacteraceae;Porphyrobacter	DnaJ-class molecular chaperone with C-terminal Zn finger domain	Posttranslational modification, protein turnover, chaperones
+	ID=Ga0115910_100017.338;locus_tag=Ga0115910_100017171	1461	Alphaproteobacteria;Sphingomonadales;Erythrobacteraceae;Porphyrobacter;Porphyrobacter sp. AAP82	cysteine synthase A, KO:K01738 cysK cysteine synthase A [EC:2.5.1.47]	Amino acid transport and metabolism
+	ID=Ga0115910_100008.561;locus_tag=Ga0115910_100008286	1460.5	Alphaproteobacteria;Sphingomonadales;Erythrobacteraceae;Porphyrobacter	hypothetical protein	Function unknown
-	ID=Ga0115910_100741.28;locus_tag=Ga0115910_10074114	1460.25	Betaproteobacteria;Burkholderiales;Comamonadaceae;Variovorax;Variovorax paradoxus	glycerol transport system ATP-binding protein, KO:K17324 glpS glycerol transport system ATP-binding protein	Carbohydrate transport and metabolism
-	ID=Ga0115910_100267.64;locus_tag=Ga0115910_10026734	1459.5	Betaproteobacteria;Burkholderiales;Comamonadaceae;Variovorax	type IV fimbrial biogenesis protein FimT, COG4970 - Tfp pilus assembly protein FimT	Cell motility
-	ID=Ga0115910_100057.412;locus_tag=Ga0115910_100057209	1459	Alphaproteobacteria;Sphingomonadales;Erythrobacteraceae;Porphyrobacter	hypothetical protein	Function unknown
-	ID=Ga0115910_100035.485;locus_tag=Ga0115910_100035246	1458.5	Alphaproteobacteria;Sphingomonadales;Erythrobacteraceae;Porphyrobacter	large subunit ribosomal protein L29, KO:K02904 RP-L29, rpmC large subunit ribosomal protein L29	Translation, ribosomal structure and biogenesis
-	ID=Ga0115910_100017.670;locus_tag=Ga0115910_100017341	1456	Alphaproteobacteria;Sphingomonadales;Erythrobacteraceae;Porphyrobacter;Porphyrobacter sp. AAP82	PAS fold/Histidine kinase-, DNA gyrase B-, and HSP90-like ATPase/His Kinase A (phospho-acceptor) domain-containing protein/PAS fold/PAS domain-containing protein	Signal transduction mechanisms
-	ID=Ga0115910_100006.345;locus_tag=Ga0115910_100006174	1455	Alphaproteobacteria;Sphingomonadales;Erythrobacteraceae;Porphyrobacter	ubiquinol-cytochrome c reductase iron-sulfur subunit, COG0723 - Rieske Fe-S protein	Energy production and conversion
-	ID=Ga0115910_100016.139;locus_tag=Ga0115910_10001670	1454	Alphaproteobacteria;Sphingomonadales;Erythrobacteraceae;Porphyrobacter	phage shock protein B, KO:K03970 pspB phage shock protein B	Transcription
+	ID=Ga0115910_101061.14;locus_tag=Ga0115910_10106110	1454	Bacteria; uncultured	hypothetical protein	Function unknown
-	ID=Ga0115910_103085.1;locus_tag=Ga0115910_1030851	1454	Bacteroidetes;Flavobacteriia;Flavobacteriales;Cryomorphaceae;Fluviicola;Fluviicola taffensis	Fibronectin type III domain-containing protein/Proprotein convertase P-domain-containing protein	Cell wall/membrane/envelope biogenesis
-	ID=Ga0115910_103619.9;locus_tag=Ga0115910_1036195	1452.5	Betaproteobacteria;Burkholderiales;Comamonadaceae;Variovorax	Predicted lipid-binding transport protein, Tim44 family,pfam04280 - Tim44	Lipid transport and metabolism
-	ID=Ga0115910_100379.30;locus_tag=Ga0115910_10037916	1452	Betaproteobacteria;Burkholderiales;Comamonadaceae;Variovorax	large subunit ribosomal protein L7/L12, KO:K02935 RP-L7, MRPL12, rplL large subunit ribosomal protein L7/L12	Translation, ribosomal structure and biogenesis
+	ID=Ga0115910_100514.47;locus_tag=Ga0115910_10051424	1450.5	Betaproteobacteria;Burkholderiales;Comamonadaceae;Variovorax	Di- or tripeptidase, COG2195 - Di- or tripeptidase	Amino acid transport and metabolism
+	ID=Ga0115910_100057.268;locus_tag=Ga0115910_100057136	1449.33	Alphaproteobacteria;Sphingomonadales;Erythrobacteraceae;Porphyrobacter	HxlR-like helix-turn-helix, pfam01638 - HxlR	Transcription
-	ID=Ga0115910_100035.175;locus_tag=Ga0115910_10003588	1448.5	Alphaproteobacteria;Sphingomonadales;Erythrobacteraceae;Porphyrobacter	Protein of unknown function (DUF2855)	Function unknown
-	ID=Ga0115910_100403.9;locus_tag=Ga0115910_1004035	1444.75	Betaproteobacteria;Burkholderiales;Comamonadaceae;Variovorax	aldehyde dehydrogenase (NAD+), Acyl-CoA reductase or other NAD-dependent aldehyde dehydrogenase	Lipid transport and metabolism
-	ID=Ga0115910_100016.535;locus_tag=Ga0115910_100016269	1444	Alphaproteobacteria;Sphingomonadales;Erythrobacteraceae;Porphyrobacter	magnesium transporter, COG2239 - Mg/Co/Ni transporter MgtE (contains CBS domain)	Inorganic ion transport and metabolism
-	ID=Ga0115910_100348.33;locus_tag=Ga0115910_10034819	1443	Betaproteobacteria;Burkholderiales;Comamonadaceae;Variovorax	hypothetical protein	Function unknown
-	ID=Ga0115910_100008.901;locus_tag=Ga0115910_100008458	1442.5	Alphaproteobacteria;Sphingomonadales;Erythrobacteraceae;Porphyrobacter	hypothetical protein, pfam02129 - Peptidase_S15, Alpha/beta superfamily hydrolase	General function prediction only
-	ID=Ga0115910_100035.497;locus_tag=Ga0115910_100035252	1442.5	Alphaproteobacteria;Sphingomonadales;Erythrobacteraceae;Porphyrobacter	large subunit ribosomal protein L23,KO:K02892 RP-L23, MRPL23, rplW large subunit ribosomal protein L23	Translation, ribosomal structure and biogenesis
+	ID=Ga0115910_100482.63;locus_tag=Ga0115910_10048232	1442.5	Betaproteobacteria;Burkholderiales;Comamonadaceae;Variovorax	Putative addiction module component, pfam09720 - Unstab_antitox	Defense mechanisms
+	ID=Ga0115910_100125.17;locus_tag=Ga0115910_1001259	1442	Alphaproteobacteria;Sphingomonadales;Erythrobacteraceae;Porphyrobacter	5-aminolevulinate synthase, COG0156 - 7-keto-8-aminopelargonate synthetase or related enzyme	Coenzyme transport and metabolism
+	ID=Ga0115910_100154.94;locus_tag=Ga0115910_10015448	1441	Alphaproteobacteria;Rhizobiales;Hyphomicrobiaceae;Devosia;Devosia sp. Root105	Protein of unknown function (DUF3309), pfam11752 - DUF3309	Function unknown
+	ID=Ga0115910_100066.258;locus_tag=Ga0115910_100066131	1440.58	Alphaproteobacteria;Sphingomonadales;Erythrobacteraceae;Porphyrobacter	malate dehydrogenase (oxaloacetate-decarboxylating)(NADP+), KO:K00029 E1.1.1.40, maeB malate dehydrogenase (oxaloacetate-decarboxylating)(NADP+) [EC:1.1.1.40]	Carbohydrate transport and metabolism
+	ID=Ga0115910_100728.24;locus_tag=Ga0115910_10072813	1439	Betaproteobacteria;Burkholderiales;Comamonadaceae;Variovorax	thioredoxin reductase (NADPH), KO:K00384 trxB thioredoxin reductase (NADPH) [EC:1.8.1.9]	Posttranslational modification, protein turnover, chaperones
-	ID=Ga0115910_100017.487;locus_tag=Ga0115910_100017247	1438.5	Alphaproteobacteria;Sphingomonadales;Erythrobacteraceae;Porphyrobacter;Porphyrobacter sp. AAP82	ubiquinone biosynthesis protein COQ4, KO:K18586 COQ4 ubiquinone biosynthesis protein COQ4	Coenzyme transport and metabolism
+	ID=Ga0115910_100289.37;locus_tag=Ga0115910_10028919	1438.5	Betaproteobacteria;Burkholderiales;Comamonadaceae;Variovorax	glutamyl-tRNA reductase, KO:K02492 hemA glutamyl-tRNA reductase [EC:1.2.1.70]	Coenzyme transport and metabolism
-	ID=Ga0115910_100485.26;locus_tag=Ga0115910_10048514	1437.5	Betaproteobacteria;Burkholderiales;Comamonadaceae;Variovorax	Tetratricopeptide repeat-containing protein, pfam14559 - TPR_19	Posttranslational modification, protein turnover, chaperones
-	ID=Ga0115910_100098.13;locus_tag=Ga0115910_1000988	1436.5	Betaproteobacteria;Burkholderiales;Comamonadaceae;Variovorax	Histidine kinase-, DNA gyrase B-, and HSP90-like ATPase/Response regulator receiver domain-containing protein/PAS fold-containing protein	Signal transduction mechanisms
-	ID=Ga0115910_100006.391;locus_tag=Ga0115910_100006197	1436	Alphaproteobacteria;Sphingomonadales;Erythrobacteraceae;Porphyrobacter	methylenetetrahydrofolate dehydrogenase (NADP+) / methenyltetrahydrofolate cyclohydrolase	Coenzyme transport and metabolism
-	ID=Ga0115910_100066.69;locus_tag=Ga0115910_10006636	1436	Alphaproteobacteria;Sphingomonadales;Erythrobacteraceae;Porphyrobacter	hypothetical protein, COG2802 - Uncharacterized protein, similar to the N-terminal domain of Lon protease	Function unknown
-	ID=Ga0115910_100180.21;locus_tag=Ga0115910_10018012	1436	Betaproteobacteria;Burkholderiales;Comamonadaceae;Variovorax	4-diphosphocytidyl-2-C-methyl-D-erythritol kinase, EC:2.7.1.148 - 4-(cytidine 5'-diphospho)-2-C-methyl-D-erythritol kinase	Lipid transport and metabolism
-	ID=Ga0115910_100008.243;locus_tag=Ga0115910_100008125	1435	Alphaproteobacteria;Sphingomonadales;Erythrobacteraceae;Porphyrobacter	Multidrug resistance efflux pump, HlyD family secretion protein	Defense mechanisms
-	ID=Ga0115910_100063.180;locus_tag=Ga0115910_10006392	1435	Alphaproteobacteria;Sphingomonadales;Erythrobacteraceae;Porphyrobacter	Pimeloyl-ACP methyl ester carboxylesterase, pfam12697 - Abhydrolase_6	Coenzyme transport and metabolism
