# Supplementary material for: Insights into Microalga and Bacteria Interactions of Selected Phycosphere Biofilms Using Metagenomic, Transcriptomic, and Proteomic Approaches
Source: Front Microbiol. 2017 Oct 10;8:1941. doi: 10.3389/fmicb.2017.01941 (PMC5641341; doi:10.3389/fmicb.2017.01941)
Supplement: TABLE S6 — Transcriptomic assignment of the first most abundant 1000 hits of the S. quadricauda (MZCH 10104) RNA seq dataset including functions and pathways. [file Table_6.XLSX]

## Sheet: data
Strand	Attributes	10104_bacteria_stat_light	phylogeny	function IMG	pathways
+	ID=Ga0078192_116452.1;conf=90.41;gc_cont=0.633;locus_tag=Ga0078192_1164521	3.68602e+06	Alphaproteobacteria;Sphingomonadales;Erythrobacteraceae;Porphyrobacter;Porphyrobacter sp. AAP82	hypothetical protein	Function unknown
-	ID=Ga0078192_100960.5;conf=100.00;gc_cont=0.605;locus_tag=Ga0078192_1009602	47203	Alphaproteobacteria;Sphingomonadales;Sphingomonadaceae;Blastomonas;Blastomonas sp. AAP53	Integral membrane protein, interacts with FtsH, COG0670 - Integral membrane protein, interacts with FtsH, pfam01027 - Bax1-I	General function prediction only, KO:K06890 K06890 uncharacterized protein
-	ID=Ga0078192_100071.259;conf=99.95;gc_cont=0.560;locus_tag=Ga0078192_10007173	42158	Alphaproteobacteria;Sphingomonadales;Sphingomonadaceae;Blastomonas;Blastomonas sp. AAP53	Uncharacterized small protein, pfam04325 - DUF465, COG5570 - Uncharacterized protein	Function unknown
+	ID=Ga0078192_103762.14;conf=99.99;gc_cont=0.618;locus_tag=Ga0078192_1037625	33112	Alphaproteobacteria;Sphingomonadales;Sphingomonadaceae;Blastomonas;Blastomonas sp. AAP53	Isocitrate lyase, COG2224 - Isocitrate lyase, pfam00463 - ICL, EC:4.1.3.1 - Isocitrate lyase	Energy production and conversion, Glyoxylate and dicarboxylate metabolism, Biosynthesis of secondary metabolites, Microbial metabolism in diverse environments, Carbon metabolism
-	ID=Ga0078192_100066.12;conf=86.95;gc_cont=0.532;locus_tag=Ga0078192_1000664	22008	Alphaproteobacteria;Sphingomonadales;Sphingomonadaceae;Blastomonas;Blastomonas sp. AAP53	hypothetical protein	Function unknown
-	ID=Ga0078192_100041.78;conf=100.00;gc_cont=0.645;locus_tag=Ga0078192_10004122	17375.2	Alphaproteobacteria;Sphingomonadales;Sphingomonadaceae;Blastomonas;Blastomonas sp. AAP53	Universal stress protein UspA and related nucleotide-binding proteins, pfam00582 - Usp, COG0589 - Nucleotide-binding universal stress protein, UspA family	Signal transduction mechanisms
-	ID=Ga0078192_100134.48;conf=99.99;gc_cont=0.656;locus_tag=Ga0078192_10013414	15370	Alphaproteobacteria;Sphingomonadales;Sphingomonadaceae;Blastomonas;Blastomonas sp. AAP53	Coproporphyrinogen III oxidase and related Fe-S oxidoreductases, pfam04055 - Radical_SAM, COG0635 - Coproporphyrinogen III oxidase or related Fe-S oxidoreductase,	Coenzyme transport and metabolism, Biosynthesis of secondary metabolites, Porphyrin and chlorophyll metabolism
-	ID=Ga0078192_100463.68;conf=99.99;gc_cont=0.630;locus_tag=Ga0078192_10046322	14892	Alphaproteobacteria;Sphingomonadales;Sphingomonadaceae;Blastomonas;Blastomonas sp. AAP53	hypothetical protein, pfam14522 - Cytochrome_C7, pfam14537 - Cytochrom_c3_2	Function unknown
-	ID=Ga0078192_110695.13;conf=100.00;gc_cont=0.660;locus_tag=Ga0078192_1106955	13433.5	Alphaproteobacteria;Sphingomonadales;Erythrobacteraceae;Porphyrobacter;Porphyrobacter sp. HL-46	hypothetical protein	Function unknown
-	ID=Ga0078192_109294.16;conf=95.63;gc_cont=0.653;locus_tag=Ga0078192_1092945	12062	Alphaproteobacteria;Sphingomonadales;Erythrobacteraceae;Porphyrobacter	hypothetical protein	Function unknown
-	ID=Ga0078192_100162.139;conf=100.00;gc_cont=0.627;locus_tag=Ga0078192_10016238	10837	Alphaproteobacteria;Sphingomonadales;Sphingomonadaceae;Blastomonas;Blastomonas sp. AAP53	Predicted cobalamin binding protein, COG5012 - Methanogenic corrinoid protein MtbC1, pfam02310 - B12-binding, pfam02607 - B12-binding_2	Energy production and conversion
-	ID=Ga0078192_100162.135;conf=99.99;gc_cont=0.650;locus_tag=Ga0078192_10016237	10007.5	Alphaproteobacteria;Sphingomonadales;Sphingomonadaceae;Blastomonas;Blastomonas sp. AAP53	Bacterial regulatory protein, Fis family, pfam13188 - PAS_8, pfam02954 - HTH_8	Signal transduction mechanisms
+	ID=Ga0078192_107291.9;conf=99.99;gc_cont=0.647;locus_tag=Ga0078192_1072913	9939	Alphaproteobacteria;Sphingomonadales	Outer membrane cobalamin receptor protein, pfam00593 - TonB_dep_Rec, pfam07715 - Plug	Coenzyme transport and metabolism
-	ID=Ga0078192_108403.5;conf=99.99;gc_cont=0.648;locus_tag=Ga0078192_1084032	9788.25	unclassified bacteria	SAND domain,COG1729 - Periplasmic TolA-binding protein (function unknown)	General function prediction only
-	ID=Ga0078192_115016.5;conf=99.36;gc_cont=0.661;locus_tag=Ga0078192_1150162	9751.83	Alphaproteobacteria;Sphingomonadales;Erythrobacteraceae;Porphyrobacter;Porphyrobacter sp. AAP82	hypothetical protein	Function unknown
+	ID=Ga0078192_100031.99;conf=100.00;gc_cont=0.644;locus_tag=Ga0078192_10003127	9316	Alphaproteobacteria;Sphingomonadales;Sphingomonadaceae;Blastomonas;Blastomonas sp. AAP53	hypothetical protein	Function unknown
-	ID=Ga0078192_107949.5;conf=100.00;gc_cont=0.655;locus_tag=Ga0078192_1079492	8773	Alphaproteobacteria;Sphingomonadales;Erythrobacteraceae;Porphyrobacter;Porphyrobacter sp. AAP82	Pseudouridylate synthases, 23S RNA-specific,pfam00849 - PseudoU_synth_2, COG0564 - Pseudouridylate synthase, 23S rRNA- or tRNA-specific	Translation, ribosomal structure and biogenesis
+	ID=Ga0078192_108369.5;conf=99.99;gc_cont=0.667;locus_tag=Ga0078192_1083692	8508	Alphaproteobacteria;Sphingomonadales;Erythrobacteraceae;Porphyrobacter	Coproporphyrinogen III oxidase and related Fe-S oxidoreductases, pfam04055 - Radical_SAM, COG0635 - Coproporphyrinogen III oxidase or related Fe-S oxidoreductase,	Coenzyme transport and metabolism, Biosynthesis of secondary metabolites, Porphyrin and chlorophyll metabolism
-	ID=Ga0078192_100733.55;conf=99.40;gc_cont=0.635;locus_tag=Ga0078192_10073316	8468	Alphaproteobacteria;Sphingomonadales;Sphingomonadaceae;Blastomonas;Blastomonas sp. AAP53	hypothetical protein	Function unknown
-	ID=Ga0078192_100067.112;conf=94.60;gc_cont=0.596;locus_tag=Ga0078192_10006730	8342	Alphaproteobacteria;Rhizobiales	hypothetical protein	Function unknown
-	ID=Ga0078192_110296.6;conf=100.00;gc_cont=0.609;locus_tag=Ga0078192_1102962	8296	Proteobacteria, uncultured	PEP-CTERM motif, pfam07589 - VPEP, PEP-CTERM/EpsH system	Exopolysaccharide-associated protein sorting in environmental organisms
+	ID=Ga0078192_109072.1;conf=100.00;gc_cont=0.591;locus_tag=Ga0078192_1090721	8292.5	Alphaproteobacteria, uncultured	Response regulator, COG4566 - Two-component response regulator, FixJ family, consists of REC and HTH domains	Transcription, Two-component system
+	ID=Ga0078192_100041.273;conf=99.99;gc_cont=0.660;locus_tag=Ga0078192_10004176	7982.33	Alphaproteobacteria;Sphingomonadales;Sphingomonadaceae;Blastomonas;Blastomonas sp. AAP53	N-acetylglucosamine-1-phosphate uridyltransferase (contains nucleotidyltransferase and I-patch acetyltransferase domains), pfam12804 - NTP_transf_3, pfam00132 - Hexapep,	Cell wall/membrane/envelope biogenesis, Amino sugar and nucleotide sugar metabolism, Biosynthesis of antibiotics
+	ID=Ga0078192_100119.181;conf=100.00;gc_cont=0.633;locus_tag=Ga0078192_10011955	7962	Alphaproteobacteria;Sphingomonadales;Sphingomonadaceae;Blastomonas;Blastomonas sp. AAP53	cAMP-binding proteins - catabolite gene activator and regulatory subunit of cAMP-dependent protein kinases, pfam13545 - HTH_Crp_2, pfam00027 - cNMP_binding	Signal transduction mechanisms
-	ID=Ga0078192_100355.128;conf=100.00;gc_cont=0.457;locus_tag=Ga0078192_10035543	7800	Bacteroidetes;Cytophagia;Cytophagales;Cytophagaceae	NAD-dependent aldehyde dehydrogenases, COG1012 - Acyl-CoA reductase or other NAD-dependent aldehyde dehydrogenase,pfam00171 - Aldedh	Energy production and conversion, Microbial metabolism in diverse environments, Biosynthesis of secondary metabolites, Glycolysis / Gluconeogenesis, Pyruvate metabolism
+	ID=Ga0078192_118070.5;conf=100.00;gc_cont=0.631;locus_tag=Ga0078192_1180702	7435.5	Alphaproteobacteria;Sphingomonadales;Erythrobacteraceae;Porphyrobacter;Porphyrobacter sp. AAP82	Universal stress protein family, pfam00582 - Usp, COG0217 - Transcriptional and/or translational regulatory protein YebC/TACO1	Translation, ribosomal structure and biogenesis
+	ID=Ga0078192_100110.144;conf=100.00;gc_cont=0.691;locus_tag=Ga0078192_10011042	7272	Alphaproteobacteria;Sphingomonadales;Sphingomonadaceae;Blastomonas;Blastomonas sp. AAP53	Predicted esterase of the alpha/beta hydrolase fold - COG3545, pfam06821 - Ser_hydrolase, COG3545 - Predicted esterase of the alpha/beta hydrolase fold	General function prediction only
+	ID=Ga0078192_100162.207;conf=100.00;gc_cont=0.643;locus_tag=Ga0078192_10016257	7151.5	Alphaproteobacteria;Sphingomonadales;Sphingomonadaceae;Blastomonas;Blastomonas sp. AAP53	Uncharacterized protein conserved in bacteria, pfam03473 - MOSC, COG2258 - Uncharacterized conserved protein YiiM, contains MOSC domain	Function unknown
-	ID=Ga0078192_100031.364;conf=100.00;gc_cont=0.606;locus_tag=Ga0078192_100031103	7089	Alphaproteobacteria;Sphingomonadales;Sphingomonadaceae;Blastomonas;Blastomonas sp. AAP53	DNA-directed RNA polymerase, sigma subunit (sigma70/sigma32), pfam04545 -Sigma70_r4, pfam00140 - Sigma70_r1_2, pfam04542 - Sigma70_r2	Transcription, KO:K03089 SIG3.3.1, rpoH RNA polymerase sigma-32 factor
-	ID=Ga0078192_112816.7;conf=96.64;gc_cont=0.615;locus_tag=Ga0078192_1128163	6824.5	Alphaproteobacteria;Sphingomonadales;Erythrobacteraceae;Porphyrobacter;Porphyrobacter sp. AAP82	hypothetical protein	Function unknown, EC:2.7.7.- - Transferases. Transferring phosphorus-containing groups. Nucleotidyltransferases,
-	ID=Ga0078192_100066.90;conf=100.00;gc_cont=0.573;locus_tag=Ga0078192_10006627	6790	Alphaproteobacteria;Sphingomonadales;Sphingomonadaceae;Blastomonas;Blastomonas sp. AAP53	hypothetical protein	Function unknown, COG1512 - Uncharacterized membrane protein YgcG, contains a TPM-fold domain
+	ID=Ga0078192_111213.1;conf=100.00;gc_cont=0.640;locus_tag=Ga0078192_1112131	6590.17	Alphaproteobacteria;Sphingomonadales;Erythrobacteraceae;Porphyrobacter;Porphyrobacter sp. AAP82	Predicted metalloprotease, pfam04228 - Zn_peptidase	General function prediction only
+	ID=Ga0078192_111500.5;conf=99.99;gc_cont=0.673;locus_tag=Ga0078192_1115002	6580	Alphaproteobacteria;Sphingomonadales;Erythrobacteraceae;Porphyrobacter;Porphyrobacter sp. AAP82	Beta-lactamase class A, pfam13354 - Beta-lactamase2 , COG2367 - Beta-lactamase class A	Defense mechanisms, Penicillin and cephalosporin biosynthesis, beta-Lactam resistance, Biosynthesis of antibiotics
-	ID=Ga0078192_100901.30;conf=99.97;gc_cont=0.595;locus_tag=Ga0078192_1009018	6501.25	Alphaproteobacteria;Sphingomonadales;Sphingomonadaceae	Site-specific recombinases, DNA invertase Pin homologs, pfam00239 - Resolvase, COG1961 - Site-specific DNA recombinase related to the DNA invertase Pin	Replication, recombination and repair
+	ID=Ga0078192_100110.122;conf=50.56;gc_cont=0.539;locus_tag=Ga0078192_10011036	6423.5	Alphaproteobacteria;Sphingomonadales;Sphingomonadaceae;Blastomonas;Blastomonas sp. AAP53	hypothetical protein	Function unknown
-	ID=Ga0078192_100413.11;conf=100.00;gc_cont=0.661;locus_tag=Ga0078192_1004134	6406	Alphaproteobacteria;Sphingomonadales;Sphingomonadaceae;Blastomonas;Blastomonas sp. AAP53	hypothetical protein	Function unknown
+	ID=Ga0078192_100163.180;conf=100.00;gc_cont=0.682;locus_tag=Ga0078192_10016352	6249.5	Alphaproteobacteria;Sphingomonadales;Sphingomonadaceae;Blastomonas;Blastomonas sp. AAP53	Cytidylate kinase, pfam02224 - Cytidylate_kin, pfam00406 - ADK	Nucleotide transport and metabolism, Pyrimidine metabolism
+	ID=Ga0078192_100016.139;conf=70.06;gc_cont=0.653;locus_tag=Ga0078192_10001639	6195	Alphaproteobacteria;Sphingomonadales;Sphingomonadaceae;Blastomonas;Blastomonas sp. AAP53	hypothetical protein	Function unknown
-	ID=Ga0078192_100134.89;conf=99.99;gc_cont=0.625;locus_tag=Ga0078192_10013426	6157	Alphaproteobacteria;Sphingomonadales;Sphingomonadaceae;Blastomonas;Blastomonas sp. AAP53	Cbb3-type cytochrome oxidase, subunit 1, pfam00115 - COX1	Energy production and conversion, Oxidative phosphorylation, Two-component system
+	ID=Ga0078192_100063.158;conf=99.99;gc_cont=0.620;locus_tag=Ga0078192_10006345	6003.33	Alphaproteobacteria;Sphingomonadales;Sphingomonadaceae;Blastomonas;Blastomonas sp. AAP53	Translation elongation factors (GTPases),pfam00009 - GTP_EFTU, pfam00679 - EFG_C, pfam03144 - GTP_EFTU_D2, pfam03764 - EFG_IV, pfam14492 - EFG_II	Translation, ribosomal structure and biogenesis
+	ID=Ga0078192_100480.28;conf=100.00;gc_cont=0.660;locus_tag=Ga0078192_1004809	5916	Alphaproteobacteria;Sphingomonadales;Sphingomonadaceae;Blastomonas;Blastomonas sp. AAP53	hypothetical protein, pfam13435 - Cytochrome_C554	Function unknown
-	ID=Ga0078192_104379.20;conf=100.00;gc_cont=0.644;locus_tag=Ga0078192_1043797	5911	Alphaproteobacteria;Sphingomonadales;Sphingomonadaceae;Blastomonas;Blastomonas sp. AAP53	hypothetical protein, pfam13590 - DUF4136	Function unknown
+	ID=Ga0078192_100733.40;conf=99.99;gc_cont=0.641;locus_tag=Ga0078192_10073312	5808.5	Alphaproteobacteria;Sphingomonadales;Sphingomonadaceae;Blastomonas;Blastomonas sp. AAP53	Outer membrane receptor proteins, mostly Fe transport, pfam00593 - TonB_dep_Rec, pfam07715 - Plug	Inorganic ion transport and metabolism
-	ID=Ga0078192_100413.83;conf=97.59;gc_cont=0.607;locus_tag=Ga0078192_10041323	5696	Alphaproteobacteria;Sphingomonadales;Sphingomonadaceae;Blastomonas;Blastomonas sp. AAP53	hypothetical protein	Function unknown
+	ID=Ga0078192_105704.9;locus_tag=Ga0078192_1057043	5687.5	Alphaproteobacteria;Sphingomonadales;Erythrobacteraceae;Porphyrobacter;Porphyrobacter sp. AAP82	hypothetical protein	Function unknown
+	ID=Ga0078192_100134.93;conf=100.00;gc_cont=0.643;locus_tag=Ga0078192_10013427	5640	Alphaproteobacteria;Sphingomonadales;Sphingomonadaceae;Blastomonas;Blastomonas sp. AAP53	Outer membrane protein W, pfam03922 - OmpW	Cell wall/membrane/envelope biogenesis
-	ID=Ga0078192_116654.5;conf=89.96;gc_cont=0.605;locus_tag=Ga0078192_1166542	5575	Alphaproteobacteria;Sphingomonadales;Erythrobacteraceae;Porphyrobacter;Porphyrobacter cryptus	Antenna complex alpha/beta subunit, pfam00556 - LHC	Function unknown, Two-component system
-	ID=Ga0078192_112366.5;conf=100.00;gc_cont=0.673;locus_tag=Ga0078192_1123662	5566	Alphaproteobacteria;Sphingomonadales;Erythrobacteraceae;Porphyrobacter;Porphyrobacter sp. AAP82	Threonine dehydrogenase and related Zn-dependent dehydrogenases, pfam08240 - ADH_N	Amino acid transport and metabolism, EC:1.- - Oxidoreductases
+	ID=Ga0078192_116751.1;conf=100.00;gc_cont=0.636;locus_tag=Ga0078192_1167511	5492.5	Alphaproteobacteria;Sphingomonadales;Erythrobacteraceae;Porphyrobacter	Outer membrane protein and related peptidoglycan-associated (lipo)proteins, pfam00691 - OmpA, pfam13505 - OMP_b-brl	Cell wall/membrane/envelope biogenesis
+	ID=Ga0078192_120197.5;conf=81.21;gc_cont=0.614;locus_tag=Ga0078192_1201972	5488	Alphaproteobacteria;Sphingomonadales;Erythrobacteraceae;Porphyrobacter;Porphyrobacter sp. AAP82	Predicted small secreted protein - COG5510	Function unknown
-	ID=Ga0078192_100116.69;conf=100.00;gc_cont=0.644;locus_tag=Ga0078192_10011619	5364	Alphaproteobacteria;Sphingomonadales;Sphingomonadaceae;Blastomonas;Blastomonas sp. AAP53	DNA-directed RNA polymerase specialized sigma subunit, sigma24 homolog, pfam04542 - Sigma70_r2, pfam08281 - Sigma70_r4_2	Transcription
+	ID=Ga0078192_105969.28;conf=99.98;gc_cont=0.637;locus_tag=Ga0078192_1059698	5361.67	Alphaproteobacteria;Sphingomonadales;Erythrobacteraceae;Porphyrobacter;Porphyrobacter sp. AAP82	Peptidase propeptide and YPEB domain, pfam03413 - PepSY,	Function unknown, Cell wall/membrane/envelope biogenesis
-	ID=Ga0078192_102002.55;conf=100.00;gc_cont=0.612;locus_tag=Ga0078192_10200216	5277	Alphaproteobacteria;Sphingomonadales;Sphingomonadaceae;Blastomonas;Blastomonas sp. AAP53	Biopolymer transport proteins, COG0811 - Biopolymer transport protein ExbB/TolQ,pfam01618 - MotA_ExbB	Intracellular trafficking, secretion, and vesicular transport, KO:K03561 exbB biopolymer transport protein ExbB
+	ID=Ga0078192_113222.1;conf=99.99;gc_cont=0.668;locus_tag=Ga0078192_1132221	5267.17	Alphaproteobacteria;Sphingomonadales;Sphingomonadaceae;Blastomonas;Blastomonas sp. AAP53	Nitrogenase molybdenum-iron protein, alpha and beta chains, pfam00148 - Oxidored_nitro	Inorganic ion transport and metabolism, Porphyrin and chlorophyll metabolism, bacteriochlorophyll a biosynthesis
-	ID=Ga0078192_100066.201;conf=99.99;gc_cont=0.636;locus_tag=Ga0078192_10006658	5231	Alphaproteobacteria;Sphingomonadales;Sphingomonadaceae;Blastomonas;Blastomonas sp. AAP53	DNA-directed RNA polymerase, beta subunit/140 kD subunit, pfam00562 - RNA_pol_Rpb2_6, pfam04560 - RNA_pol_Rpb2_7, pfam04563 - RNA_pol_Rpb2_1, pfam04565 - RNA_pol_Rpb2_3, pfam10385 - RNA_pol_Rpb2_45	Transcription
+	ID=Ga0078192_106248.12;conf=100.00;gc_cont=0.650;locus_tag=Ga0078192_1062484	5217	Alphaproteobacteria;Sphingomonadales;Erythrobacteraceae;Porphyrobacter;Porphyrobacter sp. AAP82	Integral membrane protein, interacts with FtsH, pfam01027 - Bax1-I	General function prediction only
-	ID=Ga0078192_100744.102;conf=99.99;gc_cont=0.584;locus_tag=Ga0078192_10074431	5187	Alphaproteobacteria;unclassified;unclassified;unclassified;alpha proteobacterium LLX12A	Outer membrane receptor proteins, mostly Fe transport, pfam00593 -TonB_dep_Rec, pfam07715 - Plug	Inorganic ion transport and metabolism
+	ID=Ga0078192_110390.5;conf=100.00;gc_cont=0.674;locus_tag=Ga0078192_1103902	5156	Alphaproteobacteria;Sphingomonadales;Erythrobacteraceae;Porphyrobacter;Porphyrobacter sp. AAP82	hypothetical protein	Function unknown
-	ID=Ga0078192_100228.27;conf=100.00;gc_cont=0.622;locus_tag=Ga0078192_1002288	5124	Alphaproteobacteria;Sphingomonadales	hypothetical protein	Function unknown
-	ID=Ga0078192_103991.17;conf=100.00;gc_cont=0.601;locus_tag=Ga0078192_1039915	5091	Alphaproteobacteria;Sphingomonadales;Erythrobacteraceae;Porphyrobacter;Porphyrobacter sp. AAP82	Transcriptional regulatory protein, C terminal, pfam00486 - Trans_reg_C, pfam13493 - DUF4118, COG0745 - DNA-binding response regulator, OmpR family, contains REC and winged-helix (wHTH) domain,	Signal transduction mechanisms, KdpD-KdpE (potassium transport) two-component regulatory system, Two-component system
-	ID=Ga0078192_100116.203;conf=100.00;gc_cont=0.671;locus_tag=Ga0078192_10011656	5087.5	Alphaproteobacteria;Sphingomonadales;Sphingomonadaceae;Blastomonas;Blastomonas sp. AAP53	Threonine dehydrogenase and related Zn-dependent dehydrogenases,	Amino acid transport and metabolism, pfam08240 - ADH_N
-	ID=Ga0078192_100162.124;conf=100.00;gc_cont=0.673;locus_tag=Ga0078192_10016234	5062	Alphaproteobacteria;Sphingomonadales;Sphingomonadaceae;Blastomonas;Blastomonas sp. AAP53	4-hydroxybenzoate polyprenyltransferase and related prenyltransferases, pfam01040 - UbiA	Coenzyme transport and metabolism, Biosynthesis of secondary metabolites, Porphyrin and chlorophyll metabolism
+	ID=Ga0078192_114762.3;conf=99.97;gc_cont=0.574;locus_tag=Ga0078192_1147622	5033	Alphaproteobacteria, uncultured	hypothetical protein	Transcription, COG2345 - Predicted transcriptional regulator, ArsR family
+	ID=Ga0078192_105233.21;conf=100.00;gc_cont=0.568;locus_tag=Ga0078192_1052337	4973	Alphaproteobacteria;Sphingomonadales;Erythrobacteraceae	hypothetical protein	Transcription, COG1846 - DNA-binding transcriptional regulator, MarR family
-	ID=Ga0078192_100066.197;conf=99.99;gc_cont=0.628;locus_tag=Ga0078192_10006657	4954.7	Alphaproteobacteria;Sphingomonadales;Sphingomonadaceae;Blastomonas;Blastomonas sp. AAP53	DNA-directed RNA polymerase, beta' subunit/160 kD subunit, pfam00623 - RNA_pol_Rpb1_2, pfam04983 - RNA_pol_Rpb1_3, pfam04997 - RNA_pol_Rpb1_1, pfam04998 - RNA_pol_Rpb1_5, pfam05000 - RNA_pol_Rpb1_4	Transcription, KO:K03046 rpoC DNA-directed RNA polymerase subunit beta' [EC:2.7.7.6]
-	ID=Ga0078192_103698.42;conf=96.35;gc_cont=0.623;locus_tag=Ga0078192_10369813	4953	Alphaproteobacteria;Sphingomonadales;Erythrobacteraceae;Porphyrobacter	hypothetical protein	Function unknown
-	ID=Ga0078192_110082.8;conf=100.00;gc_cont=0.626;locus_tag=Ga0078192_1100823	4897	Alphaproteobacteria;Sphingomonadales;Erythrobacteraceae;Porphyrobacter;Porphyrobacter sp. AAP82	cAMP-binding proteins - catabolite gene activator and regulatory subunit of cAMP-dependent protein kinases, COG0664 - cAMP-binding domain of CRP or a regulatory subunit of cAMP-dependent protein kinases, pfam13545 - HTH_Crp_2, pfam00027 - cNMP_binding	Signal transduction mechanisms
+	ID=Ga0078192_100162.149;conf=99.99;gc_cont=0.661;locus_tag=Ga0078192_10016241	4745	Alphaproteobacteria;Sphingomonadales;Sphingomonadaceae;Blastomonas;Blastomonas sp. AAP53	Nitrogenase molybdenum-iron protein, alpha and beta chains, pfam08369 - PCP_red, pfam00148 - Oxidored_nitro	Inorganic ion transport and metabolism, Biosynthesis of secondary metabolites, Porphyrin and chlorophyll metabolism
+	ID=Ga0078192_113675.5;conf=100.00;gc_cont=0.637;locus_tag=Ga0078192_1136752	4733	Alphaproteobacteria;Sphingomonadales;Erythrobacteraceae;Porphyrobacter;Porphyrobacter sp. AAP82	tRNA-(guanine-N1)-methyltransferase, pfam01746 - tRNA_m1G_MT, COG0336 - tRNA G37 N-methylase TrmD	Translation, ribosomal structure and biogenesis
-	ID=Ga0078192_100026.421;conf=99.99;gc_cont=0.637;locus_tag=Ga0078192_100026125	4653	Alphaproteobacteria;Sphingomonadales;Sphingomonadaceae;Blastomonas;Blastomonas sp. AAP53	Diaminopimelate decarboxylase, pfam02784 - Orn_Arg_deC_N, pfam00278 - Orn_DAP_Arg_deC	Amino acid transport and metabolism, Glutathione metabolism, Arginine and proline metabolism, Biosynthesis of antibiotics, Biosynthesis of secondary metabolites
+	ID=Ga0078192_102094.21;conf=100.00;gc_cont=0.641;locus_tag=Ga0078192_1020947	4638.6	Alphaproteobacteria;Sphingomonadales;Sphingomonadaceae;Blastomonas;Blastomonas sp. AAP53	Pseudouridine synthase, pfam01509 - TruB_N	Translation, ribosomal structure and biogenesis
-	ID=Ga0078192_100071.238;conf=99.99;gc_cont=0.631;locus_tag=Ga0078192_10007167	4616.67	Alphaproteobacteria;Sphingomonadales;Sphingomonadaceae;Blastomonas;Blastomonas sp. AAP53	ATP-dependent Zn proteases, pfam00004 - AAA, pfam01434 - Peptidase_M41, pfam06480 - FtsH_ex	Posttranslational modification, protein turnover, chaperones, EC:3.4.24.- - Hydrolases. Acting on peptide bonds (peptidases). Metalloendopeptidases
-	ID=Ga0078192_111385.9;conf=100.00;gc_cont=0.652;locus_tag=Ga0078192_1113853	4616	Alphaproteobacteria;Sphingomonadales;Erythrobacteraceae;Porphyrobacter;Porphyrobacter sp. AAP82	Response regulator, COG4566 - Two-component response regulator, FixJ family, consists of REC and HTH domains, pfam00196 - GerE	Transcription, Two-component system, KO:K14987 fixJ two-component system, LuxR family, response regulator FixJ
+	ID=Ga0078192_116667.5;conf=100.00;gc_cont=0.671;locus_tag=Ga0078192_1166672	4593	Alphaproteobacteria;Sphingomonadales;Erythrobacteraceae;Porphyrobacter;Porphyrobacter sp. AAP82	hypothetical protein, pfam13590 - DUF4136	Function unknown
+	ID=Ga0078192_100311.25;conf=99.99;gc_cont=0.671;locus_tag=Ga0078192_1003117	4591.5	Alphaproteobacteria;Sphingomonadales;Sphingomonadaceae;Blastomonas;Blastomonas sp. AAP53	Fatty acid desaturase, pfam00487 - FA_desaturase	Lipid transport and metabolism
-	ID=Ga0078192_100077.147;conf=96.96;gc_cont=0.596;locus_tag=Ga0078192_10007744	4586	Alphaproteobacteria;Sphingomonadales;Sphingomonadaceae;Blastomonas;Blastomonas sp. AAP53	hypothetical protein	Function unknown
-	ID=Ga0078192_114107.1;conf=99.99;gc_cont=0.664;locus_tag=Ga0078192_1141071	4562	Alphaproteobacteria;Sphingomonadales;Erythrobacteraceae;Porphyrobacter;Porphyrobacter sp. AAP82	Sugar transferases involved in lipopolysaccharide synthesis, pfam02397 - Bac_transf	Cell wall/membrane/envelope biogenesis
-	ID=Ga0078192_109248.5;conf=100.00;gc_cont=0.662;locus_tag=Ga0078192_1092482	4503	Alphaproteobacteria;Sphingomonadales;Erythrobacteraceae;Porphyrobacter;Porphyrobacter sp. AAP82	Predicted cobalamin binding protein, COG5012 - Methanogenic corrinoid protein MtbC1, pfam02310 - B12-binding, pfam02607 - B12-binding_2	Energy production and conversion
+	ID=Ga0078192_110354.13;conf=100.00;gc_cont=0.685;locus_tag=Ga0078192_1103544	4486	Alphaproteobacteria;Sphingomonadales;Erythrobacteraceae;Porphyrobacter	hypothetical protein, COG3056 - Uncharacterized lipoprotein YajG	Function unknown
-	ID=Ga0078192_107949.1;conf=100.00;gc_cont=0.613;locus_tag=Ga0078192_1079491	4466.33	Alphaproteobacteria;Sphingomonadales;Erythrobacteraceae;Porphyrobacter;Porphyrobacter sp. AAP82	Sigma-70 region 2, COG0568 - DNA-directed RNA polymerase, sigma subunit (sigma70/sigma32), pfam00140 - Sigma70_r1_2, pfam04542 - Sigma70_r2	Transcription
-	ID=Ga0078192_100041.381;conf=99.99;gc_cont=0.660;locus_tag=Ga0078192_100041106	4458	Alphaproteobacteria;Sphingomonadales;Sphingomonadaceae;Blastomonas;Blastomonas sp. AAP53	Predicted Zn-dependent peptidases - COG0612, pfam00675 - Peptidase_M16, pfam05193 - Peptidase_M16_C	General function prediction only, EC:3.4.24.- - Hydrolases. Acting on peptide bonds (peptidases). Metalloendopeptidases, KO:K07263 pqqL zinc protease [EC:3.4.24.-]
+	ID=Ga0078192_100026.123;conf=100.00;gc_cont=0.590;locus_tag=Ga0078192_10002636	4384	Alphaproteobacteria;Sphingomonadales;Sphingomonadaceae;Blastomonas;Blastomonas sp. AAP53	Bacterial nucleoid DNA-binding protein, pfam00216 - Bac_DNA_binding	Replication, recombination and repair
+	ID=Ga0078192_100026.119;conf=99.99;gc_cont=0.638;locus_tag=Ga0078192_10002635	4313.5	Alphaproteobacteria;Sphingomonadales;Sphingomonadaceae;Blastomonas;Blastomonas sp. AAP53	ATP-dependent Lon protease, bacterial type, pfam00004 - AAA, pfam02190 - LON_substr_bdg, pfam05362 - Lon_C, pfam08298 - AAA_PrkA	Posttranslational modification, protein turnover, chaperones, EC:3.4.21.53 - Endopeptidase La, KO:K01338 lon ATP-dependent Lon protease [EC:3.4.21.53]
+	ID=Ga0078192_103484.28;conf=99.99;gc_cont=0.617;locus_tag=Ga0078192_1034848	4265	unclassified bacteria	Outer membrane cobalamin receptor protein, pfam00593 - TonB_dep_Rec	Inorganic ion transport and metabolism
+	ID=Ga0078192_100063.162;conf=99.99;gc_cont=0.612;locus_tag=Ga0078192_10006346	4237.5	Alphaproteobacteria;Sphingomonadales;Sphingomonadaceae;Blastomonas;Blastomonas sp. AAP53	GTPases - translation elongation factors, pfam00009 - GTP_EFTU, pfam03143 - GTP_EFTU_D3, pfam03144 - GTP_EFTU_D2	Translation, ribosomal structure and biogenesis
-	ID=Ga0078192_105233.8;conf=99.99;gc_cont=0.582;locus_tag=Ga0078192_1052333	4210	Alphaproteobacteria;Sphingomonadales;Erythrobacteraceae	hypothetical protein	Function unknown
+	ID=Ga0078192_118659.9;conf=100.00;gc_cont=0.625;locus_tag=Ga0078192_1186593	4201.33	Alphaproteobacteria;Sphingomonadales;Erythrobacteraceae;Porphyrobacter;Porphyrobacter sp. AAP82	Ribosomal protein L28	Translation, ribosomal structure and biogenesis
-	ID=Ga0078192_100061.18;conf=81.49;gc_cont=0.606;locus_tag=Ga0078192_1000616	4118.5	Alphaproteobacteria;Sphingomonadales;Sphingomonadaceae	hypothetical protein	Function unknown
-	ID=Ga0078192_103414.38;conf=99.96;gc_cont=0.624;locus_tag=Ga0078192_10341411	4096	Alphaproteobacteria;Sphingomonadales;Erythrobacteraceae;Porphyrobacter;Porphyrobacter sp. AAP82	hypothetical protein, pfam13617 - Lipoprotein_19	Function unknown
+	ID=Ga0078192_112305.5;conf=99.99;gc_cont=0.623;locus_tag=Ga0078192_1123052	4090.5	Alphaproteobacteria;Sphingomonadales;Erythrobacteraceae;Porphyrobacter;Porphyrobacter sp. AAP82	GTPases - translation elongation factors, pfam00009 - GTP_EFTU, pfam03143 - GTP_EFTU_D3, pfam03144 - GTP_EFTU_D2	Translation, ribosomal structure and biogenesis, KO:K02358 tuf, TUFM elongation factor Tu
-	ID=Ga0078192_101000.58;conf=100.00;gc_cont=0.663;locus_tag=Ga0078192_10100016	4039.5	Alphaproteobacteria;Sphingomonadales;Sphingomonadaceae;Blastomonas;Blastomonas sp. AAP53	hypothetical protein	Function unknown
-	ID=Ga0078192_100116.197;conf=99.99;gc_cont=0.689;locus_tag=Ga0078192_10011654	3997	Alphaproteobacteria;Sphingomonadales;Sphingomonadaceae;Blastomonas;Blastomonas sp. AAP53	Nitrogenase molybdenum-iron protein, alpha and beta chains, pfam00148 - Oxidored_nitro	Inorganic ion transport and metabolism, bacteriochlorophyll a biosynthesis
-	ID=Ga0078192_100066.72;conf=99.99;gc_cont=0.641;locus_tag=Ga0078192_10006622	3990.5	Alphaproteobacteria;Sphingomonadales;Sphingomonadaceae;Blastomonas;Blastomonas sp. AAP53	Arabinose efflux permease, pfam00083 - Sugar_tr	Carbohydrate transport and metabolism
-	ID=Ga0078192_110570.1;conf=99.99;gc_cont=0.646;locus_tag=Ga0078192_1105701	3956.67	Alphaproteobacteria;Sphingomonadales;Erythrobacteraceae;Porphyrobacter	Outer membrane protein/protective antigen OMA87, COG4775 - Outer membrane protein assembly factor BamA, pfam01103 - Bac_surface_Ag, pfam07244 - POTRA	Cell wall/membrane/envelope biogenesis
-	ID=Ga0078192_105233.12;conf=99.22;gc_cont=0.545;locus_tag=Ga0078192_1052334	3953	Alphaproteobacteria;Sphingomonadales;Erythrobacteraceae	DNA-binding HTH domain-containing proteins, pfam08281 - Sigma70_r4_2, COG2771 - DNA-binding transcriptional regulator, CsgD family	Transcription
+	ID=Ga0078192_105978.18;conf=99.99;gc_cont=0.645;locus_tag=Ga0078192_1059785	3931.33	Alphaproteobacteria;Sphingomonadales	PAS fold, pfam07536 - HWE_HK, pfam08447 - PAS_3, pfam13188 - PAS_8	Signal transduction mechanisms
-	ID=Ga0078192_102042.42;conf=99.99;gc_cont=0.672;locus_tag=Ga0078192_10204212	3914	Alphaproteobacteria;Sphingomonadales;Sphingomonadaceae;Blastomonas;Blastomonas sp. AAP53	Predicted membrane protein - COG1808, pfam04087 - DUF389, COG1808 - Uncharacterized membrane protein	Function unknown
+	ID=Ga0078192_100534.70;conf=100.00;gc_cont=0.591;locus_tag=Ga0078192_10053419	3911.5	Alphaproteobacteria;Sphingomonadales;Sphingomonadaceae;Blastomonas;Blastomonas sp. AAP53	Transcriptional regulators, similar to M. xanthus CarD, pfam02559 - CarD_CdnL_TRCF, COG1329 - RNA polymerase-interacting regulator, CarD/CdnL/TRCF family	Transcription
-	ID=Ga0078192_106597.17;conf=100.00;gc_cont=0.619;locus_tag=Ga0078192_1065975	3903.5	Alphaproteobacteria;Sphingomonadales;Erythrobacteraceae;Porphyrobacter;Porphyrobacter sp. AAP82	Response regulator containing CheY-like receiver, AAA-type ATPase, and DNA-binding domains, pfam00072 - Response_reg, COG2204 - DNA-binding transcriptional response regulator, NtrC family, contains REC, AAA-type ATPase, and a Fis-type DNA-binding domains	Signal transduction mechanisms
+	ID=Ga0078192_101909.49;conf=100.00;gc_cont=0.665;locus_tag=Ga0078192_10190914	3902.33	Alphaproteobacteria;Sphingomonadales;Sphingomonadaceae;Blastomonas;Blastomonas sp. AAP53	hypothetical protein	Function unknown
-	ID=Ga0078192_110296.18;conf=99.99;gc_cont=0.590;locus_tag=Ga0078192_1102965	3876	Proteobacteria, uncultured	PEP-CTERM motif, pfam07589 - VPEP
-	ID=Ga0078192_100230.178;conf=100.00;gc_cont=0.635;locus_tag=Ga0078192_10023057	3858	Alphaproteobacteria;Rhizobiales	DNA-directed RNA polymerase specialized sigma subunit, sigma24 homolog, COG0784 - CheY chemotaxis protein or a CheY-like REC (receiver) domain	Transcription, Signal transduction mechanisms
+	ID=Ga0078192_112674.3;conf=99.99;gc_cont=0.627;locus_tag=Ga0078192_1126742	3849	Alphaproteobacteria;Sphingomonadales;Erythrobacteraceae;Porphyrobacter;Porphyrobacter sp. AAP82	Heme/copper-type cytochrome/quinol oxidases, subunit 1, EC:1.9.3.1 - Cytochrome-c oxidase, KO:K02274 coxA cytochrome c oxidase subunit I [EC:1.9.3.1]	Energy production and conversion
-	ID=Ga0078192_100733.30;conf=99.99;gc_cont=0.624;locus_tag=Ga0078192_1007339	3835	Alphaproteobacteria;Sphingomonadales;Sphingomonadaceae;Blastomonas;Blastomonas sp. AAP53	ATP-dependent protease Clp, ATPase subunit, KO:K03544 clpX, CLPX ATP-dependent Clp protease ATP-binding subunit ClpX	Posttranslational modification, protein turnover, chaperones
+	ID=Ga0078192_106925.1;conf=99.84;gc_cont=0.591;locus_tag=Ga0078192_1069251	3823.67	Alphaproteobacteria;Sphingomonadales;Erythrobacteraceae;Porphyrobacter;Porphyrobacter sp. AAP82	hypothetical protein	Function unknown
+	ID=Ga0078192_101909.45;conf=100.00;gc_cont=0.688;locus_tag=Ga0078192_10190913	3812	Alphaproteobacteria;Sphingomonadales;Sphingomonadaceae;Blastomonas;Blastomonas sp. AAP53	hypothetical protein	Function unknown
+	ID=Ga0078192_100072.143;conf=99.99;gc_cont=0.632;locus_tag=Ga0078192_10007239	3753.25	Alphaproteobacteria;Caulobacterales;Caulobacteraceae;Caulobacter	7-keto-8-aminopelargonate synthetase and related enzymes, pfam00155 - Aminotran_1_2	Coenzyme transport and metabolism
+	ID=Ga0078192_103541.5;conf=99.99;gc_cont=0.551;locus_tag=Ga0078192_1035412	3726	Alphaproteobacteria;Sphingomonadales;Sphingomonadaceae;Blastomonas;Blastomonas sp. AAP53	hypothetical protein	Function unknown
+	ID=Ga0078192_100480.39;conf=99.99;gc_cont=0.638;locus_tag=Ga0078192_10048012	3725	Alphaproteobacteria;Sphingomonadales;Sphingomonadaceae;Blastomonas;Blastomonas sp. AAP53	LVIVD repeat, COG3303 - Formate-dependent nitrite reductase,	Function unknown, Inorganic ion transport and metabolism
-	ID=Ga0078192_115334.5;conf=99.51;gc_cont=0.595;locus_tag=Ga0078192_1153342	3705	Alphaproteobacteria;Sphingomonadales;Erythrobacteraceae;Porphyrobacter;Porphyrobacter sp. AAP82	Uncharacterized small protein, pfam04325 - DUF465	Function unknown
-	ID=Ga0078192_107554.6;conf=100.00;gc_cont=0.659;locus_tag=Ga0078192_1075543	3701.5	Alphaproteobacteria;Sphingomonadales;Erythrobacteraceae;Porphyrobacter;Porphyrobacter sp. AAP82	Uncharacterized protein conserved in bacteria, pfam04280 - Tim44, COG4395 - Predicted lipid-binding transport protein, Tim44 family	Lipid transport and metabolism
-	ID=Ga0078192_125096.5;conf=99.94;gc_cont=0.604;locus_tag=Ga0078192_1250962	3700	Alphaproteobacteria;Sphingomonadales;Erythrobacteraceae;Porphyrobacter;Porphyrobacter sp. AAP82	Ribosomal protein S21, KO:K02970 RP-S21, MRPS21, rpsU small subunit ribosomal protein S21	Ribosome
-	ID=Ga0078192_100278.63;conf=99.99;gc_cont=0.641;locus_tag=Ga0078192_10027818	3698	Alphaproteobacteria;Sphingomonadales;Sphingomonadaceae;Blastomonas;Blastomonas sp. AAP53	Fe-S oxidoreductase, KO:K04034 bchE anaerobic magnesium-protoporphyrin IX monomethyl ester cyclase [EC:4.-.-.-], Radical SAM superfamily enzyme YgiQ, UPF0313 family	General function prediction only
+	ID=Ga0078192_100587.89;conf=100.00;gc_cont=0.632;locus_tag=Ga0078192_10058725	3637	Alphaproteobacteria;Sphingomonadales;Sphingomonadaceae;Blastomonas;Blastomonas sp. AAP53	hypothetical protein	Function unknown
+	ID=Ga0078192_100163.183;conf=99.99;gc_cont=0.627;locus_tag=Ga0078192_10016353	3602	Alphaproteobacteria;Sphingomonadales;Sphingomonadaceae;Blastomonas;Blastomonas sp. AAP53	Ribosomal protein S1, KO:K02945 RP-S1, rpsA small subunit ribosomal protein S1	Translation, ribosomal structure and biogenesis
+	ID=Ga0078192_106987.17;conf=72.15;gc_cont=0.681;locus_tag=Ga0078192_1069875	3596	Alphaproteobacteria;Sphingomonadales;Erythrobacteraceae;Porphyrobacter;Porphyrobacter sp. HL-46	Ribosomal protein L34, KO:K02914 RP-L34, MRPL34, rpmH large subunit ribosomal protein L34	Translation, ribosomal structure and biogenesis
+	ID=Ga0078192_104379.36;conf=100.00;gc_cont=0.629;locus_tag=Ga0078192_10437911	3591	Alphaproteobacteria;Sphingomonadales;Sphingomonadaceae;Blastomonas;Blastomonas sp. AAP53	Uncharacterized protein conserved in bacteria, pfam04280 - Tim44 , COG4395 - Predicted lipid-binding transport protein, Tim44 family	Lipid transport and metabolism
+	ID=Ga0078192_102320.42;conf=99.99;gc_cont=0.664;locus_tag=Ga0078192_10232012	3589	Alphaproteobacteria;Caulobacterales;Caulobacteraceae;Caulobacter	NAD-dependent aldehyde dehydrogenases, KO:K00138 aldB aldehyde dehydrogenase [EC:1.2.1.-], EC:1.2.1.- - Oxidoreductases. Acting on the aldehyde or oxo group of donors. With NAD(+) or NADP(+) as acceptor	Energy production and conversion
+	ID=Ga0078192_111962.1;conf=99.99;gc_cont=0.637;locus_tag=Ga0078192_1119621	3578.17	Alphaproteobacteria;Sphingomonadales;Erythrobacteraceae;Porphyrobacter;Porphyrobacter sp. AAP82	DNA-directed RNA polymerase, beta subunit/140 kD subunit, KO:K03043 rpoB DNA-directed RNA polymerase subunit beta [EC:2.7.7.6]	Transcription
+	ID=Ga0078192_100019.218;conf=99.99;gc_cont=0.662;locus_tag=Ga0078192_10001962	3568.5	Alphaproteobacteria;Sphingomonadales;Sphingomonadaceae;Blastomonas;Blastomonas sp. AAP53	hypothetical protein	Function unknown
+	ID=Ga0078192_101061.76;conf=99.99;gc_cont=0.618;locus_tag=Ga0078192_10106123	3559.5	Alphaproteobacteria;Sphingomonadales;Sphingomonadaceae;Blastomonas;Blastomonas sp. AAP53	Outer membrane protein/protective antigen OMA87, KO:K07277 SAM50, TOB55, bamA outer membrane protein insertion porin family	Cell wall/membrane/envelope biogenesis, Outer membrane protein assembly factor BamA
+	ID=Ga0078192_100866.69;conf=100.00;gc_cont=0.562;locus_tag=Ga0078192_10086621	3549	Alphaproteobacteria;Sphingomonadales;Sphingomonadaceae;Sphingomonas	hypothetical protein	Function unknown
-	ID=Ga0078192_100173.163;conf=99.99;gc_cont=0.618;locus_tag=Ga0078192_10017349	3517.5	Alphaproteobacteria;Sphingomonadales;Sphingomonadaceae;Blastomonas;Blastomonas sp. AAP53	TonB-dependent Receptor Plug Domain, KO:K02014 TC.FEV.OM iron complex outermembrane recepter protein	Inorganic ion transport and metabolism
-	ID=Ga0078192_110220.8;conf=99.99;gc_cont=0.636;locus_tag=Ga0078192_1102203	3508.5	Alphaproteobacteria;Sphingomonadales;Erythrobacteraceae;Porphyrobacter;Porphyrobacter sp. AAP82	ATPases with chaperone activity, ATP-binding subunit, KO:K03694 clpA ATP-dependent Clp protease ATP-binding subunit ClpA	Posttranslational modification, protein turnover, chaperones
-	ID=Ga0078192_100278.69;conf=100.00;gc_cont=0.641;locus_tag=Ga0078192_10027821	3502.33	Alphaproteobacteria;Sphingomonadales;Sphingomonadaceae;Blastomonas;Blastomonas sp. AAP53	Uncharacterized conserved protein - COG5490, pfam09361 - Phasin_2	Function unknown
-	ID=Ga0078192_100026.65;conf=99.60;gc_cont=0.625;locus_tag=Ga0078192_10002619	3485	Alphaproteobacteria;Sphingomonadales;Sphingomonadaceae;Blastomonas;Blastomonas sp. AAP53	hypothetical protein	Function unknown
+	ID=Ga0078192_100228.71;conf=99.99;gc_cont=0.619;locus_tag=Ga0078192_10022822	3449.5	Alphaproteobacteria;Sphingomonadales	Sugar transferases involved in lipopolysaccharide synthesis, pfam02397 - Bac_transf	Cell wall/membrane/envelope biogenesis, Sugar transferase involved in LPS biosynthesis (colanic, teichoic acid)
+	ID=Ga0078192_101543.6;conf=99.99;gc_cont=0.619;locus_tag=Ga0078192_1015433	3445	Alphaproteobacteria;Sphingomonadales;Sphingomonadaceae;Blastomonas;Blastomonas sp. AAP53	DNA-directed RNA polymerase, sigma subunit (sigma70/sigma32), KO:K03086 SIG1, rpoD RNA polymerase primary sigma factor	Transcription
+	ID=Ga0078192_100153.187;locus_tag=Ga0078192_10015355	3440.5	Bacteroidetes;Cytophagia;Cytophagales;Cytophagaceae;Dyadobacter	hypothetical protein	Function unknown
-	ID=Ga0078192_115337.5;conf=100.00;gc_cont=0.686;locus_tag=Ga0078192_1153372	3440.5	Alphaproteobacteria;Sphingomonadales;Erythrobacteraceae;Porphyrobacter;Porphyrobacter sp. AAP82	Exopolyphosphatase, KO:K01524 ppx-gppA exopolyphosphatase / guanosine-5'-triphosphate,3'-diphosphate pyrophosphatase [EC:3.6.1.11 3.6.1.40]	Nucleotide transport and metabolism, Purine metabolism
+	ID=Ga0078192_115602.7;conf=95.43;gc_cont=0.611;locus_tag=Ga0078192_1156023	3417	Alphaproteobacteria;Sphingomonadales;Erythrobacteraceae	Ribosomal protein L36,	Translation, ribosomal structure and biogenesis, Ribosome
-	ID=Ga0078192_110304.5;conf=99.99;gc_cont=0.635;locus_tag=Ga0078192_1103042	3404.37	Alphaproteobacteria;Sphingomonadales;Erythrobacteraceae;Porphyrobacter;Porphyrobacter sp. AAP82	DNA-directed RNA polymerase, beta' subunit/160 kD subunit, KO:K03046 rpoC DNA-directed RNA polymerase subunit beta' [EC:2.7.7.6]	Transcription
+	ID=Ga0078192_116019.5;conf=99.99;gc_cont=0.663;locus_tag=Ga0078192_1160192	3396.17	Alphaproteobacteria;Sphingomonadales;Erythrobacteraceae;Porphyrobacter;Porphyrobacter sp. AAP82	Nitrogenase molybdenum-iron protein, alpha and beta chains, KO:K04039 chlB light-independent protochlorophyllide reductase subunit B [EC:1.3.7.7]	Inorganic ion transport and metabolism
-	ID=Ga0078192_100031.471;conf=99.98;gc_cont=0.586;locus_tag=Ga0078192_100031132	3379	Alphaproteobacteria;Sphingomonadales;Sphingomonadaceae;Blastomonas;Blastomonas sp. AAP53	hypothetical protein	Function unknown
-	ID=Ga0078192_100026.282;conf=99.99;gc_cont=0.647;locus_tag=Ga0078192_10002684	3376.5	Alphaproteobacteria;Sphingomonadales;Sphingomonadaceae;Blastomonas;Blastomonas sp. AAP53	Parvulin-like peptidyl-prolyl isomerase, KO:K03771 surA peptidyl-prolyl cis-trans isomerase SurA [EC:5.2.1.8], EC:5.2.1.8 - Peptidylprolyl isomerase	Posttranslational modification, protein turnover, chaperones, SurA N-terminal domain, PPIC-type PPIASE domain
+	ID=Ga0078192_106238.5;conf=99.99;gc_cont=0.642;locus_tag=Ga0078192_1062382	3352	Betaproteobacteria;Burkholderiales;Comamonadaceae;Variovorax;Variovorax sp. 770b2	ABC-type phosphate transport system, periplasmic component, pfam12849 - PBP_like_2	Inorganic ion transport and metabolism
+	ID=Ga0078192_112305.9;conf=99.99;gc_cont=0.609;locus_tag=Ga0078192_1123053	3332	Alphaproteobacteria;Sphingomonadales;Erythrobacteraceae;Porphyrobacter;Porphyrobacter sp. AAP82	Ribosomal protein S10	Translation, ribosomal structure and biogenesis, Ribosome
-	ID=Ga0078192_109514.5;conf=99.94;gc_cont=0.643;locus_tag=Ga0078192_1095142	3331	Alphaproteobacteria;Sphingomonadales;Erythrobacteraceae;Porphyrobacter	hypothetical protein	Function unknown
-	ID=Ga0078192_100463.64;conf=100.00;gc_cont=0.642;locus_tag=Ga0078192_10046321	3320	Alphaproteobacteria;Sphingomonadales;Sphingomonadaceae;Blastomonas;Blastomonas sp. AAP53	Predicted phosphohydrolases - COG1409, 3',5'-cyclic AMP phosphodiesterase CpdA, pfam00149 - Metallophos	Signal transduction mechanisms, 3',5'-cyclic AMP phosphodiesterase CpdA
+	ID=Ga0078192_109294.13;conf=100.00;gc_cont=0.671;locus_tag=Ga0078192_1092944	3317	Alphaproteobacteria;Sphingomonadales;Erythrobacteraceae;Porphyrobacter	hypothetical protein	Function unknown
-	ID=Ga0078192_100116.193;conf=99.99;gc_cont=0.651;locus_tag=Ga0078192_10011653	3309.5	Alphaproteobacteria;Sphingomonadales;Sphingomonadaceae;Blastomonas;Blastomonas sp. AAP53	Nitrogenase molybdenum-iron protein, alpha and beta chains, EC:1.3.99.35 - Chlorophyllide a reductase	Inorganic ion transport and metabolism
-	ID=Ga0078192_103851.36;conf=85.50;gc_cont=0.630;locus_tag=Ga0078192_10385112	3295	Proteobacteria	hypothetical protein	Function unknown
+	ID=Ga0078192_100413.102;conf=100.00;gc_cont=0.669;locus_tag=Ga0078192_10041328	3287	Alphaproteobacteria;Sphingomonadales;Sphingomonadaceae;Blastomonas;Blastomonas sp. AAP53	Rickettsia 17 kDa surface antigen, COG3133 - Outer membrane lipoprotein SlyB	Cell wall/membrane/envelope biogenesis
-	ID=Ga0078192_102002.59;conf=99.98;gc_cont=0.641;locus_tag=Ga0078192_10200217	3275.5	Alphaproteobacteria;Sphingomonadales;Sphingomonadaceae;Blastomonas;Blastomonas sp. AAP53	Periplasmic protein TonB, links inner and outer membranes, KO:K03832 tonB periplasmic protein TonB, pfam03544 - TonB_C	Cell wall/membrane/envelope biogenesis
-	ID=Ga0078192_100960.17;conf=99.99;gc_cont=0.631;locus_tag=Ga0078192_1009605	3255	Alphaproteobacteria;Sphingomonadales;Sphingomonadaceae;Blastomonas;Blastomonas sp. AAP53	ATPases with chaperone activity, ATP-binding subunit, KO:K03694 clpA ATP-dependent Clp protease ATP-binding subunit ClpA	Posttranslational modification, protein turnover, chaperones, ATP-dependent Clp protease ATP-binding subunit ClpA
+	ID=Ga0078192_117556.1;conf=100.00;gc_cont=0.671;locus_tag=Ga0078192_1175561	3226.83	Alphaproteobacteria;Sphingomonadales;Erythrobacteraceae;Porphyrobacter;Porphyrobacter sp. AAP82	Membrane proteins related to metalloendopeptidases, pfam01551 - Peptidase_M23	Cell wall/membrane/envelope biogenesis
+	ID=Ga0078192_116414.6;conf=100.00;gc_cont=0.625;locus_tag=Ga0078192_1164143	3207	Alphaproteobacteria;Sphingomonadales;Erythrobacteraceae;Porphyrobacter;Porphyrobacter sp. AAP82	Transcriptional regulators, similar to M. xanthus CarD, KO:K07736 carD CarD family transcriptional regulator	Transcription
+	ID=Ga0078192_113222.5;conf=99.99;gc_cont=0.652;locus_tag=Ga0078192_1132222	3199.17	Alphaproteobacteria;Sphingomonadales;Sphingomonadaceae;Blastomonas;Blastomonas sp. AAP53	Nitrogenase molybdenum-iron protein, alpha and beta chains, pfam00148 - Oxidored_nitro	Inorganic ion transport and metabolism
-	ID=Ga0078192_100677.43;conf=100.00;gc_cont=0.670;locus_tag=Ga0078192_10067712	3198	Alphaproteobacteria;Sphingomonadales;Sphingomonadaceae;Blastomonas;Blastomonas sp. AAP53	FOG: GGDEF domain, COG2199 - GGDEF domain, diguanylate cyclase (c-di-GMP synthetase) or its enzymatically inactive variants	Signal transduction mechanisms, GGDEF domain, diguanylate cyclase (c-di-GMP synthetase) or its enzymatically inactive variants
+	ID=Ga0078192_100543.93;conf=99.99;gc_cont=0.653;locus_tag=Ga0078192_10054325	3183	Alphaproteobacteria;Sphingomonadales;Sphingomonadaceae;Blastomonas;Blastomonas sp. AAP53	haemagglutination activity domain, L-ascorbate metabolism protein UlaG, beta-lactamase superfamily	Carbohydrate transport and metabolism
-	ID=Ga0078192_100060.48;conf=99.99;gc_cont=0.434;locus_tag=Ga0078192_10006014	3173	Bacteroidetes;Cytophagia;Cytophagales;Cytophagaceae;Dyadobacter	Chaperonin GroEL (HSP60 family), pfam00118 - Cpn60_TCP1	Posttranslational modification, protein turnover, chaperones
-	ID=Ga0078192_100495.24;conf=99.99;gc_cont=0.608;locus_tag=Ga0078192_1004958	3164.5	Alphaproteobacteria;Sphingomonadales;Sphingomonadaceae;Blastomonas;Blastomonas sp. AAP53	Heme/copper-type cytochrome/quinol oxidases, subunit 1, pfam00115 - COX1	Energy production and conversion
+	ID=Ga0078192_109248.9;conf=100.00;gc_cont=0.627;locus_tag=Ga0078192_1092483	3154	Alphaproteobacteria;Sphingomonadales;Erythrobacteraceae;Porphyrobacter;Porphyrobacter sp. AAP82	2-vinyl bacteriochlorophyllide hydratase (BCHF), KO:K11336 bchF 3-vinyl bacteriochlorophyllide hydratase [EC:4.2.1.-]	Porphyrin and chlorophyll metabolism
+	ID=Ga0078192_100110.181;conf=99.98;gc_cont=0.667;locus_tag=Ga0078192_10011053	3121	Alphaproteobacteria;Sphingomonadales;Sphingomonadaceae;Blastomonas;Blastomonas sp. AAP53	MerC mercury resistance protein, pfam03203 - MerC	Resistance, Hg2+ transport into the cytoplasm
+	ID=Ga0078192_105704.25;conf=100.00;gc_cont=0.668;locus_tag=Ga0078192_1057048	3094	Alphaproteobacteria;Sphingomonadales;Erythrobacteraceae;Porphyrobacter;Porphyrobacter sp. AAP82	hypothetical protein, COG4666 - TRAP-type uncharacterized transport system, fused permease components	General function prediction only, Function unknown
-	ID=Ga0078192_109248.1;conf=99.99;gc_cont=0.647;locus_tag=Ga0078192_1092481	3078.67	Alphaproteobacteria;Sphingomonadales;Erythrobacteraceae;Porphyrobacter;Porphyrobacter sp. AAP82	Bacterial regulatory protein, Fis family, COG2204 - DNA-binding transcriptional response regulator, NtrC family, contains REC, AAA-type ATPase, and a Fis-type DNA-binding domains	Signal transduction mechanisms
-	ID=Ga0078192_100031.240;conf=100.00;gc_cont=0.661;locus_tag=Ga0078192_10003166	3078.5	Alphaproteobacteria;Sphingomonadales;Sphingomonadaceae;Blastomonas;Blastomonas sp. AAP53	tRNA-(guanine-N1)-methyltransferase	Translation, ribosomal structure and biogenesis
+	ID=Ga0078192_112175.13;conf=94.78;gc_cont=0.657;locus_tag=Ga0078192_1121754	3076.33	Alphaproteobacteria;Sphingomonadales;Erythrobacteraceae;Porphyrobacter;Porphyrobacter sp. AAP82	KO:K01175 ybfF esterase [EC:3.1.-.-], hypothetical protein	Function unknown
+	ID=Ga0078192_100134.221;conf=99.99;gc_cont=0.703;locus_tag=Ga0078192_10013462	3068	Alphaproteobacteria;Sphingomonadales;Sphingomonadaceae;Blastomonas;Blastomonas sp. AAP53	Haemagglutinin, Head domain of trimeric autotransporter adhesin, Coiled stalk of trimeric autotransporter adhesin
-	ID=Ga0078192_103780.20;conf=100.00;gc_cont=0.640;locus_tag=Ga0078192_1037806	3047	Alphaproteobacteria;Sphingomonadales;Erythrobacteraceae;Porphyrobacter;Porphyrobacter sp. AAP82	Biopolymer transport proteins, pfam01618 - MotA_ExbB, KO:K03561 exbB biopolymer transport protein ExbB	Intracellular trafficking, secretion, and vesicular transport, Biopolymer transport protein ExbB/TolQ
-	ID=Ga0078192_113293.12;conf=100.00;gc_cont=0.644;locus_tag=Ga0078192_1132934	3041.5	Alphaproteobacteria;Sphingomonadales;Erythrobacteraceae;Porphyrobacter	Ribosomal protein L3, KO:K02906 RP-L3, MRPL3, rplC large subunit ribosomal protein L3	Translation, ribosomal structure and biogenesis, Ribosome
+	ID=Ga0078192_107482.9;conf=97.06;gc_cont=0.592;locus_tag=Ga0078192_1074823	3038	Alphaproteobacteria;Sphingomonadales;Erythrobacteraceae;Porphyrobacter;Porphyrobacter sp. AAP82	Bacterioferritin-associated ferredoxin, KO:K02192 bfd bacterioferritin-associated ferredoxin	Inorganic ion transport and metabolism, Bacterioferritin-associated ferredoxin
-	ID=Ga0078192_117150.1;conf=99.99;gc_cont=0.612;locus_tag=Ga0078192_1171501	3035.2	Alphaproteobacteria;Sphingomonadales;Sphingomonadaceae;Sphingomonas;Sphingomonas astaxanthinifaciens	Outer membrane receptor proteins, mostly Fe transport, pfam00593 - TonB_dep_Rec	Inorganic ion transport and metabolism, Outer membrane receptor proteins, mostly Fe transport
-	ID=Ga0078192_112366.1;conf=99.99;gc_cont=0.643;locus_tag=Ga0078192_1123661	3034.33	Alphaproteobacteria;Sphingomonadales;Erythrobacteraceae;Porphyrobacter;Porphyrobacter sp. AAP82	Nitrogenase subunit NifH (ATPase), pfam00142 - Fer4_NifH	Inorganic ion transport and metabolism, Nitrogenase subunit NifH, an ATPase
+	ID=Ga0078192_102440.24;conf=100.00;gc_cont=0.636;locus_tag=Ga0078192_1024407	2973	Alphaproteobacteria;Sphingomonadales;Erythrobacteraceae;Porphyrobacter;Porphyrobacter sp. AAP82	COG3637 - Opacity protein and related surface antigens, hypothetical protein	Cell wall/membrane/envelope biogenesis, Function unknown
+	ID=Ga0078192_100733.97;conf=99.99;gc_cont=0.605;locus_tag=Ga0078192_10073327	2968.5	Alphaproteobacteria;Sphingomonadales;Sphingomonadaceae;Blastomonas;Blastomonas sp. AAP53	Predicted esterase of the alpha-beta hydrolase superfamily - COG1752, pfam01734 - Patatin	General function prediction only, Predicted acylesterase/phospholipase RssA, containd patatin domain
-	ID=Ga0078192_103780.24;conf=100.00;gc_cont=0.664;locus_tag=Ga0078192_1037807	2955	Alphaproteobacteria;Sphingomonadales;Erythrobacteraceae;Porphyrobacter;Porphyrobacter sp. AAP82	Gram-negative bacterial tonB protein, pfam03544 - TonB_C	Cell wall/membrane/envelope biogenesis
+	ID=Ga0078192_100967.27;conf=99.99;gc_cont=0.620;locus_tag=Ga0078192_1009678	2950	Alphaproteobacteria;Sphingomonadales;Sphingomonadaceae;Blastomonas;Blastomonas sp. AAP53	Predicted flavoprotein involved in K+ transport - COG2072, pfam13738 - Pyr_redox_3	Inorganic ion transport and metabolism
+	ID=Ga0078192_106009.18;conf=100.00;gc_cont=0.701;locus_tag=Ga0078192_1060096	2946.33	Alphaproteobacteria;Caulobacterales;Caulobacteraceae;Caulobacter;Caulobacter segnis	cAMP-binding proteins - catabolite gene activator and regulatory subunit of cAMP-dependent protein kinases, KO:K15861 fixK CRP/FNR family transcriptional regulator, nitrogen fixation regulation protein	Signal transduction mechanisms, cAMP-binding domain
-	ID=Ga0078192_105902.12;conf=100.00;gc_cont=0.622;locus_tag=Ga0078192_1059024	2936	Alphaproteobacteria;Sphingomonadales;Erythrobacteraceae;Porphyrobacter;Porphyrobacter sp. AAP82	Flp pilus assembly protein, pilin Flp, KO:K02651 flp, pilA pilus assembly protein Flp/PilA	Extracellular structures, Intracellular trafficking, secretion, and vesicular transport,
+	ID=Ga0078192_105388.5;conf=100.00;gc_cont=0.574;locus_tag=Ga0078192_1053882	2902	Alphaproteobacteria	Acyl carrier protein, KO:K02078 acpP acyl carrier protein	Lipid transport and metabolism, Secondary metabolites biosynthesis, transport and catabolism
+	ID=Ga0078192_100119.23;conf=99.99;gc_cont=0.646;locus_tag=Ga0078192_1001197	2901	Alphaproteobacteria;Sphingomonadales;Sphingomonadaceae;Blastomonas;Blastomonas sp. AAP53	Carbamoylphosphate synthase large subunit (split gene in MJ), COG0138 - AICAR transformylase/IMP cyclohydrolase PurH	Nucleotide transport and metabolism
+	ID=Ga0078192_119199.1;conf=99.99;gc_cont=0.628;locus_tag=Ga0078192_1191991	2900	Alphaproteobacteria;Sphingomonadales;Erythrobacteraceae;Porphyrobacter;Porphyrobacter sp. AAP82	ATP-dependent protease Clp, ATPase subunit, KO:K03544 clpX, CLPX ATP-dependent Clp protease ATP-binding subunit ClpX	Posttranslational modification, protein turnover, chaperones
+	ID=Ga0078192_109235.5;conf=99.62;gc_cont=0.645;locus_tag=Ga0078192_1092352	2891	unclassified bacteria	hypothetical protein	Function unknown
-	ID=Ga0078192_104091.35;conf=99.99;gc_cont=0.661;locus_tag=Ga0078192_10409110	2865	Alphaproteobacteria;Sphingomonadales;Erythrobacteraceae;Porphyrobacter;Porphyrobacter sp. AAP82	ATPase involved in DNA replication initiation, COG0593 - Chromosomal replication initiation ATPase DnaA	Replication, recombination and repair
+	ID=Ga0078192_103931.27;conf=100.00;gc_cont=0.656;locus_tag=Ga0078192_1039318	2862	Alphaproteobacteria;Sphingomonadales;Sphingomonadaceae;Blastomonas;Blastomonas sp. AAP53	hypothetical protein	Function unknown
-	ID=Ga0078192_113807.5;conf=100.00;gc_cont=0.648;locus_tag=Ga0078192_1138072	2862	Alphaproteobacteria;Sphingomonadales;Erythrobacteraceae;Porphyrobacter	COG0557 - Exoribonuclease R, hypothetical protein	Transcription, Function unknown
+	ID=Ga0078192_100480.64;conf=99.99;gc_cont=0.624;locus_tag=Ga0078192_10048019	2860	Alphaproteobacteria;Sphingomonadales;Sphingomonadaceae;Blastomonas;Blastomonas sp. AAP53	Glutamate dehydrogenase/leucine dehydrogenase	Amino acid transport and metabolism
-	ID=Ga0078192_102002.51;conf=100.00;gc_cont=0.582;locus_tag=Ga0078192_10200215	2855	Alphaproteobacteria;Sphingomonadales;Sphingomonadaceae;Blastomonas;Blastomonas sp. AAP53	Biopolymer transport protein, pfam02472 - ExbD	Intracellular trafficking, secretion, and vesicular transport, Biopolymer transport protein ExbD
+	ID=Ga0078192_100110.64;conf=100.00;gc_cont=0.658;locus_tag=Ga0078192_10011019	2853	Alphaproteobacteria;Sphingomonadales;Sphingomonadaceae;Blastomonas;Blastomonas sp. AAP53	Hemolysins and related proteins containing CBS domains, pfam03471 - CorC_HlyC	General function prediction only
+	ID=Ga0078192_100162.153;conf=99.99;gc_cont=0.676;locus_tag=Ga0078192_10016242	2849	Alphaproteobacteria;Sphingomonadales;Sphingomonadaceae;Blastomonas;Blastomonas sp. AAP53	Cobalamin biosynthesis protein CobN and related Mg-chelatases, EC:6.6.1.1 - Magnesium chelatase	Coenzyme transport and metabolism
+	ID=Ga0078192_112591.5;conf=99.99;gc_cont=0.650;locus_tag=Ga0078192_1125912	2848	Alphaproteobacteria;Sphingomonadales;Erythrobacteraceae;Porphyrobacter;Porphyrobacter sp. AAP82	Cytochrome P450, pfam00067 - p450	Secondary metabolites biosynthesis, transport and catabolism
+	ID=Ga0078192_104104.23;conf=99.99;gc_cont=0.533;locus_tag=Ga0078192_1041047	2834.5	Alphaproteobacteria;Sphingomonadales;Sphingomonadaceae;Sphingomonas	Rhs family protein, pfam05593 - RHS_repeat	General function prediction only
+	ID=Ga0078192_108389.15;conf=100.00;gc_cont=0.654;locus_tag=Ga0078192_1083895	2827	Alphaproteobacteria;Sphingomonadales;Erythrobacteraceae;Porphyrobacter;Porphyrobacter sp. AAP82	hypothetical protein, COG2345 - Predicted transcriptional regulator, ArsR family	Transcription
+	ID=Ga0078192_100063.166;conf=100.00;gc_cont=0.619;locus_tag=Ga0078192_10006347	2820	Alphaproteobacteria;Sphingomonadales;Sphingomonadaceae;Blastomonas;Blastomonas sp. AAP53	Ribosomal protein S10, KO:K02946 RP-S10, MRPS10, rpsJ small subunit ribosomal protein S10	Translation, ribosomal structure and biogenesis, Ribosome
-	ID=Ga0078192_100111.137;conf=100.00;gc_cont=0.626;locus_tag=Ga0078192_10011137	2814	Alphaproteobacteria;Sphingomonadales;Sphingomonadaceae	Transcriptional regulator, COG1309 - DNA-binding transcriptional regulator, AcrR family, pfam00440 - TetR_N	Transcription
-	ID=Ga0078192_100960.21;conf=99.01;gc_cont=0.667;locus_tag=Ga0078192_1009606	2789	Alphaproteobacteria;Sphingomonadales;Sphingomonadaceae;Blastomonas;Blastomonas sp. AAP53	Uncharacterized small protein containing a coiled-coil domain, COG5509 - Uncharacterized small protein, DUF1192 family	Function unknown
+	ID=Ga0078192_100058.307;conf=99.99;gc_cont=0.601;locus_tag=Ga0078192_10005882	2740.5	Alphaproteobacteria;Sphingomonadales;Sphingomonadaceae;Blastomonas;Blastomonas sp. AAP53	hypothetical protein,	Function unknown
+	ID=Ga0078192_114898.5;conf=99.99;gc_cont=0.649;locus_tag=Ga0078192_1148982	2720	Alphaproteobacteria;Sphingomonadales;Erythrobacteraceae;Porphyrobacter;Porphyrobacter sp. AAP82	Putative regulator of cell autolysis, COG3275 - Sensor histidine kinase, LytS/YehU family	Signal transduction mechanisms, Sensor histidine kinase, LytS/YehU family
-	ID=Ga0078192_101000.42;conf=99.99;gc_cont=0.612;locus_tag=Ga0078192_10100012	2711	Alphaproteobacteria;Sphingomonadales;Sphingomonadaceae;Blastomonas;Blastomonas sp. AAP53	Thiamine pyrophosphate-requiring enzymes [acetolactate synthase, pyruvate dehydrogenase (cytochrome), glyoxylate carboligase, phosphonopyruvate decarboxylase]	Amino acid transport and metabolism
-	ID=Ga0078192_100148.50;conf=95.53;gc_cont=0.640;locus_tag=Ga0078192_10014816	2688	Alphaproteobacteria;Rhizobiales	hypothetical protein	Function unknown
-	ID=Ga0078192_100495.68;conf=99.92;gc_cont=0.663;locus_tag=Ga0078192_10049521	2678	Alphaproteobacteria;Sphingomonadales;Sphingomonadaceae;Blastomonas;Blastomonas sp. AAP53	hypothetical protein	Function unknown
-	ID=Ga0078192_100071.40;conf=96.63;gc_cont=0.620;locus_tag=Ga0078192_10007112	2677	Alphaproteobacteria;Sphingomonadales;Sphingomonadaceae;Blastomonas;Blastomonas sp. AAP53	hypothetical protein	Function unknown
+	ID=Ga0078192_100016.353;conf=99.99;gc_cont=0.647;locus_tag=Ga0078192_10001698	2673.5	Alphaproteobacteria;Sphingomonadales;Sphingomonadaceae;Blastomonas;Blastomonas sp. AAP53	hypothetical protein, COG3064 - Membrane protein involved in colicin uptake	General function prediction only
+	ID=Ga0078192_105005.31;conf=100.00;gc_cont=0.599;locus_tag=Ga0078192_10500510	2672.5	Alphaproteobacteria;Sphingomonadales;Erythrobacteraceae;Porphyrobacter	Ribosomal protein L5, KO:K02931 RP-L5, MRPL5, rplE large subunit ribosomal protein L5	Translation, ribosomal structure and biogenesis, Ribosome
-	ID=Ga0078192_103484.5;conf=99.99;gc_cont=0.651;locus_tag=Ga0078192_1034842	2670.25	unclassified bacteria	Signal transduction histidine kinase, COG0784 - CheY chemotaxis protein or a CheY-like REC (receiver) domain	Signal transduction mechanisms
+	ID=Ga0078192_100359.145;conf=99.99;gc_cont=0.643;locus_tag=Ga0078192_10035941	2643.5	Alphaproteobacteria;Sphingomonadales;Sphingomonadaceae;Blastomonas;Blastomonas sp. AAP53	Type IIA topoisomerase (DNA gyrase/topo II, topoisomerase IV), B subunit, EC:5.99.1.3 - DNA topoisomerase (ATP-hydrolyzing)	Replication, recombination and repair
+	ID=Ga0078192_108792.5;conf=99.99;gc_cont=0.650;locus_tag=Ga0078192_1087922	2633	Alphaproteobacteria;Sphingomonadales;Erythrobacteraceae;Porphyrobacter;Porphyrobacter sp. AAP82	COG1629 - Outer membrane receptor proteins, mostly Fe transport, pfam13620 - CarboxypepD_reg	Inorganic ion transport and metabolism
+	ID=Ga0078192_109654.8;conf=98.60;gc_cont=0.640;locus_tag=Ga0078192_1096543	2611.5	Alphaproteobacteria;Sphingomonadales;Erythrobacteraceae;Porphyrobacter;Porphyrobacter sp. AAP82	hypothetical protein	Function unknown
+	ID=Ga0078192_114707.5;conf=99.99;gc_cont=0.663;locus_tag=Ga0078192_1147072	2610.83	Alphaproteobacteria;Sphingomonadales;Erythrobacteraceae;Porphyrobacter;Porphyrobacter sp. AAP82	Cobalamin biosynthesis protein CobN and related Mg-chelatases	Coenzyme transport and metabolism
+	ID=Ga0078192_102094.1;conf=99.99;gc_cont=0.659;locus_tag=Ga0078192_1020941	2607	Alphaproteobacteria;Sphingomonadales;Sphingomonadaceae;Blastomonas;Blastomonas sp. AAP53	Translation initiation factor 2 (IF-2; GTPase), KO:K02519 infB, MTIF2 translation initiation factor IF-2	Function unknown
+	ID=Ga0078192_100058.185;conf=100.00;gc_cont=0.679;locus_tag=Ga0078192_10005849	2603	Alphaproteobacteria;Sphingomonadales;Sphingomonadaceae;Blastomonas;Blastomonas sp. AAP53	Uncharacterized protein conserved in bacteria, pfam06904 - Extensin-like_C	Function unknown
+	ID=Ga0078192_104508.23;conf=99.99;gc_cont=0.650;locus_tag=Ga0078192_1045088	2588	Alphaproteobacteria;Sphingomonadales;Erythrobacteraceae;Porphyrobacter	NADH dehydrogenase/NADH:ubiquinone oxidoreductase 75 kD subunit (chain G)	Energy production and conversion
+	ID=Ga0078192_109276.5;conf=99.99;gc_cont=0.646;locus_tag=Ga0078192_1092762	2587	Alphaproteobacteria;Sphingomonadales;Erythrobacteraceae;Porphyrobacter;Porphyrobacter sp. AAP82	Parvulin-like peptidyl-prolyl isomerase	Posttranslational modification, protein turnover, chaperones
-	ID=Ga0078192_107866.16;conf=99.99;gc_cont=0.651;locus_tag=Ga0078192_1078665	2579.5	Alphaproteobacteria;Sphingomonadales;Erythrobacteraceae;Porphyrobacter;Porphyrobacter sp. AAP82	ATP-dependent Zn proteases, KO:K03798 ftsH, hflB cell division protease FtsH [EC:3.4.24.-]	Posttranslational modification, protein turnover, chaperones
+	ID=Ga0078192_100162.215;conf=100.00;gc_cont=0.646;locus_tag=Ga0078192_10016259	2579	Alphaproteobacteria;Sphingomonadales;Sphingomonadaceae;Blastomonas;Blastomonas sp. AAP53	hypothetical protein	Function unknown
+	ID=Ga0078192_100031.259;conf=99.99;gc_cont=0.646;locus_tag=Ga0078192_10003172	2559.5	Alphaproteobacteria;Sphingomonadales;Sphingomonadaceae;Blastomonas;Blastomonas sp. AAP53	Predicted signal transduction protein containing a membrane domain, an EAL and a GGDEF domain - COG5001	Signal transduction mechanisms, an EAL and a GGDEF domain
-	ID=Ga0078192_100677.74;conf=99.99;gc_cont=0.660;locus_tag=Ga0078192_10067721	2559	Alphaproteobacteria;Sphingomonadales;Sphingomonadaceae;Blastomonas;Blastomonas sp. AAP53	Deoxyxylulose-5-phosphate synthase	Coenzyme transport and metabolism
-	ID=Ga0078192_118794.1;conf=100.00;gc_cont=0.685;locus_tag=Ga0078192_1187941	2557.67	Alphaproteobacteria;Sphingomonadales;Erythrobacteraceae;Porphyrobacter	Sphingosine kinase and enzymes related to eukaryotic diacylglycerol kinase, pfam00781 - DAGK_cat	Coenzyme transport and metabolism
-	ID=Ga0078192_108088.5;conf=99.99;gc_cont=0.662;locus_tag=Ga0078192_1080882	2533	Alphaproteobacteria;Sphingomonadales;Erythrobacteraceae;Porphyrobacter;Porphyrobacter sp. AAP82	Outer membrane protein and related peptidoglycan-associated (lipo)proteins, COG2885 - Outer membrane protein OmpA and related peptidoglycan-associated (lipo)proteins	Cell wall/membrane/envelope biogenesis
+	ID=Ga0078192_104508.20;conf=99.99;gc_cont=0.659;locus_tag=Ga0078192_1045087	2520.75	Alphaproteobacteria;Sphingomonadales;Erythrobacteraceae;Porphyrobacter	NADH:ubiquinone oxidoreductase, NADH-binding (51 kD) subunit,	Energy production and conversion
-	ID=Ga0078192_115334.1;conf=99.99;gc_cont=0.670;locus_tag=Ga0078192_1153341	2514.33	Alphaproteobacteria;Sphingomonadales;Erythrobacteraceae;Porphyrobacter;Porphyrobacter sp. AAP82	Signal transduction protein containing GAF and PtsI domains,	Signal transduction mechanisms
+	ID=Ga0078192_105704.10;conf=100.00;gc_cont=0.623;locus_tag=Ga0078192_1057044	2514	Alphaproteobacteria;Sphingomonadales;Erythrobacteraceae;Porphyrobacter;Porphyrobacter sp. AAP82	Ribosomal protein S13, KO:K02952 RP-S13, rpsM small subunit ribosomal protein S13	Translation, ribosomal structure and biogenesis, Ribosome
+	ID=Ga0078192_115255.11;locus_tag=Ga0078192_1152554	2511	Alphaproteobacteria	hypothetical protein	Function unknown
-	ID=Ga0078192_112816.4;conf=99.99;gc_cont=0.622;locus_tag=Ga0078192_1128162	2485	Alphaproteobacteria;Sphingomonadales;Erythrobacteraceae;Porphyrobacter;Porphyrobacter sp. AAP82	DNA-directed RNA polymerase, sigma subunit (sigma70/sigma32), KO:K03086 SIG1, rpoD RNA polymerase primary sigma factor	Transcription
-	ID=Ga0078192_100789.93;conf=99.99;gc_cont=0.666;locus_tag=Ga0078192_10078926	2480	Alphaproteobacteria;Sphingomonadales;Sphingomonadaceae;Blastomonas;Blastomonas sp. AAP53	Membrane proteins related to metalloendopeptidases, pfam01551 - Peptidase_M23	Cell wall/membrane/envelope biogenesis
-	ID=Ga0078192_100066.86;conf=99.99;gc_cont=0.692;locus_tag=Ga0078192_10006626	2476	Alphaproteobacteria;Sphingomonadales;Sphingomonadaceae;Blastomonas;Blastomonas sp. AAP53	Signal transduction histidine kinase, COG0591 - Na+/proline symporter	Transcription
-	ID=Ga0078192_100007.509;conf=100.00;gc_cont=0.639;locus_tag=Ga0078192_100007149	2475	Alphaproteobacteria;Sphingomonadales;Sphingomonadaceae	Uncharacterized protein conserved in bacteria, pfam04402 - SIMPL	Function unknown
+	ID=Ga0078192_100114.26;conf=100.00;gc_cont=0.389;locus_tag=Ga0078192_1001148	2465	Bacteroidetes;Cytophagia;Cytophagales;Cytophagaceae;Dyadobacter	hypothetical protein, COG4980 - Gas vesicle protein	General function prediction only
+	ID=Ga0078192_107137.5;conf=100.00;gc_cont=0.637;locus_tag=Ga0078192_1071372	2464	Alphaproteobacteria;Sphingomonadales;Erythrobacteraceae;Porphyrobacter;Porphyrobacter sp. HL-46	Uncharacterized conserved protein - COG5490, pfam09361 - Phasin_2	Function unknown
+	ID=Ga0078192_100789.106;conf=100.00;gc_cont=0.651;locus_tag=Ga0078192_10078930	2459.5	Alphaproteobacteria;Sphingomonadales;Sphingomonadaceae;Blastomonas;Blastomonas sp. AAP53	Nicotinic acid mononucleotide adenylyltransferase,	Coenzyme transport and metabolism
-	ID=Ga0078192_100463.75;conf=99.99;gc_cont=0.642;locus_tag=Ga0078192_10046324	2459	Alphaproteobacteria;Sphingomonadales;Sphingomonadaceae;Blastomonas;Blastomonas sp. AAP53	Fe-S-cluster-containing hydrogenase components 2, COG0664 - cAMP-binding domain of CRP or a regulatory subunit of cAMP-dependent protein kinases	Signal transduction mechanisms
-	ID=Ga0078192_106009.5;conf=98.85;gc_cont=0.565;locus_tag=Ga0078192_1060092	2452	Alphaproteobacteria;Caulobacterales;Caulobacteraceae;Caulobacter;Caulobacter segnis	hypothetical protein	Function unknown
+	ID=Ga0078192_100146.133;conf=99.99;gc_cont=0.639;locus_tag=Ga0078192_10014636	2432	Alphaproteobacteria;Caulobacterales;Caulobacteraceae;Caulobacter	hypothetical protein, COG1629 - Outer membrane receptor proteins, mostly Fe transport, pfam13620 - CarboxypepD_reg	Inorganic ion transport and metabolism
-	ID=Ga0078192_110348.5;conf=99.99;gc_cont=0.675;locus_tag=Ga0078192_1103482	2424.5	Alphaproteobacteria;Sphingomonadales;Erythrobacteraceae;Porphyrobacter	Soluble lytic murein transglycosylase and related regulatory proteins (some contain LysM/invasin domains), EC:3.2.1.- - Hydrolases. Glycosylases. Glycosidases, i.e. enzymes hydrolyzing O- and S-glycosyl compounds	Cell wall/membrane/envelope biogenesis
-	ID=Ga0078192_111214.5;conf=99.54;gc_cont=0.555;locus_tag=Ga0078192_1112142	2414.5	Alphaproteobacteria;Sphingomonadales;Sphingomonadaceae	Fatty acid hydroxylase superfamily, COG3000 - Sterol desaturase/sphingolipid hydroxylase, fatty acid hydroxylase superfamily	Lipid transport and metabolism
+	ID=Ga0078192_102842.61;conf=100.00;gc_cont=0.621;locus_tag=Ga0078192_10284219	2397.5	Alphaproteobacteria;Sphingomonadales;Sphingomonadaceae;Blastomonas;Blastomonas sp. AAP53	hypothetical protein, COG3637 - Opacity protein and related surface antigens, pfam13505 - OMP_b-brl	Cell wall/membrane/envelope biogenesis
+	ID=Ga0078192_100063.238;conf=99.99;gc_cont=0.621;locus_tag=Ga0078192_10006368	2396.5	Alphaproteobacteria;Sphingomonadales;Sphingomonadaceae;Blastomonas;Blastomonas sp. AAP53	Preprotein translocase subunit SecY	Intracellular trafficking, secretion, and vesicular transport
-	ID=Ga0078192_100016.68;conf=99.99;gc_cont=0.654;locus_tag=Ga0078192_10001619	2391.25	Alphaproteobacteria;Sphingomonadales;Sphingomonadaceae;Blastomonas;Blastomonas sp. AAP53	Ribonucleases G and E, KO:K08300 rne ribonuclease E [EC:3.1.26.12]	Translation, ribosomal structure and biogenesis
-	ID=Ga0078192_100386.67;conf=98.29;gc_cont=0.646;locus_tag=Ga0078192_10038620	2386	Alphaproteobacteria;Sphingomonadales;Sphingomonadaceae	hypothetical protein	Function unknown
-	ID=Ga0078192_108389.18;conf=99.99;gc_cont=0.648;locus_tag=Ga0078192_1083896	2371	Alphaproteobacteria;Sphingomonadales;Erythrobacteraceae;Porphyrobacter;Porphyrobacter sp. AAP82	Uncharacterized protein conserved in bacteria, COG2989 - Murein L,D-transpeptidase YcbB/YkuD	Cell wall/membrane/envelope biogenesis
-	ID=Ga0078192_103780.16;conf=100.00;gc_cont=0.620;locus_tag=Ga0078192_1037805	2365.5	Alphaproteobacteria;Sphingomonadales;Erythrobacteraceae;Porphyrobacter;Porphyrobacter sp. AAP82	Biopolymer transport protein, KO:K03559 exbD biopolymer transport protein ExbD	Intracellular trafficking, secretion, and vesicular transport
-	ID=Ga0078192_100058.288;conf=99.99;gc_cont=0.610;locus_tag=Ga0078192_10005877	2327.5	Alphaproteobacteria;Sphingomonadales;Sphingomonadaceae;Blastomonas;Blastomonas sp. AAP53	Cation/multidrug efflux pump, COG0841 - Multidrug efflux pump subunit AcrB	Defense mechanisms
-	ID=Ga0078192_110695.1;conf=100.00;gc_cont=0.651;locus_tag=Ga0078192_1106951	2312.33	Alphaproteobacteria;Sphingomonadales;Erythrobacteraceae;Porphyrobacter;Porphyrobacter sp. HL-46	Ribosomal protein L21, KO:K02888 RP-L21, MRPL21, rplU large subunit ribosomal protein L21	Translation, ribosomal structure and biogenesis, Ribosome
+	ID=Ga0078192_111554.1;conf=95.04;gc_cont=0.636;locus_tag=Ga0078192_1115541	2294	Alphaproteobacteria;Sphingomonadales;Erythrobacteraceae;Porphyrobacter;Porphyrobacter sp. HL-46	Predicted small secreted protein - COG5510, pfam08085 - Entericidin	Function unknown
+	ID=Ga0078192_101000.26;conf=99.99;gc_cont=0.682;locus_tag=Ga0078192_1010008	2290	Alphaproteobacteria;Sphingomonadales;Sphingomonadaceae;Blastomonas;Blastomonas sp. AAP53	Soluble lytic murein transglycosylase and related regulatory proteins (some contain LysM/invasin domains)	Cell wall/membrane/envelope biogenesis
+	ID=Ga0078192_100110.54;conf=99.99;gc_cont=0.661;locus_tag=Ga0078192_10011016	2283.5	Alphaproteobacteria;Sphingomonadales;Sphingomonadaceae;Blastomonas;Blastomonas sp. AAP53	2-methylthioadenine synthetase, KO:K06168 miaB tRNA-2-methylthio-N6-dimethylallyladenosine synthase [EC:2.8.4.3]	Translation, ribosomal structure and biogenesis
-	ID=Ga0078192_107648.15;conf=99.99;gc_cont=0.645;locus_tag=Ga0078192_1076485	2273.5	Alphaproteobacteria;Sphingomonadales;Erythrobacteraceae;Porphyrobacter;Porphyrobacter sp. AAP82	Sulfite reductase, beta subunit (hemoprotein), KO:K00381 cysI sulfite reductase (NADPH) hemoprotein beta-component [EC:1.8.1.2]	Inorganic ion transport and metabolism
-	ID=Ga0078192_105233.33;conf=100.00;gc_cont=0.578;locus_tag=Ga0078192_10523310	2272.67	Alphaproteobacteria;Sphingomonadales;Erythrobacteraceae	hypothetical protein	Function unknown
-	ID=Ga0078192_100026.382;conf=99.99;gc_cont=0.663;locus_tag=Ga0078192_100026113	2267.33	Alphaproteobacteria;Sphingomonadales;Sphingomonadaceae;Blastomonas;Blastomonas sp. AAP53	Soluble lytic murein transglycosylase and related regulatory proteins (some contain LysM/invasin domains)	Cell wall/membrane/envelope biogenesis
-	ID=Ga0078192_100550.117;conf=99.99;gc_cont=0.710;locus_tag=Ga0078192_10055033	2265	Alphaproteobacteria;Caulobacterales;Caulobacteraceae;Caulobacter	Domain of unknown function (DUF3315), COG4982 - 3-oxoacyl-ACP reductase domain of yeast-type FAS1, pfam11776 - RcnB	Inorganic ion transport and metabolism
+	ID=Ga0078192_113675.8;conf=100.00;gc_cont=0.642;locus_tag=Ga0078192_1136753	2255.5	Alphaproteobacteria;Sphingomonadales;Erythrobacteraceae;Porphyrobacter;Porphyrobacter sp. AAP82	Ribosomal protein L19, KO:K02884 RP-L19, MRPL19, rplS large subunit ribosomal protein L19	Translation, ribosomal structure and biogenesis, Ribosome
-	ID=Ga0078192_112862.1;conf=99.99;gc_cont=0.632;locus_tag=Ga0078192_1128621	2248.67	Alphaproteobacteria;Sphingomonadales;Erythrobacteraceae;Porphyrobacter;Porphyrobacter sp. AAP82	DNA-directed RNA polymerase, beta subunit/140 kD subunit, KO:K03043 rpoB DNA-directed RNA polymerase subunit beta [EC:2.7.7.6]	Transcription
-	ID=Ga0078192_100163.27;conf=99.99;gc_cont=0.657;locus_tag=Ga0078192_1001638	2242	Alphaproteobacteria;Sphingomonadales;Sphingomonadaceae;Blastomonas;Blastomonas sp. AAP53	Predicted aspartyl protease - COG3577, pfam13650 - Asp_protease_2	General function prediction only
+	ID=Ga0078192_117533.1;conf=99.99;gc_cont=0.657;locus_tag=Ga0078192_1175331	2239.58	Alphaproteobacteria;Caulobacterales;Caulobacteraceae;Caulobacter;Caulobacter sp.	Acetyl-CoA carboxylase, carboxyltransferase component (subunits alpha and beta), KO:K01966 PCCB, pccB propionyl-CoA carboxylase beta chain [EC:6.4.1.3]	Lipid transport and metabolism
+	ID=Ga0078192_100480.32;conf=99.99;gc_cont=0.679;locus_tag=Ga0078192_10048010	2239.5	Alphaproteobacteria;Sphingomonadales;Sphingomonadaceae;Blastomonas;Blastomonas sp. AAP53	Uncharacterized protein, possibly involved in utilization of glycolate and propanediol, COG3193 - Uncharacterized conserved protein GlcG, DUF336 family	Function unknown
-	ID=Ga0078192_104785.5;conf=99.99;gc_cont=0.486;locus_tag=Ga0078192_1047852	2237	Alphaproteobacteria;Sphingomonadales;Sphingomonadaceae	Predicted glycosyltransferases - COG1216, COG0380 - Trehalose-6-phosphate synthase	Carbohydrate transport and metabolism
-	ID=Ga0078192_118865.1;conf=100.00;gc_cont=0.641;locus_tag=Ga0078192_1188651	2232	Alphaproteobacteria;Sphingomonadales;Erythrobacteraceae;Porphyrobacter	Protease subunit of ATP-dependent Clp proteases, KO:K01358 clpP, CLPP ATP-dependent Clp protease, protease subunit [EC:3.4.21.92]	Posttranslational modification, protein turnover, chaperones
+	ID=Ga0078192_100077.191;conf=99.99;gc_cont=0.654;locus_tag=Ga0078192_10007758	2230	Alphaproteobacteria;Sphingomonadales;Sphingomonadaceae;Blastomonas;Blastomonas sp. AAP53	NADH dehydrogenase/NADH:ubiquinone oxidoreductase 75 kD subunit (chain G), Molybdopterin oxidoreductase	Energy production and conversion
+	ID=Ga0078192_122433.1;conf=99.98;gc_cont=0.548;locus_tag=Ga0078192_1224331	2229	uncultured	hypothetical protein, COG1846 - DNA-binding transcriptional regulator, MarR family	Transcription
-	ID=Ga0078192_100733.5;conf=100.00;gc_cont=0.655;locus_tag=Ga0078192_1007332	2225	Alphaproteobacteria;Sphingomonadales;Sphingomonadaceae;Blastomonas;Blastomonas sp. AAP53	Predicted signal-transduction protein containing cAMP-binding and CBS domains, COG2905 - Signal-transduction protein containing cAMP-binding, CBS, and nucleotidyltransferase domains	Signal transduction mechanisms
+	ID=Ga0078192_116839.5;conf=70.02;gc_cont=0.616;locus_tag=Ga0078192_1168392	2213.5	Alphaproteobacteria;Sphingomonadales;Erythrobacteraceae;Porphyrobacter;Porphyrobacter sp. AAP82	Ribosomal protein L32, KO:K02911 RP-L32, MRPL32, rpmF large subunit ribosomal protein L32	Translation, ribosomal structure and biogenesis, Ribosome
-	ID=Ga0078192_106853.5;conf=99.99;gc_cont=0.643;locus_tag=Ga0078192_1068532	2211	Alphaproteobacteria;Sphingomonadales;Erythrobacteraceae;Porphyrobacter;Porphyrobacter sp. AAP82	Periplasmic protease, COG0793 - C-terminal processing protease CtpA/Prc, contains a PDZ domain	Posttranslational modification, protein turnover, chaperones
+	ID=Ga0078192_110962.9;conf=99.99;gc_cont=0.672;locus_tag=Ga0078192_1109623	2211	Alphaproteobacteria;Sphingomonadales;Erythrobacteraceae;Porphyrobacter;Porphyrobacter sp. AAP82	COG3264 - Small-conductance mechanosensitive channel	Cell wall/membrane/envelope biogenesis
+	ID=Ga0078192_100162.91;conf=100.00;gc_cont=0.637;locus_tag=Ga0078192_10016225	2200	Alphaproteobacteria;Sphingomonadales;Sphingomonadaceae;Blastomonas;Blastomonas sp. AAP53	hypothetical protein	Function unknown
-	ID=Ga0078192_112527.14;conf=100.00;gc_cont=0.660;locus_tag=Ga0078192_1125275	2198.67	Alphaproteobacteria;Sphingomonadales;Erythrobacteraceae;Porphyrobacter;Porphyrobacter sp. AAP82	Bacterial membrane flanked domain, pfam03703 - bPH_2	Transport?
-	ID=Ga0078192_100316.98;conf=100.00;gc_cont=0.709;locus_tag=Ga0078192_10031627	2197	Alphaproteobacteria;Caulobacterales;Caulobacteraceae;Caulobacter	COG0659 - Sulfate permease or related transporter, MFS superfamily	Inorganic ion transport and metabolism
-	ID=Ga0078192_101000.61;conf=99.99;gc_cont=0.644;locus_tag=Ga0078192_10100017	2187.5	Alphaproteobacteria;Sphingomonadales;Sphingomonadaceae;Blastomonas;Blastomonas sp. AAP53	Adenylate cyclase, family 3 (some proteins contain HAMP domain),	Signal transduction mechanisms
+	ID=Ga0078192_100413.139;conf=100.00;gc_cont=0.620;locus_tag=Ga0078192_10041338	2178	Alphaproteobacteria;Sphingomonadales;Sphingomonadaceae;Blastomonas;Blastomonas sp. AAP53	hypothetical protein	Function unknown
-	ID=Ga0078192_101577.34;conf=99.99;gc_cont=0.636;locus_tag=Ga0078192_10157711	2172	Betaproteobacteria;Burkholderiales;Comamonadaceae;Variovorax;Variovorax paradoxus	Isocitrate lyase, KO:K01637 E4.1.3.1, aceA isocitrate lyase [EC:4.1.3.1]	Energy production and conversion
-	ID=Ga0078192_100187.106;conf=100.00;gc_cont=0.695;locus_tag=Ga0078192_10018730	2170	Alphaproteobacteria;Caulobacterales;Caulobacteraceae;Caulobacter	Bacterial SH3 domain, pfam13488 - Gly-zipper_Omp, pfam08239 - SH3_3	Transport?
+	ID=Ga0078192_102833.33;conf=100.00;gc_cont=0.658;locus_tag=Ga0078192_10283311	2168	Alphaproteobacteria;Sphingomonadales;Sphingomonadaceae;Blastomonas;Blastomonas sp. AAP53	Flp pilus assembly protein, pilin Flp, KO:K02651 flp, pilA pilus assembly protein Flp/PilA	Extracellular structures, Intracellular trafficking, secretion, and vesicular transport
+	ID=Ga0078192_105704.17;conf=99.99;gc_cont=0.621;locus_tag=Ga0078192_1057046	2167	Alphaproteobacteria;Sphingomonadales;Erythrobacteraceae;Porphyrobacter;Porphyrobacter sp. AAP82	DNA-directed RNA polymerase, alpha subunit/40 kD subunit, KO:K03040 rpoA DNA-directed RNA polymerase subunit alpha [EC:2.7.7.6]	Transcription
-	ID=Ga0078192_105737.15;conf=99.99;gc_cont=0.655;locus_tag=Ga0078192_1057375	2132	Alphaproteobacteria;Sphingomonadales;Erythrobacteraceae;Porphyrobacter;Porphyrobacter sp. AAP82	Ribonucleases G and E, KO:K08300 rne ribonuclease E [EC:3.1.26.12]	Translation, ribosomal structure and biogenesis
+	ID=Ga0078192_100041.40;conf=99.99;gc_cont=0.658;locus_tag=Ga0078192_10004112	2128.5	Alphaproteobacteria;Sphingomonadales;Sphingomonadaceae;Blastomonas;Blastomonas sp. AAP53	Enzyme involved in the deoxyxylulose pathway of isoprenoid biosynthesis, pfam04551 - GcpE , KO:K03526 gcpE, ispG (E)-4-hydroxy-3-methylbut-2-enyl-diphosphate synthase [EC:1.17.7.1 1.17.7.3]	Lipid transport and metabolism
+	ID=Ga0078192_101743.1;conf=99.99;gc_cont=0.682;locus_tag=Ga0078192_1017431	2124.5	Alphaproteobacteria;Caulobacterales;Caulobacteraceae;Caulobacter	Hemolysin-type calcium-binding repeat (2 copies), pfam00353 - HemolysinCabind	Transport?
+	ID=Ga0078192_100480.35;conf=99.99;gc_cont=0.644;locus_tag=Ga0078192_10048011	2118	Alphaproteobacteria;Sphingomonadales;Sphingomonadaceae;Blastomonas;Blastomonas sp. AAP53	hypothetical protein	Function unknown
+	ID=Ga0078192_100063.180;conf=100.00;gc_cont=0.631;locus_tag=Ga0078192_10006351	2113.5	Alphaproteobacteria;Sphingomonadales;Sphingomonadaceae;Blastomonas;Blastomonas sp. AAP53	Ribosomal protein L2, KO:K02886 RP-L2, MRPL2, rplB large subunit ribosomal protein L2	Translation, ribosomal structure and biogenesis, Ribosome
+	ID=Ga0078192_122838.5;conf=100.00;gc_cont=0.624;locus_tag=Ga0078192_1228382	2112.33	Alphaproteobacteria;Sphingomonadales;Erythrobacteraceae;Porphyrobacter;Porphyrobacter sp. AAP82	hypothetical protein	Function unknown
-	ID=Ga0078192_100519.78;conf=100.00;gc_cont=0.644;locus_tag=Ga0078192_10051922	2109.5	Alphaproteobacteria;Sphingomonadales;Sphingomonadaceae;Blastomonas;Blastomonas sp. AAP53	Predicted P-loop-containing kinase - COG1660, COG1660 - RNase adaptor protein for sRNA GlmZ degradation, contains a P-loop ATPase domain	Signal transduction mechanisms
+	ID=Ga0078192_117008.5;conf=100.00;gc_cont=0.660;locus_tag=Ga0078192_1170082	2104.33	Alphaproteobacteria;Sphingomonadales;Erythrobacteraceae;Porphyrobacter;Porphyrobacter sp. AAP82	Outer membrane protein and related peptidoglycan-associated (lipo)proteins, pfam00691 - OmpA	Transport
+	ID=Ga0078192_100867.71;conf=99.99;gc_cont=0.658;locus_tag=Ga0078192_10086722	2100	Alphaproteobacteria;Sphingomonadales;Sphingomonadaceae;Blastomonas;Blastomonas sp. AAP53	DNA segregation ATPase FtsK/SpoIIIE and related proteins, KO:K03466 ftsK, spoIIIE DNA segregation ATPase FtsK/SpoIIIE, S-DNA-T family	Cell cycle control, cell division, chromosome partitioning
+	ID=Ga0078192_100140.46;conf=100.00;gc_cont=0.699;locus_tag=Ga0078192_10014013	2096	Alphaproteobacteria;Caulobacterales;Caulobacteraceae;Caulobacter	COG3133 - Outer membrane lipoprotein SlyB	Transport, Cell wall/membrane/envelope biogenesis
-	ID=Ga0078192_110065.11;conf=99.99;gc_cont=0.646;locus_tag=Ga0078192_1100654	2084	Alphaproteobacteria;Sphingomonadales;Erythrobacteraceae;Porphyrobacter	Outer membrane receptor proteins, mostly Fe transport, pfam00593 - TonB_dep_Rec	Inorganic ion transport and metabolism
+	ID=Ga0078192_101038.72;conf=99.60;gc_cont=0.599;locus_tag=Ga0078192_10103820	2081	Alphaproteobacteria;Sphingomonadales;Sphingomonadaceae;Blastomonas;Blastomonas sp. AAP53	Ribosomal protein S21, KO:K02970 RP-S21, MRPS21, rpsU small subunit ribosomal protein S21	Ribosome
+	ID=Ga0078192_109252.17;conf=99.99;gc_cont=0.610;locus_tag=Ga0078192_1092526	2072	Alphaproteobacteria;Sphingomonadales;Erythrobacteraceae;Porphyrobacter;Porphyrobacter sp. AAP82	Translation elongation factors (GTPases), COG0480 - Translation elongation factor EF-G, a GTPase	Translation, ribosomal structure and biogenesis
+	ID=Ga0078192_105005.11;conf=100.00;gc_cont=0.615;locus_tag=Ga0078192_1050054	2066.5	Alphaproteobacteria;Sphingomonadales;Erythrobacteraceae;Porphyrobacter	Ribosomal protein S3, KO:K02982 RP-S3, rpsC small subunit ribosomal protein S3	Translation, ribosomal structure and biogenesis, Ribosome
+	ID=Ga0078192_105005.48;conf=100.00;gc_cont=0.669;locus_tag=Ga0078192_10500515	2064.5	Alphaproteobacteria;Sphingomonadales;Erythrobacteraceae;Porphyrobacter	Ribosomal protein S5, KO:K02988 RP-S5, MRPS5, rpsE small subunit ribosomal protein S5	Translation, ribosomal structure and biogenesis, Ribosome
-	ID=Ga0078192_105233.4;conf=100.00;gc_cont=0.571;locus_tag=Ga0078192_1052332	2064	Alphaproteobacteria;Sphingomonadales;Erythrobacteraceae	DNA repair proteins, COG2003 - DNA repair protein RadC, contains a helix-hairpin-helix DNA-binding motif	Replication, recombination and repair
-	ID=Ga0078192_101856.93;conf=99.95;gc_cont=0.616;locus_tag=Ga0078192_10185627	2063.5	Alphaproteobacteria;Sphingomonadales;Sphingomonadaceae	Predicted transcriptional regulator - COG3655, COG3655 - DNA-binding transcriptional regulator, XRE family	Transcription
-	ID=Ga0078192_100041.247;conf=99.99;gc_cont=0.666;locus_tag=Ga0078192_10004169	2054	Alphaproteobacteria;Sphingomonadales;Sphingomonadaceae;Blastomonas;Blastomonas sp. AAP53	Histidine kinase-, DNA gyrase B-, and HSP90-like ATPase, COG5002 - Signal transduction histidine kinase	Signal transduction mechanisms
+	ID=Ga0078192_114984.5;conf=100.00;gc_cont=0.665;locus_tag=Ga0078192_1149842	2046.67	Alphaproteobacteria;Sphingomonadales;Erythrobacteraceae;Porphyrobacter;Porphyrobacter sp. AAP82	Catalase (peroxidase I), KO:K03782 katG catalase-peroxidase [EC:1.11.1.21]	Inorganic ion transport and metabolism
+	ID=Ga0078192_100081.127;conf=99.99;gc_cont=0.666;locus_tag=Ga0078192_10008136	2041	Alphaproteobacteria;Sphingomonadales;Sphingomonadaceae	Uncharacterized protein with a C-terminal OMP (outer membrane protein) domain, pfam12951 - PATR	Function unknown
-	ID=Ga0078192_100007.116;conf=100.00;gc_cont=0.625;locus_tag=Ga0078192_10000733	2038.5	Alphaproteobacteria;Sphingomonadales;Sphingomonadaceae	Uncharacterized protein containing caspase domain, pfam00656 - Peptidase_C14	General function prediction only
+	ID=Ga0078192_100967.75;conf=100.00;gc_cont=0.638;locus_tag=Ga0078192_10096721	2027	Alphaproteobacteria;Sphingomonadales;Sphingomonadaceae;Blastomonas;Blastomonas sp. AAP53	Uncharacterized protein affecting Mg2+/Co2+ transport	Inorganic ion transport and metabolism
+	ID=Ga0078192_104141.5;conf=99.99;gc_cont=0.646;locus_tag=Ga0078192_1041412	2022.5	Alphaproteobacteria;Sphingomonadales;Sphingomonadaceae;Blastomonas;Blastomonas sp. AAP53	Periplasmic protease, KO:K03797 E3.4.21.102, prc, ctpA carboxyl-terminal processing protease [EC:3.4.21.102]	Posttranslational modification, protein turnover, chaperones
+	ID=Ga0078192_101061.73;conf=99.99;gc_cont=0.638;locus_tag=Ga0078192_10106122	2013	Alphaproteobacteria;Sphingomonadales;Sphingomonadaceae;Blastomonas;Blastomonas sp. AAP53	Predicted membrane-associated Zn-dependent proteases 1 - COG0750, EC:3.4.24.- - Hydrolases. Acting on peptide bonds (peptidases). Metalloendopeptidases, COG0750 - Membrane-associated protease RseP, regulator of RpoE activity	Transcription
+	ID=Ga0078192_100901.17;conf=100.00;gc_cont=0.572;locus_tag=Ga0078192_1009015	2012.5	Alphaproteobacteria;Sphingomonadales;Sphingomonadaceae	ATPases of the AAA+ class, COG0464 - AAA+-type ATPase, SpoVK/Ycf46/Vps4 family	Cell cycle control, cell division, chromosome partitioning
-	ID=Ga0078192_100026.5;conf=100.00;gc_cont=0.624;locus_tag=Ga0078192_1000262	2012	Alphaproteobacteria;Sphingomonadales;Sphingomonadaceae;Blastomonas;Blastomonas sp. AAP53	Ribosomal protein L28, KO:K02902 RP-L28, MRPL28, rpmB large subunit ribosomal protein L28	Translation, ribosomal structure and biogenesis, Ribosome
+	ID=Ga0078192_100077.182;conf=99.99;gc_cont=0.631;locus_tag=Ga0078192_10007755	2008	Alphaproteobacteria;Sphingomonadales;Sphingomonadaceae;Blastomonas;Blastomonas sp. AAP53	NADH:ubiquinone oxidoreductase, NADH-binding (51 kD) subunit	Energy production and conversion
+	ID=Ga0078192_105005.24;conf=100.00;gc_cont=0.640;locus_tag=Ga0078192_1050058	2006.5	Alphaproteobacteria;Sphingomonadales;Erythrobacteraceae;Porphyrobacter	Ribosomal protein L14, KO:K02874 RP-L14, MRPL14, rplN large subunit ribosomal protein L14	Translation, ribosomal structure and biogenesis, Ribosome
-	ID=Ga0078192_105507.1;conf=100.00;gc_cont=0.679;locus_tag=Ga0078192_1055071	2006.33	Alphaproteobacteria;Sphingomonadales;Erythrobacteraceae;Porphyrobacter;Porphyrobacter sp. AAP82	Transcriptional regulators, COG1846 - DNA-binding transcriptional regulator, MarR family	Transcription
-	ID=Ga0078192_111118.4;conf=100.00;gc_cont=0.530;locus_tag=Ga0078192_1111182	2000.5	Alphaproteobacteria	Signal transduction histidine kinase	Signal transduction mechanisms
+	ID=Ga0078192_112526.9;conf=99.99;gc_cont=0.604;locus_tag=Ga0078192_1125263	2000	Alphaproteobacteria;Sphingomonadales;Erythrobacteraceae;Porphyrobacter	Ribosomal protein L31, KO:K02909 RP-L31, rpmE large subunit ribosomal protein L31	Translation, ribosomal structure and biogenesis, Ribosome
+	ID=Ga0078192_101856.41;conf=95.22;gc_cont=0.574;locus_tag=Ga0078192_10185612	1998.5	Alphaproteobacteria;Sphingomonadales;Sphingomonadaceae	hypothetical protein	Function unknown
-	ID=Ga0078192_107719.11;conf=99.99;gc_cont=0.633;locus_tag=Ga0078192_1077194	1989.5	Alphaproteobacteria;Sphingomonadales;Erythrobacteraceae;Porphyrobacter;Porphyrobacter sp. AAP82	Citrate synthase, KO:K01647 CS, gltA citrate synthase [EC:2.3.3.1]	Energy production and conversion
-	ID=Ga0078192_100373.65;conf=99.99;gc_cont=0.634;locus_tag=Ga0078192_10037319	1979	Alphaproteobacteria;Caulobacterales;Caulobacteraceae	Outer membrane receptor for ferrienterochelin and colicins, pfam00593 - TonB_dep_Rec	Coenzyme transport and metabolism
+	ID=Ga0078192_101909.1;conf=100.00;gc_cont=0.597;locus_tag=Ga0078192_1019091	1978.67	Alphaproteobacteria;Sphingomonadales;Sphingomonadaceae;Blastomonas;Blastomonas sp. AAP53	Protein of unknown function (DUF1153)	Function unknown
+	ID=Ga0078192_100386.84;conf=99.99;gc_cont=0.569;locus_tag=Ga0078192_10038626	1976.5	Alphaproteobacteria;Sphingomonadales;Sphingomonadaceae	COG0286 - Type I restriction-modification system, DNA methylase subunit	Defense mechanisms
+	ID=Ga0078192_100053.90;conf=100.00;gc_cont=0.627;locus_tag=Ga0078192_10005327	1976	Alphaproteobacteria;Sphingomonadales;Sphingomonadaceae;Blastomonas;Blastomonas sp. AAP53	DNA uptake lipoprotein, COG4105 - Outer membrane protein assembly factor BamD, BamD/ComL family	Cell wall/membrane/envelope biogenesis
-	ID=Ga0078192_100162.116;conf=99.99;gc_cont=0.670;locus_tag=Ga0078192_10016232	1975	Alphaproteobacteria;Sphingomonadales;Sphingomonadaceae;Blastomonas;Blastomonas sp. AAP53	Dehydrogenases (flavoproteins), KO:K10960 chlP, bchP geranylgeranyl reductase [EC:1.3.1.83]	Energy production and conversion
+	ID=Ga0078192_112774.8;conf=100.00;gc_cont=0.617;locus_tag=Ga0078192_1127743	1970.5	Alphaproteobacteria;Sphingomonadales;Erythrobacteraceae;Porphyrobacter;Porphyrobacter sp. AAP82	DNA-binding ferritin-like protein (oxidative damage protectant), KO:K04047 dps starvation-inducible DNA-binding protein	Inorganic ion transport and metabolism
+	ID=Ga0078192_114762.7;conf=100.00;gc_cont=0.579;locus_tag=Ga0078192_1147623	1967.5	Alphaproteobacteria, uncultured	Signal transduction histidine kinase, COG3283 - Transcriptional regulator of aromatic amino acids metabolism	Signal transduction mechanisms
-	ID=Ga0078192_110823.5;conf=100.00;gc_cont=0.651;locus_tag=Ga0078192_1108232	1965	Alphaproteobacteria;Sphingomonadales;Erythrobacteraceae;Porphyrobacter;Porphyrobacter sp. AAP82	DNA polymerase III, epsilon subunit and related 3'-5' exonucleases, KO:K02342 DPO3E, dnaQ DNA polymerase III subunit epsilon [EC:2.7.7.7]	Replication, recombination and repair
-	ID=Ga0078192_106060.1;conf=99.84;gc_cont=0.634;locus_tag=Ga0078192_1060601	1963	Alphaproteobacteria;Sphingomonadales;Erythrobacteraceae;Porphyrobacter;Porphyrobacter sp. AAP82	COG1502 - Phosphatidylserine/phosphatidylglycerophosphate/cardiolipin synthase or related enzyme	Lipid transport and metabolism
+	ID=Ga0078192_114361.9;conf=100.00;gc_cont=0.693;locus_tag=Ga0078192_1143613	1963	Alphaproteobacteria;Sphingomonadales;Erythrobacteraceae;Porphyrobacter	Predicted outer membrane lipoprotein, COG3134 - Uncharacterized conserved protein YcfJ, contains glycine zipper 2TM domain	Function unknown
+	ID=Ga0078192_110344.9;conf=100.00;gc_cont=0.649;locus_tag=Ga0078192_1103443	1962.5	Alphaproteobacteria;Sphingomonadales;Erythrobacteraceae;Porphyrobacter;Porphyrobacter sp. AAP82	Carbonic anhydrase, KO:K01673 cynT, can carbonic anhydrase [EC:4.2.1.1]	Inorganic ion transport and metabolism
+	ID=Ga0078192_100316.25;conf=100.00;gc_cont=0.683;locus_tag=Ga0078192_1003167	1962	Alphaproteobacteria;Caulobacterales;Caulobacteraceae;Caulobacter	COG3700 - Acid phosphatase (class B)	Inorganic ion transport and metabolism
+	ID=Ga0078192_100519.93;conf=99.99;gc_cont=0.634;locus_tag=Ga0078192_10051926	1955.5	Alphaproteobacteria;Sphingomonadales;Sphingomonadaceae;Blastomonas;Blastomonas sp. AAP53	Phosphoenolpyruvate carboxykinase (ATP), KO:K01610 E4.1.1.49, pckA phosphoenolpyruvate carboxykinase (ATP) [EC:4.1.1.49]	Energy production and conversion
-	ID=Ga0078192_100063.83;conf=100.00;gc_cont=0.627;locus_tag=Ga0078192_10006323	1954	Alphaproteobacteria;Sphingomonadales;Sphingomonadaceae;Blastomonas;Blastomonas sp. AAP53	Methionine aminopeptidase, pfam00557 - Peptidase_M24	Translation, ribosomal structure and biogenesis
+	ID=Ga0078192_105743.1;conf=100.00;gc_cont=0.535;locus_tag=Ga0078192_1057431	1952	Alphaproteobacteria;Sphingomonadales;Sphingomonadaceae;Novosphingobium	EAL domain, COG2203 - GAF domain, pfam00990 - GGDEF	Signal transduction mechanisms
-	ID=Ga0078192_113474.8;conf=99.87;gc_cont=0.641;locus_tag=Ga0078192_1134743	1946	Alphaproteobacteria;Sphingomonadales;Erythrobacteraceae;Porphyrobacter;Porphyrobacter sp. AAP82	hypothetical protein	Function unknown
-	ID=Ga0078192_118659.5;conf=100.00;gc_cont=0.601;locus_tag=Ga0078192_1186592	1938	Alphaproteobacteria;Sphingomonadales;Erythrobacteraceae;Porphyrobacter;Porphyrobacter sp. AAP82	hypothetical protein	Function unknown
+	ID=Ga0078192_100071.166;conf=99.99;gc_cont=0.634;locus_tag=Ga0078192_10007147	1930.5	Alphaproteobacteria;Sphingomonadales;Sphingomonadaceae;Blastomonas;Blastomonas sp. AAP53	F0F1-type ATP synthase, alpha subunit, KO:K02111 ATPF1A, atpA F-type H+-transporting ATPase subunit alpha [EC:3.6.3.14]	Energy production and conversion
-	ID=Ga0078192_100534.109;conf=100.00;gc_cont=0.648;locus_tag=Ga0078192_10053429	1928.33	Alphaproteobacteria;Sphingomonadales;Sphingomonadaceae;Blastomonas;Blastomonas sp. AAP53	Flagellin and related hook-associated proteins	Cell motility
-	ID=Ga0078192_102042.39;conf=100.00;gc_cont=0.661;locus_tag=Ga0078192_10204211	1926	Alphaproteobacteria;Sphingomonadales;Sphingomonadaceae;Blastomonas;Blastomonas sp. AAP53	COG1215 - Glycosyltransferase, catalytic subunit of cellulose synthase and poly-beta-1,6-N-acetylglucosamine synthase	Cell motility
-	ID=Ga0078192_109995.9;conf=100.00;gc_cont=0.569;locus_tag=Ga0078192_1099953	1926	Alphaproteobacteria	Sensors of blue-light using FAD, pfam04940 - BLUF	Energy production and conversion
-	ID=Ga0078192_100058.153;conf=99.99;gc_cont=0.664;locus_tag=Ga0078192_10005841	1920.5	Alphaproteobacteria;Sphingomonadales;Sphingomonadaceae;Blastomonas;Blastomonas sp. AAP53	ATPases with chaperone activity, ATP-binding subunit, COG0542 - ATP-dependent Clp protease ATP-binding subunit ClpA	Posttranslational modification, protein turnover, chaperones
+	ID=Ga0078192_104925.34;conf=100.00;gc_cont=0.638;locus_tag=Ga0078192_10492512	1919.5	Alphaproteobacteria;Sphingomonadales;Erythrobacteraceae;Porphyrobacter;Porphyrobacter sp. AAP82	TonB-dependent Receptor Plug Domain, COG1629 - Outer membrane receptor proteins, mostly Fe transport	Inorganic ion transport and metabolism
+	ID=Ga0078192_112198.13;conf=100.00;gc_cont=0.636;locus_tag=Ga0078192_1121984	1917	Alphaproteobacteria;Sphingomonadales;Erythrobacteraceae;Porphyrobacter	hypothetical protein	Function unknown
-	ID=Ga0078192_105821.26;conf=100.00;gc_cont=0.621;locus_tag=Ga0078192_1058218	1915.83	Alphaproteobacteria;Sphingomonadales;Sphingomonadaceae;Blastomonas;Blastomonas sp. AAP53	Ribosomal protein L21	Translation, ribosomal structure and biogenesis
+	ID=Ga0078192_107866.5;conf=100.00;gc_cont=0.652;locus_tag=Ga0078192_1078662	1907	Alphaproteobacteria;Sphingomonadales;Erythrobacteraceae;Porphyrobacter;Porphyrobacter sp. AAP82	DNA-directed RNA polymerase, subunit K/omega	Transcription
+	ID=Ga0078192_100595.77;conf=100.00;gc_cont=0.689;locus_tag=Ga0078192_10059522	1906	Alphaproteobacteria;Rhizobiales;Hyphomicrobiaceae;Devosia	hypothetical protein, 2-oxoglutarate dehydrogenase complex, dehydrogenase (E1) component, and related enzymes	Energy production and conversion
-	ID=Ga0078192_108409.7;conf=100.00;gc_cont=0.565;locus_tag=Ga0078192_1084093	1897.5	Alphaproteobacteria;Sphingomonadales	ChAPs (Chs5p-Arf1p-binding proteins), Lipopolysaccharide biosynthesis regulator YciM, contains six TPR domains and a predicted metal-binding C-terminal domain	Cell wall/membrane/envelope biogenesis
-	ID=Ga0078192_109283.1;conf=100.00;gc_cont=0.700;locus_tag=Ga0078192_1092831	1897.33	Alphaproteobacteria;Sphingomonadales;Erythrobacteraceae;Porphyrobacter;Porphyrobacter sp. AAP82	Uroporphyrinogen-III methylase, cobA uroporphyrin-III C-methyltransferase [EC:2.1.1.107]	Coenzyme transport and metabolism
+	ID=Ga0078192_100053.251;conf=99.99;gc_cont=0.677;locus_tag=Ga0078192_10005371	1889	Alphaproteobacteria;Sphingomonadales;Sphingomonadaceae;Blastomonas;Blastomonas sp. AAP53	hypothetical protein	Function unknown
+	ID=Ga0078192_108851.9;conf=100.00;gc_cont=0.677;locus_tag=Ga0078192_1088513	1882.5	Alphaproteobacteria;Sphingomonadales;Erythrobacteraceae;Porphyrobacter	Sensors of blue-light using FAD, pfam04940 - BLUF	Energy production and conversion
+	ID=Ga0078192_100053.20;conf=99.99;gc_cont=0.675;locus_tag=Ga0078192_1000536	1874	Alphaproteobacteria;Sphingomonadales;Sphingomonadaceae;Blastomonas;Blastomonas sp. AAP53	hypothetical protein	Function unknown
+	ID=Ga0078192_100016.80;conf=99.99;gc_cont=0.646;locus_tag=Ga0078192_10001623	1873	Alphaproteobacteria;Sphingomonadales;Sphingomonadaceae;Blastomonas;Blastomonas sp. AAP53	Membrane carboxypeptidase/penicillin-binding protein, EC:2.4.1.- - Transferases. Glycosyltransferases. Hexosyltransferases	Cell wall/membrane/envelope biogenesis
-	ID=Ga0078192_100056.271;conf=99.98;gc_cont=0.393;locus_tag=Ga0078192_10005681	1866	Bacteroidetes;Cytophagia;Cytophagales;Cytophagaceae;Dyadobacter	Stress responsive A/B Barrel Domain, pfam07876 - Dabb	Function unknown
+	ID=Ga0078192_100564.11;conf=99.99;gc_cont=0.666;locus_tag=Ga0078192_1005644	1856.5	Betaproteobacteria;Burkholderiales;Comamonadaceae;Variovorax	Glutamate synthase domain 2	Amino acid transport and metabolism
+	ID=Ga0078192_100587.20;conf=99.99;gc_cont=0.608;locus_tag=Ga0078192_1005876	1856	Alphaproteobacteria;Sphingomonadales;Sphingomonadaceae;Blastomonas;Blastomonas sp. AAP53	Outer membrane cobalamin receptor protein, pfam00593 - TonB_dep_Rec	Coenzyme transport and metabolism
-	ID=Ga0078192_100289.125;conf=100.00;gc_cont=0.658;locus_tag=Ga0078192_10028935	1853.5	Alphaproteobacteria;Sphingomonadales;Sphingomonadaceae;Blastomonas;Blastomonas sp. AAP53	Outer membrane protein and related peptidoglycan-associated (lipo)proteins, pfam00691 - OmpA	Cell wall/membrane/envelope biogenesis
-	ID=Ga0078192_100535.15;conf=100.00;gc_cont=0.673;locus_tag=Ga0078192_1005355	1853	Alphaproteobacteria	Predicted integral membrane protein - COG5455, RcnB of Ni and Co efflux	Inorganic ion transport and metabolism
-	ID=Ga0078192_103911.9;conf=99.81;gc_cont=0.678;locus_tag=Ga0078192_1039113	1851	Alphaproteobacteria;Caulobacterales;Caulobacteraceae	hypothetical protein, COG1396 - Transcriptional regulator, contains XRE-family HTH domain	Transcription
-	ID=Ga0078192_100123.24;conf=99.99;gc_cont=0.647;locus_tag=Ga0078192_1001237	1847.33	Alphaproteobacteria;Caulobacterales;Caulobacteraceae;Caulobacter	DNA-directed RNA polymerase, beta subunit/140 kD subunit, rpoB	Transcription
+	ID=Ga0078192_111833.5;conf=100.00;gc_cont=0.619;locus_tag=Ga0078192_1118332	1847	Alphaproteobacteria;Sphingomonadales;Erythrobacteraceae;Porphyrobacter;Porphyrobacter sp. AAP82	Ribosomal protein L27, KO:K02899 RP-L27, MRPL27, rpmA large subunit ribosomal protein L27	Translation, ribosomal structure and biogenesis, Ribosome
-	ID=Ga0078192_101061.45;conf=99.65;gc_cont=0.659;locus_tag=Ga0078192_10106113	1841	Alphaproteobacteria;Sphingomonadales;Sphingomonadaceae;Blastomonas;Blastomonas sp. AAP53	hypothetical protein	Function unknown
+	ID=Ga0078192_105005.14;conf=100.00;gc_cont=0.618;locus_tag=Ga0078192_1050055	1838	Alphaproteobacteria;Sphingomonadales;Erythrobacteraceae;Porphyrobacter	Ribosomal protein L16/L10E, KO:K02878 RP-L16, MRPL16, rplP large subunit ribosomal protein L16	Translation, ribosomal structure and biogenesis
-	ID=Ga0078192_110757.1;conf=100.00;gc_cont=0.647;locus_tag=Ga0078192_1107571	1837.67	Alphaproteobacteria;Sphingomonadales;Erythrobacteraceae;Porphyrobacter;Porphyrobacter sp. AAP82	Enzyme involved in the deoxyxylulose pathway of isoprenoid biosynthesis, COG0821 - 4-hydroxy-3-methylbut-2-en-1-yl diphosphate synthase IspG/GcpE	Lipid transport and metabolism
-	ID=Ga0078192_102094.36;conf=99.99;gc_cont=0.645;locus_tag=Ga0078192_10209412	1837.5	Alphaproteobacteria;Sphingomonadales;Sphingomonadaceae;Blastomonas;Blastomonas sp. AAP53	Succinate dehydrogenase/fumarate reductase, flavoprotein subunit, KO:K00239 sdhA, frdA succinate dehydrogenase / fumarate reductase, flavoprotein subunit [EC:1.3.5.1 1.3.5.4]	Energy production and conversion
-	ID=Ga0078192_108073.1;conf=99.99;gc_cont=0.632;locus_tag=Ga0078192_1080731	1835.25	Alphaproteobacteria;Sphingomonadales;Erythrobacteraceae;Porphyrobacter;Porphyrobacter sp. AAP82	Cytochrome b subunit of the bc complex	Energy production and conversion
+	ID=Ga0078192_104470.23;conf=99.99;gc_cont=0.408;locus_tag=Ga0078192_1044707	1830.5	Bacteroidetes;Cytophagia;Cytophagales;Cytophagaceae;Dyadobacter;Dyadobacter beijingensis	Sec-independent protein secretion pathway components	Intracellular trafficking, secretion, and vesicular transport
-	ID=Ga0078192_110220.12;conf=91.68;gc_cont=0.706;locus_tag=Ga0078192_1102204	1826	Alphaproteobacteria;Sphingomonadales;Erythrobacteraceae;Porphyrobacter;Porphyrobacter sp. AAP82	Uncharacterized small protein containing a coiled-coil domain, pfam06698 - DUF1192	Function unknown
+	ID=Ga0078192_100960.24;conf=99.99;gc_cont=0.663;locus_tag=Ga0078192_1009607	1823	Alphaproteobacteria;Sphingomonadales;Sphingomonadaceae;Blastomonas;Blastomonas sp. AAP53	NADPH:quinone reductase and related Zn-dependent oxidoreductases	General function prediction only
-	ID=Ga0078192_100019.339;conf=99.99;gc_cont=0.632;locus_tag=Ga0078192_10001995	1818.62	Alphaproteobacteria;Sphingomonadales;Sphingomonadaceae;Blastomonas;Blastomonas sp. AAP53	Chaperonin GroEL (HSP60 family), KO:K04077 groEL, HSPD1 chaperonin GroEL	Posttranslational modification, protein turnover, chaperones
+	ID=Ga0078192_100278.76;conf=99.99;gc_cont=0.648;locus_tag=Ga0078192_10027823	1802	Alphaproteobacteria;Sphingomonadales;Sphingomonadaceae;Blastomonas;Blastomonas sp. AAP53	Aspartate/tyrosine/aromatic aminotransferase	Amino acid transport and metabolism
-	ID=Ga0078192_104091.8;conf=100.00;gc_cont=0.645;locus_tag=Ga0078192_1040913	1795.5	Alphaproteobacteria;Sphingomonadales;Erythrobacteraceae;Porphyrobacter;Porphyrobacter sp. AAP82	hypothetical protein	Function unknown
+	ID=Ga0078192_100119.104;conf=99.99;gc_cont=0.652;locus_tag=Ga0078192_10011930	1792	Alphaproteobacteria;Sphingomonadales;Sphingomonadaceae;Blastomonas;Blastomonas sp. AAP53	hypothetical protein	Function unknown
+	ID=Ga0078192_105005.34;conf=100.00;gc_cont=0.608;locus_tag=Ga0078192_10500511	1788.5	Alphaproteobacteria;Sphingomonadales;Erythrobacteraceae;Porphyrobacter	Ribosomal protein S14, KO:K02954 RP-S14, MRPS14, rpsN small subunit ribosomal protein S14	Translation, ribosomal structure and biogenesis
+	ID=Ga0078192_109248.13;conf=100.00;gc_cont=0.668;locus_tag=Ga0078192_1092484	1783.33	Alphaproteobacteria;Sphingomonadales;Erythrobacteraceae;Porphyrobacter;Porphyrobacter sp. AAP82	Nitrogenase molybdenum-iron protein, alpha and beta chains	Inorganic ion transport and metabolism
+	ID=Ga0078192_113034.5;conf=99.99;gc_cont=0.640;locus_tag=Ga0078192_1130342	1782	Alphaproteobacteria;Sphingomonadales;Erythrobacteraceae;Porphyrobacter;Porphyrobacter sp. AAP82	Transcription elongation factor, KO:K02600 nusA N utilization substance protein A	Transcription
+	ID=Ga0078192_100110.243;conf=100.00;gc_cont=0.653;locus_tag=Ga0078192_10011070	1780.5	Alphaproteobacteria;Sphingomonadales;Sphingomonadaceae;Blastomonas;Blastomonas sp. AAP53	Streptogramin lyase, EC:4.2.99.- - Lyases. Carbon-oxygen lyases. Other carbon-oxygen lyases	Defense mechanisms
-	ID=Ga0078192_100007.454;conf=99.99;gc_cont=0.633;locus_tag=Ga0078192_100007134	1772.5	Alphaproteobacteria;Sphingomonadales;Sphingomonadaceae	Phenylalanine-4-hydroxylase	Amino acid transport and metabolism
+	ID=Ga0078192_100043.254;conf=99.99;gc_cont=0.652;locus_tag=Ga0078192_10004375	1769	Alphaproteobacteria;Caulobacterales;Caulobacteraceae;Caulobacter	Glucose-6-phosphate 1-dehydrogenase	Carbohydrate transport and metabolism
-	ID=Ga0078192_104757.13;conf=100.00;gc_cont=0.648;locus_tag=Ga0078192_1047574	1766.5	Alphaproteobacteria;Sphingomonadales;Erythrobacteraceae;Porphyrobacter;Porphyrobacter sp. AAP82	DNA uptake lipoprotein, KO:K05807 bamD outer membrane protein assembly factor BamD	Cell wall/membrane/envelope biogenesis
-	ID=Ga0078192_100173.188;conf=99.99;gc_cont=0.685;locus_tag=Ga0078192_10017356	1766	Alphaproteobacteria;Sphingomonadales;Sphingomonadaceae;Blastomonas;Blastomonas sp. AAP53	Flp pilus assembly protein TadD, contains TPR repeats, COG3064 - Membrane protein involved in colicin uptake	Cell wall/membrane/envelope biogenesis
-	ID=Ga0078192_105023.5;conf=99.99;gc_cont=0.629;locus_tag=Ga0078192_1050232	1760.66	Betaproteobacteria;Burkholderiales;Comamonadaceae;Variovorax	Chaperonin GroEL (HSP60 family)	Posttranslational modification, protein turnover, chaperones
+	ID=Ga0078192_105704.13;conf=100.00;gc_cont=0.638;locus_tag=Ga0078192_1057045	1759	Alphaproteobacteria;Sphingomonadales;Erythrobacteraceae;Porphyrobacter;Porphyrobacter sp. AAP82	Ribosomal protein S11,KO:K02948 RP-S11, MRPS11, rpsK small subunit ribosomal protein S11	Translation, ribosomal structure and biogenesis
+	ID=Ga0078192_113354.5;conf=100.00;gc_cont=0.636;locus_tag=Ga0078192_1133542	1758.83	Alphaproteobacteria;Sphingomonadales;Erythrobacteraceae;Porphyrobacter	TonB-dependent Receptor Plug Domain, COG4206 - Outer membrane cobalamin receptor protein	Coenzyme transport and metabolism
-	ID=Ga0078192_101038.28;conf=99.99;gc_cont=0.604;locus_tag=Ga0078192_1010388	1757	Alphaproteobacteria;Sphingomonadales;Sphingomonadaceae;Blastomonas;Blastomonas sp. AAP53	FOG: EAL domain, COG2200 - EAL domain, c-di-GMP-specific phosphodiesterase class I (or its enzymatically inactive variant)	Signal transduction mechanisms
-	ID=Ga0078192_117771.1;conf=100.00;gc_cont=0.608;locus_tag=Ga0078192_1177711	1757	Alphaproteobacteria;Sphingomonadales;Erythrobacteraceae;Porphyrobacter;Porphyrobacter cryptus	ATP-dependent Zn proteases, Metalloendopeptidases, KO:K03798 ftsH, hflB cell division protease FtsH [EC:3.4.24.-]	Posttranslational modification, protein turnover, chaperones
+	ID=Ga0078192_100077.206;conf=99.99;gc_cont=0.629;locus_tag=Ga0078192_10007763	1754.5	Alphaproteobacteria;Sphingomonadales;Sphingomonadaceae;Blastomonas;Blastomonas sp. AAP53	NADH:ubiquinone oxidoreductase subunit 5 (chain L)/Multisubunit Na+/H+ antiporter, MnhA subunit	Energy production and conversion
-	ID=Ga0078192_103780.12;conf=100.00;gc_cont=0.596;locus_tag=Ga0078192_1037804	1753.5	Alphaproteobacteria;Sphingomonadales;Erythrobacteraceae;Porphyrobacter;Porphyrobacter sp. AAP82	Biopolymer transport protein, COG0848 - ExbD	Intracellular trafficking, secretion, and vesicular transport
+	ID=Ga0078192_135824.1;conf=100.00;gc_cont=0.619;locus_tag=Ga0078192_1358241	1752	Alphaproteobacteria;Sphingomonadales;Erythrobacteraceae;Porphyrobacter;Porphyrobacter sp. AAP82	RecA/RadA recombinase, KO:K03553 recA recombination protein RecA	Replication, recombination and repair
+	ID=Ga0078192_100162.146;conf=99.99;gc_cont=0.685;locus_tag=Ga0078192_10016240	1744.5	Alphaproteobacteria;Sphingomonadales;Sphingomonadaceae;Blastomonas;Blastomonas sp. AAP53	Nitrogenase molybdenum-iron protein, alpha and beta chains	Inorganic ion transport and metabolism
-	ID=Ga0078192_100119.69;conf=100.00;gc_cont=0.595;locus_tag=Ga0078192_10011920	1741	Alphaproteobacteria;Sphingomonadales;Sphingomonadaceae;Blastomonas;Blastomonas sp. AAP53	hypothetical protein, von Willebrand factor type A domain, Putative Flp pilus-assembly TadE/G-like	Function unknown
-	ID=Ga0078192_113600.5;conf=99.99;gc_cont=0.625;locus_tag=Ga0078192_1136002	1740	Alphaproteobacteria;Sphingomonadales;Erythrobacteraceae;Porphyrobacter;Porphyrobacter sp. AAP82	hypothetical protein, pfam13181 - TPR_8	Function unknown
-	ID=Ga0078192_100001.146;conf=99.99;gc_cont=0.448;locus_tag=Ga0078192_10000143	1738	Bacteroidetes;Cytophagia;Cytophagales;Cytophagaceae;Dyadobacter	Molecular chaperone, KO:K04043 dnaK molecular chaperone DnaK	Posttranslational modification, protein turnover, chaperones
-	ID=Ga0078192_116119.5;conf=92.46;gc_cont=0.648;locus_tag=Ga0078192_1161192	1737	Alphaproteobacteria;Sphingomonadales;Erythrobacteraceae;Porphyrobacter;Porphyrobacter sp. AAP82	hypothetical protein, KO:K03553 recA recombination protein RecA	Function unknown
+	ID=Ga0078192_100162.142;conf=100.00;gc_cont=0.635;locus_tag=Ga0078192_10016239	1730.5	Alphaproteobacteria;Sphingomonadales;Sphingomonadaceae;Blastomonas;Blastomonas sp. AAP53	2-vinyl bacteriochlorophyllide hydratase (BCHF), EC:4.2.1.- - Lyases. Carbon-oxygen lyases. Hydro-lyases	General function prediction only
-	ID=Ga0078192_107033.8;conf=99.95;gc_cont=0.474;locus_tag=Ga0078192_1070333	1729	Alphaproteobacteria;Sphingomonadales;Erythrobacteraceae;Erythrobacter;Erythrobacter litoralis	Protein of unknown function (DUF3485), COG2933 - 23S rRNA C2498 (ribose-2'-O)-methylase RlmM	Translation, ribosomal structure and biogenesis
+	ID=Ga0078192_106248.21;conf=99.99;gc_cont=0.658;locus_tag=Ga0078192_1062487	1726.67	Alphaproteobacteria;Sphingomonadales;Erythrobacteraceae;Porphyrobacter;Porphyrobacter sp. AAP82	Outer membrane cobalamin receptor protein, pfam00593 - TonB_dep_Rec	Coenzyme transport and metabolism
-	ID=Ga0078192_101000.72;conf=99.48;gc_cont=0.579;locus_tag=Ga0078192_10100020	1726.5	Alphaproteobacteria;Sphingomonadales;Sphingomonadaceae;Blastomonas;Blastomonas sp. AAP53	Growth regulator, COG2336 - Antitoxin component of the MazEF toxin-antitoxin module	Signal transduction mechanisms
-	ID=Ga0078192_100016.38;conf=100.00;gc_cont=0.613;locus_tag=Ga0078192_10001611	1725	Alphaproteobacteria;Sphingomonadales;Sphingomonadaceae;Blastomonas;Blastomonas sp. AAP53	Response regulators consisting of a CheY-like receiver domain and a winged-helix DNA-binding domain, COG0745 - DNA-binding response regulator, OmpR family, contains REC and winged-helix (wHTH) domain	Transcription
-	ID=Ga0078192_100973.48;conf=99.99;gc_cont=0.659;locus_tag=Ga0078192_10097314	1725	Betaproteobacteria;Burkholderiales;Comamonadaceae;Variovorax	Tfp pilus assembly protein, tip-associated adhesin PilY1	Cell motility
+	ID=Ga0078192_105005.42;conf=100.00;gc_cont=0.618;locus_tag=Ga0078192_10500513	1720.5	Alphaproteobacteria;Sphingomonadales;Erythrobacteraceae;Porphyrobacter	Ribosomal protein L6P/L9E, KO:K02933 RP-L6, MRPL6, rplF large subunit ribosomal protein L6	Translation, ribosomal structure and biogenesis
-	ID=Ga0078192_100116.200;conf=99.99;gc_cont=0.640;locus_tag=Ga0078192_10011655	1720	Alphaproteobacteria;Sphingomonadales;Sphingomonadaceae;Blastomonas;Blastomonas sp. AAP53	Nitrogenase subunit NifH (ATPase), EC:1.3.99.35 - Chlorophyllide a reductase	Inorganic ion transport and metabolism
+	ID=Ga0078192_113220.8;conf=100.00;gc_cont=0.644;locus_tag=Ga0078192_1132203	1714	Alphaproteobacteria;Sphingomonadales;Erythrobacteraceae;Porphyrobacter;Porphyrobacter sp. AAP82	Ribosomal protein S2, KO:K02967 RP-S2, MRPS2, rpsB small subunit ribosomal protein S2	Translation, ribosomal structure and biogenesis
-	ID=Ga0078192_100031.476;conf=64.44;gc_cont=0.507;locus_tag=Ga0078192_100031133	1711	Alphaproteobacteria;Sphingomonadales;Sphingomonadaceae;Blastomonas;Blastomonas sp. AAP53	Uncharacterized protein conserved in bacteria, pfam04365 - BrnT_toxin	Function unknown
+	ID=Ga0078192_102320.46;conf=99.99;gc_cont=0.675;locus_tag=Ga0078192_10232013	1699	Alphaproteobacteria;Caulobacterales;Caulobacteraceae;Caulobacter	Acyl-coenzyme A synthetases/AMP-(fatty) acid ligases	Lipid transport and metabolism
+	ID=Ga0078192_100228.78;conf=99.99;gc_cont=0.623;locus_tag=Ga0078192_10022824	1698.5	Alphaproteobacteria;Sphingomonadales	Uncharacterized protein involved in exopolysaccharide biosynthesis	Cell cycle control, cell division, chromosome partitioning
+	ID=Ga0078192_115275.1;conf=99.99;gc_cont=0.655;locus_tag=Ga0078192_1152751	1697.83	Alphaproteobacteria;Sphingomonadales;Erythrobacteraceae	Cobalamin biosynthesis protein CobN and related Mg-chelatases	Coenzyme transport and metabolism
+	ID=Ga0078192_117675.1;conf=100.00;gc_cont=0.684;locus_tag=Ga0078192_1176751	1689.5	Alphaproteobacteria;Sphingomonadales;Erythrobacteraceae;Porphyrobacter	Biotin carboxyl carrier protein	Coenzyme transport and metabolism
-	ID=Ga0078192_100733.33;conf=100.00;gc_cont=0.616;locus_tag=Ga0078192_10073310	1687.5	Alphaproteobacteria;Sphingomonadales;Sphingomonadaceae;Blastomonas;Blastomonas sp. AAP53	Protease subunit of ATP-dependent Clp proteases	Posttranslational modification, protein turnover, chaperones
+	ID=Ga0078192_100053.152;conf=99.99;gc_cont=0.653;locus_tag=Ga0078192_10005345	1685.5	Alphaproteobacteria;Sphingomonadales;Sphingomonadaceae;Blastomonas;Blastomonas sp. AAP53	Acyl-CoA synthetases (AMP-forming)/AMP-acid ligases II	Lipid transport and metabolism
-	ID=Ga0078192_105508.32;conf=98.44;gc_cont=0.696;locus_tag=Ga0078192_1055089	1685	Alphaproteobacteria;Sphingomonadales;Erythrobacteraceae;Porphyrobacter;Porphyrobacter sp. AAP82	hypothetical protein	Function unknown
+	ID=Ga0078192_100063.86;conf=99.93;gc_cont=0.612;locus_tag=Ga0078192_10006324	1671.5	Alphaproteobacteria;Sphingomonadales;Sphingomonadaceae;Blastomonas;Blastomonas sp. AAP53	Antitoxin of toxin-antitoxin stability system	Defense mechanisms
+	ID=Ga0078192_102440.9;conf=100.00;gc_cont=0.652;locus_tag=Ga0078192_1024403	1671.5	Alphaproteobacteria;Sphingomonadales;Erythrobacteraceae;Porphyrobacter;Porphyrobacter sp. AAP82	Peptidyl-prolyl cis-trans isomerase (rotamase) - cyclophilin family	Posttranslational modification, protein turnover, chaperones
-	ID=Ga0078192_113293.9;conf=100.00;gc_cont=0.641;locus_tag=Ga0078192_1132933	1669.5	Alphaproteobacteria;Sphingomonadales;Erythrobacteraceae;Porphyrobacter	Ribosomal protein L4, KO:K02926 RP-L4, MRPL4, rplD large subunit ribosomal protein L4	Translation, ribosomal structure and biogenesis
+	ID=Ga0078192_108074.1;conf=100.00;gc_cont=0.642;locus_tag=Ga0078192_1080741	1667.67	Alphaproteobacteria;Sphingomonadales;Erythrobacteraceae;Porphyrobacter;Porphyrobacter sp. AAP82	Carbamoylphosphate synthase large subunit (split gene in MJ), COG0138 - AICAR transformylase/IMP cyclohydrolase PurH	Nucleotide transport and metabolism
-	ID=Ga0078192_104091.40;conf=99.96;gc_cont=0.674;locus_tag=Ga0078192_10409112	1667	Alphaproteobacteria;Sphingomonadales;Erythrobacteraceae;Porphyrobacter;Porphyrobacter sp. AAP82	Ribosomal protein S20, KO:K02968 RP-S20, rpsT small subunit ribosomal protein S20	Translation, ribosomal structure and biogenesis
+	ID=Ga0078192_101856.13;conf=100.00;gc_cont=0.631;locus_tag=Ga0078192_1018564	1666	Alphaproteobacteria;Sphingomonadales;Sphingomonadaceae	Predicted transcriptional regulators - COG1733, COG1733 - DNA-binding transcriptional regulator, HxlR family	Transcription
-	ID=Ga0078192_100123.20;conf=99.99;gc_cont=0.646;locus_tag=Ga0078192_1001236	1665.67	Alphaproteobacteria;Caulobacterales;Caulobacteraceae;Caulobacter	DNA-directed RNA polymerase, beta' subunit/160 kD subunit, rpoC	Transcription
+	ID=Ga0078192_100031.95;conf=96.64;gc_cont=0.585;locus_tag=Ga0078192_10003126	1665	Alphaproteobacteria;Sphingomonadales;Sphingomonadaceae;Blastomonas;Blastomonas sp. AAP53	Response regulator containing a CheY-like receiver domain and an HTH DNA-binding domain, pfam00196 - GerE	Signal transduction mechanisms
-	ID=Ga0078192_100163.108;conf=99.99;gc_cont=0.649;locus_tag=Ga0078192_10016331	1663.64	Alphaproteobacteria;Sphingomonadales;Sphingomonadaceae;Blastomonas;Blastomonas sp. AAP53	Glutamine phosphoribosylpyrophosphate amidotransferase	Nucleotide transport and metabolism
+	ID=Ga0078192_110857.6;conf=100.00;gc_cont=0.593;locus_tag=Ga0078192_1108573	1663	uncultured	hypothetical protein	Function unknown
+	ID=Ga0078192_109252.9;conf=100.00;gc_cont=0.645;locus_tag=Ga0078192_1092524	1659	Alphaproteobacteria;Sphingomonadales;Erythrobacteraceae;Porphyrobacter;Porphyrobacter sp. AAP82	Ribosomal protein S12, KO:K02950 RP-S12, MRPS12, rpsL small subunit ribosomal protein S12	Translation, ribosomal structure and biogenesis
-	ID=Ga0078192_100058.110;conf=100.00;gc_cont=0.652;locus_tag=Ga0078192_10005830	1653	Alphaproteobacteria;Sphingomonadales;Sphingomonadaceae;Blastomonas;Blastomonas sp. AAP53	hypothetical protein, pfam13414 - TPR_11	Function unknown
+	ID=Ga0078192_108518.1;conf=100.00;gc_cont=0.627;locus_tag=Ga0078192_1085181	1649.5	Alphaproteobacteria;Sphingomonadales;Erythrobacteraceae;Porphyrobacter;Porphyrobacter sp. AAP82	C-terminal, D2-small domain, of ClpB protein, KO:K03544 clpX, CLPX ATP-dependent Clp protease ATP-binding subunit ClpX	Posttranslational modification, protein turnover, chaperones
-	ID=Ga0078192_100110.115;conf=99.99;gc_cont=0.637;locus_tag=Ga0078192_10011034	1648.5	Alphaproteobacteria;Sphingomonadales;Sphingomonadaceae;Blastomonas;Blastomonas sp. AAP53	Aconitase A, KO:K01681 ACO, acnA aconitate hydratase [EC:4.2.1.3]	Energy production and conversion
+	ID=Ga0078192_100077.209;conf=99.99;gc_cont=0.619;locus_tag=Ga0078192_10007764	1647.5	Alphaproteobacteria;Sphingomonadales;Sphingomonadaceae;Blastomonas;Blastomonas sp. AAP53	NADH:ubiquinone oxidoreductase subunit 4 (chain M)	Energy production and conversion
+	ID=Ga0078192_107331.5;conf=99.99;gc_cont=0.624;locus_tag=Ga0078192_1073312	1646	Alphaproteobacteria;Sphingomonadales;Erythrobacteraceae;Porphyrobacter;Porphyrobacter sp. AAP82	Predicted flavoprotein involved in K+ transport - COG2072, COG2072 - Predicted flavoprotein CzcO associated with the cation diffusion facilitator CzcD	Inorganic ion transport and metabolism
+	ID=Ga0078192_100026.19;conf=100.00;gc_cont=0.623;locus_tag=Ga0078192_1000266	1643.5	Alphaproteobacteria;Sphingomonadales;Sphingomonadaceae;Blastomonas;Blastomonas sp. AAP53	Predicted HD phosphohydrolase - COG4341	General function prediction only
-	ID=Ga0078192_113293.1;conf=100.00;gc_cont=0.617;locus_tag=Ga0078192_1132931	1639.5	Alphaproteobacteria;Sphingomonadales;Erythrobacteraceae;Porphyrobacter	Ribosomal protein L2, KO:K02886 RP-L2, MRPL2, rplB large subunit ribosomal protein L2	Translation, ribosomal structure and biogenesis
+	ID=Ga0078192_100343.12;locus_tag=Ga0078192_1003435	1638	Alphaproteobacteria;Caulobacterales;Caulobacteraceae;Caulobacter	Ribosomal protein L34, KO:K02914 RP-L34, MRPL34, rpmH large subunit ribosomal protein L34	Translation, ribosomal structure and biogenesis
-	ID=Ga0078192_109512.5;conf=100.00;gc_cont=0.632;locus_tag=Ga0078192_1095122	1635	Alphaproteobacteria;Sphingomonadales;Erythrobacteraceae;Porphyrobacter;Porphyrobacter sp. AAP82	Uncharacterized stress protein (general stress protein 26), COG3871 - General stress protein 26 (function unknown)	Function unknown
-	ID=Ga0078192_113474.5;conf=99.99;gc_cont=0.625;locus_tag=Ga0078192_1134742	1635	Alphaproteobacteria;Sphingomonadales;Erythrobacteraceae;Porphyrobacter;Porphyrobacter sp. AAP82	Superfamily II DNA and RNA helicases	Replication, recombination and repair
+	ID=Ga0078192_100077.176;conf=100.00;gc_cont=0.641;locus_tag=Ga0078192_10007753	1634	Alphaproteobacteria;Sphingomonadales;Sphingomonadaceae;Blastomonas;Blastomonas sp. AAP53	NADH:ubiquinone oxidoreductase 24 kD subunit	Energy production and conversion
+	ID=Ga0078192_100066.19;conf=100.00;gc_cont=0.653;locus_tag=Ga0078192_1000666	1633	Alphaproteobacteria;Sphingomonadales;Sphingomonadaceae;Blastomonas;Blastomonas sp. AAP53	Predicted Fe-S oxidoreductases - COG0535, COG0535 - Radical SAM superfamily enzyme, MoaA/NifB/PqqE/SkfB family	General function prediction only
+	ID=Ga0078192_124564.1;conf=100.00;gc_cont=0.628;locus_tag=Ga0078192_1245641	1619.33	Alphaproteobacteria;Sphingomonadales;Erythrobacteraceae;Porphyrobacter	Putative intracellular protease/amidase, EC:3.2.- - Hydrolases. Glycosylases	General function prediction only
-	ID=Ga0078192_100116.185;conf=87.62;gc_cont=0.570;locus_tag=Ga0078192_10011651	1618	Alphaproteobacteria;Sphingomonadales;Sphingomonadaceae;Blastomonas;Blastomonas sp. AAP53	Antenna complex alpha/beta subunit, KO:K08926 pufA light-harvesting complex 1 alpha chain	Energy production and conversion
+	ID=Ga0078192_116579.5;conf=100.00;gc_cont=0.680;locus_tag=Ga0078192_1165792	1616	Alphaproteobacteria;Sphingomonadales;Erythrobacteraceae;Porphyrobacter	1-deoxy-D-xylulose 5-phosphate reductoisomerase	Lipid transport and metabolism
-	ID=Ga0078192_105382.28;conf=99.99;gc_cont=0.619;locus_tag=Ga0078192_1053829	1612	Alphaproteobacteria;unclassified;unclassified;unclassified;alpha proteobacterium LLX12A	hypothetical protein	Function unknown
-	ID=Ga0078192_100031.36;conf=100.00;gc_cont=0.652;locus_tag=Ga0078192_10003111	1611	Alphaproteobacteria;Sphingomonadales;Sphingomonadaceae;Blastomonas;Blastomonas sp. AAP53	Predicted membrane protein - COG3212, pfam03413 - PepSY	Function unknown
+	ID=Ga0078192_100163.76;conf=99.93;gc_cont=0.389;locus_tag=Ga0078192_10016322	1603	Alphaproteobacteria;Sphingomonadales;Sphingomonadaceae;Blastomonas;Blastomonas sp. AAP53	AIPR protein, COG0495 - Leucyl-tRNA synthetase	Translation, ribosomal structure and biogenesis
+	ID=Ga0078192_100260.97;conf=92.05;gc_cont=0.381;locus_tag=Ga0078192_10026031	1602	Bacteroidetes;Cytophagia;Cytophagales;Cytophagaceae;Dyadobacter	hypothetical protein	Function unknown
+	ID=Ga0078192_105902.33;conf=100.00;gc_cont=0.676;locus_tag=Ga0078192_10590210	1602	Alphaproteobacteria;Sphingomonadales;Erythrobacteraceae;Porphyrobacter;Porphyrobacter sp. AAP82	hypothetical protein	Function unknown
-	ID=Ga0078192_118344.5;locus_tag=Ga0078192_1183442	1598	Alphaproteobacteria;Sphingomonadales;Erythrobacteraceae;Porphyrobacter;Porphyrobacter sp. HL-46	hypothetical protein	Function unknown
-	ID=Ga0078192_100007.157;conf=99.32;gc_cont=0.545;locus_tag=Ga0078192_10000744	1597.5	Alphaproteobacteria;Sphingomonadales;Sphingomonadaceae	hypothetical protein	Function unknown
-	ID=Ga0078192_107033.4;conf=100.00;gc_cont=0.501;locus_tag=Ga0078192_1070332	1596	Alphaproteobacteria;Sphingomonadales;Erythrobacteraceae;Erythrobacter;Erythrobacter litoralis	hypothetical protein	Function unknown
+	ID=Ga0078192_109888.8;conf=82.18;gc_cont=0.703;locus_tag=Ga0078192_1098883	1594	Alphaproteobacteria;Sphingomonadales;Erythrobacteraceae;Porphyrobacter;Porphyrobacter sp. AAP82	hypothetical protein	Function unknown
-	ID=Ga0078192_116053.1;conf=100.00;gc_cont=0.666;locus_tag=Ga0078192_1160531	1593.67	Alphaproteobacteria;Sphingomonadales;Erythrobacteraceae;Porphyrobacter;Porphyrobacter sp. AAP82	Heme/copper-type cytochrome/quinol oxidases, subunit 2, KO:K02275 coxB cytochrome c oxidase subunit II [EC:1.9.3.1]	Energy production and conversion
+	ID=Ga0078192_101421.8;conf=66.44;gc_cont=0.519;locus_tag=Ga0078192_1014213	1593	Betaproteobacteria;Burkholderiales;Comamonadaceae;Variovorax	Flp pilus assembly protein, pilin Flp	Extracellular structures / Intracellular trafficking, secretion, and vesicular transport
-	ID=Ga0078192_100110.158;conf=100.00;gc_cont=0.615;locus_tag=Ga0078192_10011046	1589	Alphaproteobacteria;Sphingomonadales;Sphingomonadaceae;Blastomonas;Blastomonas sp. AAP53	Transcription antiterminator, KO:K02601 nusG transcriptional antiterminator NusG	Transcription
+	ID=Ga0078192_100071.48;conf=100.00;gc_cont=0.629;locus_tag=Ga0078192_10007114	1587	Alphaproteobacteria;Sphingomonadales;Sphingomonadaceae;Blastomonas;Blastomonas sp. AAP53	Hemoglobin-like flavoprotein, EC:1.14.12.17 - Nitric oxide dioxygenase	Energy production and conversion
-	ID=Ga0078192_100031.149;conf=100.00;gc_cont=0.557;locus_tag=Ga0078192_10003141	1586	Alphaproteobacteria;Sphingomonadales;Sphingomonadaceae;Blastomonas;Blastomonas sp. AAP53	Acyl carrier protein	Lipid transport and metabolism
-	ID=Ga0078192_121746.1;conf=100.00;gc_cont=0.633;locus_tag=Ga0078192_1217461	1584.33	Alphaproteobacteria;Sphingomonadales;Erythrobacteraceae;Porphyrobacter	Pyruvate/2-oxoglutarate dehydrogenase complex, dehydrogenase (E1) component, eukaryotic type, alpha subunit, KO:K00161 PDHA, pdhA pyruvate dehydrogenase E1 component alpha subunit [EC:1.2.4.1]	Energy production and conversion
+	ID=Ga0078192_103414.1;conf=99.99;gc_cont=0.636;locus_tag=Ga0078192_1034141	1584.17	Alphaproteobacteria;Sphingomonadales;Erythrobacteraceae;Porphyrobacter;Porphyrobacter sp. AAP82	Ribosomal protein S1, KO:K02945 RP-S1, rpsA small subunit ribosomal protein S1	Translation, ribosomal structure and biogenesis
+	ID=Ga0078192_104508.1;conf=100.00;gc_cont=0.628;locus_tag=Ga0078192_1045081	1583.83	Alphaproteobacteria;Sphingomonadales;Erythrobacteraceae;Porphyrobacter	NADH:ubiquinone oxidoreductase 49 kD subunit 7	Energy production and conversion
-	ID=Ga0078192_100031.228;conf=99.99;gc_cont=0.617;locus_tag=Ga0078192_10003163	1583.5	Alphaproteobacteria;Sphingomonadales;Sphingomonadaceae;Blastomonas;Blastomonas sp. AAP53	Aspartate-semialdehyde dehydrogenase	Amino acid transport and metabolism
+	ID=Ga0078192_104141.15;conf=100.00;gc_cont=0.667;locus_tag=Ga0078192_1041415	1580	Alphaproteobacteria;Sphingomonadales;Sphingomonadaceae;Blastomonas;Blastomonas sp. AAP53	hypothetical protein	Function unknown
-	ID=Ga0078192_100016.241;conf=99.99;gc_cont=0.665;locus_tag=Ga0078192_10001667	1577.5	Alphaproteobacteria;Sphingomonadales;Sphingomonadaceae;Blastomonas;Blastomonas sp. AAP53	Phosphoribosylformylglycinamidine (FGAM) synthase, synthetase domain	Nucleotide transport and metabolism
-	ID=Ga0078192_112126.9;conf=100.00;gc_cont=0.619;locus_tag=Ga0078192_1121263	1573.5	Alphaproteobacteria;Sphingomonadales;Erythrobacteraceae;Porphyrobacter;Porphyrobacter sp. AAP82	Ribosomal protein L13, KO:K02871 RP-L13, MRPL13, rplM large subunit ribosomal protein L13	Translation, ribosomal structure and biogenesis
+	ID=Ga0078192_100587.5;conf=99.87;gc_cont=0.627;locus_tag=Ga0078192_1005872	1572	Alphaproteobacteria;Sphingomonadales;Sphingomonadaceae;Blastomonas;Blastomonas sp. AAP53	Uncharacterized protein conserved in bacteria, pfam09866 - DUF2093	Function unknown
+	ID=Ga0078192_100026.213;conf=99.99;gc_cont=0.643;locus_tag=Ga0078192_10002663	1571	Alphaproteobacteria;Sphingomonadales;Sphingomonadaceae;Blastomonas;Blastomonas sp. AAP53	Superfamily II DNA and RNA helicases, COG0513 - Superfamily II DNA and RNA helicase	Replication, recombination and repair
+	ID=Ga0078192_100228.5;conf=99.99;gc_cont=0.649;locus_tag=Ga0078192_1002282	1569	Alphaproteobacteria;Sphingomonadales	Malic enzyme, EC:1.1.1.40 - Malate dehydrogenase (oxaloacetate-decarboxylating) (NADP(+))	Energy production and conversion
-	ID=Ga0078192_102872.36;conf=99.99;gc_cont=0.655;locus_tag=Ga0078192_10287210	1564.7	Alphaproteobacteria;Caulobacterales;Caulobacteraceae;Caulobacter	Signal transduction histidine kinase involved in nitrogen fixation and metabolism regulation	Signal transduction mechanisms
-	ID=Ga0078192_101000.16;conf=100.00;gc_cont=0.656;locus_tag=Ga0078192_1010005	1563	Alphaproteobacteria;Sphingomonadales;Sphingomonadaceae;Blastomonas;Blastomonas sp. AAP53	Uncharacterized protein conserved in bacteria, COG3216 - Uncharacterized conserved protein, DUF2062 family	Function unknown
-	ID=Ga0078192_107354.1;conf=100.00;gc_cont=0.684;locus_tag=Ga0078192_1073541	1561	Alphaproteobacteria;Sphingomonadales	hypothetical protein	Function unknown
+	ID=Ga0078192_100866.78;conf=100.00;gc_cont=0.580;locus_tag=Ga0078192_10086624	1553	Alphaproteobacteria;Sphingomonadales;Sphingomonadaceae;Sphingomonas	hypothetical protein	Function unknown
+	ID=Ga0078192_113745.5;conf=100.00;gc_cont=0.667;locus_tag=Ga0078192_1137452	1553	Alphaproteobacteria;Sphingomonadales;Erythrobacteraceae;Porphyrobacter;Porphyrobacter cryptus	Cytochrome c2	Energy production and conversion
-	ID=Ga0078192_100677.82;conf=100.00;gc_cont=0.622;locus_tag=Ga0078192_10067723	1552.5	Alphaproteobacteria;Sphingomonadales;Sphingomonadaceae;Blastomonas;Blastomonas sp. AAP53	Peptide methionine sulfoxide reductase, KO:K07304 msrA peptide-methionine (S)-S-oxide reductase [EC:1.8.4.11]	Posttranslational modification, protein turnover, chaperones
-	ID=Ga0078192_102440.48;conf=100.00;gc_cont=0.616;locus_tag=Ga0078192_10244013	1550	Alphaproteobacteria;Sphingomonadales;Erythrobacteraceae;Porphyrobacter;Porphyrobacter sp. AAP82	Ribosomal protein S4 and related proteins,KO:K02986 RP-S4, rpsD small subunit ribosomal protein S4	Translation, ribosomal structure and biogenesis
-	ID=Ga0078192_106853.16;conf=100.00;gc_cont=0.648;locus_tag=Ga0078192_1068535	1548	Alphaproteobacteria;Sphingomonadales;Erythrobacteraceae;Porphyrobacter;Porphyrobacter sp. AAP82	Uncharacterized homolog of plant Iojap protein, COG0799 - Ribosomal silencing factor RsfS, regulates association of 30S and 50S subunits	Translation, ribosomal structure and biogenesis
+	ID=Ga0078192_100451.11;conf=98.25;gc_cont=0.643;locus_tag=Ga0078192_1004514	1547	Alphaproteobacteria;Caulobacterales;Caulobacteraceae;Caulobacter	hypothetical protein	Function unknown
+	ID=Ga0078192_116452.3;conf=100.00;gc_cont=0.681;locus_tag=Ga0078192_1164522	1547	Alphaproteobacteria;Sphingomonadales;Erythrobacteraceae;Porphyrobacter;Porphyrobacter sp. AAP82	Lipoproteins, COG0797 - Rare lipoprotein A, peptidoglycan hydrolase digesting "naked" glycans, contains C-terminal SPOR domain	Cell wall/membrane/envelope biogenesis
+	ID=Ga0078192_100063.227;conf=100.00;gc_cont=0.661;locus_tag=Ga0078192_10006365	1545	Alphaproteobacteria;Sphingomonadales;Sphingomonadaceae;Blastomonas;Blastomonas sp. AAP53	Ribosomal protein S5, KO:K02988 RP-S5, MRPS5, rpsE small subunit ribosomal protein S5	Translation, ribosomal structure and biogenesis
+	ID=Ga0078192_100082.49;conf=99.55;gc_cont=0.407;locus_tag=Ga0078192_10008218	1543	Bacteroidetes;Cytophagia;Cytophagales;Cytophagaceae;Dyadobacter	hypothetical protein	Function unknown
+	ID=Ga0078192_100016.349;conf=100.00;gc_cont=0.643;locus_tag=Ga0078192_10001697	1540.5	Alphaproteobacteria;Sphingomonadales;Sphingomonadaceae;Blastomonas;Blastomonas sp. AAP53	hypothetical protein	Function unknown
-	ID=Ga0078192_100789.55;conf=99.99;gc_cont=0.609;locus_tag=Ga0078192_10078916	1538	Alphaproteobacteria;Sphingomonadales;Sphingomonadaceae;Blastomonas;Blastomonas sp. AAP53	DNA-directed RNA polymerase, alpha subunit/40 kD subunit, KO:K03040 rpoA DNA-directed RNA polymerase subunit alpha [EC:2.7.7.6]	Transcription
-	ID=Ga0078192_115659.1;conf=100.00;gc_cont=0.504;locus_tag=Ga0078192_1156591	1535.33	Alphaproteobacteria	FOG: PAS/PAC domain	Signal transduction mechanisms
+	ID=Ga0078192_117815.5;conf=100.00;gc_cont=0.601;locus_tag=Ga0078192_1178152	1533	Alphaproteobacteria;Sphingomonadales;Erythrobacteraceae;Porphyrobacter;Porphyrobacter sp. AAP82	Tryptophan-rich sensory protein (mitochondrial benzodiazepine receptor homolog), KO:K07185 tspO tryptophan-rich sensory protein	Signal transduction mechanisms
-	ID=Ga0078192_102440.66;conf=99.99;gc_cont=0.662;locus_tag=Ga0078192_10244018	1531.75	Alphaproteobacteria;Sphingomonadales;Erythrobacteraceae;Porphyrobacter;Porphyrobacter sp. AAP82	Glycine/serine hydroxymethyltransferase	Amino acid transport and metabolism
+	ID=Ga0078192_100058.261;conf=99.99;gc_cont=0.652;locus_tag=Ga0078192_10005870	1531.5	Alphaproteobacteria;Sphingomonadales;Sphingomonadaceae;Blastomonas;Blastomonas sp. AAP53	Penicillin tolerance protein, COG0761 - 4-Hydroxy-3-methylbut-2-enyl diphosphate reductase IspH	Lipid transport and metabolism
+	ID=Ga0078192_100053.26;conf=100.00;gc_cont=0.621;locus_tag=Ga0078192_1000538	1529	Alphaproteobacteria;Sphingomonadales;Sphingomonadaceae;Blastomonas;Blastomonas sp. AAP53	hypothetical protein	Function unknown
+	ID=Ga0078192_108832.14;conf=100.00;gc_cont=0.653;locus_tag=Ga0078192_1088325	1528	Alphaproteobacteria;Sphingomonadales;Erythrobacteraceae;Porphyrobacter;Porphyrobacter sp. AAP82	Cytochrome c2	Energy production and conversion
-	ID=Ga0078192_106016.1;conf=100.00;gc_cont=0.631;locus_tag=Ga0078192_1060161	1527.83	Alphaproteobacteria;Sphingomonadales;Erythrobacteraceae;Porphyrobacter;Porphyrobacter sp. AAP82	RecA/RadA recombinase	Replication, recombination and repair
+	ID=Ga0078192_100534.37;conf=100.00;gc_cont=0.570;locus_tag=Ga0078192_10053410	1527	Alphaproteobacteria;Sphingomonadales;Sphingomonadaceae;Blastomonas;Blastomonas sp. AAP53	Translation initiation factor 3 (IF-3)	Translation, ribosomal structure and biogenesis
-	ID=Ga0078192_110082.16;conf=100.00;gc_cont=0.635;locus_tag=Ga0078192_1100825	1525.5	Alphaproteobacteria;Sphingomonadales;Erythrobacteraceae;Porphyrobacter;Porphyrobacter sp. AAP82	hypothetical protein	Function unknown
-	ID=Ga0078192_100110.211;conf=100.00;gc_cont=0.659;locus_tag=Ga0078192_10011061	1524	Alphaproteobacteria;Sphingomonadales;Sphingomonadaceae;Blastomonas;Blastomonas sp. AAP53	DNA polymerase III, epsilon subunit and related 3'-5' exonucleases	Replication, recombination and repair
+	ID=Ga0078192_100119.87;conf=99.97;gc_cont=0.592;locus_tag=Ga0078192_10011925	1520.5	Alphaproteobacteria;Sphingomonadales;Sphingomonadaceae;Blastomonas;Blastomonas sp. AAP53	Growth regulator, COG2336 - Antitoxin component of the MazEF toxin-antitoxin module	Signal transduction mechanisms
+	ID=Ga0078192_107420.8;conf=100.00;gc_cont=0.627;locus_tag=Ga0078192_1074203	1518	Alphaproteobacteria;Sphingomonadales;Sphingomonadaceae	hypothetical protein, COG2814 - Predicted arabinose efflux permease, MFS family	Carbohydrate transport and metabolism
-	ID=Ga0078192_100163.43;conf=99.99;gc_cont=0.640;locus_tag=Ga0078192_10016313	1516.5	Alphaproteobacteria;Sphingomonadales;Sphingomonadaceae;Blastomonas;Blastomonas sp. AAP53	Dipeptide/tripeptide permease, KO:K03305 TC.POT proton-dependent oligopeptide transporter, POT family	Amino acid transport and metabolism
-	ID=Ga0078192_100026.273;conf=99.99;gc_cont=0.648;locus_tag=Ga0078192_10002681	1515.2	Alphaproteobacteria;Sphingomonadales;Sphingomonadaceae;Blastomonas;Blastomonas sp. AAP53	N-acyl-D-aspartate/D-glutamate deacylase, pfam07969 - Amidohydro_3	Secondary metabolites biosynthesis, transport and catabolism
-	ID=Ga0078192_104210.9;conf=99.99;gc_cont=0.642;locus_tag=Ga0078192_1042103	1513.5	Alphaproteobacteria;Sphingomonadales;Sphingomonadaceae;Blastomonas;Blastomonas sp. AAP53	Transcription elongation factor, COG0195 - Transcription antitermination factor NusA, contains S1 and KH domains	Transcription
-	ID=Ga0078192_100016.56;conf=100.00;gc_cont=0.628;locus_tag=Ga0078192_10001616	1512	Alphaproteobacteria;Sphingomonadales;Sphingomonadaceae;Blastomonas;Blastomonas sp. AAP53	Succinate dehydrogenase/fumarate reductase, Fe-S protein subunit	Energy production and conversion
+	ID=Ga0078192_105005.1;conf=100.00;gc_cont=0.651;locus_tag=Ga0078192_1050051	1510.5	Alphaproteobacteria;Sphingomonadales;Erythrobacteraceae;Porphyrobacter	Ribosomal protein L2, KO:K02886 RP-L2, MRPL2, rplB large subunit ribosomal protein L2	Translation, ribosomal structure and biogenesis
-	ID=Ga0078192_100311.49;conf=100.00;gc_cont=0.691;locus_tag=Ga0078192_10031113	1505	Alphaproteobacteria;Sphingomonadales;Sphingomonadaceae;Blastomonas;Blastomonas sp. AAP53	Exopolyphosphatase, KO:K01524 ppx-gppA exopolyphosphatase / guanosine-5'-triphosphate,3'-diphosphate pyrophosphatase [EC:3.6.1.11 3.6.1.40]	Nucleotide transport and metabolism
+	ID=Ga0078192_109252.1;conf=100.00;gc_cont=0.672;locus_tag=Ga0078192_1092521	1504	Alphaproteobacteria;Sphingomonadales;Erythrobacteraceae;Porphyrobacter;Porphyrobacter sp. AAP82	Uncharacterized protein affecting Mg2+/Co2+ transport	Inorganic ion transport and metabolism
-	ID=Ga0078192_110712.9;conf=99.99;gc_cont=0.637;locus_tag=Ga0078192_1107123	1502.5	Alphaproteobacteria;Sphingomonadales;Erythrobacteraceae;Porphyrobacter	NAD-dependent aldehyde dehydrogenases, COG1012 - Acyl-CoA reductase or other NAD-dependent aldehyde dehydrogenase	Energy production and conversion
+	ID=Ga0078192_100111.156;conf=100.00;gc_cont=0.613;locus_tag=Ga0078192_10011142	1501	Alphaproteobacteria;Sphingomonadales;Sphingomonadaceae	Rubrerythrin	Energy production and conversion
+	ID=Ga0078192_107482.13;conf=100.00;gc_cont=0.594;locus_tag=Ga0078192_1074824	1501	Alphaproteobacteria;Sphingomonadales;Erythrobacteraceae;Porphyrobacter;Porphyrobacter sp. AAP82	Bacterioferritin (cytochrome b1)	Inorganic ion transport and metabolism
-	ID=Ga0078192_103255.1;conf=99.99;gc_cont=0.669;locus_tag=Ga0078192_1032551	1500.33	Alphaproteobacteria	Beta-glucanase/Beta-glucan synthetase	Secondary metabolites biosynthesis, transport and catabolism
-	ID=Ga0078192_101522.50;conf=100.00;gc_cont=0.618;locus_tag=Ga0078192_10152214	1497.5	Alphaproteobacteria;Sphingomonadales;Sphingomonadaceae;Blastomonas;Blastomonas sp. AAP53	Uncharacterized conserved protein - COG2127, COG2127 - ATP-dependent Clp protease adapter protein ClpS	Posttranslational modification, protein turnover, chaperones
-	ID=Ga0078192_116669.1;conf=99.99;gc_cont=0.647;locus_tag=Ga0078192_1166691	1491.67	Alphaproteobacteria;Sphingomonadales;Erythrobacteraceae;Porphyrobacter;Porphyrobacter sp. AAP82	TonB-dependent Receptor Plug Domain, COG4771 - Outer membrane receptor for ferrienterochelin and colicins	Inorganic ion transport and metabolism
+	ID=Ga0078192_104971.16;conf=99.99;gc_cont=0.674;locus_tag=Ga0078192_1049715	1489	Betaproteobacteria;Burkholderiales;Comamonadaceae;Variovorax;Variovorax sp. CF313	Aerobic-type carbon monoxide dehydrogenase, large subunit CoxL/CutL homologs, KO:K03520 coxL, cutL carbon-monoxide dehydrogenase large subunit [EC:1.2.99.2]	Energy production and conversion
-	ID=Ga0078192_100534.78;conf=99.99;gc_cont=0.656;locus_tag=Ga0078192_10053421	1487.5	Alphaproteobacteria;Sphingomonadales;Sphingomonadaceae;Blastomonas;Blastomonas sp. AAP53	Long-chain acyl-CoA synthetases (AMP-forming), KO:K01897 ACSL, fadD long-chain acyl-CoA synthetase [EC:6.2.1.3]	Lipid transport and metabolism
-	ID=Ga0078192_107618.5;conf=99.99;gc_cont=0.528;locus_tag=Ga0078192_1076182	1482	uncultured	Signal transduction histidine kinase	Signal transduction mechanisms
+	ID=Ga0078192_100063.193;conf=100.00;gc_cont=0.639;locus_tag=Ga0078192_10006355	1481.5	Alphaproteobacteria;Sphingomonadales;Sphingomonadaceae;Blastomonas;Blastomonas sp. AAP53	Ribosomal protein L16/L10E, KO:K02878 RP-L16, MRPL16, rplP large subunit ribosomal protein L16	Translation, ribosomal structure and biogenesis
-	ID=Ga0078192_100004.93;conf=99.99;gc_cont=0.408;locus_tag=Ga0078192_10000429	1481.17	Bacteroidetes;Cytophagia;Cytophagales;Cytophagaceae;Dyadobacter	Ribosomal protein S1, KO:K02945 RP-S1, rpsA small subunit ribosomal protein S1	Translation, ribosomal structure and biogenesis
+	ID=Ga0078192_110160.13;conf=100.00;gc_cont=0.662;locus_tag=Ga0078192_1101604	1480	Alphaproteobacteria;Sphingomonadales;Erythrobacteraceae;Porphyrobacter	Uncharacterized protein conserved in bacteria, COG2908 - UDP-2,3-diacylglucosamine pyrophosphatase LpxH	Cell wall/membrane/envelope biogenesis
+	ID=Ga0078192_105005.8;conf=100.00;gc_cont=0.643;locus_tag=Ga0078192_1050053	1478	Alphaproteobacteria;Sphingomonadales;Erythrobacteraceae;Porphyrobacter	Ribosomal protein L22, KO:K02890 RP-L22, MRPL22, rplV large subunit ribosomal protein L22	Translation, ribosomal structure and biogenesis
-	ID=Ga0078192_114155.5;conf=99.99;gc_cont=0.646;locus_tag=Ga0078192_1141552	1477	Alphaproteobacteria;Sphingomonadales;Erythrobacteraceae;Porphyrobacter;Porphyrobacter sp. AAP82	4-Hydroxy-3-methylbut-2-enyl diphosphate reductase IspH	Lipid transport and metabolism
+	ID=Ga0078192_100077.194;conf=99.99;gc_cont=0.611;locus_tag=Ga0078192_10007759	1475.5	Alphaproteobacteria;Sphingomonadales;Sphingomonadaceae;Blastomonas;Blastomonas sp. AAP53	NADH:ubiquinone oxidoreductase subunit 1 (chain H)	Energy production and conversion
-	ID=Ga0078192_106925.25;conf=100.00;gc_cont=0.679;locus_tag=Ga0078192_1069257	1475.5	Alphaproteobacteria;Sphingomonadales;Erythrobacteraceae;Porphyrobacter;Porphyrobacter sp. AAP82	Uncharacterized conserved protein - COG0316, COG0316 - Fe-S cluster assembly iron-binding protein IscA	Posttranslational modification, protein turnover, chaperones
-	ID=Ga0078192_107774.14;conf=99.99;gc_cont=0.686;locus_tag=Ga0078192_1077745	1472	Alphaproteobacteria;Sphingomonadales;Erythrobacteraceae;Porphyrobacter;Porphyrobacter sp. AAP82	Phosphopantothenoylcysteine synthetase/decarboxylase, KO:K13038 coaBC, dfp phosphopantothenoylcysteine decarboxylase / phosphopantothenate--cysteine ligase [EC:4.1.1.36 6.3.2.5]	Coenzyme transport and metabolism
-	ID=Ga0078192_112050.5;conf=99.99;gc_cont=0.652;locus_tag=Ga0078192_1120502	1472	Alphaproteobacteria;Sphingomonadales;Erythrobacteraceae;Porphyrobacter;Porphyrobacter sp. AAP82	Acyl-CoA synthetases (AMP-forming)/AMP-acid ligases II, EC:6.2.1.- - Ligases. Forming carbon-sulfur bonds. Acid--thiol ligases	Lipid transport and metabolism
+	ID=Ga0078192_100031.105;conf=100.00;gc_cont=0.641;locus_tag=Ga0078192_10003129	1471.5	Alphaproteobacteria;Sphingomonadales;Sphingomonadaceae;Blastomonas;Blastomonas sp. AAP53	hypothetical protein, COG1846 - DNA-binding transcriptional regulator, MarR family	Transcription
-	ID=Ga0078192_100031.403;conf=99.59;gc_cont=0.615;locus_tag=Ga0078192_100031114	1466	Alphaproteobacteria;Sphingomonadales;Sphingomonadaceae;Blastomonas;Blastomonas sp. AAP53	hypothetical protein	Function unknown
-	ID=Ga0078192_100119.93;conf=99.99;gc_cont=0.663;locus_tag=Ga0078192_10011927	1463	Alphaproteobacteria;Sphingomonadales;Sphingomonadaceae;Blastomonas;Blastomonas sp. AAP53	Type IIA topoisomerase (DNA gyrase/topo II, topoisomerase IV), A subunit, KO:K02469 gyrA DNA gyrase subunit A [EC:5.99.1.3]	Replication, recombination and repair
-	ID=Ga0078192_101493.20;conf=100.00;gc_cont=0.384;locus_tag=Ga0078192_1014936	1463	Bacteroidetes;Cytophagia;Cytophagales;Cytophagaceae;Dyadobacter;Dyadobacter alkalitolerans	hypothetical protein	Function unknown
-	ID=Ga0078192_106853.20;conf=99.92;gc_cont=0.668;locus_tag=Ga0078192_1068536	1461.5	Alphaproteobacteria;Sphingomonadales;Erythrobacteraceae;Porphyrobacter;Porphyrobacter sp. AAP82	Nicotinic acid mononucleotide adenylyltransferase	Coenzyme transport and metabolism
+	ID=Ga0078192_111035.5;conf=99.99;gc_cont=0.641;locus_tag=Ga0078192_1110352	1461	Alphaproteobacteria;Sphingomonadales;Erythrobacteraceae;Porphyrobacter;Porphyrobacter sp. AAP82	NADH:ubiquinone oxidoreductase subunit 4 (chain M)	Energy production and conversion
+	ID=Ga0078192_100063.170;conf=100.00;gc_cont=0.640;locus_tag=Ga0078192_10006348	1460.33	Alphaproteobacteria;Sphingomonadales;Sphingomonadaceae;Blastomonas;Blastomonas sp. AAP53	Ribosomal protein L3, KO:K02906 RP-L3, MRPL3, rplC large subunit ribosomal protein L3	Translation, ribosomal structure and biogenesis
+	ID=Ga0078192_109975.9;conf=100.00;gc_cont=0.616;locus_tag=Ga0078192_1099753	1460	Alphaproteobacteria;Sphingomonadales;Erythrobacteraceae;Porphyrobacter;Porphyrobacter sp. AAP82	Bacterial nucleoid DNA-binding protein, KO:K05788 ihfB, himD integration host factor subunit beta	Replication, recombination and repair
+	ID=Ga0078192_106879.19;conf=100.00;gc_cont=0.658;locus_tag=Ga0078192_1068796	1458.5	Alphaproteobacteria;Sphingomonadales;Erythrobacteraceae;Porphyrobacter;Porphyrobacter sp. AAP82	NADH:ubiquinone oxidoreductase 20 kD subunit and related Fe-S oxidoreductases	Energy production and conversion
+	ID=Ga0078192_100066.176;conf=99.99;gc_cont=0.634;locus_tag=Ga0078192_10006651	1458	Alphaproteobacteria;Sphingomonadales;Sphingomonadaceae;Blastomonas;Blastomonas sp. AAP53	hypothetical protein, COG5010 - Flp pilus assembly protein TadD, contains TPR repeats	Intracellular trafficking, secretion, and vesicular transport
-	ID=Ga0078192_100061.15;conf=88.82;gc_cont=0.607;locus_tag=Ga0078192_1000615	1457.5	Alphaproteobacteria;Sphingomonadales;Sphingomonadaceae	hypothetical protein	Function unknown
+	ID=Ga0078192_100543.42;conf=99.36;gc_cont=0.562;locus_tag=Ga0078192_10054312	1454.5	Alphaproteobacteria;Sphingomonadales;Sphingomonadaceae;Blastomonas;Blastomonas sp. AAP53	Transcriptional activator, adenine-specific DNA methyltransferase, COG4725 - N6-adenosine-specific RNA methylase IME4	Translation, ribosomal structure and biogenesis
+	ID=Ga0078192_107935.1;conf=99.99;gc_cont=0.659;locus_tag=Ga0078192_1079351	1449.5	Alphaproteobacteria;Sphingomonadales;Erythrobacteraceae;Porphyrobacter;Porphyrobacter sp. AAP82	Cation/multidrug efflux pump, COG0841 - Multidrug efflux pump subunit AcrB	Defense mechanisms
-	ID=Ga0078192_100004.346;conf=100.00;gc_cont=0.422;locus_tag=Ga0078192_100004100	1448	Bacteroidetes;Cytophagia;Cytophagales;Cytophagaceae;Dyadobacter	DNA-directed RNA polymerase specialized sigma subunit, sigma24 homolog	Transcription
+	ID=Ga0078192_100077.163;conf=100.00;gc_cont=0.635;locus_tag=Ga0078192_10007749	1440.33	Alphaproteobacteria;Sphingomonadales;Sphingomonadaceae;Blastomonas;Blastomonas sp. AAP53	NADH:ubiquinone oxidoreductase 20 kD subunit and related Fe-S oxidoreductases	Energy production and conversion
-	ID=Ga0078192_100058.276;conf=100.00;gc_cont=0.659;locus_tag=Ga0078192_10005874	1440	Alphaproteobacteria;Sphingomonadales;Sphingomonadaceae;Blastomonas;Blastomonas sp. AAP53	Predicted hydrolases or acyltransferases (alpha/beta hydrolase superfamily) - COG0596, COG0596 - Pimeloyl-ACP methyl ester carboxylesterase	Coenzyme transport and metabolism
-	ID=Ga0078192_100026.93;conf=100.00;gc_cont=0.644;locus_tag=Ga0078192_10002627	1438	Alphaproteobacteria;Sphingomonadales;Sphingomonadaceae;Blastomonas;Blastomonas sp. AAP53	hypothetical protein	Function unknown
+	ID=Ga0078192_100063.189;conf=100.00;gc_cont=0.631;locus_tag=Ga0078192_10006354	1436.5	Alphaproteobacteria;Sphingomonadales;Sphingomonadaceae;Blastomonas;Blastomonas sp. AAP53	Ribosomal protein S3, KO:K02982 RP-S3, rpsC small subunit ribosomal protein S3	Translation, ribosomal structure and biogenesis
+	ID=Ga0078192_100016.96;conf=99.99;gc_cont=0.626;locus_tag=Ga0078192_10001627	1435.5	Alphaproteobacteria;Sphingomonadales;Sphingomonadaceae;Blastomonas;Blastomonas sp. AAP53	Outer membrane receptor proteins, mostly Fe transport, pfam00593 - TonB_dep_Rec	Inorganic ion transport and metabolism
+	ID=Ga0078192_100677.63;conf=99.99;gc_cont=0.647;locus_tag=Ga0078192_10067718	1434	Alphaproteobacteria;Sphingomonadales;Sphingomonadaceae;Blastomonas;Blastomonas sp. AAP53	Isoleucyl-tRNA synthetase, KO:K01870 IARS, ileS isoleucyl-tRNA synthetase [EC:6.1.1.5]	Translation, ribosomal structure and biogenesis
-	ID=Ga0078192_100004.534;conf=99.99;gc_cont=0.457;locus_tag=Ga0078192_100004153	1433.5	Bacteroidetes;Cytophagia;Cytophagales;Cytophagaceae;Dyadobacter	Preprotein translocase subunit SecA (ATPase, RNA helicase)	Intracellular trafficking, secretion, and vesicular transport
+	ID=Ga0078192_100058.322;conf=99.99;gc_cont=0.628;locus_tag=Ga0078192_10005885	1430.5	Alphaproteobacteria;Sphingomonadales;Sphingomonadaceae;Blastomonas;Blastomonas sp. AAP53	Anti-anti-sigma regulatory factor (antagonist of anti-sigma factor), KO:K06378 spoIIAA stage II sporulation protein AA (anti-sigma F factor antagonist)	Signal transduction mechanisms
-	ID=Ga0078192_100111.124;conf=99.13;gc_cont=0.615;locus_tag=Ga0078192_10011133	1430	Alphaproteobacteria;Sphingomonadales;Sphingomonadaceae	Site-specific DNA methylase, KO:K00558 DNMT1, dcm DNA (cytosine-5)-methyltransferase 1 [EC:2.1.1.37]	Replication, recombination and repair
+	ID=Ga0078192_101038.17;conf=100.00;gc_cont=0.607;locus_tag=Ga0078192_1010385	1428	Alphaproteobacteria;Sphingomonadales;Sphingomonadaceae;Blastomonas;Blastomonas sp. AAP53	Predicted thioesterase - COG0824, EC:3.1.2. Acyl-CoA thioesterase FadM	Lipid transport and metabolism
-	ID=Ga0078192_101038.64;conf=100.00;gc_cont=0.622;locus_tag=Ga0078192_10103818	1425	Alphaproteobacteria;Sphingomonadales;Sphingomonadaceae;Blastomonas;Blastomonas sp. AAP53	Ribulose-5-phosphate 4-epimerase and related epimerases and aldolases, pfam00596 - Aldolase_II	Carbohydrate transport and metabolism
-	ID=Ga0078192_100195.106;conf=99.99;gc_cont=0.613;locus_tag=Ga0078192_10019530	1423.5	Alphaproteobacteria;Sphingomonadales;Sphingomonadaceae;Blastomonas;Blastomonas sp. AAP53	Cytochrome b subunit of the bc complex, KO:K00412 CYTB, petB ubiquinol-cytochrome c reductase cytochrome b subunit	Energy production and conversion
-	ID=Ga0078192_100069.79;conf=100.00;gc_cont=0.458;locus_tag=Ga0078192_10006923	1423	Bacteroidetes;Cytophagia;Cytophagales;Cytophagaceae;Dyadobacter	Coproporphyrinogen III oxidase and related Fe-S oxidoreductases, KO:K02495 hemN, hemZ oxygen-independent coproporphyrinogen III oxidase [EC:1.3.99.22]	Coenzyme transport and metabolism
+	ID=Ga0078192_100063.220;conf=100.00;gc_cont=0.605;locus_tag=Ga0078192_10006363	1422.11	Alphaproteobacteria;Sphingomonadales;Sphingomonadaceae;Blastomonas;Blastomonas sp. AAP53	Ribosomal protein L6P/L9E, KO:K02933 RP-L6, MRPL6, rplF large subunit ribosomal protein L6	Translation, ribosomal structure and biogenesis
+	ID=Ga0078192_116396.1;conf=99.99;gc_cont=0.638;locus_tag=Ga0078192_1163961	1422	Alphaproteobacteria;Sphingomonadales;Erythrobacteraceae;Porphyrobacter;Porphyrobacter cryptus	hypothetical protein, COG1629 - Outer membrane receptor proteins, mostly Fe transport	Inorganic ion transport and metabolism
+	ID=Ga0078192_100373.11;conf=99.99;gc_cont=0.714;locus_tag=Ga0078192_1003734	1421	Alphaproteobacteria;Caulobacterales;Caulobacteraceae	hypothetical protein	Function unknown
-	ID=Ga0078192_100134.97;conf=100.00;gc_cont=0.641;locus_tag=Ga0078192_10013428	1420	Alphaproteobacteria;Sphingomonadales;Sphingomonadaceae;Blastomonas;Blastomonas sp. AAP53	cAMP-binding proteins - catabolite gene activator and regulatory subunit of cAMP-dependent protein kinases, COG0664 - cAMP-binding domain of CRP or a regulatory subunit of cAMP-dependent protein kinases	Signal transduction mechanisms
+	ID=Ga0078192_100067.206;locus_tag=Ga0078192_10006756	1413.25	Alphaproteobacteria;Rhizobiales	hypothetical protein	Function unknown
-	ID=Ga0078192_111727.1;conf=100.00;gc_cont=0.668;locus_tag=Ga0078192_1117271	1412.33	Bacteria;Proteobacteria;Alphaproteobacteria;Sphingomonadales;Erythrobacteraceae;Porphyrobacter;Porphyrobacter sp. AAP82	Pseudouridine synthase, COG0130 - tRNA U55 pseudouridine synthase TruB, may also work on U342 of tmRNA	Translation, ribosomal structure and biogenesis
+	ID=Ga0078192_100587.12;conf=99.99;gc_cont=0.609;locus_tag=Ga0078192_1005874	1411	Alphaproteobacteria;Sphingomonadales;Sphingomonadaceae;Blastomonas;Blastomonas sp. AAP53	Outer membrane receptor for ferrienterochelin and colicins, COG1629 - Outer membrane receptor proteins, mostly Fe transport, pfam00593 - TonB_dep_Rec	Inorganic ion transport and metabolism
-	ID=Ga0078192_100114.68;conf=100.00;gc_cont=0.434;locus_tag=Ga0078192_10011421	1410	Bacteroidetes;Cytophagia;Cytophagales;Cytophagaceae;Dyadobacter	Outer membrane protein and related peptidoglycan-associated (lipo)proteins, OmpA and related peptidoglycan-associated (lipo)proteins	Cell wall/membrane/envelope biogenesis
-	ID=Ga0078192_105810.8;conf=99.99;gc_cont=0.624;locus_tag=Ga0078192_1058103	1410	Alphaproteobacteria;Sphingomonadales;Sphingomonadaceae;Blastomonas;Blastomonas sp. AAP53	Cytochrome P450	Secondary metabolites biosynthesis, transport and catabolism
-	ID=Ga0078192_100110.204;conf=100.00;gc_cont=0.647;locus_tag=Ga0078192_10011059	1409.5	Alphaproteobacteria;Sphingomonadales;Sphingomonadaceae;Blastomonas;Blastomonas sp. AAP53	Phosphotransferase system mannitol/fructose-specific IIA domain (Ntr-type)	Carbohydrate transport and metabolism
-	ID=Ga0078192_100162.190;conf=100.00;gc_cont=0.659;locus_tag=Ga0078192_10016253	1409	Alphaproteobacteria;Sphingomonadales;Sphingomonadaceae;Blastomonas;Blastomonas sp. AAP53	Cytochrome c2	Energy production and conversion
-	ID=Ga0078192_115016.1;conf=99.99;gc_cont=0.651;locus_tag=Ga0078192_1150161	1406.83	Alphaproteobacteria;Sphingomonadales;Erythrobacteraceae;Porphyrobacter;Porphyrobacter sp. AAP82	Phage shock protein A (IM30), suppresses sigma54-dependent transcription	Signal transduction mechanisms /Transcription
+	ID=Ga0078192_114441.5;conf=99.99;gc_cont=0.673;locus_tag=Ga0078192_1144412	1406	Alphaproteobacteria;Sphingomonadales;Erythrobacteraceae;Porphyrobacter;Porphyrobacter sp. AAP82	Outer membrane protein	Cell wall/membrane/envelope biogenesis
+	ID=Ga0078192_105005.5;conf=99.99;gc_cont=0.591;locus_tag=Ga0078192_1050052	1404.5	Alphaproteobacteria;Sphingomonadales;Erythrobacteraceae;Porphyrobacter	Ribosomal protein S19, KO:K02965 RP-S19, rpsS small subunit ribosomal protein S19	Translation, ribosomal structure and biogenesis
+	ID=Ga0078192_100016.16;conf=99.99;gc_cont=0.666;locus_tag=Ga0078192_1000165	1404	Alphaproteobacteria;Sphingomonadales;Sphingomonadaceae;Blastomonas;Blastomonas sp. AAP53	3-deoxy-D-arabino-heptulosonate 7-phosphate (DAHP) synthase	Amino acid transport and metabolism
-	ID=Ga0078192_106372.20;conf=100.00;gc_cont=0.677;locus_tag=Ga0078192_1063726	1402.5	Alphaproteobacteria;Sphingomonadales;Erythrobacteraceae;Porphyrobacter;Porphyrobacter sp. AAP82	hypothetical protein, COG2956 - Lipopolysaccharide biosynthesis regulator YciM, contains six TPR domains and a predicted metal-binding C-terminal domain	Cell wall/membrane/envelope biogenesis
+	ID=Ga0078192_105458.22;conf=100.00;gc_cont=0.620;locus_tag=Ga0078192_1054587	1395	Alphaproteobacteria;Sphingomonadales;Erythrobacteraceae;Porphyrobacter;Porphyrobacter sp. AAP82	hypothetical protein	Function unknown
+	ID=Ga0078192_111890.1;conf=100.00;gc_cont=0.659;locus_tag=Ga0078192_1118901	1392.67	Alphaproteobacteria;Sphingomonadales;Erythrobacteraceae;Porphyrobacter;Porphyrobacter sp. AAP82	Putative arginyl-tRNA:protein arginylyltransferase	Posttranslational modification, protein turnover, chaperones
+	ID=Ga0078192_100077.166;conf=100.00;gc_cont=0.645;locus_tag=Ga0078192_10007750	1391.5	Alphaproteobacteria;Sphingomonadales;Sphingomonadaceae;Blastomonas;Blastomonas sp. AAP53	NADH:ubiquinone oxidoreductase 27 kD subunit	Energy production and conversion
+	ID=Ga0078192_100413.198;conf=100.00;gc_cont=0.667;locus_tag=Ga0078192_10041354	1391	Alphaproteobacteria;Sphingomonadales;Sphingomonadaceae;Blastomonas;Blastomonas sp. AAP53	hypothetical protein	Function unknown
+	ID=Ga0078192_101061.70;conf=100.00;gc_cont=0.658;locus_tag=Ga0078192_10106121	1389	Alphaproteobacteria;Sphingomonadales;Sphingomonadaceae;Blastomonas;Blastomonas sp. AAP53	1-deoxy-D-xylulose 5-phosphate reductoisomerase	Lipid transport and metabolism
+	ID=Ga0078192_102094.27;conf=99.99;gc_cont=0.648;locus_tag=Ga0078192_1020949	1388.5	Alphaproteobacteria;Sphingomonadales;Sphingomonadaceae;Blastomonas;Blastomonas sp. AAP53	Polyribonucleotide nucleotidyltransferase (polynucleotide phosphorylase), KO:K00962 pnp, PNPT1 polyribonucleotide nucleotidyltransferase [EC:2.7.7.8]	Translation, ribosomal structure and biogenesis
-	ID=Ga0078192_100019.446;conf=100.00;gc_cont=0.608;locus_tag=Ga0078192_100019125	1382.5	Alphaproteobacteria;Sphingomonadales;Sphingomonadaceae;Blastomonas;Blastomonas sp. AAP53	Uncharacterized protein conserved in bacteria, pfam04386 - SspB	Function unknown
-	ID=Ga0078192_106925.29;conf=100.00;gc_cont=0.650;locus_tag=Ga0078192_1069258	1381	Alphaproteobacteria;Sphingomonadales;Erythrobacteraceae;Porphyrobacter;Porphyrobacter sp. AAP82	Predicted signal-transduction protein containing cAMP-binding and CBS domains, COG2905 - Signal-transduction protein containing cAMP-binding, CBS, and nucleotidyltransferase domains	Signal transduction mechanisms
-	ID=Ga0078192_100031.344;conf=99.99;gc_cont=0.627;locus_tag=Ga0078192_10003197	1379	Alphaproteobacteria;Sphingomonadales;Sphingomonadaceae;Blastomonas;Blastomonas sp. AAP53	Dioxygenases related to 2-nitropropane dioxygenase	General function prediction only
+	ID=Ga0078192_120221.3;locus_tag=Ga0078192_1202212	1379	uncultured	hypothetical protein	Function unknown
+	ID=Ga0078192_113475.8;conf=98.04;gc_cont=0.526;locus_tag=Ga0078192_1134754	1376	uncultured	hypothetical protein	Function unknown
+	ID=Ga0078192_106557.16;conf=99.99;gc_cont=0.682;locus_tag=Ga0078192_1065575	1375.33	Alphaproteobacteria;Sphingomonadales;Erythrobacteraceae;Porphyrobacter;Porphyrobacter sp. AAP82	Predicted integral membrane sensor domain - COG3447, COG3447 - Integral membrane sensor domain MASE1	Signal transduction mechanisms
-	ID=Ga0078192_100789.63;conf=100.00;gc_cont=0.626;locus_tag=Ga0078192_10078918	1374	Alphaproteobacteria;Sphingomonadales;Sphingomonadaceae;Blastomonas;Blastomonas sp. AAP53	Ribosomal protein S13, KO:K02952 RP-S13, rpsM small subunit ribosomal protein S13	Translation, ribosomal structure and biogenesis
+	ID=Ga0078192_113952.1;conf=99.99;gc_cont=0.667;locus_tag=Ga0078192_1139521	1370	Alphaproteobacteria;Sphingomonadales;Erythrobacteraceae;Porphyrobacter;Porphyrobacter sp. AAP82	Pyruvate/2-oxoglutarate dehydrogenase complex, dehydrogenase (E1) component, eukaryotic type, beta subunit	Energy production and conversion
-	ID=Ga0078192_112527.5;conf=99.99;gc_cont=0.605;locus_tag=Ga0078192_1125272	1369.5	Alphaproteobacteria;Sphingomonadales;Erythrobacteraceae;Porphyrobacter;Porphyrobacter sp. AAP82	Rubrerythrin, KO:K04035 E1.14.13.81, acsF, chlE magnesium-protoporphyrin IX monomethyl ester (oxidative) cyclase [EC:1.14.13.81]	Inorganic ion transport and metabolism
-	ID=Ga0078192_100016.496;conf=100.00;gc_cont=0.684;locus_tag=Ga0078192_100016137	1366	Alphaproteobacteria;Sphingomonadales;Sphingomonadaceae;Blastomonas;Blastomonas sp. AAP53	hypothetical protein	Function unknown
-	ID=Ga0078192_116048.8;conf=100.00;gc_cont=0.663;locus_tag=Ga0078192_1160483	1360.08	Alphaproteobacteria;Sphingomonadales;Erythrobacteraceae;Porphyrobacter;Porphyrobacter sp. AAP82	Surface lipoprotein, COG2853 - ABC-type transporter Mla maintaining outer membrane lipid asymmetry, lipoprotein component MlaA	Cell wall/membrane/envelope biogenesis
-	ID=Ga0078192_100058.130;conf=99.99;gc_cont=0.642;locus_tag=Ga0078192_10005835	1358.5	Alphaproteobacteria;Sphingomonadales;Sphingomonadaceae;Blastomonas;Blastomonas sp. AAP53	Glucose/sorbosone dehydrogenases, COG2133 - Glucose/arabinose dehydrogenase, beta-propeller fold	Carbohydrate transport and metabolism
-	ID=Ga0078192_101000.1;conf=99.99;gc_cont=0.663;locus_tag=Ga0078192_1010001	1357.83	Alphaproteobacteria;Sphingomonadales;Sphingomonadaceae;Blastomonas;Blastomonas sp. AAP53	Alanyl-tRNA synthetase	Translation, ribosomal structure and biogenesis
+	ID=Ga0078192_104508.26;conf=99.99;gc_cont=0.621;locus_tag=Ga0078192_1045089	1356	Alphaproteobacteria;Sphingomonadales;Erythrobacteraceae;Porphyrobacter	NADH:ubiquinone oxidoreductase subunit 1 (chain H)	Energy production and conversion
+	ID=Ga0078192_105100.27;conf=99.99;gc_cont=0.639;locus_tag=Ga0078192_1051009	1356	Alphaproteobacteria;Sphingomonadales;Erythrobacteraceae;Porphyrobacter;Porphyrobacter sp. AAP82	K+ transporter, KO:K03549 kup KUP system potassium uptake protein	Inorganic ion transport and metabolism
+	ID=Ga0078192_105902.5;conf=99.99;gc_cont=0.652;locus_tag=Ga0078192_1059022	1348	Alphaproteobacteria;Sphingomonadales;Erythrobacteraceae;Porphyrobacter;Porphyrobacter sp. AAP82	Putative Zn-dependent protease, pfam01435 - Peptidase_M48	General function prediction only
+	ID=Ga0078192_105005.38;conf=100.00;gc_cont=0.634;locus_tag=Ga0078192_10500512	1345.5	Alphaproteobacteria;Sphingomonadales;Erythrobacteraceae;Porphyrobacter	Ribosomal protein S8,KO:K02994 RP-S8, rpsH small subunit ribosomal protein S8	Translation, ribosomal structure and biogenesis
-	ID=Ga0078192_100058.173;conf=99.99;gc_cont=0.663;locus_tag=Ga0078192_10005846	1345	Alphaproteobacteria;Sphingomonadales;Sphingomonadaceae;Blastomonas;Blastomonas sp. AAP53	Phosphoserine aminotransferase	Amino acid transport and metabolism
-	ID=Ga0078192_112126.5;conf=100.00;gc_cont=0.663;locus_tag=Ga0078192_1121262	1341.5	Alphaproteobacteria;Sphingomonadales;Erythrobacteraceae;Porphyrobacter;Porphyrobacter sp. AAP82	Ribosomal protein S9, KO:K02996 RP-S9, MRPS9, rpsI small subunit ribosomal protein S9	Translation, ribosomal structure and biogenesis
-	ID=Ga0078192_100789.59;conf=100.00;gc_cont=0.641;locus_tag=Ga0078192_10078917	1341	Alphaproteobacteria;Sphingomonadales;Sphingomonadaceae;Blastomonas;Blastomonas sp. AAP53	Ribosomal protein S11, KO:K02948 RP-S11, MRPS11, rpsK small subunit ribosomal protein S11	Translation, ribosomal structure and biogenesis
-	ID=Ga0078192_101632.26;conf=92.24;gc_cont=0.588;locus_tag=Ga0078192_1016328	1340.5	uncultured	Ribosomal protein L32, KO:K02911 RP-L32, MRPL32, rpmF large subunit ribosomal protein L32	Translation, ribosomal structure and biogenesis
+	ID=Ga0078192_100031.108;conf=100.00;gc_cont=0.612;locus_tag=Ga0078192_10003130	1337	Alphaproteobacteria;Sphingomonadales;Sphingomonadaceae;Blastomonas;Blastomonas sp. AAP53	hypothetical protein, pfam13302 - Acetyltransf_3	Translation, ribosomal structure and biogenesis
-	ID=Ga0078192_100480.115;conf=99.99;gc_cont=0.618;locus_tag=Ga0078192_10048033	1336.5	Alphaproteobacteria;Sphingomonadales;Sphingomonadaceae;Blastomonas;Blastomonas sp. AAP53	Poly(3-hydroxyalkanoate) synthetase, EC:2.3.1.- - Transferases. Acyltransferases. Transferring groups other than amino-acyl groups	Lipid transport and metabolism
+	ID=Ga0078192_106094.9;conf=100.00;gc_cont=0.628;locus_tag=Ga0078192_1060943	1336.5	Alphaproteobacteria;Sphingomonadales;Erythrobacteraceae;Porphyrobacter;Porphyrobacter sp. AAP82	Geranylgeranyl pyrophosphate synthase, EC:2.5.1.90 - All-trans-octaprenyl-diphosphate synthase	Coenzyme transport and metabolism
+	ID=Ga0078192_100077.170;conf=99.99;gc_cont=0.625;locus_tag=Ga0078192_10007751	1336	Alphaproteobacteria;Sphingomonadales;Sphingomonadaceae;Blastomonas;Blastomonas sp. AAP53	NADH:ubiquinone oxidoreductase 49 kD subunit 7	Energy production and conversion
-	ID=Ga0078192_111120.9;conf=100.00;gc_cont=0.657;locus_tag=Ga0078192_1111203	1336	Alphaproteobacteria;Sphingomonadales;Erythrobacteraceae;Porphyrobacter;Porphyrobacter sp. AAP82	Protein of unknown function (DUF1153)	Function unknown
-	ID=Ga0078192_104077.1;conf=99.99;gc_cont=0.640;locus_tag=Ga0078192_1040771	1334.67	Alphaproteobacteria;Sphingomonadales;Sphingomonadaceae;Blastomonas;Blastomonas sp. AAP53	Ribonucleotide reductase, alpha subunit	Nucleotide transport and metabolism
-	ID=Ga0078192_100162.202;conf=100.00;gc_cont=0.671;locus_tag=Ga0078192_10016256	1334	Alphaproteobacteria;Sphingomonadales;Sphingomonadaceae;Blastomonas;Blastomonas sp. AAP53	Domain of unknown function (DUF3315),pfam11776 - RcnB	Function unknown
-	ID=Ga0078192_114904.1;conf=99.99;gc_cont=0.651;locus_tag=Ga0078192_1149041	1333.33	Alphaproteobacteria;Sphingomonadales;Erythrobacteraceae;Porphyrobacter;Porphyrobacter sp. AAP82	Outer membrane receptor proteins, mostly Fe transport, pfam00593 - TonB_dep_Rec	Inorganic ion transport and metabolism
+	ID=Ga0078192_105005.55;conf=100.00;gc_cont=0.655;locus_tag=Ga0078192_10500517	1333.14	Alphaproteobacteria;Sphingomonadales;Erythrobacteraceae;Porphyrobacter	Ribosomal protein L15, KO:K02876 RP-L15, MRPL15, rplO large subunit ribosomal protein L15	Translation, ribosomal structure and biogenesis
+	ID=Ga0078192_100071.172;conf=99.99;gc_cont=0.633;locus_tag=Ga0078192_10007149	1332.25	Alphaproteobacteria;Sphingomonadales;Sphingomonadaceae;Blastomonas;Blastomonas sp. AAP53	F0F1-type ATP synthase, beta subunit	Energy production and conversion
-	ID=Ga0078192_119421.1;conf=100.00;gc_cont=0.566;locus_tag=Ga0078192_1194211	1329.83	Alphaproteobacteria;Sphingomonadales;Erythrobacteraceae;Porphyrobacter;Porphyrobacter sp. AAP82	Predicted transcriptional regulator - COG4957	Transcription
-	ID=Ga0078192_105233.29;conf=100.00;gc_cont=0.553;locus_tag=Ga0078192_1052339	1329.5	Alphaproteobacteria;Sphingomonadales;Erythrobacteraceae	Uncharacterized protein involved in exopolysaccharide biosynthesis	Cell wall/membrane/envelope biogenesis
-	ID=Ga0078192_112264.5;conf=99.99;gc_cont=0.628;locus_tag=Ga0078192_1122642	1329	Alphaproteobacteria;Sphingomonadales;Erythrobacteraceae;Porphyrobacter;Porphyrobacter sp. HL-46	Dipeptide/tripeptide permease	Amino acid transport and metabolism
-	ID=Ga0078192_131603.1;conf=100.00;gc_cont=0.614;locus_tag=Ga0078192_1316031	1327.83	Alphaproteobacteria;Sphingomonadales;Erythrobacteraceae;Porphyrobacter;Porphyrobacter cryptus	Response regulator of the LytR/AlgR family	Transcription
+	ID=Ga0078192_100228.74;conf=100.00;gc_cont=0.607;locus_tag=Ga0078192_10022823	1327	Alphaproteobacteria;Sphingomonadales	Periplasmic protein involved in polysaccharide export, COG1596 - Periplasmic protein involved in polysaccharide export, contains SLBB domain of the beta-grasp fold	Cell wall/membrane/envelope biogenesis
-	ID=Ga0078192_100278.5;conf=99.68;gc_cont=0.635;locus_tag=Ga0078192_1002782	1327	Alphaproteobacteria;Sphingomonadales;Sphingomonadaceae;Blastomonas;Blastomonas sp. AAP53	hypothetical protein	Function unknown
-	ID=Ga0078192_100053.263;conf=100.00;gc_cont=0.638;locus_tag=Ga0078192_10005374	1325.33	Alphaproteobacteria;Sphingomonadales;Sphingomonadaceae;Blastomonas;Blastomonas sp. AAP53	hypothetical protein, Ankyrin repeat	Signal transduction mechanisms
-	ID=Ga0078192_100077.85;conf=99.99;gc_cont=0.658;locus_tag=Ga0078192_10007726	1321	Alphaproteobacteria;Sphingomonadales;Sphingomonadaceae;Blastomonas;Blastomonas sp. AAP53	Catalase (peroxidase I), COG0376 - Catalase (peroxidase I)	Inorganic ion transport and metabolism
+	ID=Ga0078192_100789.109;conf=100.00;gc_cont=0.647;locus_tag=Ga0078192_10078931	1320.5	Alphaproteobacteria;Sphingomonadales;Sphingomonadaceae;Blastomonas;Blastomonas sp. AAP53	Uncharacterized homolog of plant Iojap protein, pfam02410 - RsfS, KO:K09710 ybeB ribosome-associated protein	Translation, ribosomal structure and biogenesis
-	ID=Ga0078192_100901.24;conf=99.97;gc_cont=0.647;locus_tag=Ga0078192_1009017	1320.25	Alphaproteobacteria;Sphingomonadales;Sphingomonadaceae	Site-specific recombinases, DNA invertase Pin homologs	Replication, recombination and repair
+	ID=Ga0078192_100357.32;conf=98.33;gc_cont=0.579;locus_tag=Ga0078192_10035710	1317.5	Alphaproteobacteria;Caulobacterales;Caulobacteraceae;Caulobacter	Ribosomal protein L36	Translation, ribosomal structure and biogenesis
-	ID=Ga0078192_101075.95;conf=99.94;gc_cont=0.586;locus_tag=Ga0078192_10107525	1312	Alphaproteobacteria;Rhizobiales	Uncharacterized small protein	Function unknown
+	ID=Ga0078192_105005.20;conf=100.00;gc_cont=0.598;locus_tag=Ga0078192_1050057	1307.5	Alphaproteobacteria;Sphingomonadales;Erythrobacteraceae;Porphyrobacter	Ribosomal protein S17, KO:K02961 RP-S17, MRPS17, rpsQ small subunit ribosomal protein S17	Translation, ribosomal structure and biogenesis
+	ID=Ga0078192_111035.1;conf=99.99;gc_cont=0.637;locus_tag=Ga0078192_1110351	1304.83	Alphaproteobacteria;Sphingomonadales;Erythrobacteraceae;Porphyrobacter;Porphyrobacter sp. AAP82	NADH:ubiquinone oxidoreductase subunit 5 (chain L)/Multisubunit Na+/H+ antiporter, MnhA subunit	Energy production and conversion
+	ID=Ga0078192_100027.121;conf=100.00;gc_cont=0.440;locus_tag=Ga0078192_10002738	1304	Bacteroidetes;Cytophagia;Cytophagales;Cytophagaceae;Dyadobacter	Predicted membrane protein - COG3781, COG3781 - Predicted membrane chloride channel, bestrophin family	Inorganic ion transport and metabolism
+	ID=Ga0078192_102165.58;conf=99.98;gc_cont=0.611;locus_tag=Ga0078192_10216517	1304	Alphaproteobacteria;Sphingomonadales;Sphingomonadaceae;Blastomonas;Blastomonas sp. AAP53	PilZ domain	Biofilm / Secondary metabolites biosynthesis, transport and catabolism
+	ID=Ga0078192_100019.168;conf=99.99;gc_cont=0.657;locus_tag=Ga0078192_10001948	1303	Alphaproteobacteria;Sphingomonadales;Sphingomonadaceae;Blastomonas;Blastomonas sp. AAP53	Acyl-CoA synthetases (AMP-forming)/AMP-acid ligases II,	Lipid transport and metabolism
+	ID=Ga0078192_100069.26;conf=100.00;gc_cont=0.426;locus_tag=Ga0078192_1000699	1301	Bacteroidetes;Cytophagia;Cytophagales;Cytophagaceae;Dyadobacter	Outer membrane protein and related peptidoglycan-associated (lipo)proteins, pfam00691 - OmpA	Cell wall/membrane/envelope biogenesis
+	ID=Ga0078192_102819.32;conf=99.99;gc_cont=0.678;locus_tag=Ga0078192_1028199	1301	Alphaproteobacteria;Sphingomonadales;Erythrobacteraceae;Porphyrobacter;Porphyrobacter sp. AAP82	Xaa-Pro aminopeptidase, pfam00557 - Peptidase_M24	Amino acid transport and metabolism
+	ID=Ga0078192_100026.325;conf=100.00;gc_cont=0.649;locus_tag=Ga0078192_10002697	1300	Alphaproteobacteria;Sphingomonadales;Sphingomonadaceae;Blastomonas;Blastomonas sp. AAP53	Serine acetyltransferase, KO:K00640 cysE serine O-acetyltransferase [EC:2.3.1.30]	Amino acid transport and metabolism
-	ID=Ga0078192_100463.1;conf=99.99;gc_cont=0.657;locus_tag=Ga0078192_1004631	1296	Alphaproteobacteria;Sphingomonadales;Sphingomonadaceae;Blastomonas;Blastomonas sp. AAP53	Cell division GTPase, COG0206 - Cell division GTPase FtsZ	Cell cycle control, cell division, chromosome partitioning
-	ID=Ga0078192_110082.20;conf=100.00;gc_cont=0.615;locus_tag=Ga0078192_1100826	1295.5	Alphaproteobacteria;Sphingomonadales;Erythrobacteraceae;Porphyrobacter;Porphyrobacter sp. AAP82	Predicted membrane protein - COG2261, COG2261 - Uncharacterized membrane protein YeaQ/YmgE, transglycosylase-associated protein family	General function prediction only
-	ID=Ga0078192_100278.66;conf=99.41;gc_cont=0.443;locus_tag=Ga0078192_10027819	1289	Alphaproteobacteria;Sphingomonadales;Sphingomonadaceae;Blastomonas;Blastomonas sp. AAP53	hypothetical protein, pfam12770 - CHAT	Function unknown
-	ID=Ga0078192_100730.70;conf=100.00;gc_cont=0.674;locus_tag=Ga0078192_10073020	1289	Alphaproteobacteria;Caulobacterales;Caulobacteraceae;Caulobacter	Molecular chaperone, COG0071 - Molecular chaperone IbpA, HSP20 family	Posttranslational modification, protein turnover, chaperones
+	ID=Ga0078192_114361.5;conf=100.00;gc_cont=0.716;locus_tag=Ga0078192_1143612	1288	Alphaproteobacteria;Sphingomonadales;Erythrobacteraceae;Porphyrobacter	Rickettsia 17 kDa surface antigen, COG3133 - Outer membrane lipoprotein SlyB	Cell wall/membrane/envelope biogenesis
+	ID=Ga0078192_115677.1;conf=99.99;gc_cont=0.659;locus_tag=Ga0078192_1156771	1287.67	Alphaproteobacteria;Sphingomonadales;Erythrobacteraceae;Porphyrobacter;Porphyrobacter sp. AAP82	hypothetical protein	Function unknown
+	ID=Ga0078192_100063.210;conf=100.00;gc_cont=0.596;locus_tag=Ga0078192_10006360	1287.5	Alphaproteobacteria;Sphingomonadales;Sphingomonadaceae;Blastomonas;Blastomonas sp. AAP53	Ribosomal protein L5, KO:K02931 RP-L5, MRPL5, rplE large subunit ribosomal protein L5	Translation, ribosomal structure and biogenesis
-	ID=Ga0078192_118059.1;conf=99.99;gc_cont=0.664;locus_tag=Ga0078192_1180591	1285.58	Alphaproteobacteria;Sphingomonadales;Erythrobacteraceae;Porphyrobacter;Porphyrobacter sp. AAP82	Deoxyxylulose-5-phosphate synthase	Coenzyme transport and metabolism
-	ID=Ga0078192_100110.225;conf=100.00;gc_cont=0.635;locus_tag=Ga0078192_10011065	1285.5	Alphaproteobacteria;Sphingomonadales;Sphingomonadaceae;Blastomonas;Blastomonas sp. AAP53	Uncharacterized protein conserved in bacteria, COG1806 - Regulator of PEP synthase PpsR, kinase-PPPase family (combines ADP:protein kinase and phosphorylase activities)	Signal transduction mechanisms
+	ID=Ga0078192_100015.184;conf=97.94;gc_cont=0.366;locus_tag=Ga0078192_10001551	1283	Bacteroidetes;Cytophagia;Cytophagales;Cytophagaceae	hypothetical protein	Function unknown
+	ID=Ga0078192_100071.188;conf=99.99;gc_cont=0.631;locus_tag=Ga0078192_10007153	1282.33	Alphaproteobacteria;Sphingomonadales;Sphingomonadaceae;Blastomonas;Blastomonas sp. AAP53	Flp pilus assembly protein, ATPase CpaF, KO:K02283 cpaF, tadA pilus assembly protein CpaF	Extracellular structures / Intracellular trafficking, secretion, and vesicular transport
-	ID=Ga0078192_108486.5;conf=99.99;gc_cont=0.657;locus_tag=Ga0078192_1084862	1282	Alphaproteobacteria;Sphingomonadales;Sphingomonadaceae;Blastomonas;Blastomonas sp. AAP53	Xaa-Pro aminopeptidase, pfam00557 - Peptidase_M24	Amino acid transport and metabolism
+	ID=Ga0078192_100031.188;conf=99.95;gc_cont=0.649;locus_tag=Ga0078192_10003152	1281.5	Alphaproteobacteria;Sphingomonadales;Sphingomonadaceae;Blastomonas;Blastomonas sp. AAP53	Predicted transcriptional regulators - COG0640	Transcription
+	ID=Ga0078192_100077.235;conf=100.00;gc_cont=0.594;locus_tag=Ga0078192_10007772	1280.5	Alphaproteobacteria;Sphingomonadales;Sphingomonadaceae;Blastomonas;Blastomonas sp. AAP53	Hemerythrin HHE cation binding domain, pfam01814 - Hemerythrin	Defense mechanisms
-	ID=Ga0078192_106016.12;conf=99.99;gc_cont=0.682;locus_tag=Ga0078192_1060164	1280.5	Alphaproteobacteria;Sphingomonadales;Erythrobacteraceae;Porphyrobacter;Porphyrobacter sp. AAP82	Signal transduction histidine kinase, KO:K13587 cckA two-component system, cell cycle sensor histidine kinase and response regulator CckA [EC:2.7.13.3]	Signal transduction mechanisms
+	ID=Ga0078192_100019.1;conf=99.99;gc_cont=0.633;locus_tag=Ga0078192_1000191	1277	Alphaproteobacteria;Sphingomonadales;Sphingomonadaceae;Blastomonas;Blastomonas sp. AAP53	Molecular chaperone, KO:K04043 dnaK molecular chaperone DnaK	Posttranslational modification, protein turnover, chaperones
-	ID=Ga0078192_100123.136;conf=97.86;gc_cont=0.580;locus_tag=Ga0078192_10012336	1277	Alphaproteobacteria;Caulobacterales;Caulobacteraceae;Caulobacter	Uncharacterized small protein, pfam04325 - DUF465	Function unknown
-	ID=Ga0078192_102264.37;conf=99.99;gc_cont=0.452;locus_tag=Ga0078192_10226412	1277	Bacteroidetes;Cytophagia;Cytophagales;Cytophagaceae	DNA-directed RNA polymerase, beta' subunit/160 kD subunit, KO:K03046 rpoC DNA-directed RNA polymerase subunit beta' [EC:2.7.7.6]	Transcription
+	ID=Ga0078192_100026.157;conf=99.99;gc_cont=0.641;locus_tag=Ga0078192_10002646	1276	Alphaproteobacteria;Sphingomonadales;Sphingomonadaceae;Blastomonas;Blastomonas sp. AAP53	NADH dehydrogenase, FAD-containing subunit, COG1252 - NADH dehydrogenase, FAD-containing subunit	Energy production and conversion
-	ID=Ga0078192_100048.40;conf=100.00;gc_cont=0.472;locus_tag=Ga0078192_10004811	1274.5	Bacteroidetes;Cytophagia;Cytophagales;Cytophagaceae	hypothetical protein	Function unknown
+	ID=Ga0078192_100077.185;conf=100.00;gc_cont=0.645;locus_tag=Ga0078192_10007756	1274.5	Alphaproteobacteria;Sphingomonadales;Sphingomonadaceae;Blastomonas;Blastomonas sp. AAP53	hypothetical protein	Function unknown
-	ID=Ga0078192_102002.47;conf=100.00;gc_cont=0.597;locus_tag=Ga0078192_10200214	1274.5	Alphaproteobacteria;Sphingomonadales;Sphingomonadaceae;Blastomonas;Blastomonas sp. AAP53	Biopolymer transport protein, COG0848 - Biopolymer transport protein ExbD	Intracellular trafficking, secretion, and vesicular transport
-	ID=Ga0078192_112969.5;conf=100.00;gc_cont=0.689;locus_tag=Ga0078192_1129692	1274	Alphaproteobacteria;Sphingomonadales;Erythrobacteraceae;Porphyrobacter;Porphyrobacter sp. HL-46	Phytoene dehydrogenase and related proteins, EC:1.3.99.27 - 1-hydroxycarotenoid 3,4-desaturase	Secondary metabolites biosynthesis, transport and catabolism
-	ID=Ga0078192_105743.5;conf=100.00;gc_cont=0.597;locus_tag=Ga0078192_1057432	1271	Alphaproteobacteria;Sphingomonadales;Sphingomonadaceae;Novosphingobium	Predicted transcriptional regulator - COG4957	Transcription
-	ID=Ga0078192_101611.38;conf=99.99;gc_cont=0.676;locus_tag=Ga0078192_10161111	1269	Betaproteobacteria;Burkholderiales;Comamonadaceae;Variovorax;Variovorax paradoxus	Polyphosphate kinase	Inorganic ion transport and metabolism
+	ID=Ga0078192_117650.1;conf=100.00;gc_cont=0.632;locus_tag=Ga0078192_1176501	1266	uncultured	DNA-binding ferritin-like protein (oxidative damage protectant), KO:K04047 dps starvation-inducible DNA-binding protein	Inorganic ion transport and metabolism
+	ID=Ga0078192_107046.1;conf=99.99;gc_cont=0.683;locus_tag=Ga0078192_1070461	1262.5	Alphaproteobacteria;Sphingomonadales;Erythrobacteraceae;Porphyrobacter;Porphyrobacter sp. AAP82	hypothetical protein	Function unknown
+	ID=Ga0078192_114535.8;conf=100.00;gc_cont=0.642;locus_tag=Ga0078192_1145353	1260.67	Alphaproteobacteria;Sphingomonadales;Erythrobacteraceae;Porphyrobacter;Porphyrobacter sp. AAP82	hypothetical protein	Function unknown
-	ID=Ga0078192_100883.40;conf=100.00;gc_cont=0.658;locus_tag=Ga0078192_10088311	1259.5	Alphaproteobacteria;Caulobacterales;Caulobacteraceae;Caulobacter	hypothetical protein, COG4372 - Uncharacterized conserved protein, contains DUF3084 domain	Function unknown
-	ID=Ga0078192_105504.5;conf=100.00;gc_cont=0.650;locus_tag=Ga0078192_1055042	1257.5	Alphaproteobacteria;Sphingomonadales;Erythrobacteraceae;Porphyrobacter;Porphyrobacter sp. AAP82	Serine acetyltransferase, KO:K00640 cysE serine O-acetyltransferase [EC:2.3.1.30]	Amino acid transport and metabolism
+	ID=Ga0078192_100063.234;conf=100.00;gc_cont=0.643;locus_tag=Ga0078192_10006367	1254	Alphaproteobacteria;Sphingomonadales;Sphingomonadaceae;Blastomonas;Blastomonas sp. AAP53	Ribosomal protein L15, KO:K02876 RP-L15, MRPL15, rplO large subunit ribosomal protein L15	Translation, ribosomal structure and biogenesis
-	ID=Ga0078192_100982.65;conf=99.99;gc_cont=0.655;locus_tag=Ga0078192_10098220	1254	Alphaproteobacteria	Beta-glucanase/Beta-glucan synthetase, COG2273 - Beta-glucanase, GH16 family	Secondary metabolites biosynthesis, transport and catabolism
+	ID=Ga0078192_106615.29;conf=99.80;gc_cont=0.591;locus_tag=Ga0078192_1066158	1254	uncultured	Uncharacterized small protein, pfam04325 - DUF465	Function unknown
-	ID=Ga0078192_100495.101;conf=99.99;gc_cont=0.626;locus_tag=Ga0078192_10049530	1252	Alphaproteobacteria;Sphingomonadales;Sphingomonadaceae;Blastomonas;Blastomonas sp. AAP53	ATPase components of ABC transporters with duplicated ATPase domains	General function prediction only
+	ID=Ga0078192_100077.159;conf=100.00;gc_cont=0.571;locus_tag=Ga0078192_10007748	1247	Alphaproteobacteria;Sphingomonadales;Sphingomonadaceae;Blastomonas;Blastomonas sp. AAP53	NADH:ubiquinone oxidoreductase subunit 3 (chain A)	Energy production and conversion
+	ID=Ga0078192_107280.1;conf=99.99;gc_cont=0.643;locus_tag=Ga0078192_1072801	1244.33	Alphaproteobacteria;Sphingomonadales;Erythrobacteraceae;Porphyrobacter;Porphyrobacter sp. AAP82	NADH:ubiquinone oxidoreductase subunit 2 (chain N), KO:K00343 nuoN NADH-quinone oxidoreductase subunit N [EC:1.6.5.3]	Energy production and conversion
-	ID=Ga0078192_100110.16;conf=99.99;gc_cont=0.642;locus_tag=Ga0078192_1001105	1242.5	Alphaproteobacteria;Sphingomonadales;Sphingomonadaceae;Blastomonas;Blastomonas sp. AAP53	FKBP-type peptidyl-prolyl cis-trans isomerase (trigger factor),	Posttranslational modification, protein turnover, chaperones
-	ID=Ga0078192_100031.134;conf=100.00;gc_cont=0.610;locus_tag=Ga0078192_10003137	1238.33	Alphaproteobacteria;Sphingomonadales;Sphingomonadaceae;Blastomonas;Blastomonas sp. AAP53	Peroxiredoxin	Posttranslational modification, protein turnover, chaperones
-	ID=Ga0078192_104343.9;conf=99.99;gc_cont=0.660;locus_tag=Ga0078192_1043433	1237	Alphaproteobacteria;Caulobacterales;Caulobacteraceae;Caulobacter;Caulobacter sp.	Nucleoside phosphorylase, EC:3.2.2.4 - AMP nucleosidase	Nucleotide transport and metabolism
+	ID=Ga0078192_100164.109;locus_tag=Ga0078192_10016431	1236.58	Bacteroidetes;Cytophagia;Cytophagales;Cytophagaceae;Dyadobacter	hypothetical protein	Function unknown
-	ID=Ga0078192_108669.9;conf=99.99;gc_cont=0.614;locus_tag=Ga0078192_1086693	1235	Alphaproteobacteria;Sphingomonadales;Erythrobacteraceae;Porphyrobacter;Porphyrobacter sp. AAP82	Uncharacterized protein conserved in bacteria, COG3825 - Uncharacterized conserved protein, contains von Willebrand factor type A (vWA) domain	Function unknown
-	ID=Ga0078192_100967.49;conf=99.99;gc_cont=0.629;locus_tag=Ga0078192_10096714	1234	Alphaproteobacteria;Sphingomonadales;Sphingomonadaceae;Blastomonas;Blastomonas sp. AAP53	Acyl-CoA dehydrogenases	Lipid transport and metabolism
-	ID=Ga0078192_115854.5;conf=100.00;gc_cont=0.633;locus_tag=Ga0078192_1158542	1233.5	Alphaproteobacteria;Sphingomonadales;Erythrobacteraceae;Porphyrobacter;Porphyrobacter sp. AAP82	Phosphatidylserine/phosphatidylglycerophosphate/cardiolipin synthases and related enzymes, pfam13091 - PLDc_2	Lipid transport and metabolism
+	ID=Ga0078192_100063.203;conf=100.00;gc_cont=0.634;locus_tag=Ga0078192_10006358	1232.5	Alphaproteobacteria;Sphingomonadales;Sphingomonadaceae;Blastomonas;Blastomonas sp. AAP53	Ribosomal protein L14, KO:K02874 RP-L14, MRPL14, rplN large subunit ribosomal protein L14	Translation, ribosomal structure and biogenesis
+	ID=Ga0078192_100119.202;conf=99.99;gc_cont=0.653;locus_tag=Ga0078192_10011961	1231	Alphaproteobacteria;Sphingomonadales;Sphingomonadaceae;Blastomonas;Blastomonas sp. AAP53	DNA polymerase III, alpha subunit	Replication, recombination and repair
+	ID=Ga0078192_101543.2;conf=99.99;gc_cont=0.666;locus_tag=Ga0078192_1015432	1231	Alphaproteobacteria;Sphingomonadales;Sphingomonadaceae;Blastomonas;Blastomonas sp. AAP53	DNA primase (bacterial type)	Replication, recombination and repair
-	ID=Ga0078192_100495.27;conf=100.00;gc_cont=0.654;locus_tag=Ga0078192_1004959	1230.5	Alphaproteobacteria;Sphingomonadales;Sphingomonadaceae;Blastomonas;Blastomonas sp. AAP53	Heme/copper-type cytochrome/quinol oxidases, subunit 2, KO:K02275 coxB cytochrome c oxidase subunit II [EC:1.9.3.1]	Energy production and conversion
+	ID=Ga0078192_100123.219;conf=99.99;gc_cont=0.645;locus_tag=Ga0078192_10012358	1230.33	Alphaproteobacteria;Caulobacterales;Caulobacteraceae;Caulobacter	Chaperonin GroEL (HSP60 family), KO:K04077 groEL, HSPD1 chaperonin GroEL	Posttranslational modification, protein turnover, chaperones
-	ID=Ga0078192_100534.53;conf=99.99;gc_cont=0.690;locus_tag=Ga0078192_10053414	1229	Alphaproteobacteria;Sphingomonadales;Sphingomonadaceae;Blastomonas;Blastomonas sp. AAP53	Membrane proteins related to metalloendopeptidases, COG0739 - Murein DD-endopeptidase MepM and murein hydrolase activator NlpD, contain LysM domain	Cell wall/membrane/envelope biogenesis
-	ID=Ga0078192_101000.38;conf=99.99;gc_cont=0.647;locus_tag=Ga0078192_10100011	1229	Alphaproteobacteria;Sphingomonadales;Sphingomonadaceae;Blastomonas;Blastomonas sp. AAP53	NAD-dependent aldehyde dehydrogenases, COG1012 - Acyl-CoA reductase or other NAD-dependent aldehyde dehydrogenase	Energy production and conversion
-	ID=Ga0078192_100085.125;conf=100.00;gc_cont=0.656;locus_tag=Ga0078192_10008535	1228	Alphaproteobacteria;Caulobacterales;Caulobacteraceae;Caulobacter	Predicted membrane protein - COG3671, COG3671 - Uncharacterized membrane protein	Function unknown
-	ID=Ga0078192_100744.95;conf=100.00;gc_cont=0.591;locus_tag=Ga0078192_10074429	1224	Alphaproteobacteria;unclassified;unclassified;unclassified;alpha proteobacterium LLX12A	NAD-dependent aldehyde dehydrogenases, COG1012 - Acyl-CoA reductase or other NAD-dependent aldehyde dehydrogenase	Energy production and conversion
-	ID=Ga0078192_103855.43;conf=100.00;gc_cont=0.578;locus_tag=Ga0078192_10385513	1223.5	Alphaproteobacteria;Sphingomonadales;Erythrobacteraceae;Porphyrobacter	Ribosomal protein S15P/S13E, KO:K02956 RP-S15, MRPS15, rpsO small subunit ribosomal protein S15	Translation, ribosomal structure and biogenesis
+	ID=Ga0078192_100026.389;conf=99.99;gc_cont=0.622;locus_tag=Ga0078192_100026115	1223	Alphaproteobacteria;Sphingomonadales;Sphingomonadaceae;Blastomonas;Blastomonas sp. AAP53	Dehydrogenases (flavoproteins), KO:K00311 ETFDH electron-transferring-flavoprotein dehydrogenase [EC:1.5.5.1]	Energy production and conversion
+	ID=Ga0078192_100534.57;conf=99.99;gc_cont=0.694;locus_tag=Ga0078192_10053415	1222.5	Alphaproteobacteria;Sphingomonadales;Sphingomonadaceae;Blastomonas;Blastomonas sp. AAP53	Superfamily II RNA helicase, KO:K17675 SUPV3L1, SUV3 ATP-dependent RNA helicase SUPV3L1/SUV3 [EC:3.6.4.13]	Replication, recombination and repair
+	ID=Ga0078192_106094.16;conf=100.00;gc_cont=0.606;locus_tag=Ga0078192_1060945	1222.5	Alphaproteobacteria;Sphingomonadales;Erythrobacteraceae;Porphyrobacter;Porphyrobacter sp. AAP82	ETC complex I subunit conserved region	Energy production and conversion
+	ID=Ga0078192_100031.200;conf=100.00;gc_cont=0.637;locus_tag=Ga0078192_10003155	1221	Alphaproteobacteria;Sphingomonadales;Sphingomonadaceae;Blastomonas;Blastomonas sp. AAP53	hypothetical protein	Function unknown
+	ID=Ga0078192_100019.35;conf=100.00;gc_cont=0.635;locus_tag=Ga0078192_10001911	1220	Alphaproteobacteria;Sphingomonadales;Sphingomonadaceae;Blastomonas;Blastomonas sp. AAP53	Membrane proteins related to metalloendopeptidases, pfam01551 - Peptidase_M23	Cell wall/membrane/envelope biogenesis
-	ID=Ga0078192_107280.17;conf=99.99;gc_cont=0.666;locus_tag=Ga0078192_1072806	1216.5	Alphaproteobacteria;Sphingomonadales;Erythrobacteraceae;Porphyrobacter;Porphyrobacter sp. AAP82	hypothetical protein	Function unknown
-	ID=Ga0078192_101124.5;conf=99.99;gc_cont=0.641;locus_tag=Ga0078192_1011242	1214.5	Alphaproteobacteria;Sphingomonadales;Sphingomonadaceae;Blastomonas;Blastomonas sp. AAP53	2-oxoglutarate dehydrogenase complex, dehydrogenase (E1) component, and related enzymes	Energy production and conversion
+	ID=Ga0078192_106238.9;conf=99.99;gc_cont=0.663;locus_tag=Ga0078192_1062383	1214.5	Betaproteobacteria;Burkholderiales;Comamonadaceae;Variovorax;Variovorax sp. 770b2	ABC-type phosphate transport system, permease component, KO:K02037 pstC phosphate transport system permease protein	Inorganic ion transport and metabolism
+	ID=Ga0078192_100071.196;conf=99.99;gc_cont=0.680;locus_tag=Ga0078192_10007155	1214	Alphaproteobacteria;Sphingomonadales;Sphingomonadaceae;Blastomonas;Blastomonas sp. AAP53	Monoamine oxidase	Amino acid transport and metabolism
+	ID=Ga0078192_100063.313;conf=99.99;gc_cont=0.629;locus_tag=Ga0078192_10006389	1212.5	Alphaproteobacteria;Sphingomonadales;Sphingomonadaceae;Blastomonas;Blastomonas sp. AAP53	Preprotein translocase subunit SecA (ATPase, RNA helicase), KO:K03070 secA preprotein translocase subunit SecA	Intracellular trafficking, secretion, and vesicular transport
-	ID=Ga0078192_100058.229;conf=100.00;gc_cont=0.636;locus_tag=Ga0078192_10005861	1212	Alphaproteobacteria;Sphingomonadales;Sphingomonadaceae;Blastomonas;Blastomonas sp. AAP53	Sec-independent protein secretion pathway component TatC, COG0805 - Sec-independent protein secretion pathway component TatC	Intracellular trafficking, secretion, and vesicular transport
-	ID=Ga0078192_100620.58;conf=99.99;gc_cont=0.630;locus_tag=Ga0078192_10062017	1211	Alphaproteobacteria;Caulobacterales;Caulobacteraceae;Caulobacter	DNA-directed RNA polymerase, alpha subunit/40 kD subunit	Transcription
-	ID=Ga0078192_112504.9;conf=99.99;gc_cont=0.638;locus_tag=Ga0078192_1125043	1208	Alphaproteobacteria;Sphingomonadales;Erythrobacteraceae;Porphyrobacter	7-keto-8-aminopelargonate synthetase and related enzymes	Coenzyme transport and metabolism
+	ID=Ga0078192_114399.5;conf=100.00;gc_cont=0.667;locus_tag=Ga0078192_1143992	1207.83	Alphaproteobacteria;Sphingomonadales;Sphingomonadaceae	ABC-type transport system involved in cytochrome bd biosynthesis, fused ATPase and permease components	Energy production and conversion
+	ID=Ga0078192_100386.12;conf=100.00;gc_cont=0.665;locus_tag=Ga0078192_1003864	1203	Alphaproteobacteria;Sphingomonadales;Sphingomonadaceae	Uncharacterized protein conserved in bacteria, KO:K11719 lptC lipopolysaccharide export system protein LptC	Function unknown
-	ID=Ga0078192_103414.26;conf=100.00;gc_cont=0.615;locus_tag=Ga0078192_1034148	1201.5	Alphaproteobacteria;Sphingomonadales;Erythrobacteraceae;Porphyrobacter;Porphyrobacter sp. AAP82	F0F1-type ATP synthase, subunit a, KO:K02108 ATPF0A, atpB F-type H+-transporting ATPase subunit a	Energy production and conversion
-	ID=Ga0078192_112272.16;conf=100.00;gc_cont=0.625;locus_tag=Ga0078192_1122725	1201.5	Alphaproteobacteria;Sphingomonadales;Erythrobacteraceae;Porphyrobacter;Porphyrobacter sp. HL-46	hypothetical protein	Function unknown
+	ID=Ga0078192_104662.41;conf=100.00;gc_cont=0.634;locus_tag=Ga0078192_10466213	1198.67	Alphaproteobacteria;Sphingomonadales	Ribosomal protein L9, KO:K02939 RP-L9, MRPL9, rplI large subunit ribosomal protein L9	Translation, ribosomal structure and biogenesis
+	ID=Ga0078192_108984.1;conf=99.99;gc_cont=0.637;locus_tag=Ga0078192_1089841	1195	Alphaproteobacteria;Sphingomonadales	Outer membrane cobalamin receptor protein, COG4206	Coenzyme transport and metabolism
-	ID=Ga0078192_108125.13;conf=100.00;gc_cont=0.580;locus_tag=Ga0078192_1081254	1194.5	Alphaproteobacteria;Sphingomonadales;Sphingomonadaceae	Periplasmic protein involved in polysaccharide export, Periplasmic protein involved in polysaccharide export, contains SLBB domain of the beta-grasp fold	Cell wall/membrane/envelope biogenesis
+	ID=Ga0078192_106879.15;conf=100.00;gc_cont=0.605;locus_tag=Ga0078192_1068795	1191.5	Alphaproteobacteria;Sphingomonadales;Erythrobacteraceae;Porphyrobacter;Porphyrobacter sp. AAP82	NADH:ubiquinone oxidoreductase subunit 3 (chain A)	Energy production and conversion
-	ID=Ga0078192_113417.5;conf=99.99;gc_cont=0.648;locus_tag=Ga0078192_1134172	1191	Alphaproteobacteria;Sphingomonadales;Erythrobacteraceae;Porphyrobacter	4-hydroxyphenylpyruvate dioxygenase and related hemolysins	Amino acid transport and metabolism
+	ID=Ga0078192_106879.22;conf=100.00;gc_cont=0.657;locus_tag=Ga0078192_1068797	1189.5	Alphaproteobacteria;Sphingomonadales;Erythrobacteraceae;Porphyrobacter;Porphyrobacter sp. AAP82	hypothetical protein	Function unknown
+	ID=Ga0078192_100226.153;conf=100.00;gc_cont=0.637;locus_tag=Ga0078192_10022647	1189	Alphaproteobacteria;Sphingomonadales;Sphingomonadaceae	Flavodoxin reductases (ferredoxin-NADPH reductases) family 1	Energy production and conversion
-	ID=Ga0078192_100020.259;conf=99.99;gc_cont=0.469;locus_tag=Ga0078192_10002077	1187	Bacteroidetes;Cytophagia;Cytophagales;Cytophagaceae;Dyadobacter	Outer membrane receptor proteins, mostly Fe transport	Inorganic ion transport and metabolism
-	ID=Ga0078192_117962.5;conf=99.99;gc_cont=0.638;locus_tag=Ga0078192_1179622	1185.67	Alphaproteobacteria;Sphingomonadales;Erythrobacteraceae;Porphyrobacter	Molecular chaperone, COG0443 - Molecular chaperone DnaK (HSP70)	Posttranslational modification, protein turnover, chaperones
+	ID=Ga0078192_100014.97;conf=99.99;gc_cont=0.458;locus_tag=Ga0078192_10001431	1181.5	Bacteroidetes;Cytophagia;Cytophagales;Cytophagaceae;Dyadobacter	Outer membrane cobalamin receptor protein	Coenzyme transport and metabolism
-	ID=Ga0078192_100359.86;conf=100.00;gc_cont=0.576;locus_tag=Ga0078192_10035925	1179	Alphaproteobacteria;Sphingomonadales;Sphingomonadaceae;Blastomonas;Blastomonas sp. AAP53	Uncharacterized host factor I protein, COG1923 - sRNA-binding regulator protein Hfq	Signal transduction mechanisms
+	ID=Ga0078192_115967.5;conf=100.00;gc_cont=0.602;locus_tag=Ga0078192_1159672	1177	Alphaproteobacteria;Sphingomonadales;Erythrobacteraceae;Porphyrobacter;Porphyrobacter sp. AAP82	hypothetical protein	Function unknown
-	ID=Ga0078192_113293.5;conf=100.00;gc_cont=0.576;locus_tag=Ga0078192_1132932	1176.5	Alphaproteobacteria;Sphingomonadales;Erythrobacteraceae;Porphyrobacter	Ribosomal protein L23, KO:K02892 RP-L23, MRPL23, rplW large subunit ribosomal protein L23	Translation, ribosomal structure and biogenesis
+	ID=Ga0078192_105005.17;conf=99.98;gc_cont=0.638;locus_tag=Ga0078192_1050056	1175.5	Alphaproteobacteria;Sphingomonadales;Erythrobacteraceae;Porphyrobacter	Ribosomal protein L29, KO:K02904 RP-L29, rpmC large subunit ribosomal protein L29	Translation, ribosomal structure and biogenesis
-	ID=Ga0078192_109268.1;conf=99.99;gc_cont=0.640;locus_tag=Ga0078192_1092681	1173.67	Alphaproteobacteria;Sphingomonadales;Erythrobacteraceae;Porphyrobacter;Porphyrobacter sp. AAP82	Aerobic-type carbon monoxide dehydrogenase, large subunit CoxL/CutL homologs, COG1529 - CO or xanthine dehydrogenase, Mo-binding subunit	Energy production and conversion
-	ID=Ga0078192_100289.129;conf=100.00;gc_cont=0.664;locus_tag=Ga0078192_10028936	1173.5	Alphaproteobacteria;Sphingomonadales;Sphingomonadaceae;Blastomonas;Blastomonas sp. AAP53	Uncharacterized protein conserved in bacteria, Uncharacterized conserved protein, contains LysM and FecR domains	General function prediction only
+	ID=Ga0078192_104379.10;conf=99.20;gc_cont=0.651;locus_tag=Ga0078192_1043794	1173.5	Alphaproteobacteria;Sphingomonadales;Sphingomonadaceae;Blastomonas;Blastomonas sp. AAP53	hypothetical protein	Function unknown
+	ID=Ga0078192_100019.46;conf=99.99;gc_cont=0.632;locus_tag=Ga0078192_10001914	1172	Alphaproteobacteria;Sphingomonadales;Sphingomonadaceae;Blastomonas;Blastomonas sp. AAP53	NAD-dependent aldehyde dehydrogenases, COG1012 - Acyl-CoA reductase or other NAD-dependent aldehyde dehydrogenase	Energy production and conversion
-	ID=Ga0078192_100581.20;conf=100.00;gc_cont=0.457;locus_tag=Ga0078192_1005817	1170.5	Bacteroidetes;Cytophagia;Cytophagales;Cytophagaceae;Dyadobacter	Periplasmic protein TonB, links inner and outer membranes	Cell wall/membrane/envelope biogenesis
-	ID=Ga0078192_101543.15;conf=99.99;gc_cont=0.672;locus_tag=Ga0078192_1015436	1170	Alphaproteobacteria;Sphingomonadales;Sphingomonadaceae;Blastomonas;Blastomonas sp. AAP53	PAS fold, COG3829 - Transcriptional regulator containing PAS, AAA-type ATPase, and DNA-binding Fis domains	Transcription
-	ID=Ga0078192_100066.9;conf=100.00;gc_cont=0.596;locus_tag=Ga0078192_1000663	1168.5	Alphaproteobacteria;Sphingomonadales;Sphingomonadaceae;Blastomonas;Blastomonas sp. AAP53	hypothetical protein	Function unknown
-	ID=Ga0078192_100866.46;conf=99.99;gc_cont=0.592;locus_tag=Ga0078192_10086615	1167	Alphaproteobacteria;Sphingomonadales;Sphingomonadaceae;Sphingomonas	hypothetical protein, COG0489 - Chromosome partitioning ATPase, Mrp family, contains Fe-S cluster	Replication, recombination and repair
-	ID=Ga0078192_116990.1;conf=100.00;gc_cont=0.648;locus_tag=Ga0078192_1169901	1166.83	Alphaproteobacteria;Sphingomonadales;Erythrobacteraceae;Porphyrobacter	Hemolysins and related proteins containing CBS domains	General function prediction only
+	ID=Ga0078192_105005.28;conf=100.00;gc_cont=0.629;locus_tag=Ga0078192_1050059	1163	Alphaproteobacteria;Sphingomonadales;Erythrobacteraceae;Porphyrobacter	Ribosomal protein L24, KO:K02895 RP-L24, MRPL24, rplX large subunit ribosomal protein L24	Translation, ribosomal structure and biogenesis
+	ID=Ga0078192_105704.29;conf=100.00;gc_cont=0.676;locus_tag=Ga0078192_1057049	1163	Alphaproteobacteria;Sphingomonadales;Erythrobacteraceae;Porphyrobacter;Porphyrobacter sp. AAP82	hypothetical protein	Function unknown
+	ID=Ga0078192_112675.7;conf=100.00;gc_cont=0.642;locus_tag=Ga0078192_1126753	1163	Alphaproteobacteria;Sphingomonadales;Erythrobacteraceae;Porphyrobacter;Porphyrobacter sp. AAP82	Cytochrome oxidase assembly factor, pfam04442 - CtaG_Cox11	Energy production and conversion
-	ID=Ga0078192_100071.24;conf=100.00;gc_cont=0.563;locus_tag=Ga0078192_1000717	1162.5	Alphaproteobacteria;Sphingomonadales;Sphingomonadaceae;Blastomonas;Blastomonas sp. AAP53	hypothetical protein	Function unknown
+	ID=Ga0078192_100077.218;conf=100.00;gc_cont=0.628;locus_tag=Ga0078192_10007767	1162	Alphaproteobacteria;Sphingomonadales;Sphingomonadaceae;Blastomonas;Blastomonas sp. AAP53	Putative transcriptional regulator, homolog of Bvg accessory factor, COG1521 - Pantothenate kinase type III	Coenzyme transport and metabolism
-	ID=Ga0078192_100195.124;conf=100.00;gc_cont=0.661;locus_tag=Ga0078192_10019535	1162	Alphaproteobacteria;Sphingomonadales;Sphingomonadaceae;Blastomonas;Blastomonas sp. AAP53	Outer membrane protein and related peptidoglycan-associated (lipo)proteins,pfam00691 - OmpA	Cell wall/membrane/envelope biogenesis
-	ID=Ga0078192_100413.143;conf=100.00;gc_cont=0.577;locus_tag=Ga0078192_10041339	1160	Alphaproteobacteria;Sphingomonadales;Sphingomonadaceae;Blastomonas;Blastomonas sp. AAP53	Bacterioferritin (cytochrome b1), KO:K03594 bfr bacterioferritin [EC:1.16.3.1]	Inorganic ion transport and metabolism
+	ID=Ga0078192_111026.6;conf=100.00;gc_cont=0.618;locus_tag=Ga0078192_1110263	1160	Alphaproteobacteria;Sphingomonadales;Erythrobacteraceae;Porphyrobacter	DNA/RNA endonuclease G, NUC1	Nucleotide transport and metabolism
+	ID=Ga0078192_108074.5;conf=100.00;gc_cont=0.635;locus_tag=Ga0078192_1080742	1158	Alphaproteobacteria;Sphingomonadales;Erythrobacteraceae;Porphyrobacter;Porphyrobacter sp. AAP82	Transcription elongation factor, COG0782 - Transcription elongation factor, GreA/GreB family	Transcription
+	ID=Ga0078192_103541.8;conf=100.00;gc_cont=0.646;locus_tag=Ga0078192_1035413	1157.5	Alphaproteobacteria;Sphingomonadales;Sphingomonadaceae;Blastomonas;Blastomonas sp. AAP53	Uncharacterized protein conserved in bacteria, pfam07027 - DUF1318	Function unknown
-	ID=Ga0078192_109011.1;conf=99.99;gc_cont=0.644;locus_tag=Ga0078192_1090111	1157.5	Alphaproteobacteria;Sphingomonadales;Erythrobacteraceae;Porphyrobacter;Porphyrobacter sp. AAP82	Signal transduction histidine kinase involved in nitrogen fixation and metabolism regulation	Signal transduction mechanisms
+	ID=Ga0078192_100053.168;conf=99.99;gc_cont=0.629;locus_tag=Ga0078192_10005349	1155	Alphaproteobacteria;Sphingomonadales;Sphingomonadaceae;Blastomonas;Blastomonas sp. AAP53	Uncharacterized protein involved in tellurite resistance	Defense mechanisms
-	ID=Ga0078192_100127.169;conf=99.99;gc_cont=0.624;locus_tag=Ga0078192_10012749	1153	Alphaproteobacteria;Caulobacterales;Caulobacteraceae;Caulobacter	Outer membrane cobalamin receptor protein, COG3321 - Acyl transferase domain in polyketide synthase (PKS) enzymes	Inorganic ion transport and metabolism
	ID=Ga0078192_100195.49;conf=99.99;gc_cont=0.652;locus_tag=Ga0078192_10019514	1153	Alphaproteobacteria;Sphingomonadales;Sphingomonadaceae;Blastomonas;Blastomonas sp. AAP53	Glutamate synthase domain 2, KO:K00265 gltB glutamate synthase (NADPH/NADH) large chain [EC:1.4.1.13 1.4.1.14]	Amino acid transport and metabolism
-	ID=Ga0078192_100026.279;conf=100.00;gc_cont=0.667;locus_tag=Ga0078192_10002683	1152.5	Alphaproteobacteria;Sphingomonadales;Sphingomonadaceae;Blastomonas;Blastomonas sp. AAP53	Pyridoxal phosphate biosynthesis protein, COG1995 - 4-hydroxy-L-threonine phosphate dehydrogenase PdxA	Coenzyme transport and metabolism
-	ID=Ga0078192_100278.1;conf=99.99;gc_cont=0.661;locus_tag=Ga0078192_1002781	1152	Alphaproteobacteria;Sphingomonadales;Sphingomonadaceae;Blastomonas;Blastomonas sp. AAP53	hypothetical protein, Tetratricopeptide repeat	Function unknown
+	ID=Ga0078192_108441.9;conf=100.00;gc_cont=0.646;locus_tag=Ga0078192_1084413	1151.5	Alphaproteobacteria;Sphingomonadales;Sphingomonadaceae;Blastomonas;Blastomonas sp. AAP53	Geranylgeranyl pyrophosphate synthase, KO:K02523 ispB octaprenyl-diphosphate synthase [EC:2.5.1.90]	Coenzyme transport and metabolism
-	ID=Ga0078192_101124.20;conf=99.99;gc_cont=0.640;locus_tag=Ga0078192_1011246	1151.33	Alphaproteobacteria;Sphingomonadales;Sphingomonadaceae;Blastomonas;Blastomonas sp. AAP53	Malate/lactate dehydrogenases	Energy production and conversion
-	ID=Ga0078192_100413.79;conf=100.00;gc_cont=0.633;locus_tag=Ga0078192_10041322	1150	Alphaproteobacteria;Sphingomonadales;Sphingomonadaceae;Blastomonas;Blastomonas sp. AAP53	Phage shock protein A (IM30), suppresses sigma54-dependent transcription, KO:K03969 pspA phage shock protein A	Signal transduction mechanisms / Transcription
-	ID=Ga0078192_106661.20;conf=100.00;gc_cont=0.669;locus_tag=Ga0078192_1066616	1149	Alphaproteobacteria;Sphingomonadales;Erythrobacteraceae;Porphyrobacter;Porphyrobacter sp. AAP82	Small protein A (tmRNA-binding), COG2913 - Outer membrane protein assembly factor BamE, lipoprotein component of the BamABCDE complex	Cell wall/membrane/envelope biogenesis
-	ID=Ga0078192_120775.1;conf=99.99;gc_cont=0.630;locus_tag=Ga0078192_1207751	1148.75	Alphaproteobacteria;Sphingomonadales;Erythrobacteraceae;Porphyrobacter;Porphyrobacter sp. AAP82	DNA-directed RNA polymerase, beta' subunit/160 kD subunit, KO:K03046 rpoC DNA-directed RNA polymerase subunit beta' [EC:2.7.7.6]	Transcription
+	ID=Ga0078192_100243.160;conf=98.13;gc_cont=0.562;locus_tag=Ga0078192_10024345	1147.5	Alphaproteobacteria;Rhizobiales	Protein of unknown function (DUF3309)	Function unknown
-	ID=Ga0078192_116654.12;conf=100.00;gc_cont=0.663;locus_tag=Ga0078192_1166544	1146.67	Alphaproteobacteria;Sphingomonadales;Erythrobacteraceae;Porphyrobacter;Porphyrobacter cryptus	Proto-chlorophyllide reductase 57 kD subunit, KO:K11335 bchZ chlorophyllide a reductase subunit Z [EC:1.3.99.35]	Energy production and conversion
+	ID=Ga0078192_100077.212;conf=99.99;gc_cont=0.635;locus_tag=Ga0078192_10007765	1146.5	Alphaproteobacteria;Sphingomonadales;Sphingomonadaceae;Blastomonas;Blastomonas sp. AAP53	NADH:ubiquinone oxidoreductase subunit 2 (chain N)	Energy production and conversion
-	ID=Ga0078192_100007.83;conf=98.85;gc_cont=0.667;locus_tag=Ga0078192_10000723	1145.5	Alphaproteobacteria;Sphingomonadales;Sphingomonadaceae	hypothetical protein	Function unknown
-	ID=Ga0078192_100134.233;locus_tag=Ga0078192_10013465	1145	Alphaproteobacteria;Sphingomonadales;Sphingomonadaceae;Blastomonas;Blastomonas sp. AAP53	hypothetical protein	Function unknown
+	ID=Ga0078192_100053.227;conf=99.99;gc_cont=0.643;locus_tag=Ga0078192_10005365	1144	Alphaproteobacteria;Sphingomonadales;Sphingomonadaceae;Blastomonas;Blastomonas sp. AAP53	Acyl-CoA synthetases (AMP-forming)/AMP-acid ligases II	Lipid transport and metabolism
-	ID=Ga0078192_103414.30;conf=99.97;gc_cont=0.658;locus_tag=Ga0078192_1034149	1144	Alphaproteobacteria;Sphingomonadales;Erythrobacteraceae;Porphyrobacter;Porphyrobacter sp. AAP82	Uncharacterized protein conserved in bacteria, COG5336 - FoF1-type ATP synthase assembly protein I	Energy production and conversion
+	ID=Ga0078192_100906.42;conf=100.00;gc_cont=0.674;locus_tag=Ga0078192_10090611	1142	Alphaproteobacteria;Caulobacterales;Caulobacteraceae;Caulobacter	Ribosomal protein S20, KO:K02968 RP-S20, rpsT small subunit ribosomal protein S20	Translation, ribosomal structure and biogenesis
+	ID=Ga0078192_101539.1;conf=100.00;gc_cont=0.644;locus_tag=Ga0078192_1015391	1142	Alphaproteobacteria	hypothetical protein, COG3667 - Uncharacterized protein involved in copper resistance	Inorganic ion transport and metabolism
-	ID=Ga0078192_103855.39;conf=99.99;gc_cont=0.642;locus_tag=Ga0078192_10385512	1139	Alphaproteobacteria;Sphingomonadales;Erythrobacteraceae;Porphyrobacter	Polyribonucleotide nucleotidyltransferase (polynucleotide phosphorylase)	Translation, ribosomal structure and biogenesis
-	ID=Ga0078192_100495.21;conf=99.99;gc_cont=0.650;locus_tag=Ga0078192_1004957	1138.5	Alphaproteobacteria;Sphingomonadales;Sphingomonadaceae;Blastomonas;Blastomonas sp. AAP53	Polyprenyltransferase (cytochrome oxidase assembly factor), KO:K02301 cyoE protoheme IX farnesyltransferase [EC:2.5.1.-]	Coenzyme transport and metabolism
+	ID=Ga0078192_112305.1;conf=100.00;gc_cont=0.611;locus_tag=Ga0078192_1123051	1138.5	Alphaproteobacteria;Sphingomonadales;Erythrobacteraceae;Porphyrobacter;Porphyrobacter sp. AAP82	Translation elongation factors (GTPases), KO:K02355 fusA, GFM, EFG elongation factor G	Translation, ribosomal structure and biogenesis
+	ID=Ga0078192_114464.6;conf=100.00;gc_cont=0.603;locus_tag=Ga0078192_1144643	1136	uncultured	hypothetical protein	Function unknown
+	ID=Ga0078192_109644.5;conf=100.00;gc_cont=0.590;locus_tag=Ga0078192_1096442	1134.5	Alphaproteobacteria;Sphingomonadales;Sphingomonadaceae;Sandarakinorhabdus;Sandarakinorhabdus sp. AAP62	Predicted sugar phosphate isomerase involved in capsule formation - COG0794, EC:5.3.1.13 - Arabinose-5-phosphate isomerase	Carbohydrate transport and metabolism
+	ID=Ga0078192_100255.122;conf=64.91;gc_cont=0.613;locus_tag=Ga0078192_10025533	1133	Alphaproteobacteria;Caulobacterales;Caulobacteraceae;Caulobacter	hypothetical protein	Function unknown
+	ID=Ga0078192_120034.5;conf=99.99;gc_cont=0.654;locus_tag=Ga0078192_1200342	1132.5	Alphaproteobacteria;Sphingomonadales;Erythrobacteraceae;Porphyrobacter	Predicted UDP-glucose 6-dehydrogenase - COG1004	Cell wall/membrane/envelope biogenesis
+	ID=Ga0078192_100027.117;conf=99.97;gc_cont=0.414;locus_tag=Ga0078192_10002737	1132	Bacteroidetes;Cytophagia;Cytophagales;Cytophagaceae;Dyadobacter	hypothetical protein	Function unknown
-	ID=Ga0078192_105821.22;conf=99.99;gc_cont=0.605;locus_tag=Ga0078192_1058217	1131.5	Alphaproteobacteria;Sphingomonadales;Sphingomonadaceae;Blastomonas;Blastomonas sp. AAP53	Ribosomal protein L27	Translation, ribosomal structure and biogenesis
-	ID=Ga0078192_100278.68;conf=84.57;gc_cont=0.489;locus_tag=Ga0078192_10027820	1126.5	Alphaproteobacteria;Sphingomonadales;Sphingomonadaceae;Blastomonas;Blastomonas sp. AAP53	hypothetical protein	Function unknown
+	ID=Ga0078192_101061.38;conf=100.00;gc_cont=0.646;locus_tag=Ga0078192_10106111	1124.5	Alphaproteobacteria;Sphingomonadales;Sphingomonadaceae;Blastomonas;Blastomonas sp. AAP53	Phosphatidylserine decarboxylase, KO:K01613 psd, PISD phosphatidylserine decarboxylase [EC:4.1.1.65]	Lipid transport and metabolism
+	ID=Ga0078192_103045.13;conf=100.00;gc_cont=0.677;locus_tag=Ga0078192_1030454	1124	Alphaproteobacteria;Caulobacterales;Caulobacteraceae;Caulobacter	Outer membrane protein and related peptidoglycan-associated (lipo)proteins, pfam00691 - OmpA	Cell wall/membrane/envelope biogenesis
+	ID=Ga0078192_100110.43;conf=100.00;gc_cont=0.585;locus_tag=Ga0078192_10011013	1123	Alphaproteobacteria;Sphingomonadales;Sphingomonadaceae;Blastomonas;Blastomonas sp. AAP53	Predicted transcriptional regulator - COG4957, pfam05443 - ROS_MUCR	Transcription
-	ID=Ga0078192_100066.160;conf=100.00;gc_cont=0.604;locus_tag=Ga0078192_10006647	1122	Alphaproteobacteria;Sphingomonadales;Sphingomonadaceae;Blastomonas;Blastomonas sp. AAP53	Response regulators consisting of a CheY-like receiver domain and a winged-helix DNA-binding domain, COG0745 - DNA-binding response regulator, OmpR family, contains REC and winged-helix (wHTH) domain	Transcription
+	ID=Ga0078192_100534.98;conf=99.99;gc_cont=0.652;locus_tag=Ga0078192_10053426	1122	Alphaproteobacteria;Sphingomonadales;Sphingomonadaceae;Blastomonas;Blastomonas sp. AAP53	Sphingosine kinase and enzymes related to eukaryotic diacylglycerol kinase	Lipid transport and metabolism
+	ID=Ga0078192_100053.256;conf=100.00;gc_cont=0.646;locus_tag=Ga0078192_10005372	1121	Alphaproteobacteria;Sphingomonadales;Sphingomonadaceae;Blastomonas;Blastomonas sp. AAP53	Glutathione S-transferase	Posttranslational modification, protein turnover, chaperones
-	ID=Ga0078192_114292.5;conf=99.99;gc_cont=0.660;locus_tag=Ga0078192_1142922	1117.5	Alphaproteobacteria;Sphingomonadales;Erythrobacteraceae;Porphyrobacter	Predicted Fe-S-cluster redox enzyme - COG0820, COG0820 - Adenine C2-methylase RlmN of 23S rRNA A2503 and tRNA A37	Translation, ribosomal structure and biogenesis
-	ID=Ga0078192_101061.35;conf=99.99;gc_cont=0.614;locus_tag=Ga0078192_10106110	1117	Alphaproteobacteria;Sphingomonadales;Sphingomonadaceae;Blastomonas;Blastomonas sp. AAP53	Isocitrate dehydrogenases	Energy production and conversion
+	ID=Ga0078192_108369.9;conf=99.99;gc_cont=0.637;locus_tag=Ga0078192_1083693	1117	Alphaproteobacteria;Sphingomonadales;Erythrobacteraceae;Porphyrobacter	Glutamate dehydrogenase/leucine dehydrogenase	Amino acid transport and metabolism
+	ID=Ga0078192_100058.165;conf=100.00;gc_cont=0.639;locus_tag=Ga0078192_10005844	1115	Alphaproteobacteria;Sphingomonadales;Sphingomonadaceae;Blastomonas;Blastomonas sp. AAP53	PilZ domain, COG0179 - 2-keto-4-pentenoate hydratase/2-oxohepta-3-ene-1,7-dioic acid hydratase (catechol pathway)	Biofilm / Secondary metabolites biosynthesis, transport and catabolism
-	ID=Ga0078192_100061.257;conf=100.00;gc_cont=0.606;locus_tag=Ga0078192_10006180	1115	Alphaproteobacteria;Sphingomonadales;Sphingomonadaceae	hypothetical protein	Function unknown
+	ID=Ga0078192_100067.202;conf=100.00;gc_cont=0.649;locus_tag=Ga0078192_10006755	1115	Alphaproteobacteria;Rhizobiales	hypothetical protein, COG0745 - DNA-binding response regulator, OmpR family, contains REC and winged-helix (wHTH) domain	Transcription
-	ID=Ga0078192_100031.315;locus_tag=Ga0078192_10003188	1114	Alphaproteobacteria;Sphingomonadales;Sphingomonadaceae;Blastomonas;Blastomonas sp. AAP53	hypothetical protein	Function unknown
+	ID=Ga0078192_100003.54;conf=99.99;gc_cont=0.622;locus_tag=Ga0078192_10000319	1113.5	Alphaproteobacteria;Rhizobiales	hypothetical protein, COG1199 - Rad3-related DNA helicase	Replication, recombination and repair
-	ID=Ga0078192_114597.5;conf=99.99;gc_cont=0.657;locus_tag=Ga0078192_1145972	1113.33	Alphaproteobacteria;Sphingomonadales;Erythrobacteraceae;Porphyrobacter	Signal transduction protein containing GAF and PtsI domains	Signal transduction mechanisms
+	ID=Ga0078192_132213.2;conf=99.97;gc_cont=0.556;locus_tag=Ga0078192_1322132	1112.67	uncultured	hypothetical protein	Function unknown
+	ID=Ga0078192_110265.8;conf=99.99;gc_cont=0.653;locus_tag=Ga0078192_1102653	1112.5	Alphaproteobacteria;Sphingomonadales;Erythrobacteraceae;Porphyrobacter;Porphyrobacter sp. AAP82	Arabinose efflux permease, COG2814 - Predicted arabinose efflux permease, MFS family	Carbohydrate transport and metabolism
+	ID=Ga0078192_100111.30;conf=99.99;gc_cont=0.628;locus_tag=Ga0078192_1001119	1110.5	Alphaproteobacteria;Sphingomonadales;Sphingomonadaceae	TonB-dependent Receptor Plug Domain, COG1629 - Outer membrane receptor proteins, mostly Fe transport	Inorganic ion transport and metabolism
+	ID=Ga0078192_100534.94;conf=100.00;gc_cont=0.659;locus_tag=Ga0078192_10053425	1109	Alphaproteobacteria;Sphingomonadales;Sphingomonadaceae;Blastomonas;Blastomonas sp. AAP53	Uncharacterized protein conserved in bacteria, COG4704 - Uncharacterized conserved protein, DUF2141 family	Function unknown
+	ID=Ga0078192_109214.5;conf=100.00;gc_cont=0.647;locus_tag=Ga0078192_1092142	1109	Alphaproteobacteria;Sphingomonadales;Erythrobacteraceae;Porphyrobacter;Porphyrobacter sp. AAP82	Predicted permease - COG0628, COG0628 - Predicted PurR-regulated permease PerM	General function prediction only
-	ID=Ga0078192_100007.295;conf=100.00;gc_cont=0.615;locus_tag=Ga0078192_10000787	1108	Alphaproteobacteria;Sphingomonadales;Sphingomonadaceae	Transcriptional regulator, COG0583 - DNA-binding transcriptional regulator, LysR family	Transcription
-	ID=Ga0078192_108074.31;conf=100.00;gc_cont=0.681;locus_tag=Ga0078192_1080749	1108	Alphaproteobacteria;Sphingomonadales;Erythrobacteraceae;Porphyrobacter;Porphyrobacter sp. AAP82	hypothetical protein	Function unknown
-	ID=Ga0078192_105783.31;conf=100.00;gc_cont=0.653;locus_tag=Ga0078192_10578311	1107.5	Alphaproteobacteria;Sphingomonadales;Erythrobacteraceae;Porphyrobacter;Porphyrobacter sp. AAP82	Methionine aminopeptidase, pfam00557 - Peptidase_M24	Translation, ribosomal structure and biogenesis
+	ID=Ga0078192_107001.29;conf=100.00;gc_cont=0.667;locus_tag=Ga0078192_1070019	1107	Alphaproteobacteria;Sphingomonadales;Erythrobacteraceae;Porphyrobacter	hypothetical protein	Function unknown
+	ID=Ga0078192_114886.5;conf=100.00;gc_cont=0.665;locus_tag=Ga0078192_1148862	1106.17	Betaproteobacteria;Burkholderiales;Comamonadaceae;Variovorax	cAMP-binding proteins - catabolite gene activator and regulatory subunit of cAMP-dependent protein kinases, KO:K01420 fnr CRP/FNR family transcriptional regulator, anaerobic regulatory protein	Signal transduction mechanisms
+	ID=Ga0078192_113694.1;conf=100.00;gc_cont=0.665;locus_tag=Ga0078192_1136941	1101.5	Alphaproteobacteria;Sphingomonadales;Erythrobacteraceae;Porphyrobacter	Membrane proteins related to metalloendopeptidases, COG0739 - Murein DD-endopeptidase MepM and murein hydrolase activator NlpD, contain LysM domain	Cell wall/membrane/envelope biogenesis
-	ID=Ga0078192_112903.1;conf=99.99;gc_cont=0.683;locus_tag=Ga0078192_1129031	1099.67	Alphaproteobacteria;Sphingomonadales;Erythrobacteraceae;Porphyrobacter;Porphyrobacter sp. AAP82	ATPases of the AAA+ class, COG0464 - AAA+-type ATPase, SpoVK/Ycf46/Vps4 family	Cell cycle control, cell division, chromosome partitioning
-	ID=Ga0078192_116652.1;conf=99.99;gc_cont=0.677;locus_tag=Ga0078192_1166521	1098.67	Alphaproteobacteria;Sphingomonadales;Erythrobacteraceae;Porphyrobacter;Porphyrobacter sp. AAP82	Signal transduction histidine kinase	Signal transduction mechanisms
+	ID=Ga0078192_100228.67;conf=100.00;gc_cont=0.637;locus_tag=Ga0078192_10022821	1097.5	Alphaproteobacteria;Sphingomonadales	Transcription antiterminator, COG0250 - Transcription antitermination factor NusG	Transcription
+	ID=Ga0078192_100866.21;conf=99.99;gc_cont=0.652;locus_tag=Ga0078192_1008667	1095.5	Alphaproteobacteria;Sphingomonadales;Sphingomonadaceae;Sphingomonas	Type IV secretory pathway, VirB4 components, KO:K03199 virB4, lvhB4 type IV secretion system protein VirB4	Intracellular trafficking, secretion, and vesicular transport
-	ID=Ga0078192_103851.29;conf=100.00;gc_cont=0.544;locus_tag=Ga0078192_10385110	1093.5	Proteobacteria	hypothetical protein, COG0116 - 23S rRNA G2445 N2-methylase RlmL	Translation, ribosomal structure and biogenesis
-	ID=Ga0078192_111271.1;conf=99.99;gc_cont=0.640;locus_tag=Ga0078192_1112711	1093.17	Alphaproteobacteria;Sphingomonadales;Erythrobacteraceae;Porphyrobacter	NAD-dependent aldehyde dehydrogenases, COG1012 - Acyl-CoA reductase or other NAD-dependent aldehyde dehydrogenase	Energy production and conversion
+	ID=Ga0078192_100041.139;conf=100.00;gc_cont=0.667;locus_tag=Ga0078192_10004140	1092	Alphaproteobacteria;Sphingomonadales;Sphingomonadaceae;Blastomonas;Blastomonas sp. AAP53	ABC-type transport system involved in cytochrome c biogenesis, permease component	Posttranslational modification, protein turnover, chaperones
-	ID=Ga0078192_100744.58;conf=100.00;gc_cont=0.606;locus_tag=Ga0078192_10074419	1092	Alphaproteobacteria;unclassified;unclassified;unclassified;alpha proteobacterium LLX12A	Predicted acyl-CoA transferases/carnitine dehydratase - COG1804, COG1804 - Crotonobetainyl-CoA:carnitine CoA-transferase CaiB and related acyl-CoA transferases	Lipid transport and metabolism
-	ID=Ga0078192_100960.1;conf=94.34;gc_cont=0.765;locus_tag=Ga0078192_1009601	1092	Alphaproteobacteria;Sphingomonadales;Sphingomonadaceae;Blastomonas;Blastomonas sp. AAP53	hypothetical protein	Function unknown
+	ID=Ga0078192_100066.15;conf=99.91;gc_cont=0.631;locus_tag=Ga0078192_1000665	1091.5	Alphaproteobacteria;Sphingomonadales;Sphingomonadaceae;Blastomonas;Blastomonas sp. AAP53	hypothetical protein	Function unknown
-	ID=Ga0078192_101796.63;conf=100.00;gc_cont=0.687;locus_tag=Ga0078192_10179618	1088	Alphaproteobacteria;Caulobacterales;Caulobacteraceae;Caulobacter	hypothetical protein	Function unknown
+	ID=Ga0078192_100016.435;conf=100.00;gc_cont=0.677;locus_tag=Ga0078192_100016120	1087.83	Alphaproteobacteria;Sphingomonadales;Sphingomonadaceae;Blastomonas;Blastomonas sp. AAP53	Aerobic-type carbon monoxide dehydrogenase, small subunit CoxS/CutS homologs	Energy production and conversion
+	ID=Ga0078192_100119.59;conf=99.99;gc_cont=0.649;locus_tag=Ga0078192_10011917	1086.5	Alphaproteobacteria;Sphingomonadales;Sphingomonadaceae;Blastomonas;Blastomonas sp. AAP53	Pyruvate/2-oxoglutarate dehydrogenase complex, dehydrogenase (E1) component, eukaryotic type, beta subunit	Energy production and conversion
+	ID=Ga0078192_100162.160;conf=100.00;gc_cont=0.670;locus_tag=Ga0078192_10016244	1086	Alphaproteobacteria;Sphingomonadales;Sphingomonadaceae;Blastomonas;Blastomonas sp. AAP53	2-polyprenyl-3-methyl-5-hydroxy-6-metoxy-1,4-benzoquinol methylase, EC:2.1.1.11 - Magnesium protoporphyrin IX methyltransferase	Coenzyme transport and metabolism
+	ID=Ga0078192_100110.229;conf=99.99;gc_cont=0.637;locus_tag=Ga0078192_10011066	1083	Alphaproteobacteria;Sphingomonadales;Sphingomonadaceae;Blastomonas;Blastomonas sp. AAP53	Uroporphyrinogen-III decarboxylase,	Coenzyme transport and metabolism
+	ID=Ga0078192_100906.46;conf=99.99;gc_cont=0.691;locus_tag=Ga0078192_10090612	1083	Alphaproteobacteria;Caulobacterales;Caulobacteraceae;Caulobacter	ATPase involved in DNA replication initiation, COG0593 - Chromosomal replication initiation ATPase DnaA	Replication, recombination and repair
-	ID=Ga0078192_117162.5;conf=100.00;gc_cont=0.687;locus_tag=Ga0078192_1171622	1083	Alphaproteobacteria;Sphingomonadales;Erythrobacteraceae;Porphyrobacter;Porphyrobacter sp. AAP82	4-hydroxybenzoate polyprenyltransferase and related prenyltransferases	Coenzyme transport and metabolism
-	ID=Ga0078192_107985.5;conf=100.00;gc_cont=0.679;locus_tag=Ga0078192_1079852	1081.75	Alphaproteobacteria;Sphingomonadales;Sphingomonadaceae;Blastomonas;Blastomonas sp. AAP53	Mg-chelatase subunit ChlI	Coenzyme transport and metabolism
+	ID=Ga0078192_103762.5;conf=100.00;gc_cont=0.665;locus_tag=Ga0078192_1037622	1081	Alphaproteobacteria;Sphingomonadales;Sphingomonadaceae;Blastomonas;Blastomonas sp. AAP53	Uncharacterized conserved protein - COG2013, COG2013 - Uncharacterized conserved protein, AIM24 family	Function unknown
+	ID=Ga0078192_100173.84;conf=99.99;gc_cont=0.648;locus_tag=Ga0078192_10017325	1079.5	Alphaproteobacteria;Sphingomonadales;Sphingomonadaceae;Blastomonas;Blastomonas sp. AAP53	Predicted Zn-dependent peptidases - COG0612	General function prediction only
-	ID=Ga0078192_100587.104;conf=98.26;gc_cont=0.663;locus_tag=Ga0078192_10058729	1079	Alphaproteobacteria;Sphingomonadales;Sphingomonadaceae;Blastomonas;Blastomonas sp. AAP53	Protein of unknown function (DUF2442)	Function unknown
-	ID=Ga0078192_100110.25;conf=99.99;gc_cont=0.671;locus_tag=Ga0078192_1001108	1077.33	Alphaproteobacteria;Sphingomonadales;Sphingomonadaceae;Blastomonas;Blastomonas sp. AAP53	Predicted Zn-dependent peptidases - COG0612	General function prediction only
-	ID=Ga0078192_119172.1;conf=100.00;gc_cont=0.657;locus_tag=Ga0078192_1191721	1076	Alphaproteobacteria;Sphingomonadales;Erythrobacteraceae;Porphyrobacter;Porphyrobacter sp. AAP82	Pyruvate kinase	Carbohydrate transport and metabolism
-	ID=Ga0078192_120340.1;conf=100.00;gc_cont=0.634;locus_tag=Ga0078192_1203401	1075.33	Alphaproteobacteria;Sphingomonadales;Erythrobacteraceae;Porphyrobacter	NADH:ubiquinone oxidoreductase 49 kD subunit 7	Energy production and conversion
+	ID=Ga0078192_105038.15;conf=99.99;gc_cont=0.693;locus_tag=Ga0078192_1050385	1075	Betaproteobacteria;Burkholderiales;Comamonadaceae;Variovorax;Variovorax sp. CF313	Predicted phosphatase - COG3211, COG3211 - Secreted phosphatase, PhoX family	General function prediction only
+	ID=Ga0078192_100031.56;conf=100.00;gc_cont=0.616;locus_tag=Ga0078192_10003116	1074	Alphaproteobacteria;Sphingomonadales;Sphingomonadaceae;Blastomonas;Blastomonas sp. AAP53	Ribosomal protein S4 and related proteins	Translation, ribosomal structure and biogenesis
+	ID=Ga0078192_102812.54;conf=99.99;gc_cont=0.554;locus_tag=Ga0078192_10281215	1074	Alphaproteobacteria;Sphingomonadales;Sphingomonadaceae;Blastomonas;Blastomonas sp. AAP53	Ribosomal protein L33, KO:K02913 RP-L33, MRPL33, rpmG large subunit ribosomal protein L33	Translation, ribosomal structure and biogenesis
+	ID=Ga0078192_105615.21;conf=99.99;gc_cont=0.659;locus_tag=Ga0078192_1056156	1074	Alphaproteobacteria;Sphingomonadales;Erythrobacteraceae;Porphyrobacter	Phosphate/sulphate permeases, KO:K03306 TC.PIT inorganic phosphate transporter, PiT family	Inorganic ion transport and metabolism
-	ID=Ga0078192_100119.144;conf=100.00;gc_cont=0.656;locus_tag=Ga0078192_10011944	1073	Alphaproteobacteria;Sphingomonadales;Sphingomonadaceae;Blastomonas;Blastomonas sp. AAP53	SOS-response transcriptional repressors (RecA-mediated autopeptidases)	Signal transduction mechanisms
+	ID=Ga0078192_100003.34;conf=100.00;gc_cont=0.596;locus_tag=Ga0078192_10000312	1072.5	Alphaproteobacteria;Rhizobiales	ATP-dependent Lon protease, bacterial type	Carbohydrate transport and metabolism
+	ID=Ga0078192_105005.45;conf=99.96;gc_cont=0.678;locus_tag=Ga0078192_10500514	1072	Alphaproteobacteria;Sphingomonadales;Erythrobacteraceae;Porphyrobacter	Ribosomal protein L18, KO:K02881 RP-L18, MRPL18, rplR large subunit ribosomal protein L18	Translation, ribosomal structure and biogenesis
-	ID=Ga0078192_100519.123;conf=100.00;gc_cont=0.655;locus_tag=Ga0078192_10051934	1071.5	Alphaproteobacteria;Sphingomonadales;Sphingomonadaceae;Blastomonas;Blastomonas sp. AAP53	Uncharacterized protein conserved in bacteria, COG4649 - Uncharacterized protein	Function unknown
-	ID=Ga0078192_100008.587;conf=99.99;gc_cont=0.444;locus_tag=Ga0078192_100008168	1070	Bacteroidetes;Cytophagia;Cytophagales;Cytophagaceae;Dyadobacter	2-oxoglutarate dehydrogenase complex, dehydrogenase (E1) component, and related enzymes	Energy production and conversion
-	ID=Ga0078192_100589.11;conf=100.00;gc_cont=0.437;locus_tag=Ga0078192_1005894	1070	Bacteroidetes;Cytophagia;Cytophagales;Cytophagaceae	Sugar transferases involved in lipopolysaccharide synthesis, COG2148 - Sugar transferase involved in LPS biosynthesis (colanic, teichoic acid)	Cell wall/membrane/envelope biogenesis
+	ID=Ga0078192_104508.32;conf=100.00;gc_cont=0.630;locus_tag=Ga0078192_10450811	1070	Alphaproteobacteria;Sphingomonadales;Erythrobacteraceae;Porphyrobacter	Formate hydrogenlyase subunit 6/NADH:ubiquinone oxidoreductase 23 kD subunit (chain I)	Energy production and conversion
-	ID=Ga0078192_101741.15;conf=99.99;gc_cont=0.642;locus_tag=Ga0078192_1017415	1069.5	Alphaproteobacteria;Sphingomonadales;Sphingomonadaceae;Blastomonas;Blastomonas sp. AAP53	Inorganic pyrophosphatase, COG3808 - Na+ or H+-translocating membrane pyrophosphatase	Energy production and conversion
-	ID=Ga0078192_100026.96;conf=100.00;gc_cont=0.626;locus_tag=Ga0078192_10002628	1069	Alphaproteobacteria;Sphingomonadales;Sphingomonadaceae;Blastomonas;Blastomonas sp. AAP53	hypothetical protein	Function unknown
+	ID=Ga0078192_103698.19;conf=100.00;gc_cont=0.635;locus_tag=Ga0078192_1036986	1067.5	Alphaproteobacteria;Sphingomonadales;Erythrobacteraceae;Porphyrobacter	Uncharacterized conserved protein - COG1704, pfam04011 - LemA	Function unknown
+	ID=Ga0078192_108960.16;conf=99.99;gc_cont=0.632;locus_tag=Ga0078192_1089605	1067	Alphaproteobacteria;Sphingomonadales;Erythrobacteraceae;Porphyrobacter;Porphyrobacter sp. AAP82	Phosphoserine aminotransferase, KO:K00831 serC, PSAT1 phosphoserine aminotransferase [EC:2.6.1.52]	Amino acid transport and metabolism
-	ID=Ga0078192_114787.1;conf=99.99;gc_cont=0.630;locus_tag=Ga0078192_1147871	1066.17	Alphaproteobacteria;Sphingomonadales;Erythrobacteraceae;Porphyrobacter;Porphyrobacter sp. AAP82	FKBP-type peptidyl-prolyl cis-trans isomerase (trigger factor)	Posttranslational modification, protein turnover, chaperones
+	ID=Ga0078192_111444.9;conf=99.99;gc_cont=0.646;locus_tag=Ga0078192_1114443	1064.83	Alphaproteobacteria;Sphingomonadales;Erythrobacteraceae;Porphyrobacter;Porphyrobacter sp. AAP82	S-adenosylmethionine:diacylglycerol 3-amino-3-carboxypropyl transferase	Lipid transport and metabolism
+	ID=Ga0078192_100587.64;conf=99.99;gc_cont=0.655;locus_tag=Ga0078192_10058718	1064.17	Alphaproteobacteria;Sphingomonadales;Sphingomonadaceae;Blastomonas;Blastomonas sp. AAP53	Pyruvate kinase	Carbohydrate transport and metabolism
-	ID=Ga0078192_100134.44;conf=100.00;gc_cont=0.656;locus_tag=Ga0078192_10013413	1064	Alphaproteobacteria;Sphingomonadales;Sphingomonadaceae;Blastomonas;Blastomonas sp. AAP53	Amidases related to nicotinamidase	Coenzyme transport and metabolism
-	ID=Ga0078192_100007.287;conf=100.00;gc_cont=0.621;locus_tag=Ga0078192_10000785	1062	Alphaproteobacteria;Sphingomonadales;Sphingomonadaceae	Transcriptional regulator, COG1309 - DNA-binding transcriptional regulator, AcrR family	Transcription
-	ID=Ga0078192_107703.9;conf=100.00;gc_cont=0.676;locus_tag=Ga0078192_1077033	1061.5	Alphaproteobacteria;Sphingomonadales;Erythrobacteraceae;Porphyrobacter;Porphyrobacter sp. AAP82	hypothetical protein, COG1846 - DNA-binding transcriptional regulator, MarR family	Transcription
-	ID=Ga0078192_100744.89;conf=100.00;gc_cont=0.582;locus_tag=Ga0078192_10074427	1061	Alphaproteobacteria;unclassified;unclassified;unclassified;alpha proteobacterium LLX12A	Acyl-CoA synthetases (AMP-forming)/AMP-acid ligases II	Lipid transport and metabolism
-	ID=Ga0078192_112049.12;conf=100.00;gc_cont=0.646;locus_tag=Ga0078192_1120494	1060.5	Alphaproteobacteria;Sphingomonadales;Erythrobacteraceae;Porphyrobacter;Porphyrobacter sp. AAP82	Molecular chaperone GrpE	Posttranslational modification, protein turnover, chaperones
-	ID=Ga0078192_118659.1;conf=99.99;gc_cont=0.688;locus_tag=Ga0078192_1186591	1058.67	Alphaproteobacteria;Sphingomonadales;Erythrobacteraceae;Porphyrobacter;Porphyrobacter sp. AAP82	Cytosine/adenosine deaminases, COG0590 - tRNA(Arg) A34 adenosine deaminase TadA	Translation, ribosomal structure and biogenesis
+	ID=Ga0078192_110545.5;conf=99.99;gc_cont=0.635;locus_tag=Ga0078192_1105452	1057	Alphaproteobacteria;Sphingomonadales;Erythrobacteraceae;Porphyrobacter;Porphyrobacter sp. AAP82	Leucyl-tRNA synthetase	Translation, ribosomal structure and biogenesis
+	ID=Ga0078192_100077.188;conf=100.00;gc_cont=0.659;locus_tag=Ga0078192_10007757	1056.5	Alphaproteobacteria;Sphingomonadales;Sphingomonadaceae;Blastomonas;Blastomonas sp. AAP53	hypothetical protein	Function unknown
-	ID=Ga0078192_100031.428;conf=100.00;gc_cont=0.580;locus_tag=Ga0078192_100031121	1055.5	Alphaproteobacteria;Sphingomonadales;Sphingomonadaceae;Blastomonas;Blastomonas sp. AAP53	Glutaredoxin-related protein	Posttranslational modification, protein turnover, chaperones
+	ID=Ga0078192_116819.1;conf=99.99;gc_cont=0.676;locus_tag=Ga0078192_1168191	1054.5	Alphaproteobacteria;Sphingomonadales;Erythrobacteraceae;Porphyrobacter	Putative Zn-dependent protease, contains TPR repeats, pfam01435 - Peptidase_M48	General function prediction only
+	ID=Ga0078192_100071.82;conf=99.99;gc_cont=0.663;locus_tag=Ga0078192_10007123	1051	Alphaproteobacteria;Sphingomonadales;Sphingomonadaceae;Blastomonas;Blastomonas sp. AAP53	Acetyl-CoA acetyltransferase	Lipid transport and metabolism
-	ID=Ga0078192_110570.5;conf=100.00;gc_cont=0.590;locus_tag=Ga0078192_1105702	1050.67	Alphaproteobacteria;Sphingomonadales;Erythrobacteraceae;Porphyrobacter	Predicted membrane-associated Zn-dependent proteases 1, COG0750 - Membrane-associated protease RseP, regulator of RpoE activity	Transcription
+	ID=Ga0078192_100111.26;conf=99.99;gc_cont=0.679;locus_tag=Ga0078192_1001118	1049.5	Alphaproteobacteria;Sphingomonadales;Sphingomonadaceae	Beta-glucosidase-related glycosidases, KO:K05349 bglX beta-glucosidase [EC:3.2.1.21]	Carbohydrate transport and metabolism
-	ID=Ga0078192_100587.79;conf=95.48;gc_cont=0.571;locus_tag=Ga0078192_10058722	1048	Alphaproteobacteria;Sphingomonadales;Sphingomonadaceae;Blastomonas;Blastomonas sp. AAP53	Ribosomal protein L36	Translation, ribosomal structure and biogenesis
-	ID=Ga0078192_124307.1;conf=97.57;gc_cont=0.652;locus_tag=Ga0078192_1243071	1048	Alphaproteobacteria;Sphingomonadales;Erythrobacteraceae;Porphyrobacter;Porphyrobacter sp. AAP82	Transcriptional regulators, COG1846 - DNA-binding transcriptional regulator, MarR family	Transcription
-	ID=Ga0078192_102035.5;conf=100.00;gc_cont=0.665;locus_tag=Ga0078192_1020352	1046.5	Alphaproteobacteria;Caulobacterales;Caulobacteraceae;Caulobacter	Surface antigen, pfam05257 - CHAP	Cell wall/membrane/envelope biogenesis
+	ID=Ga0078192_100063.155;conf=100.00;gc_cont=0.628;locus_tag=Ga0078192_10006344	1043	Alphaproteobacteria;Sphingomonadales;Sphingomonadaceae;Blastomonas;Blastomonas sp. AAP53	Ribosomal protein S7, KO:K02992 RP-S7, MRPS7, rpsG small subunit ribosomal protein S7	Translation, ribosomal structure and biogenesis
-	ID=Ga0078192_108110.18;conf=100.00;gc_cont=0.609;locus_tag=Ga0078192_1081106	1043	Alphaproteobacteria;Sphingomonadales;Sphingomonadaceae;Sphingopyxis;Sphingopyxis sp. MC1	Integral membrane protein, interacts with FtsH	General function prediction only
-	ID=Ga0078192_111001.12;conf=99.99;gc_cont=0.673;locus_tag=Ga0078192_1110014	1043	Alphaproteobacteria;Sphingomonadales;Erythrobacteraceae;Porphyrobacter;Porphyrobacter sp. AAP82	Dehydrogenases (flavoproteins), KO:K10960 chlP, bchP geranylgeranyl reductase [EC:1.3.1.83]	Energy production and conversion
-	ID=Ga0078192_100228.98;conf=100.00;gc_cont=0.613;locus_tag=Ga0078192_10022830	1042.5	Alphaproteobacteria;Sphingomonadales	hypothetical protein, COG2227 - 2-polyprenyl-3-methyl-5-hydroxy-6-metoxy-1,4-benzoquinol methylase	Coenzyme transport and metabolism
+	ID=Ga0078192_100266.93;conf=99.99;gc_cont=0.439;locus_tag=Ga0078192_10026626	1040.5	Bacteroidetes;Cytophagia;Cytophagales;Cytophagaceae;Dyadobacter	ATPases with chaperone activity, ATP-binding subunit, COG0542 - ATP-dependent Clp protease ATP-binding subunit ClpA	Posttranslational modification, protein turnover, chaperones
-	ID=Ga0078192_103931.19;conf=99.99;gc_cont=0.656;locus_tag=Ga0078192_1039316	1040	Alphaproteobacteria;Sphingomonadales;Sphingomonadaceae;Blastomonas;Blastomonas sp. AAP53	Leucyl-tRNA synthetase	Translation, ribosomal structure and biogenesis
-	ID=Ga0078192_100413.147;conf=84.18;gc_cont=0.614;locus_tag=Ga0078192_10041340	1039	Alphaproteobacteria;Sphingomonadales;Sphingomonadaceae;Blastomonas;Blastomonas sp. AAP53	Bacterioferritin-associated ferredoxin, pfam04324 - Fer2_BFD	Inorganic ion transport and metabolism
-	ID=Ga0078192_100016.108;conf=100.00;gc_cont=0.663;locus_tag=Ga0078192_10001630	1038.5	Alphaproteobacteria;Sphingomonadales;Sphingomonadaceae;Blastomonas;Blastomonas sp. AAP53	Uncharacterized conserved protein - COG1704, KO:K03744 lemA LemA protein	Function unknown
-	ID=Ga0078192_111453.9;conf=100.00;gc_cont=0.613;locus_tag=Ga0078192_1114533	1036	Alphaproteobacteria;Sphingomonadales;Erythrobacteraceae;Porphyrobacter;Porphyrobacter sp. AAP82	Ribosomal protein L7/L12, KO:K02935 RP-L7, MRPL12, rplL large subunit ribosomal protein L7/L12	Translation, ribosomal structure and biogenesis
+	ID=Ga0078192_109249.9;conf=99.99;gc_cont=0.671;locus_tag=Ga0078192_1092493	1035.5	Alphaproteobacteria;Sphingomonadales;Erythrobacteraceae;Porphyrobacter	Hemolysin activation/secretion protein	Intracellular trafficking, secretion, and vesicular transport
+	ID=Ga0078192_100066.239;conf=100.00;gc_cont=0.682;locus_tag=Ga0078192_10006668	1035	Alphaproteobacteria;Sphingomonadales;Sphingomonadaceae;Blastomonas;Blastomonas sp. AAP53	Ribosomal protein S20, KO:K02968 RP-S20, rpsT small subunit ribosomal protein S20	Translation, ribosomal structure and biogenesis
+	ID=Ga0078192_100007.393;conf=99.99;gc_cont=0.674;locus_tag=Ga0078192_100007118	1034	Alphaproteobacteria;Sphingomonadales;Sphingomonadaceae	NAD-specific glutamate dehydrogenase	Amino acid transport and metabolism
+	ID=Ga0078192_101234.23;conf=99.99;gc_cont=0.647;locus_tag=Ga0078192_1012347	1034	Alphaproteobacteria;Caulobacterales;Caulobacteraceae;Caulobacter	Ribonucleases G and E	Translation, ribosomal structure and biogenesis
-	ID=Ga0078192_114145.1;conf=100.00;gc_cont=0.681;locus_tag=Ga0078192_1141451	1034	Alphaproteobacteria;Sphingomonadales;Sphingomonadaceae;Blastomonas;Blastomonas sp. AAP53	hypothetical protein, COG1512 - Uncharacterized membrane protein YgcG, contains a TPM-fold domain	Function unknown
-	ID=Ga0078192_100020.255;conf=100.00;gc_cont=0.452;locus_tag=Ga0078192_10002076	1033	Bacteroidetes;Cytophagia;Cytophagales;Cytophagaceae;Dyadobacter	IPT/TIG domain, COG4325 - Uncharacterized membrane protein	Function unknown
-	ID=Ga0078192_100847.11;conf=99.99;gc_cont=0.636;locus_tag=Ga0078192_1008474	1032.5	Betaproteobacteria;Burkholderiales;Comamonadaceae;Variovorax	ATP-dependent Zn proteases	Posttranslational modification, protein turnover, chaperones
-	ID=Ga0078192_100495.11;conf=100.00;gc_cont=0.602;locus_tag=Ga0078192_1004954	1032	Alphaproteobacteria;Sphingomonadales;Sphingomonadaceae;Blastomonas;Blastomonas sp. AAP53	Heme/copper-type cytochrome/quinol oxidase, subunit 3, KO:K02276 coxC cytochrome c oxidase subunit III [EC:1.9.3.1]	Energy production and conversion
-	ID=Ga0078192_101522.66;conf=100.00;gc_cont=0.631;locus_tag=Ga0078192_10152219	1032	Alphaproteobacteria;Sphingomonadales;Sphingomonadaceae;Blastomonas;Blastomonas sp. AAP53	hypothetical protein	Function unknown
-	ID=Ga0078192_100110.105;conf=76.53;gc_cont=0.704;locus_tag=Ga0078192_10011030	1031	Alphaproteobacteria;Sphingomonadales;Sphingomonadaceae;Blastomonas;Blastomonas sp. AAP53	Ribosomal protein L34, KO:K02914 RP-L34, MRPL34, rpmH large subunit ribosomal protein L34	Translation, ribosomal structure and biogenesis
-	ID=Ga0078192_100119.44;conf=100.00;gc_cont=0.648;locus_tag=Ga0078192_10011913	1031	Alphaproteobacteria;Sphingomonadales;Sphingomonadaceae;Blastomonas;Blastomonas sp. AAP53	hypothetical protein,	Function unknown
-	ID=Ga0078192_105833.3;conf=99.98;gc_cont=0.561;locus_tag=Ga0078192_1058332	1030	Alphaproteobacteria;Sphingomonadales;Sphingomonadaceae;Sphingomonas	hypothetical protein	Function unknown
-	ID=Ga0078192_105902.45;conf=100.00;gc_cont=0.630;locus_tag=Ga0078192_10590213	1029.33	Alphaproteobacteria;Sphingomonadales;Erythrobacteraceae;Porphyrobacter;Porphyrobacter sp. AAP82	Peroxiredoxin	Posttranslational modification, protein turnover, chaperones
-	ID=Ga0078192_103931.23;conf=100.00;gc_cont=0.680;locus_tag=Ga0078192_1039317	1029	Alphaproteobacteria;Sphingomonadales;Sphingomonadaceae;Blastomonas;Blastomonas sp. AAP53	Domain of unknown function (DUF3576)	Function unknown
-	ID=Ga0078192_113143.9;conf=100.00;gc_cont=0.656;locus_tag=Ga0078192_1131433	1029	Alphaproteobacteria;Sphingomonadales;Erythrobacteraceae;Porphyrobacter	Predicted P-loop-containing kinase - COG1660, COG1660 - RNase adaptor protein for sRNA GlmZ degradation, contains a P-loop ATPase domain	Signal transduction mechanisms
-	ID=Ga0078192_100519.108;conf=100.00;gc_cont=0.636;locus_tag=Ga0078192_10051930	1028.5	Alphaproteobacteria;Sphingomonadales;Sphingomonadaceae;Blastomonas;Blastomonas sp. AAP53	N-formylmethionyl-tRNA deformylase, COG0242 - Peptide deformylase	Translation, ribosomal structure and biogenesis
+	ID=Ga0078192_101184.5;conf=99.99;gc_cont=0.666;locus_tag=Ga0078192_1011842	1026.5	Alphaproteobacteria;Caulobacterales;Caulobacteraceae;Caulobacter	Parvulin-like peptidyl-prolyl isomerase	Posttranslational modification, protein turnover, chaperones
-	ID=Ga0078192_100867.82;conf=95.37;gc_cont=0.632;locus_tag=Ga0078192_10086725	1025	Alphaproteobacteria;Sphingomonadales;Sphingomonadaceae;Blastomonas;Blastomonas sp. AAP53	Outer membrane protein and related peptidoglycan-associated (lipo)proteins, pfam00691 - OmpA	Cell wall/membrane/envelope biogenesis
+	ID=Ga0078192_112675.10;conf=100.00;gc_cont=0.625;locus_tag=Ga0078192_1126754	1024.5	Alphaproteobacteria;Sphingomonadales;Erythrobacteraceae;Porphyrobacter;Porphyrobacter sp. AAP82	Heme/copper-type cytochrome/quinol oxidase, subunit 3, KO:K02276 coxC cytochrome c oxidase subunit III [EC:1.9.3.1]	Energy production and conversion
-	ID=Ga0078192_100162.106;conf=100.00;gc_cont=0.688;locus_tag=Ga0078192_10016229	1024	Alphaproteobacteria;Sphingomonadales;Sphingomonadaceae;Blastomonas;Blastomonas sp. AAP53	Phytoene dehydrogenase and related proteins	Secondary metabolites biosynthesis, transport and catabolism
-	ID=Ga0078192_100024.512;conf=99.99;gc_cont=0.634;locus_tag=Ga0078192_100024141	1023.03	Alphaproteobacteria;Rhizobiales	DNA-directed RNA polymerase, beta' subunit/160 kD subunit, KO:K03046 rpoC DNA-directed RNA polymerase subunit beta' [EC:2.7.7.6]	Transcription
+	ID=Ga0078192_100564.15;conf=99.99;gc_cont=0.652;locus_tag=Ga0078192_1005645	1022.5	Betaproteobacteria;Burkholderiales;Comamonadaceae;Variovorax	NADPH-dependent glutamate synthase beta chain and related oxidoreductases	Amino acid transport and metabolism
-	ID=Ga0078192_100071.251;conf=99.99;gc_cont=0.652;locus_tag=Ga0078192_10007171	1022	Alphaproteobacteria;Sphingomonadales;Sphingomonadaceae;Blastomonas;Blastomonas sp. AAP53	Signal transduction protein containing GAF and PtsI domains	Signal transduction mechanisms
-	ID=Ga0078192_109781.12;conf=100.00;gc_cont=0.638;locus_tag=Ga0078192_1097814	1022	Alphaproteobacteria;Sphingomonadales;Erythrobacteraceae;Porphyrobacter	Predicted thioesterase - COG0824, COG0824 - Acyl-CoA thioesterase FadM	Lipid transport and metabolism
-	ID=Ga0078192_116999.5;conf=100.00;gc_cont=0.632;locus_tag=Ga0078192_1169992	1022	Alphaproteobacteria;Sphingomonadales;Erythrobacteraceae;Porphyrobacter;Porphyrobacter sp. AAP82	Cytochrome c1, KO:K00413 CYC1, CYT1, petC ubiquinol-cytochrome c reductase cytochrome c1 subunit	Energy production and conversion
+	ID=Ga0078192_100019.240;conf=99.99;gc_cont=0.620;locus_tag=Ga0078192_10001968	1020.67	Alphaproteobacteria;Sphingomonadales;Sphingomonadaceae;Blastomonas;Blastomonas sp. AAP53	S-adenosylhomocysteine hydrolase, pfam05221 - AdoHcyase	Coenzyme transport and metabolism
-	ID=Ga0078192_100075.108;conf=98.90;gc_cont=0.417;locus_tag=Ga0078192_10007533	1020	Bacteroidetes;Cytophagia;Cytophagales;Cytophagaceae;Dyadobacter	hypothetical protein	Function unknown
+	ID=Ga0078192_100733.44;conf=100.00;gc_cont=0.662;locus_tag=Ga0078192_10073313	1019.5	Alphaproteobacteria;Sphingomonadales;Sphingomonadaceae;Blastomonas;Blastomonas sp. AAP53	Levansucrase/Invertase, COG1621 - Sucrose-6-phosphate hydrolase SacC, GH32 family	Carbohydrate transport and metabolism
+	ID=Ga0078192_104551.16;conf=99.99;gc_cont=0.636;locus_tag=Ga0078192_1045515	1019	uncultured	ATPases with chaperone activity, ATP-binding subunit	Posttranslational modification, protein turnover, chaperones
+	ID=Ga0078192_100043.261;conf=99.99;gc_cont=0.674;locus_tag=Ga0078192_10004377	1018.5	Alphaproteobacteria;Caulobacterales;Caulobacteraceae;Caulobacter	Dihydroxyacid dehydratase/phosphogluconate dehydratase	Amino acid transport and metabolism
-	ID=Ga0078192_120885.1;conf=100.00;gc_cont=0.655;locus_tag=Ga0078192_1208851	1015.33	Alphaproteobacteria;Sphingomonadales;Erythrobacteraceae;Porphyrobacter;Porphyrobacter sp. AAP82	Phenylalanine-4-hydroxylase, pfam00351 - Biopterin_H	Amino acid transport and metabolism
-	ID=Ga0078192_102077.29;conf=100.00;gc_cont=0.634;locus_tag=Ga0078192_1020778	1013	Betaproteobacteria;Burkholderiales;Comamonadaceae;Variovorax	Phasin protein	Intracellular trafficking, secretion, and vesicular transport
+	ID=Ga0078192_104185.35;conf=100.00;gc_cont=0.664;locus_tag=Ga0078192_10418510	1013	Alphaproteobacteria;Caulobacterales;Caulobacteraceae;Caulobacter	Predicted nucleic-acid-binding protein implicated in transcription termination - COG2740	Translation, ribosomal structure and biogenesis
-	ID=Ga0078192_104210.5;conf=100.00;gc_cont=0.706;locus_tag=Ga0078192_1042102	1012.5	Alphaproteobacteria;Sphingomonadales;Sphingomonadaceae;Blastomonas;Blastomonas sp. AAP53	Predicted nucleic-acid-binding protein implicated in transcription termination - COG2740, KO:K07742 ylxR uncharacterized protein	General function prediction only
+	ID=Ga0078192_100031.14;conf=100.00;gc_cont=0.619;locus_tag=Ga0078192_1000315	1011	Alphaproteobacteria;Sphingomonadales;Sphingomonadaceae;Blastomonas;Blastomonas sp. AAP53	Predicted metal-dependent hydrolase - COG3687	General function prediction only
-	ID=Ga0078192_100355.119;conf=100.00;gc_cont=0.474;locus_tag=Ga0078192_10035540	1011	Bacteroidetes;Cytophagia;Cytophagales;Cytophagaceae	Superfamily II DNA and RNA helicases	Replication, recombination and repair
-	ID=Ga0078192_118890.1;conf=99.95;gc_cont=0.622;locus_tag=Ga0078192_1188901	1010.33	uncultured	hypothetical protein	Function unknown
+	ID=Ga0078192_100043.48;conf=100.00;gc_cont=0.574;locus_tag=Ga0078192_10004316	1008.5	Alphaproteobacteria;Caulobacterales;Caulobacteraceae;Caulobacter	Biopolymer transport protein, KO:K03559 exbD biopolymer transport protein ExbD	Intracellular trafficking, secretion, and vesicular transport
+	ID=Ga0078192_119491.1;conf=99.99;gc_cont=0.674;locus_tag=Ga0078192_1194911	1005.33	Alphaproteobacteria;Sphingomonadales;Erythrobacteraceae;Porphyrobacter;Porphyrobacter sp. AAP82	Catalase (peroxidase I)	Inorganic ion transport and metabolism
+	ID=Ga0078192_112973.5;conf=99.99;gc_cont=0.633;locus_tag=Ga0078192_1129732	1005	Alphaproteobacteria;Sphingomonadales;Erythrobacteraceae;Porphyrobacter;Porphyrobacter sp. AAP82	Actin-like ATPase involved in cell morphogenesis, KO:K03569 mreB rod shape-determining protein MreB and related proteins	Cell cycle control, cell division, chromosome partitioning
+	ID=Ga0078192_100163.198;conf=100.00;gc_cont=0.653;locus_tag=Ga0078192_10016357	1002.5	Alphaproteobacteria;Sphingomonadales;Sphingomonadaceae;Blastomonas;Blastomonas sp. AAP53	hypothetical protein, COG3904 - Predicted periplasmic protein	Function unknown
-	ID=Ga0078192_118421.1;conf=100.00;gc_cont=0.615;locus_tag=Ga0078192_1184211	1000	Alphaproteobacteria;Sphingomonadales;Erythrobacteraceae;Porphyrobacter	hypothetical protein, COG4566 - Two-component response regulator, FixJ family, consists of REC and HTH domains	Transcription
+	ID=Ga0078192_100906.66;conf=99.99;gc_cont=0.639;locus_tag=Ga0078192_10090617	995.5	Alphaproteobacteria;Caulobacterales;Caulobacteraceae;Caulobacter	Molecular chaperone, COG0443 - Molecular chaperone DnaK (HSP70)	Posttranslational modification, protein turnover, chaperones
-	ID=Ga0078192_105748.19;conf=100.00;gc_cont=0.602;locus_tag=Ga0078192_1057486	994.667	Proteobacteria	hypothetical protein	Function unknown
+	ID=Ga0078192_100063.200;conf=100.00;gc_cont=0.574;locus_tag=Ga0078192_10006357	994.5	Alphaproteobacteria;Sphingomonadales;Sphingomonadaceae;Blastomonas;Blastomonas sp. AAP53	Ribosomal protein S17, KO:K02961 RP-S17, MRPS17, rpsQ small subunit ribosomal protein S17	Translation, ribosomal structure and biogenesis
+	ID=Ga0078192_102367.22;conf=100.00;gc_cont=0.638;locus_tag=Ga0078192_1023677	994	Alphaproteobacteria;Sphingomonadales;Sphingomonadaceae;Blastomonas;Blastomonas sp. AAP53	hypothetical protein	Function unknown
+	ID=Ga0078192_109888.12;conf=99.99;gc_cont=0.616;locus_tag=Ga0078192_1098884	993	Alphaproteobacteria;Sphingomonadales;Erythrobacteraceae;Porphyrobacter;Porphyrobacter sp. AAP82	Preprotein translocase subunit SecA (ATPase, RNA helicase), KO:K03070 secA preprotein translocase subunit SecA	Intracellular trafficking, secretion, and vesicular transport
+	ID=Ga0078192_109209.9;conf=99.99;gc_cont=0.667;locus_tag=Ga0078192_1092093	992.333	Alphaproteobacteria;Sphingomonadales;Erythrobacteraceae;Porphyrobacter;Porphyrobacter sp. AAP82	UTP:GlnB (protein PII) uridylyltransferase	Posttranslational modification, protein turnover, chaperones
-	ID=Ga0078192_100173.127;conf=99.99;gc_cont=0.565;locus_tag=Ga0078192_10017338	992	Alphaproteobacteria;Sphingomonadales;Sphingomonadaceae;Blastomonas;Blastomonas sp. AAP53	Uncharacterized conserved protein - COG3422	Function unknown
-	ID=Ga0078192_100119.134;conf=97.41;gc_cont=0.676;locus_tag=Ga0078192_10011940	991.5	Alphaproteobacteria;Sphingomonadales;Sphingomonadaceae;Blastomonas;Blastomonas sp. AAP53	hypothetical protein,	Function unknown
-	ID=Ga0078192_100071.20;conf=100.00;gc_cont=0.654;locus_tag=Ga0078192_1000716	990.5	Alphaproteobacteria;Sphingomonadales;Sphingomonadaceae;Blastomonas;Blastomonas sp. AAP53	Predicted hydrolases or acyltransferases (alpha/beta hydrolase superfamily) - COG0596, COG0596 - Pimeloyl-ACP methyl ester carboxylesterase	Coenzyme transport and metabolism
-	ID=Ga0078192_100042.326;conf=99.95;gc_cont=0.426;locus_tag=Ga0078192_100042100	990	Bacteroidetes;Cytophagia;Cytophagales;Cytophagaceae;Dyadobacter	hypothetical protein	Function unknown
-	ID=Ga0078192_116654.1;conf=100.00;gc_cont=0.612;locus_tag=Ga0078192_1166541	989.333	Alphaproteobacteria;Sphingomonadales;Erythrobacteraceae;Porphyrobacter;Porphyrobacter cryptus	Photosynthetic reaction centre protein, KO:K08928 pufL photosynthetic reaction center L subunit	Energy production and conversion
+	ID=Ga0078192_116142.1;conf=100.00;gc_cont=0.652;locus_tag=Ga0078192_1161421	984	Alphaproteobacteria	Outer membrane protein, COG1538 - Outer membrane protein TolC	Cell wall/membrane/envelope biogenesis
-	ID=Ga0078192_101000.5;conf=99.99;gc_cont=0.622;locus_tag=Ga0078192_1010002	983.833	Alphaproteobacteria;Sphingomonadales;Sphingomonadaceae;Blastomonas;Blastomonas sp. AAP53	RecA/RadA recombinase, KO:K03553 recA recombination protein RecA	Replication, recombination and repair
-	ID=Ga0078192_102833.41;conf=99.99;gc_cont=0.667;locus_tag=Ga0078192_10283313	982	Alphaproteobacteria;Sphingomonadales;Sphingomonadaceae;Blastomonas;Blastomonas sp. AAP53	Acetyl-CoA carboxylase alpha subunit	Lipid transport and metabolism
+	ID=Ga0078192_100289.5;conf=99.99;gc_cont=0.668;locus_tag=Ga0078192_1002892	981.5	Alphaproteobacteria;Sphingomonadales;Sphingomonadaceae;Blastomonas;Blastomonas sp. AAP53	Membrane protease, stomatin/prohibitin homologs, Hydrolases/peptidase	Posttranslational modification, protein turnover, chaperones
-	ID=Ga0078192_104523.8;conf=99.99;gc_cont=0.679;locus_tag=Ga0078192_1045233	978	Alphaproteobacteria;Sphingomonadales;Erythrobacteraceae;Porphyrobacter;Porphyrobacter sp. AAP82	Fatty acid desaturase	Lipid transport and metabolism
+	ID=Ga0078192_100226.208;conf=100.00;gc_cont=0.633;locus_tag=Ga0078192_10022663	976.5	Alphaproteobacteria;Sphingomonadales;Sphingomonadaceae	Fatty acid hydroxylase superfamily, Sterol desaturase/sphingolipid hydroxylase, fatty acid hydroxylase superfamily	Lipid transport and metabolism
-	ID=Ga0078192_100110.80;conf=99.99;gc_cont=0.660;locus_tag=Ga0078192_10011023	973.5	Alphaproteobacteria;Sphingomonadales;Sphingomonadaceae;Blastomonas;Blastomonas sp. AAP53	Aminopeptidase N	Amino acid transport and metabolism
-	ID=Ga0078192_101038.20;conf=99.99;gc_cont=0.618;locus_tag=Ga0078192_1010386	973	Alphaproteobacteria;Sphingomonadales;Sphingomonadaceae;Blastomonas;Blastomonas sp. AAP53	Protein of unknown function (DUF3667)	Function unknown
+	ID=Ga0078192_102914.34;conf=99.99;gc_cont=0.637;locus_tag=Ga0078192_10291410	972.625	Betaproteobacteria;Burkholderiales;Comamonadaceae;Variovorax;Variovorax sp. CF313	DNA-directed RNA polymerase, beta' subunit/160 kD subunit, KO:K03046 rpoC DNA-directed RNA polymerase subunit beta' [EC:2.7.7.6]	Transcription
-	ID=Ga0078192_100162.120;conf=99.99;gc_cont=0.698;locus_tag=Ga0078192_10016233	971.643	Alphaproteobacteria;Sphingomonadales;Sphingomonadaceae;Blastomonas;Blastomonas sp. AAP53	PUCC protein, KO:K08226 pucC MFS transporter, BCD family, chlorophyll transporter	Energy production and conversion
-	ID=Ga0078192_100066.299;conf=100.00;gc_cont=0.655;locus_tag=Ga0078192_10006685	971.5	Alphaproteobacteria;Sphingomonadales;Sphingomonadaceae;Blastomonas;Blastomonas sp. AAP53	hypothetical protein	Function unknown
+	ID=Ga0078192_108611.9;conf=100.00;gc_cont=0.625;locus_tag=Ga0078192_1086114	971.5	Alphaproteobacteria;Sphingomonadales;Erythrobacteraceae;Porphyrobacter;Porphyrobacter sp. AAP82	Phosphoribosylaminoimidazolesuccinocarboxamide (SAICAR) synthase	Nucleotide transport and metabolism
-	ID=Ga0078192_100116.178;conf=100.00;gc_cont=0.625;locus_tag=Ga0078192_10011649	971.333	Alphaproteobacteria;Sphingomonadales;Sphingomonadaceae;Blastomonas;Blastomonas sp. AAP53	Photosynthetic reaction centre protein	Energy production and conversion
-	ID=Ga0078192_107648.8;conf=100.00;gc_cont=0.667;locus_tag=Ga0078192_1076483	971	Alphaproteobacteria;Sphingomonadales;Erythrobacteraceae;Porphyrobacter;Porphyrobacter sp. AAP82	3'-phosphoadenosine 5'-phosphosulfate sulfotransferase (PAPS reductase)/FAD synthetase and related enzymes, pfam01507 - PAPS_reduct	Amino acid transport and metabolism / Coenzyme transport and metabolism
-	ID=Ga0078192_101093.73;conf=99.99;gc_cont=0.654;locus_tag=Ga0078192_10109320	970	Alphaproteobacteria	Outer membrane receptor proteins, mostly Fe transport, pfam00593 - TonB_dep_Rec	Inorganic ion transport and metabolism
-	ID=Ga0078192_100359.122;conf=100.00;gc_cont=0.646;locus_tag=Ga0078192_10035935	966	Alphaproteobacteria;Sphingomonadales;Sphingomonadaceae;Blastomonas;Blastomonas sp. AAP53	Lipoate synthase, KO:K03644 lipA lipoic acid synthetase [EC:2.8.1.8]	Coenzyme transport and metabolism
-	ID=Ga0078192_101967.11;conf=99.99;gc_cont=0.648;locus_tag=Ga0078192_1019674	964	Alphaproteobacteria;Sphingomonadales;Sphingomonadaceae	Dehydrogenases with different specificities (related to short-chain alcohol dehydrogenases), pfam00106 - adh_short	Lipid transport and metabolism
-	ID=Ga0078192_112527.11;conf=100.00;gc_cont=0.673;locus_tag=Ga0078192_1125274	962	Alphaproteobacteria;Sphingomonadales;Erythrobacteraceae;Porphyrobacter;Porphyrobacter sp. AAP82	hypothetical protein	Function unknown
-	ID=Ga0078192_115851.5;conf=99.99;gc_cont=0.665;locus_tag=Ga0078192_1158512	961.5	Alphaproteobacteria;Sphingomonadales;Erythrobacteraceae;Porphyrobacter;Porphyrobacter sp. AAP82	Preprotein translocase subunit SecD, Protein export membrane protein	Intracellular trafficking, secretion, and vesicular transport
-	ID=Ga0078192_101909.60;conf=99.99;gc_cont=0.640;locus_tag=Ga0078192_10190917	961	Alphaproteobacteria;Sphingomonadales;Sphingomonadaceae;Blastomonas;Blastomonas sp. AAP53	Pyruvate/2-oxoglutarate dehydrogenase complex, dihydrolipoamide dehydrogenase (E3) component, and related enzymes	Energy production and conversion
+	ID=Ga0078192_109276.1;conf=99.99;gc_cont=0.674;locus_tag=Ga0078192_1092761	959.417	Alphaproteobacteria;Sphingomonadales;Erythrobacteraceae;Porphyrobacter;Porphyrobacter sp. AAP82	Organic solvent tolerance protein OstA, COG1452 - LPS assembly outer membrane protein LptD (organic solvent tolerance protein OstA)	Cell wall/membrane/envelope biogenesis
+	ID=Ga0078192_104467.29;conf=74.56;gc_cont=0.603;locus_tag=Ga0078192_1044679	959	uncultured	NAD(P)H-nitrite reductase, KO:K02192 bfd bacterioferritin-associated ferredoxin	Energy production and conversion
+	ID=Ga0078192_105704.21;conf=100.00;gc_cont=0.631;locus_tag=Ga0078192_1057047	959	Alphaproteobacteria;Sphingomonadales;Erythrobacteraceae;Porphyrobacter;Porphyrobacter sp. AAP82	Ribosomal protein L17, KO:K02879 RP-L17, MRPL17, rplQ large subunit ribosomal protein L17	Translation, ribosomal structure and biogenesis
-	ID=Ga0078192_111026.14;conf=99.99;gc_cont=0.568;locus_tag=Ga0078192_1110265	957.667	Alphaproteobacteria;Sphingomonadales;Erythrobacteraceae;Porphyrobacter	Translation initiation factor 3 (IF-3)	Translation, ribosomal structure and biogenesis
-	ID=Ga0078192_101000.54;conf=99.99;gc_cont=0.638;locus_tag=Ga0078192_10100015	957.5	Alphaproteobacteria;Sphingomonadales;Sphingomonadaceae;Blastomonas;Blastomonas sp. AAP53	Cysteinyl-tRNA synthetase	Translation, ribosomal structure and biogenesis
-	ID=Ga0078192_100134.217;conf=99.99;gc_cont=0.646;locus_tag=Ga0078192_10013461	957	Alphaproteobacteria;Sphingomonadales;Sphingomonadaceae;Blastomonas;Blastomonas sp. AAP53	NAD-dependent aldehyde dehydrogenases, COG1012 - Acyl-CoA reductase or other NAD-dependent aldehyde dehydrogenase	Energy production and conversion
+	ID=Ga0078192_108518.5;conf=88.30;gc_cont=0.616;locus_tag=Ga0078192_1085182	956.5	Alphaproteobacteria;Sphingomonadales;Erythrobacteraceae;Porphyrobacter;Porphyrobacter sp. AAP82	hypothetical protein	Function unknown
+	ID=Ga0078192_111213.5;conf=100.00;gc_cont=0.705;locus_tag=Ga0078192_1112132	955	Alphaproteobacteria;Sphingomonadales;Erythrobacteraceae;Porphyrobacter;Porphyrobacter sp. AAP82	hypothetical protein	Function unknown
-	ID=Ga0078192_100061.300;conf=100.00;gc_cont=0.591;locus_tag=Ga0078192_10006193	954	Alphaproteobacteria;Sphingomonadales;Sphingomonadaceae	hypothetical protein, COG0864 - Metal-responsive transcriptional regulator, contains CopG/Arc/MetJ DNA-binding domain	Transcription
+	ID=Ga0078192_101539.29;conf=100.00;gc_cont=0.638;locus_tag=Ga0078192_10153910	954	Alphaproteobacteria	Transcriptional regulator, COG0583 - DNA-binding transcriptional regulator, LysR family	Transcription
-	ID=Ga0078192_115819.1;conf=99.79;gc_cont=0.730;locus_tag=Ga0078192_1158191	954	Alphaproteobacteria;Sphingomonadales;Erythrobacteraceae;Porphyrobacter;Porphyrobacter sp. AAP82	hypothetical protein, KO:K08300 rne ribonuclease E [EC:3.1.26.12]	Function unknown
-	ID=Ga0078192_100004.1;conf=100.00;gc_cont=0.451;locus_tag=Ga0078192_1000041	952.667	Bacteroidetes;Cytophagia;Cytophagales;Cytophagaceae;Dyadobacter	GTPases - translation elongation factors	Translation, ribosomal structure and biogenesis
+	ID=Ga0078192_100016.249;conf=99.60;gc_cont=0.647;locus_tag=Ga0078192_10001669	952	Alphaproteobacteria;Sphingomonadales;Sphingomonadaceae;Blastomonas;Blastomonas sp. AAP53	Exonuclease VII small subunit	Replication, recombination and repair
-	ID=Ga0078192_100071.204;conf=99.99;gc_cont=0.648;locus_tag=Ga0078192_10007157	952	Alphaproteobacteria;Sphingomonadales;Sphingomonadaceae;Blastomonas;Blastomonas sp. AAP53	Uncharacterised protein family (UPF0089), pfam03007 - WES_acyltransf	Function unknown
-	ID=Ga0078192_108073.5;conf=100.00;gc_cont=0.665;locus_tag=Ga0078192_1080732	951.5	Alphaproteobacteria;Sphingomonadales;Erythrobacteraceae;Porphyrobacter;Porphyrobacter sp. AAP82	Rieske Fe-S protein, KO:K00411 UQCRFS1, RIP1, petA ubiquinol-cytochrome c reductase iron-sulfur subunit [EC:1.10.2.2]	Energy production and conversion
+	ID=Ga0078192_100016.92;conf=99.89;gc_cont=0.642;locus_tag=Ga0078192_10001626	951	Alphaproteobacteria;Sphingomonadales;Sphingomonadaceae;Blastomonas;Blastomonas sp. AAP53	Uncharacterized small protein, pfam10055 - DUF2292	Function unknown
-	ID=Ga0078192_100071.9;conf=99.72;gc_cont=0.633;locus_tag=Ga0078192_1000713	951	Alphaproteobacteria;Sphingomonadales;Sphingomonadaceae;Blastomonas;Blastomonas sp. AAP53	Gram-negative bacterial tonB protein, COG0810 - Periplasmic protein TonB, links inner and outer membranes	Cell wall/membrane/envelope biogenesis
+	ID=Ga0078192_100063.174;conf=100.00;gc_cont=0.624;locus_tag=Ga0078192_10006349	948.5	Alphaproteobacteria;Sphingomonadales;Sphingomonadaceae;Blastomonas;Blastomonas sp. AAP53	Ribosomal protein L4, KO:K02926 RP-L4, MRPL4, rplD large subunit ribosomal protein L4	Translation, ribosomal structure and biogenesis
-	ID=Ga0078192_103777.31;conf=100.00;gc_cont=0.662;locus_tag=Ga0078192_10377713	948.5	Alphaproteobacteria;Rhizobiales	cAMP-binding proteins - catabolite gene activator and regulatory subunit of cAMP-dependent protein kinases, KO:K15861 fixK CRP/FNR family transcriptional regulator, nitrogen fixation regulation protein	Signal transduction mechanisms
+	ID=Ga0078192_106238.16;conf=99.99;gc_cont=0.625;locus_tag=Ga0078192_1062385	947.5	Betaproteobacteria;Burkholderiales;Comamonadaceae;Variovorax;Variovorax sp. 770b2	ABC-type phosphate transport system, ATPase component	Inorganic ion transport and metabolism
+	ID=Ga0078192_100495.109;conf=100.00;gc_cont=0.665;locus_tag=Ga0078192_10049532	947	Alphaproteobacteria;Sphingomonadales;Sphingomonadaceae;Blastomonas;Blastomonas sp. AAP53	Domain of unknown function (DUF3315), COG1340 - Uncharacterized coiled-coil protein, contains DUF342 domain	Function unknown
+	ID=Ga0078192_100063.217;conf=100.00;gc_cont=0.631;locus_tag=Ga0078192_10006362	946.5	Alphaproteobacteria;Sphingomonadales;Sphingomonadaceae;Blastomonas;Blastomonas sp. AAP53	Ribosomal protein S8, KO:K02994 RP-S8, rpsH small subunit ribosomal protein S8	Translation, ribosomal structure and biogenesis
+	ID=Ga0078192_100866.81;conf=100.00;gc_cont=0.597;locus_tag=Ga0078192_10086625	946.5	Alphaproteobacteria;Sphingomonadales;Sphingomonadaceae;Sphingomonas	hypothetical protein	Function unknown
+	ID=Ga0078192_105005.59;conf=99.99;gc_cont=0.611;locus_tag=Ga0078192_10500518	946.333	Alphaproteobacteria;Sphingomonadales;Erythrobacteraceae;Porphyrobacter	Preprotein translocase subunit SecY,	Intracellular trafficking, secretion, and vesicular transport
+	ID=Ga0078192_116643.1;conf=100.00;gc_cont=0.637;locus_tag=Ga0078192_1166431	946.333	Alphaproteobacteria;Sphingomonadales;Erythrobacteraceae;Porphyrobacter;Porphyrobacter sp. AAP82	Ribosomal protein L1, KO:K02863 RP-L1, MRPL1, rplA large subunit ribosomal protein L1	Translation, ribosomal structure and biogenesis
-	ID=Ga0078192_100031.282;conf=100.00;gc_cont=0.615;locus_tag=Ga0078192_10003179	946	Alphaproteobacteria;Sphingomonadales;Sphingomonadaceae;Blastomonas;Blastomonas sp. AAP53	Superoxide dismutase	Inorganic ion transport and metabolism
-	ID=Ga0078192_100119.20;conf=96.24;gc_cont=0.539;locus_tag=Ga0078192_1001196	946	Alphaproteobacteria;Sphingomonadales;Sphingomonadaceae;Blastomonas;Blastomonas sp. AAP53	hypothetical protein, COG4691 - Plasmid stability protein	Function unknown
-	ID=Ga0078192_100677.78;conf=99.99;gc_cont=0.627;locus_tag=Ga0078192_10067722	946	Alphaproteobacteria;Sphingomonadales;Sphingomonadaceae;Blastomonas;Blastomonas sp. AAP53	Fe2+/Zn2+ uptake regulation proteins, KO:K09823 zur Fur family transcriptional regulator, zinc uptake regulator	Inorganic ion transport and metabolism
-	ID=Ga0078192_104434.9;conf=100.00;gc_cont=0.655;locus_tag=Ga0078192_1044343	946	Betaproteobacteria;Burkholderiales;Comamonadaceae;Variovorax;Variovorax sp. 770b2	Uncharacterized protein conserved in bacteria, COG2908 - UDP-2,3-diacylglucosamine pyrophosphatase LpxH	Cell wall/membrane/envelope biogenesis
+	ID=Ga0078192_108441.17;conf=97.36;gc_cont=0.549;locus_tag=Ga0078192_1084415	944.917	Alphaproteobacteria;Sphingomonadales;Sphingomonadaceae;Blastomonas;Blastomonas sp. AAP53	hypothetical protein	Function unknown
+	ID=Ga0078192_100063.152;conf=100.00;gc_cont=0.640;locus_tag=Ga0078192_10006343	944	Alphaproteobacteria;Sphingomonadales;Sphingomonadaceae;Blastomonas;Blastomonas sp. AAP53	Ribosomal protein S12, KO:K02950 RP-S12, MRPS12, rpsL small subunit ribosomal protein S12	Translation, ribosomal structure and biogenesis
-	ID=Ga0078192_109878.5;conf=99.99;gc_cont=0.649;locus_tag=Ga0078192_1098782	944	Alphaproteobacteria;Sphingomonadales;Erythrobacteraceae;Porphyrobacter;Porphyrobacter sp. AAP82	Transcription-repair coupling factor (superfamily II helicase)	Transcription
+	ID=Ga0078192_127555.1;conf=100.00;gc_cont=0.584;locus_tag=Ga0078192_1275551	944	Alphaproteobacteria;Sphingomonadales;Erythrobacteraceae;Porphyrobacter;Porphyrobacter sp. AAP82	Preprotein translocase subunit SecY	Intracellular trafficking, secretion, and vesicular transport
+	ID=Ga0078192_100110.257;conf=100.00;gc_cont=0.583;locus_tag=Ga0078192_10011074	943	Alphaproteobacteria;Sphingomonadales;Sphingomonadaceae;Blastomonas;Blastomonas sp. AAP53	hypothetical protein	Function unknown
+	ID=Ga0078192_108264.9;conf=100.00;gc_cont=0.690;locus_tag=Ga0078192_1082643	943	Alphaproteobacteria;Sphingomonadales;Erythrobacteraceae;Porphyrobacter;Porphyrobacter sp. AAP82	Uncharacterized conserved protein - COG1262, COG1262 - Formylglycine-generating enzyme, required for sulfatase activity, contains SUMF1/FGE domain	Posttranslational modification, protein turnover, chaperones
+	ID=Ga0078192_100016.305;conf=99.99;gc_cont=0.645;locus_tag=Ga0078192_10001684	940	Alphaproteobacteria;Sphingomonadales;Sphingomonadaceae;Blastomonas;Blastomonas sp. AAP53	Beta-lactamase class C and other penicillin binding proteins, COG1680 - CubicO group peptidase, beta-lactamase class C family	Defense mechanisms
-	ID=Ga0078192_103951.8;conf=99.99;gc_cont=0.627;locus_tag=Ga0078192_1039513	940	Alphaproteobacteria;Sphingomonadales;Erythrobacteraceae;Porphyrobacter;Porphyrobacter sp. AAP82	Amino acid transporters, KO:K03294 TC.APA basic amino acid/polyamine antiporter, APA family	Amino acid transport and metabolism
+	ID=Ga0078192_115472.5;conf=100.00;gc_cont=0.669;locus_tag=Ga0078192_1154722	940	Alphaproteobacteria;Sphingomonadales;Erythrobacteraceae;Porphyrobacter;Porphyrobacter sp. AAP82	Uncharacterized protein conserved in bacteria	Function unknown
+	ID=Ga0078192_118559.1;conf=99.99;gc_cont=0.690;locus_tag=Ga0078192_1185591	938.083	Alphaproteobacteria;Caulobacterales;Caulobacteraceae;Caulobacter;Caulobacter sp. UNC358MFTsu5.1	Acetyl/propionyl-CoA carboxylase, alpha subunit	Lipid transport and metabolism
-	ID=Ga0078192_100053.49;conf=99.99;gc_cont=0.671;locus_tag=Ga0078192_10005314	935.5	Alphaproteobacteria;Sphingomonadales;Sphingomonadaceae;Blastomonas;Blastomonas sp. AAP53	Selenocysteine lyase, Aminotran_5	Amino acid transport and metabolism
+	ID=Ga0078192_100019.131;conf=99.99;gc_cont=0.653;locus_tag=Ga0078192_10001937	934.5	Alphaproteobacteria;Sphingomonadales;Sphingomonadaceae;Blastomonas;Blastomonas sp. AAP53	NAD/NADP transhydrogenase alpha subunit,	Energy production and conversion
+	ID=Ga0078192_100063.207;conf=100.00;gc_cont=0.632;locus_tag=Ga0078192_10006359	934.5	Alphaproteobacteria;Sphingomonadales;Sphingomonadaceae;Blastomonas;Blastomonas sp. AAP53	Ribosomal protein L24, KO:K02895 RP-L24, MRPL24, rplX large subunit ribosomal protein L24	Translation, ribosomal structure and biogenesis
+	ID=Ga0078192_103045.36;conf=99.99;gc_cont=0.637;locus_tag=Ga0078192_10304510	934	Alphaproteobacteria;Caulobacterales;Caulobacteraceae;Caulobacter	Outer membrane receptor proteins, mostly Fe transport, pfam00593 - TonB_dep_Rec	Inorganic ion transport and metabolism
+	ID=Ga0078192_109512.1;conf=99.99;gc_cont=0.650;locus_tag=Ga0078192_1095121	934	Alphaproteobacteria;Sphingomonadales;Erythrobacteraceae;Porphyrobacter;Porphyrobacter sp. AAP82	Diaminopimelate decarboxylase, KO:K01581 E4.1.1.17, ODC1, speC, speF ornithine decarboxylase [EC:4.1.1.17]	Amino acid transport and metabolism
-	ID=Ga0078192_107719.14;conf=99.99;gc_cont=0.659;locus_tag=Ga0078192_1077195	931.333	Alphaproteobacteria;Sphingomonadales;Erythrobacteraceae;Porphyrobacter;Porphyrobacter sp. AAP82	Glutamyl- and glutaminyl-tRNA synthetases	Translation, ribosomal structure and biogenesis
+	ID=Ga0078192_100019.347;conf=99.99;gc_cont=0.663;locus_tag=Ga0078192_10001997	931	Alphaproteobacteria;Sphingomonadales;Sphingomonadaceae;Blastomonas;Blastomonas sp. AAP53	Predicted integral membrane protein (DUF2282),	Function unknown
-	ID=Ga0078192_100116.14;conf=99.99;gc_cont=0.676;locus_tag=Ga0078192_1001164	928.5	Alphaproteobacteria;Sphingomonadales;Sphingomonadaceae;Blastomonas;Blastomonas sp. AAP53	hypothetical protein	Function unknown
+	ID=Ga0078192_100016.439;conf=99.99;gc_cont=0.657;locus_tag=Ga0078192_100016121	927.5	Alphaproteobacteria;Sphingomonadales;Sphingomonadaceae;Blastomonas;Blastomonas sp. AAP53	Aerobic-type carbon monoxide dehydrogenase, large subunit CoxL/CutL homologs, COG1529 - CO or xanthine dehydrogenase, Mo-binding subunit	Energy production and conversion
+	ID=Ga0078192_100163.194;conf=100.00;gc_cont=0.679;locus_tag=Ga0078192_10016356	927.5	Alphaproteobacteria;Sphingomonadales;Sphingomonadaceae;Blastomonas;Blastomonas sp. AAP53	hypothetical protein	Function unknown
-	ID=Ga0078192_100031.64;conf=100.00;gc_cont=0.658;locus_tag=Ga0078192_10003118	927	Alphaproteobacteria;Sphingomonadales;Sphingomonadaceae;Blastomonas;Blastomonas sp. AAP53	Response regulator containing CheY-like receiver, AAA-type ATPase, and DNA-binding domains	Transcription
+	ID=Ga0078192_126379.1;locus_tag=Ga0078192_1263791	926.944	uncultured	hypothetical protein	Function unknown
-	ID=Ga0078192_100134.203;conf=99.99;gc_cont=0.638;locus_tag=Ga0078192_10013457	926	Alphaproteobacteria;Sphingomonadales;Sphingomonadaceae;Blastomonas;Blastomonas sp. AAP53	Sulfite reductase, beta subunit (hemoprotein)	Inorganic ion transport and metabolism
+	ID=Ga0078192_100311.176;conf=100.00;gc_cont=0.689;locus_tag=Ga0078192_10031147	926	Alphaproteobacteria;Sphingomonadales;Sphingomonadaceae;Blastomonas;Blastomonas sp. AAP53	Gram-negative bacterial tonB protein, COG0810 - Periplasmic protein TonB, links inner and outer membranes	Cell wall/membrane/envelope biogenesis
+	ID=Ga0078192_101061.86;conf=100.00;gc_cont=0.602;locus_tag=Ga0078192_10106126	926	Alphaproteobacteria;Sphingomonadales;Sphingomonadaceae;Blastomonas;Blastomonas sp. AAP53	Ribosomal protein L31, KO:K02909 RP-L31, rpmE large subunit ribosomal protein L31	Translation, ribosomal structure and biogenesis
-	ID=Ga0078192_102336.53;conf=99.93;gc_cont=0.644;locus_tag=Ga0078192_10233615	926	uncultured	hypothetical protein	Function unknown
+	ID=Ga0078192_100063.213;conf=99.99;gc_cont=0.608;locus_tag=Ga0078192_10006361	925.5	Alphaproteobacteria;Sphingomonadales;Sphingomonadaceae;Blastomonas;Blastomonas sp. AAP53	Ribosomal protein S14, KO:K02954 RP-S14, MRPS14, rpsN small subunit ribosomal protein S14	Translation, ribosomal structure and biogenesis
-	ID=Ga0078192_100071.293;conf=100.00;gc_cont=0.661;locus_tag=Ga0078192_10007182	925	Alphaproteobacteria;Sphingomonadales;Sphingomonadaceae;Blastomonas;Blastomonas sp. AAP53	Coenzyme F420-dependent N5,N10-methylene tetrahydromethanopterin reductase and related flavin-dependent oxidoreductases, COG2141 - Flavin-dependent oxidoreductase, luciferase family (includes alkanesulfonate monooxygenase SsuD and methylene tetrahydromethanopterin reductase)	Coenzyme transport and metabolism
+	ID=Ga0078192_107420.12;conf=100.00;gc_cont=0.664;locus_tag=Ga0078192_1074204	925	Alphaproteobacteria;Sphingomonadales;Sphingomonadaceae	Multidrug resistance efflux pump, pfam00529 - HlyD	Defense mechanisms
+	ID=Ga0078192_119921.1;conf=99.99;gc_cont=0.630;locus_tag=Ga0078192_1199211	923.833	Betaproteobacteria;Burkholderiales;Comamonadaceae;Variovorax;Variovorax paradoxus	GTPases - translation elongation factors, Translation elongation factor EF-Tu, a GTPase	Translation, ribosomal structure and biogenesis
-	ID=Ga0078192_100010.389;conf=99.99;gc_cont=0.440;locus_tag=Ga0078192_100010118	920	Bacteroidetes;Cytophagia;Cytophagales;Cytophagaceae	Molecular chaperone, Molecular chaperone IbpA, HSP20 family	Posttranslational modification, protein turnover, chaperones
+	ID=Ga0078192_100274.60;conf=99.99;gc_cont=0.464;locus_tag=Ga0078192_10027419	920	Bacteroidetes;Cytophagia;Cytophagales;Cytophagaceae;Dyadobacter	Outer membrane receptor proteins, mostly Fe transport, pfam00593 - TonB_dep_Rec	Inorganic ion transport and metabolism
-	ID=Ga0078192_112683.5;conf=99.99;gc_cont=0.667;locus_tag=Ga0078192_1126832	919.5	Alphaproteobacteria;Sphingomonadales;Erythrobacteraceae;Porphyrobacter;Porphyrobacter sp. AAP82	Succinate dehydrogenase/fumarate reductase, flavoprotein subunit	Energy production and conversion
+	ID=Ga0078192_100041.366;conf=99.99;gc_cont=0.643;locus_tag=Ga0078192_100041102	919.2	Alphaproteobacteria;Sphingomonadales;Sphingomonadaceae;Blastomonas;Blastomonas sp. AAP53	EAL domain, COG2056 - Predicted histidine transporter YuiF, NhaC family	Signal transduction mechanisms
-	ID=Ga0078192_108073.13;conf=99.99;gc_cont=0.663;locus_tag=Ga0078192_1080734	918.5	Alphaproteobacteria;Sphingomonadales;Erythrobacteraceae;Porphyrobacter;Porphyrobacter sp. AAP82	Aminopeptidase N	Amino acid transport and metabolism
+	ID=Ga0078192_111001.1;conf=100.00;gc_cont=0.625;locus_tag=Ga0078192_1110011	916.667	Alphaproteobacteria;Sphingomonadales;Erythrobacteraceae;Porphyrobacter;Porphyrobacter sp. AAP82	Photosynthetic reaction centre protein	Energy production and conversion
+	ID=Ga0078192_100019.137;conf=99.99;gc_cont=0.636;locus_tag=Ga0078192_10001939	916.5	Alphaproteobacteria;Sphingomonadales;Sphingomonadaceae;Blastomonas;Blastomonas sp. AAP53	NAD/NADP transhydrogenase beta subunit	Energy production and conversion
+	ID=Ga0078192_112719.11;conf=100.00;gc_cont=0.675;locus_tag=Ga0078192_1127193	916.5	uncultured	Beta/Gamma crystallin, pfam00030 - Crystall	Inorganic ion transport and metabolism (?)
+	ID=Ga0078192_109252.13;conf=100.00;gc_cont=0.641;locus_tag=Ga0078192_1092525	916	Alphaproteobacteria;Sphingomonadales;Erythrobacteraceae;Porphyrobacter;Porphyrobacter sp. AAP82	Ribosomal protein S7, KO:K02992 RP-S7, MRPS7, rpsG small subunit ribosomal protein S7	Translation, ribosomal structure and biogenesis
-	ID=Ga0078192_100110.95;conf=99.99;gc_cont=0.626;locus_tag=Ga0078192_10011027	915.5	Alphaproteobacteria;Sphingomonadales;Sphingomonadaceae;Blastomonas;Blastomonas sp. AAP53	Preprotein translocase subunit YidC, COG0706 - Membrane protein insertase Oxa1/YidC/SpoIIIJ, required for the localization of integral membrane proteins	Cell wall/membrane/envelope biogenesis
-	ID=Ga0078192_104925.26;conf=99.99;gc_cont=0.661;locus_tag=Ga0078192_1049259	915.5	Alphaproteobacteria;Sphingomonadales;Erythrobacteraceae;Porphyrobacter;Porphyrobacter sp. AAP82	Pyruvate/2-oxoglutarate dehydrogenase complex, dehydrogenase (E1) component, eukaryotic type, alpha subunit, COG1071 - TPP-dependent pyruvate or acetoin dehydrogenase subunit alpha	Energy production and conversion
+	ID=Ga0078192_110754.16;conf=100.00;gc_cont=0.636;locus_tag=Ga0078192_1107545	915.5	Alphaproteobacteria;Sphingomonadales;Erythrobacteraceae;Porphyrobacter	Ribosomal protein L20, KO:K02887 RP-L20, MRPL20, rplT large subunit ribosomal protein L20	Translation, ribosomal structure and biogenesis
+	ID=Ga0078192_104977.24;conf=99.99;gc_cont=0.663;locus_tag=Ga0078192_1049777	914.5	Alphaproteobacteria;Sphingomonadales;Erythrobacteraceae;Porphyrobacter;Porphyrobacter sp. AAP82	Type IIA topoisomerase (DNA gyrase/topo II, topoisomerase IV), B subunit	Replication, recombination and repair
-	ID=Ga0078192_100058.236;conf=100.00;gc_cont=0.639;locus_tag=Ga0078192_10005863	914	Alphaproteobacteria;Sphingomonadales;Sphingomonadaceae;Blastomonas;Blastomonas sp. AAP53	Sec-independent protein secretion pathway components, KO:K03116 tatA sec-independent protein translocase protein TatA	Intracellular trafficking, secretion, and vesicular transport
+	ID=Ga0078192_100066.25;conf=100.00;gc_cont=0.639;locus_tag=Ga0078192_1000668	913	Alphaproteobacteria;Sphingomonadales;Sphingomonadaceae;Blastomonas;Blastomonas sp. AAP53	Coenzyme F420-dependent N5,N10-methylene tetrahydromethanopterin reductase and related flavin-dependent oxidoreductases, COG2141 - Flavin-dependent oxidoreductase, luciferase family (includes alkanesulfonate monooxygenase SsuD and methylene tetrahydromethanopterin reductase)	Coenzyme transport and metabolism
+	ID=Ga0078192_100071.162;conf=100.00;gc_cont=0.627;locus_tag=Ga0078192_10007146	912.5	Alphaproteobacteria;Sphingomonadales;Sphingomonadaceae;Blastomonas;Blastomonas sp. AAP53	F0F1-type ATP synthase, delta subunit (mitochondrial oligomycin sensitivity protein), KO:K02113 ATPF1D, atpH F-type H+-transporting ATPase subunit delta	Energy production and conversion
+	ID=Ga0078192_102281.50;conf=100.00;gc_cont=0.642;locus_tag=Ga0078192_10228114	912	uncultured	Predicted outer membrane lipoprotein, COG3134 - Uncharacterized conserved protein YcfJ, contains glycine zipper 2TM domain	Function unknown
+	ID=Ga0078192_113889.5;conf=99.99;gc_cont=0.660;locus_tag=Ga0078192_1138892	908.667	Proteobacteria	Thiamine biosynthesis protein ThiC	Coenzyme transport and metabolism
-	ID=Ga0078192_100004.317;conf=99.87;gc_cont=0.439;locus_tag=Ga0078192_10000492	908	Bacteroidetes;Cytophagia;Cytophagales;Cytophagaceae;Dyadobacter	Protein of unknown function (DUF1573), pfam07610 - DUF1573	Function unknown
+	ID=Ga0078192_102661.24;conf=99.99;gc_cont=0.661;locus_tag=Ga0078192_1026618	908	Alphaproteobacteria;Caulobacterales;Caulobacteraceae;Caulobacter	2-oxoglutarate dehydrogenase complex, dehydrogenase (E1) component, and related enzymes	Energy production and conversion
+	ID=Ga0078192_107178.15;conf=100.00;gc_cont=0.623;locus_tag=Ga0078192_1071785	908	Alphaproteobacteria;Sphingomonadales;Erythrobacteraceae;Porphyrobacter;Porphyrobacter sp. AAP82	DnaK suppressor protein, COG1734 - RNA polymerase-binding transcription factor DksA	Translation, ribosomal structure and biogenesis
-	ID=Ga0078192_100031.255;conf=99.99;gc_cont=0.659;locus_tag=Ga0078192_10003171	907.5	Alphaproteobacteria;Sphingomonadales;Sphingomonadaceae;Blastomonas;Blastomonas sp. AAP53	Signal recognition particle GTPase,KO:K03106 SRP54, ffh signal recognition particle subunit SRP54	Intracellular trafficking, secretion, and vesicular transport
-	ID=Ga0078192_100061.232;conf=99.99;gc_cont=0.626;locus_tag=Ga0078192_10006172	907	Alphaproteobacteria;Sphingomonadales;Sphingomonadaceae	hypothetical protein, COG4982 - 3-oxoacyl-ACP reductase domain of yeast-type FAS1	Lipid transport and metabolism
-	ID=Ga0078192_117889.4;conf=99.99;gc_cont=0.559;locus_tag=Ga0078192_1178892	907	Alphaproteobacteria;Sphingomonadales;Erythrobacteraceae;Porphyrobacter;Porphyrobacter sp. AAP82	Uncharacterized conserved protein - COG3422, COG3422 - Uncharacterized conserved protein YegP, UPF0339 family	Function unknown
-	ID=Ga0078192_100053.61;conf=99.99;gc_cont=0.619;locus_tag=Ga0078192_10005318	906.5	Alphaproteobacteria;Sphingomonadales;Sphingomonadaceae;Blastomonas;Blastomonas sp. AAP53	ABC-type transport system involved in Fe-S cluster assembly, permease component, Fe-S cluster assembly scaffold protein SufB	Posttranslational modification, protein turnover, chaperones
+	ID=Ga0078192_100299.148;conf=100.00;gc_cont=0.668;locus_tag=Ga0078192_10029941	906	Alphaproteobacteria;Caulobacterales;Caulobacteraceae;Caulobacter	Methionine aminopeptidase, pfam00557 - Peptidase_M24	Translation, ribosomal structure and biogenesis
-	ID=Ga0078192_119148.1;conf=100.00;gc_cont=0.639;locus_tag=Ga0078192_1191481	905.75	Alphaproteobacteria;Sphingomonadales;Erythrobacteraceae;Porphyrobacter	Flavodoxin reductases (ferredoxin-NADPH reductases) family 1	Energy production and conversion
-	ID=Ga0078192_100789.9;conf=100.00;gc_cont=0.694;locus_tag=Ga0078192_1007893	905	Alphaproteobacteria;Sphingomonadales;Sphingomonadaceae;Blastomonas;Blastomonas sp. AAP53	Membrane proteins related to metalloendopeptidases, COG0739 - Murein DD-endopeptidase MepM and murein hydrolase activator NlpD, contain LysM domain	Cell wall/membrane/envelope biogenesis
-	ID=Ga0078192_110591.11;conf=99.99;gc_cont=0.680;locus_tag=Ga0078192_1105914	905	Alphaproteobacteria;Sphingomonadales;Erythrobacteraceae;Porphyrobacter;Porphyrobacter sp. AAP82	Periplasmic protease, COG0793 - C-terminal processing protease CtpA/Prc, contains a PDZ domain	Posttranslational modification, protein turnover, chaperones
+	ID=Ga0078192_100968.49;conf=100.00;gc_cont=0.644;locus_tag=Ga0078192_10096814	904.5	Alphaproteobacteria;Sphingomonadales;Sphingomonadaceae;Blastomonas;Blastomonas sp. AAP53	Predicted transcriptional regulators - COG1733, COG1733 - DNA-binding transcriptional regulator, HxlR family	Transcription
-	ID=Ga0078192_100519.115;conf=99.99;gc_cont=0.652;locus_tag=Ga0078192_10051932	903.5	Alphaproteobacteria;Sphingomonadales;Sphingomonadaceae;Blastomonas;Blastomonas sp. AAP53	Predicted GTPases - COG1160	General function prediction only
+	ID=Ga0078192_120100.1;conf=99.99;gc_cont=0.632;locus_tag=Ga0078192_1201001	902.5	Alphaproteobacteria;Caulobacterales;Caulobacteraceae;Caulobacter;Caulobacter sp. AP07	GTPases - translation elongation factors, COG0050 - Translation elongation factor EF-Tu, a GTPase	Translation, ribosomal structure and biogenesis
-	ID=Ga0078192_100108.92;conf=99.99;gc_cont=0.641;locus_tag=Ga0078192_10010828	901	Alphaproteobacteria;Caulobacterales;Caulobacteraceae;Caulobacter	Cbb3-type cytochrome oxidase, subunit 1	Energy production and conversion
-	ID=Ga0078192_116412.1;conf=99.99;gc_cont=0.639;locus_tag=Ga0078192_1164121	901	Alphaproteobacteria;Sphingomonadales;Erythrobacteraceae;Porphyrobacter;Porphyrobacter sp. AAP82	Ribonucleotide reductase, alpha subunit	Nucleotide transport and metabolism
-	ID=Ga0078192_100019.15;conf=99.99;gc_cont=0.642;locus_tag=Ga0078192_1000195	899.5	Alphaproteobacteria;Sphingomonadales;Sphingomonadaceae;Blastomonas;Blastomonas sp. AAP53	Predicted methyltransferase - COG4798, pfam13489 - Methyltransf_23	General function prediction only
+	ID=Ga0078192_100160.55;conf=100.00;gc_cont=0.426;locus_tag=Ga0078192_10016016	899	Bacteroidetes;Cytophagia;Cytophagales;Cytophagaceae;Dyadobacter	Transcriptional regulator, COG1309 - DNA-binding transcriptional regulator, AcrR family	Transcription
-	ID=Ga0078192_103855.35;conf=100.00;gc_cont=0.623;locus_tag=Ga0078192_10385511	899	Alphaproteobacteria;Sphingomonadales;Erythrobacteraceae;Porphyrobacter	Spermidine synthase	Amino acid transport and metabolism
-	ID=Ga0078192_100534.45;conf=99.99;gc_cont=0.660;locus_tag=Ga0078192_10053412	898	Alphaproteobacteria;Sphingomonadales;Sphingomonadaceae;Blastomonas;Blastomonas sp. AAP53	Uncharacterized conserved protein - COG5316, pfam13600 - DUF4140	Function unknown
+	ID=Ga0078192_100110.265;conf=99.99;gc_cont=0.680;locus_tag=Ga0078192_10011076	897.5	Alphaproteobacteria;Sphingomonadales;Sphingomonadaceae;Blastomonas;Blastomonas sp. AAP53	NAD/FAD-utilizing enzyme apparently involved in cell division, COG0445 - tRNA U34 5-carboxymethylaminomethyl modifying enzyme MnmG/GidA	Translation, ribosomal structure and biogenesis
+	ID=Ga0078192_100066.243;conf=99.99;gc_cont=0.667;locus_tag=Ga0078192_10006669	897	Alphaproteobacteria;Sphingomonadales;Sphingomonadaceae;Blastomonas;Blastomonas sp. AAP53	ATPase involved in DNA replication initiation, COG0593 - Chromosomal replication initiation ATPase DnaA	Replication, recombination and repair
+	ID=Ga0078192_112209.5;conf=99.99;gc_cont=0.643;locus_tag=Ga0078192_1122092	897	Alphaproteobacteria;Sphingomonadales;Erythrobacteraceae;Porphyrobacter;Porphyrobacter sp. HL-46	Acyl-CoA dehydrogenases, COG1960 - Acyl-CoA dehydrogenase related to the alkylation response protein AidB	Lipid transport and metabolism
-	ID=Ga0078192_114597.1;conf=100.00;gc_cont=0.702;locus_tag=Ga0078192_1145971	896	Alphaproteobacteria;Sphingomonadales;Erythrobacteraceae;Porphyrobacter	hypothetical protein, COG1426 - Cytoskeletal protein RodZ, contains Xre-like HTH and DUF4115 domains	Cell cycle control, cell division, chromosome partitioning
-	ID=Ga0078192_128330.1;conf=98.36;gc_cont=0.667;locus_tag=Ga0078192_1283301	896	uncultured	hypothetical protein, KO:K04040 chlG, bchG chlorophyll synthase [EC:2.5.1.62]	Function unknown
-	ID=Ga0078192_114605.1;conf=99.99;gc_cont=0.643;locus_tag=Ga0078192_1146051	895.667	Alphaproteobacteria;Sphingomonadales;Erythrobacteraceae	Zn-dependent oligopeptidases, pfam01432 - Peptidase_M3	Amino acid transport and metabolism
+	ID=Ga0078192_100019.361;conf=99.99;gc_cont=0.660;locus_tag=Ga0078192_100019101	895.5	Alphaproteobacteria;Sphingomonadales;Sphingomonadaceae;Blastomonas;Blastomonas sp. AAP53	Periplasmic serine proteases (ClpP class), EC:3.4.21.- - Hydrolases. Acting on peptide bonds (peptidases). Serine endopeptidases	Posttranslational modification, protein turnover, chaperones
-	ID=Ga0078192_111073.9;conf=99.99;gc_cont=0.647;locus_tag=Ga0078192_1110733	895	Alphaproteobacteria;Sphingomonadales;Erythrobacteraceae;Porphyrobacter	Guanosine polyphosphate pyrophosphohydrolases/synthetases, COG0317 - (p)ppGpp synthase/hydrolase, HD superfamily	Transcription
+	ID=Ga0078192_104662.38;conf=100.00;gc_cont=0.644;locus_tag=Ga0078192_10466212	894.5	Alphaproteobacteria;Sphingomonadales	Ribosomal protein S18, KO:K02963 RP-S18, MRPS18, rpsR small subunit ribosomal protein S18	Translation, ribosomal structure and biogenesis
-	ID=Ga0078192_105269.23;conf=100.00;gc_cont=0.616;locus_tag=Ga0078192_1052697	894	Alphaproteobacteria;Sphingomonadales;Erythrobacteraceae;Porphyrobacter;Porphyrobacter sp. AAP82	Ribosomal protein L25 (general stress protein Ctc), KO:K02897 RP-L25, rplY large subunit ribosomal protein L25	Translation, ribosomal structure and biogenesis
-	ID=Ga0078192_106436.13;conf=99.99;gc_cont=0.676;locus_tag=Ga0078192_1064364	894	Alphaproteobacteria;Sphingomonadales;Erythrobacteraceae;Porphyrobacter;Porphyrobacter sp. AAP82	ABC-type multidrug transport system, ATPase and permease components	Defense mechanisms
-	ID=Ga0078192_110539.9;conf=99.99;gc_cont=0.660;locus_tag=Ga0078192_1105393	894	Alphaproteobacteria;Sphingomonadales;Erythrobacteraceae;Porphyrobacter;Porphyrobacter sp. AAP82	N-acyl-D-aspartate/D-glutamate deacylase, pfam07969 - Amidohydro_3	Secondary metabolites biosynthesis, transport and catabolism
+	ID=Ga0078192_113345.6;conf=100.00;gc_cont=0.585;locus_tag=Ga0078192_1133453	894	Alphaproteobacteria	Histidine kinase-, DNA gyrase B-, and HSP90-like ATPase, COG0745 - DNA-binding response regulator, OmpR family, contains REC and winged-helix (wHTH) domain	Transcription
+	ID=Ga0078192_104503.19;conf=99.99;gc_cont=0.627;locus_tag=Ga0078192_1045036	893	Alphaproteobacteria;Sphingomonadales;Sphingomonadaceae;Blastomonas;Blastomonas sp. AAP53	Phytoene dehydrogenase and related proteins, pfam01593 - Amino_oxidase	Secondary metabolites biosynthesis, transport and catabolism
+	ID=Ga0078192_105748.1;conf=99.99;gc_cont=0.671;locus_tag=Ga0078192_1057481	892.5	Proteobacteria	Osmosensitive K+ channel histidine kinase, COG2205 - K+-sensing histidine kinase KdpD	Signal transduction mechanisms
+	ID=Ga0078192_106238.13;conf=99.99;gc_cont=0.661;locus_tag=Ga0078192_1062384	892.5	Betaproteobacteria;Burkholderiales;Comamonadaceae;Variovorax;Variovorax sp. 770b2	ABC-type phosphate transport system, permease component, KO:K02038 pstA phosphate transport system permease protein	Inorganic ion transport and metabolism
