# Supplementary material for: Insights into Microalga and Bacteria Interactions of Selected Phycosphere Biofilms Using Metagenomic, Transcriptomic, and Proteomic Approaches
Source: Front Microbiol. 2017 Oct 10;8:1941. doi: 10.3389/fmicb.2017.01941 (PMC5641341; doi:10.3389/fmicb.2017.01941)
Supplement: TABLE S7 — Transcriptomic assignment of the first most abundant 1000 hits of the M. crux-melitensis (MZCH 98) including functions and pathways. [file Table_7.XLSX]

## Sheet: data
		98_bacteria_stat_light	phylogeny	function IMG	pathways
-	ID=Ga0115930_1001760.36;locus_tag=Ga0115930_100176026	186692	unclassified bacteria	RNA polymerase primary sigma factor, pfam_Sigma70_r1-r4	Transcription
+	ID=Ga0115930_1006623.7;locus_tag=Ga0115930_10066234	107918	Bacteroidetes;Sphingobacteriia;Sphingobacteriales	hypothetical protein	Function unknown
-	ID=Ga0115930_1009376.5;locus_tag=Ga0115930_10093763	84445	Bacteroidetes;Sphingobacteriia;Sphingobacteriales;Chitinophagaceae;Sediminibacterium	hypothetical protein	Function unknown
+	ID=Ga0115930_1002060.21;locus_tag=Ga0115930_100206011	48916	Bacteroidetes;Sphingobacteriia;Sphingobacteriales	hypothetical protein	Function unknown
+	ID=Ga0115930_1000026.150;locus_tag=Ga0115930_100002676	35973	Bacteroidetes;Sphingobacteriia;Sphingobacteriales	Protein of unknown function (DUF4242)/Protein of unknown function (DUF4242)	Function unknown
+	ID=Ga0115930_1000013.224;locus_tag=Ga0115930_1000013117	30712	Bacteroidetes, uncultured	hypothetical protein	Function unknown
+	ID=Ga0115930_1000047.292;conf=54.18;gc_cont=0.333;locus_tag=Ga0115930_1000047148	22320	Bacteroidetes;Sphingobacteriia;Sphingobacteriales;Chitinophagaceae;Sediminibacterium;Sediminibacterium sp. OR43	hypothetical protein	Function unknown
-	ID=Ga0115930_1000013.672;locus_tag=Ga0115930_1000013346	21644	Bacteroidetes, uncultured	elongation factor Tu, pfam00009 - GTP_EFTU, pfam03143 - GTP_EFTU_D3, pfam03144 - GTP_EFTU_D2	Translation, ribosomal structure and biogenesis, KO:K02358 tuf, TUFM elongation factor Tu
-	ID=Ga0115930_1001760.30;locus_tag=Ga0115930_100176023	20310	unclassified bacteria	hypothetical protein	Function unknown
+	ID=Ga0115930_1000047.379;locus_tag=Ga0115930_1000047193	17990	Bacteroidetes;Sphingobacteriia;Sphingobacteriales;Chitinophagaceae;Sediminibacterium;Sediminibacterium sp. OR43	hypothetical protein	Function unknown
-	ID=Ga0115930_1000013.655;locus_tag=Ga0115930_1000013337	15649	Bacteroidetes, uncultured	DNA-directed RNA polymerase subunit beta', KO:K03046 rpoC	Nucleotide metabolism
-	ID=Ga0115930_1000013.657;locus_tag=Ga0115930_1000013338	15310.5	Bacteroidetes, uncultured	DNA-directed RNA polymerase, beta subunit/140 kD subunit, KO:K03043 rpoB	Transcription
-	ID=Ga0115930_1000013.659;locus_tag=Ga0115930_1000013339	14218.5	Bacteroidetes, uncultured	large subunit ribosomal protein L7/L12	Translation, ribosomal structure and biogenesis
-	ID=Ga0115930_1000027.234;locus_tag=Ga0115930_1000027119	11893	Bacteroidetes;Sphingobacteriia;Sphingobacteriales	hypothetical protein	Function unknown
+	ID=Ga0115930_1000002.391;locus_tag=Ga0115930_1000002200	11562	Bacteroidetes, uncultured	elongation factor G, Translation elongation factor EF-G, a GTPase	Translation, ribosomal structure and biogenesis, KO:K02355 fusA, GFM, EFG elongation factor G
+	ID=Ga0115930_1000280.117;locus_tag=Ga0115930_100028059	11406.5	Alphaproteobacteria;Caulobacterales;Caulobacteraceae;Phenylobacterium	isocitrate lyase, pfam00463 - ICL	Energy production and conversion, Microbial metabolism in diverse environments, Biosynthesis of secondary metabolites, Carbon metabolism
-	ID=Ga0115930_1000005.932;locus_tag=Ga0115930_1000005472	11064.7	Alphaproteobacteria;Sphingomonadales;Sphingomonadaceae;Sphingomonas;Sphingomonas echinoides	elongation factor Tu, Translation elongation factor EF-Tu, a GTPase	Translation, ribosomal structure and biogenesis
+	ID=Ga0115930_1000160.19;locus_tag=Ga0115930_100016010	10747	Bacteroidetes, uncultured	COG0539 - Ribosomal protein S1, rpsA small subunit ribosomal protein S1	Translation, ribosomal structure and biogenesis
-	ID=Ga0115930_1000555.66;locus_tag=Ga0115930_100055534	10587	Alphaproteobacteria;Sphingomonadales;Sphingomonadaceae;Sphingomonas	hypothetical protein	Function unknown
-	ID=Ga0115930_1001363.14;locus_tag=Ga0115930_10013638	10557	Bacteroidetes;Sphingobacteriia;Sphingobacteriales;Chitinophagaceae	DNA-directed RNA polymerase subunit beta', rpoC	Nucleotide metabolism
+	ID=Ga0115930_1000023.54;locus_tag=Ga0115930_100002328	10420	Bacteroidetes;Sphingobacteriia;Sphingobacteriales	hypothetical protein	Function unknown
+	ID=Ga0115930_1000383.61;locus_tag=Ga0115930_100038331	10249.1	Alphaproteobacteria;Caulobacterales;Caulobacteraceae;Phenylobacterium	Ca2+-binding protein, RTX toxin-related, pfam00353 - HemolysinCabind	Host interaction? http://pfam.xfam.org/family/PF00353
+	ID=Ga0115930_1000002.446;locus_tag=Ga0115930_1000002228	9668	Bacteroidetes, uncultured	DNA-directed RNA polymerase subunit alpha, rpoA	Transcription
-	ID=Ga0115930_1000005.934;locus_tag=Ga0115930_1000005473	9429.3	Alphaproteobacteria;Sphingomonadales;Sphingomonadaceae;Sphingomonas;Sphingomonas echinoides	elongation factor G, KO:K02355 fusA, GFM, EFG elongation factor G	Translation, ribosomal structure and biogenesis
+	ID=Ga0115930_1000031.701;locus_tag=Ga0115930_1000031353	9284	Alphaproteobacteria;Sphingomonadales;Sphingomonadaceae;Sphingomonas;Sphingomonas echinoides	OmpA family protein/Outer membrane protein beta-barrel domain-containing protein, pfam00691	Intracellular trafficking, secretion, and vesicular transport
-	ID=Ga0115930_1000402.126;locus_tag=Ga0115930_100040264	9160	Alphaproteobacteria;Caulobacterales;Caulobacteraceae;Caulobacter;Caulobacter vibrioides	hypothetical protein	Function unknown
-	ID=Ga0115930_1000030.366;locus_tag=Ga0115930_1000030187	9079.94	Alphaproteobacteria;Sphingomonadales;Sphingomonadaceae;Sphingomonas;Sphingomonas echinoides	DNA-directed RNA polymerase subunit beta', rpoC	Nucleotide metabolism
-	ID=Ga0115930_1001760.38;conf=63.61;gc_cont=0.562;locus_tag=Ga0115930_100176027	8975.5	unclassified bacteria	hypothetical protein	Function unknown
-	ID=Ga0115930_1000013.661;locus_tag=Ga0115930_1000013340	8367.5	Bacteroidetes, uncultured	large subunit ribosomal protein L10	Translation, ribosomal structure and biogenesis
-	ID=Ga0115930_1000380.81;locus_tag=Ga0115930_100038042	8298	Bacteroidetes;Sphingobacteriia;Sphingobacteriales;Chitinophagaceae;Sediminibacterium	glutamine synthetase, EC:6.3.1.2 - Glutamate--ammonia ligase	Amino acid transport and metabolism, Nitrogen metabolism, Glyoxylate and dicarboxylate metabolism, Biosynthesis of amino acids, Microbial metabolism in diverse environments, Glutamatergic synapse, Alanine, aspartate and glutamate metabolism, Two-component system, Arginine biosynthesis, GABAergic synapse
-	ID=Ga0115930_1003638.11;locus_tag=Ga0115930_10036386	8284	Bacteroidetes;Sphingobacteriia;Sphingobacteriales	RNA polymerase primary sigma factor, ropD	Transcription
-	ID=Ga0115930_1000013.663;locus_tag=Ga0115930_1000013341	8201	Bacteroidetes, uncultured	large subunit ribosomal protein L1	Translation, ribosomal structure and biogenesis
+	ID=Ga0115930_1000773.21;locus_tag=Ga0115930_100077311	8170.5	Bacteroidetes;Sphingobacteriia;Sphingobacteriales;Chitinophagaceae	DNA-directed RNA polymerase subunit beta, rpoB	Transcription
+	ID=Ga0115930_1000021.97;locus_tag=Ga0115930_100002154	8137	Bacteroidetes;Sphingobacteriia;Sphingobacteriales;Chitinophagaceae;Sediminibacterium	DNA-directed RNA polymerase subunit beta', rpoB	Transcription
-	ID=Ga0115930_1000003.1468;locus_tag=Ga0115930_1000003755	8102.33	Bacteroidetes, uncultured	ATP-dependent DNA helicase RecQ	Replication, recombination and repair, RNA degradation
-	ID=Ga0115930_1000394.64;locus_tag=Ga0115930_100039435	7791.5	Bacteroidetes;Sphingobacteriia;Sphingobacteriales;Chitinophagaceae	elongation factor Tu, KO:K02358 tuf, TUFM elongation factor Tu	Translation, ribosomal structure and biogenesis
-	ID=Ga0115930_1003638.7;locus_tag=Ga0115930_10036384	7684	Bacteroidetes;Sphingobacteriia;Sphingobacteriales	Methyl coenzyme M reductase, beta subunit	Coenzyme transport and metabolism
+	ID=Ga0115930_1000002.407;locus_tag=Ga0115930_1000002208	7632	Bacteroidetes, uncultured	small subunit ribosomal protein S3, KO:K02982 RP-S3, rpsC	Translation, ribosomal structure and biogenesis
-	ID=Ga0115930_1000030.368;locus_tag=Ga0115930_1000030188	7324.42	Alphaproteobacteria;Sphingomonadales;Sphingomonadaceae;Sphingomonas;Sphingomonas echinoides	DNA-directed RNA polymerase subunit beta, rpoB	Transcription
+	ID=Ga0115930_1000139.261;locus_tag=Ga0115930_1000139132	7207	Bacteroidetes;Sphingobacteriia;Sphingobacteriales;Chitinophagaceae;Sediminibacterium;Sediminibacterium sp. OR43	alkyl hydroperoxide reductase subunit D, pfam02627 - CMD	ahpD, Antioxidant Defense System
-	ID=Ga0115930_1001760.24;locus_tag=Ga0115930_100176020	7093.5	unclassified bacteria	Phage integrase family protein, pfam00589 - Phage_integrase	Function unknown
-	ID=Ga0115930_1000005.922;locus_tag=Ga0115930_1000005467	6994.17	Alphaproteobacteria;Sphingomonadales;Sphingomonadaceae;Sphingomonas;Sphingomonas echinoides	large subunit ribosomal protein L2, rplB	Translation, ribosomal structure and biogenesis
-	ID=Ga0115930_1000005.904;locus_tag=Ga0115930_1000005458	6856.14	Alphaproteobacteria;Sphingomonadales;Sphingomonadaceae;Sphingomonas;Sphingomonas echinoides	large subunit ribosomal protein L5, rplE	Translation, ribosomal structure and biogenesis
+	ID=Ga0115930_1000002.435;locus_tag=Ga0115930_1000002222	6682	Bacteroidetes, uncultured	preprotein translocase subunit SecY	Intracellular trafficking, secretion, and vesicular transport, Protein export, Bacterial secretion system
+	ID=Ga0115930_1000098.152;locus_tag=Ga0115930_100009881	6667	Bacteroidetes;Sphingobacteriia;Sphingobacteriales;Chitinophagaceae;Sediminibacterium;Sediminibacterium sp. OR43	OmpA family protein http://www.ncbi.nlm.nih.gov/pubmed/22986056	Intracellular trafficking, secretion, and vesicular transport
-	ID=Ga0115930_1000005.916;locus_tag=Ga0115930_1000005464	6537.58	Alphaproteobacteria;Sphingomonadales;Sphingomonadaceae;Sphingomonas;Sphingomonas echinoides	small subunit ribosomal protein S3, rpsC	Translation, ribosomal structure and biogenesis, Ribosome
+	ID=Ga0115930_1002060.23;locus_tag=Ga0115930_100206012	6481	Bacteroidetes;Sphingobacteriia;Sphingobacteriales	hypothetical protein	Function unknown
-	ID=Ga0115930_1000005.894;locus_tag=Ga0115930_1000005453	6382	Alphaproteobacteria;Sphingomonadales;Sphingomonadaceae;Sphingomonas;Sphingomonas echinoides	small subunit ribosomal protein S5	Translation, ribosomal structure and biogenesis, Ribosome
+	ID=Ga0115930_1000002.397;locus_tag=Ga0115930_1000002203	6338	Bacteroidetes, uncultured	large subunit ribosomal protein L4, rplD	Translation, ribosomal structure and biogenesis
-	ID=Ga0115930_1000032.366;locus_tag=Ga0115930_1000032187	6303.5	Alphaproteobacteria;Sphingomonadales;Sphingomonadaceae;Sphingomonas;Sphingomonas echinoides	tRNA (guanine37-N1)-methyltransferase	Translation, ribosomal structure and biogenesis
-	ID=Ga0115930_1000013.665;locus_tag=Ga0115930_1000013342	6228.33	Bacteroidetes, uncultured	large subunit ribosomal protein L11, rplK	Translation, ribosomal structure and biogenesis
+	ID=Ga0115930_1000021.95;locus_tag=Ga0115930_100002153	6131.5	Bacteroidetes;Sphingobacteriia;Sphingobacteriales;Chitinophagaceae;Sediminibacterium	DNA-directed RNA polymerase subunit beta, rpoB	Transcription
-	ID=Ga0115930_1002404.27;locus_tag=Ga0115930_100240414	6035.5	Bacteroidetes;Sphingobacteriia;Sphingobacteriales;Chitinophagaceae;Sediminibacterium	large subunit ribosomal protein L2, rplB	Translation, ribosomal structure and biogenesis
-	ID=Ga0115930_1000234.77;locus_tag=Ga0115930_100023439	5913.03	Alphaproteobacteria;Sphingomonadales;Sphingomonadaceae;Sphingomonas;Sphingomonas echinoides	glutamine synthetase	Amino acid transport and metabolism, Nitrogen metabolism, Glyoxylate and dicarboxylate metabolism, Biosynthesis of amino acids, Microbial metabolism in diverse environments, Glutamatergic synapse, Alanine, aspartate and glutamate metabolism, Two-component system, Arginine biosynthesis, GABAergic synapse
+	ID=Ga0115930_1000378.107;locus_tag=Ga0115930_100037856	5685.5	Alphaproteobacteria;Caulobacterales;Caulobacteraceae;Phenylobacterium	DNA-directed RNA polymerase subunit beta', rpoC	Nucleotide metabolism
+	ID=Ga0115930_1000036.102;locus_tag=Ga0115930_100003653	5657	Alphaproteobacteria;Sphingomonadales;Sphingomonadaceae;Sphingomonas;Sphingomonas echinoides	Carboxypeptidase regulatory-like domain-containing protein, pfam13620 - CarboxypepD_reg	Function unknown
+	ID=Ga0115930_1000002.448;locus_tag=Ga0115930_1000002229	5626	Bacteroidetes, uncultured	large subunit ribosomal protein L17, rplQ	Translation, ribosomal structure and biogenesis
-	ID=Ga0115930_1013601.1;locus_tag=Ga0115930_10136011	5597.5	Bacteroidetes, uncultured	TonB-dependent Receptor Plug Domain/CarboxypepD_reg-like domain-containing protein	Inorganic ion transport and metabolism
-	ID=Ga0115930_1000030.380;locus_tag=Ga0115930_1000030194	5596	Alphaproteobacteria;Sphingomonadales;Sphingomonadaceae;Sphingomonas;Sphingomonas echinoides	large subunit ribosomal protein L7/L12, rplL	Translation, ribosomal structure and biogenesis
-	ID=Ga0115930_1000005.898;locus_tag=Ga0115930_1000005455	5567.33	Alphaproteobacteria;Sphingomonadales;Sphingomonadaceae;Sphingomonas;Sphingomonas echinoides	large subunit ribosomal protein L6, rplF	Translation, ribosomal structure and biogenesis
+	ID=Ga0115930_1000021.131;locus_tag=Ga0115930_100002171	5516	Bacteroidetes;Sphingobacteriia;Sphingobacteriales;Chitinophagaceae;Sediminibacterium	hypothetical protein	Function unknown
+	ID=Ga0115930_1000021.77;locus_tag=Ga0115930_100002143	5415	Bacteroidetes;Sphingobacteriia;Sphingobacteriales;Chitinophagaceae;Sediminibacterium	elongation factor Tu, KO:K02358 tuf, TUFM elongation factor Tu	Translation, ribosomal structure and biogenesis
-	ID=Ga0115930_1000031.116;locus_tag=Ga0115930_100003159	5405.83	Alphaproteobacteria;Sphingomonadales;Sphingomonadaceae;Sphingomonas;Sphingomonas echinoides	ammonium transporter, Amt family, KO:K03320 amt, AMT, MEP ammonium transporter	Inorganic ion transport and metabolism
+	ID=Ga0115930_1000002.425;locus_tag=Ga0115930_1000002217	5383.5	Bacteroidetes, uncultured	large subunit ribosomal protein L6, rplF	Translation, ribosomal structure and biogenesis
-	ID=Ga0115930_1000005.908;locus_tag=Ga0115930_1000005460	5357	Alphaproteobacteria;Sphingomonadales;Sphingomonadaceae;Sphingomonas;Sphingomonas echinoides	large subunit ribosomal protein L14, KO:K02874 RP-L14, MRPL14, rplN	Translation, ribosomal structure and biogenesis, Ribosome
+	ID=Ga0115930_1000002.440;locus_tag=Ga0115930_1000002225	5293	Bacteroidetes, uncultured	small subunit ribosomal protein S13, rpsM	Translation, ribosomal structure and biogenesis
+	ID=Ga0115930_1000002.405;locus_tag=Ga0115930_1000002207	5273.5	Bacteroidetes, uncultured	large subunit ribosomal protein L22, rplV	Translation, ribosomal structure and biogenesis, Ribosome
-	ID=Ga0115930_1000005.1367;locus_tag=Ga0115930_1000005691	5248	Alphaproteobacteria;Sphingomonadales;Sphingomonadaceae;Sphingomonas;Sphingomonas echinoides	Outer membrane receptor proteins, mostly Fe transport, pfam00593 - TonB_dep_Rec	Inorganic ion transport and metabolism
+	ID=Ga0115930_1000214.12;locus_tag=Ga0115930_10002147	5244	Alphaproteobacteria;Sphingomonadales;Sphingomonadaceae;Sphingomonas	MFS transporter, NNP family, nitrate/nitrite transporter, KO:K02575 NRT, narK, nrtP, nasA	Inorganic ion transport and metabolism
-	ID=Ga0115930_1000032.92;locus_tag=Ga0115930_100003247	5185.7	Alphaproteobacteria;Sphingomonadales;Sphingomonadaceae;Sphingomonas;Sphingomonas echinoides	small subunit ribosomal protein S1, KO:K02945 RP-S1, rpsA	Translation, ribosomal structure and biogenesis, Ribosome
+	ID=Ga0115930_1000002.429;locus_tag=Ga0115930_1000002219	5148.5	Bacteroidetes, uncultured	small subunit ribosomal protein S5, rpsE	Translation, ribosomal structure and biogenesis, Ribosome
-	ID=Ga0115930_1000002.756;locus_tag=Ga0115930_1000002387	5135	Bacteroidetes, uncultured	F-type H+-transporting ATPase subunit beta, KO:K02112 ATPF1B, atpD F-type H+-transporting ATPase subunit beta [EC:3.6.3.14]	Energy production and conversion
+	ID=Ga0115930_1000214.16;locus_tag=Ga0115930_10002149	5129.5	Alphaproteobacteria;Sphingomonadales;Sphingomonadaceae;Sphingomonas	nitrite reductase (NADH) large subunit,KO:K00362 nirB nitrite reductase (NADH) large subunit [EC:1.7.1.15]	Energy production and conversion, Microbial metabolism in diverse environments, Nitrogen metabolism
+	ID=Ga0115930_1000098.124;locus_tag=Ga0115930_100009864	5113	Bacteroidetes;Sphingobacteriia;Sphingobacteriales;Chitinophagaceae;Sediminibacterium;Sediminibacterium sp. OR43	hypothetical protein	Function unknown
+	ID=Ga0115930_1000426.115;locus_tag=Ga0115930_100042658	5110.5	Alphaproteobacteria;Caulobacterales;Caulobacteraceae	PEP-CTERM motif-containing protein, pfam07589 - VPEP	Exopolysaccharid related protein							PEP-CTERM protein-sorting domain (IPR013424) This entry describes a 25-residue domain including an invariant Pro-Glu-Pro (PEP) motif, a thirteen residue strongly hydrophobic sequence likely to span the membrane, and a five-residue strongly basic motif that often contains four Arg residues. In most cases, this motif is found within nine residues of the C-terminal end of the protein. Proteins conta…
+	ID=Ga0115930_1000063.233;locus_tag=Ga0115930_1000063118	5093	Bacteroidetes;Sphingobacteriia;Sphingobacteriales;Chitinophagaceae;Sediminibacterium;Sediminibacterium sp. OR43	hypothetical protein	Function unknown
+	ID=Ga0115930_1000784.15;locus_tag=Ga0115930_10007849	5093	Bacteroidetes;Sphingobacteriia;Sphingobacteriales;Chitinophagaceae;Sediminibacterium;Sediminibacterium sp. OR43	hypothetical protein	Function unknown
-	ID=Ga0115930_1000030.382;locus_tag=Ga0115930_1000030195	5090.5	Alphaproteobacteria;Sphingomonadales;Sphingomonadaceae;Sphingomonas;Sphingomonas echinoides	large subunit ribosomal protein L10, KO:K02864 RP-L10, MRPL10, rplJ	Translation, ribosomal structure and biogenesis, Ribosome
+	ID=Ga0115930_1000002.415;locus_tag=Ga0115930_1000002212	5034	Bacteroidetes, uncultured	large subunit ribosomal protein L14, KO:K02874 RP-L14, MRPL14, rplN	Translation, ribosomal structure and biogenesis, Ribosome
+	ID=Ga0115930_1000002.395;locus_tag=Ga0115930_1000002202	5021	Bacteroidetes, uncultured	large subunit ribosomal protein L3, KO:K02906 RP-L3, MRPL3, rplC	Translation, ribosomal structure and biogenesis, Ribosome
-	ID=Ga0115930_1003486.9;locus_tag=Ga0115930_10034865	5016.5	Bacteroidetes;Sphingobacteriia;Sphingobacteriales;Chitinophagaceae;Sediminibacterium;Sediminibacterium sp. OR43	small subunit ribosomal protein S1, KO:K02945 RP-S1, rpsA	Translation, ribosomal structure and biogenesis, Ribosome
+	ID=Ga0115930_1000002.409;locus_tag=Ga0115930_1000002209	4982	Bacteroidetes, uncultured	large subunit ribosomal protein L16, KO:K02878 RP-L16, MRPL16, rplP	Translation, ribosomal structure and biogenesis, Ribosome
-	ID=Ga0115930_1000591.96;locus_tag=Ga0115930_100059149	4952	Alphaproteobacteria;Caulobacterales;Caulobacteraceae	PEP-CTERM motif-containing protein, pfam07589 - VPEP
+	ID=Ga0115930_1000003.1903;locus_tag=Ga0115930_1000003977	4948	Bacteroidetes, uncultured	prokaryotic molybdopterin-containing oxidoreductase family, iron-sulfur binding subunit
-	ID=Ga0115930_1000002.33;locus_tag=Ga0115930_100000218	4889	Bacteroidetes, uncultured	Outer membrane protein transport protein (OMPP1/FadL/TodX), pfam03349 - Toluene_X
-	ID=Ga0115930_1000013.507;locus_tag=Ga0115930_1000013261	4819	Bacteroidetes, uncultured	hypothetical protein	Function unknown
-	ID=Ga0115930_1000018.3;locus_tag=Ga0115930_10000182	4814.5	Bacteroidetes, uncultured	polyribonucleotide nucleotidyltransferase, KO:K00962 pnp, PNPT1 polyribonucleotide nucleotidyltransferase [EC:2.7.7.8]	Translation, ribosomal structure and biogenesis, RNA degradation
-	ID=Ga0115930_1000057.155;locus_tag=Ga0115930_100005780	4803	Bacteroidetes;Sphingobacteriia;Sphingobacteriales;Chitinophagaceae;Sediminibacterium;Sediminibacterium sp. OR43	ammonium transporter, Amt family, KO:K03320 amt, AMT, MEP ammonium transporter, Amt family	Inorganic ion transport and metabolism
+	ID=Ga0115930_1000057.82;locus_tag=Ga0115930_100005743	4796.5	Bacteroidetes;Sphingobacteriia;Sphingobacteriales;Chitinophagaceae;Sediminibacterium;Sediminibacterium sp. OR43	DNA-directed RNA polymerase subunit alpha, KO:K03040 rpoA	Transcription
-	ID=Ga0115930_1000139.45;locus_tag=Ga0115930_100013923	4780	Bacteroidetes;Sphingobacteriia;Sphingobacteriales;Chitinophagaceae;Sediminibacterium;Sediminibacterium sp. OR43	hypothetical protein	Function unknown
-	ID=Ga0115930_1000003.1938;locus_tag=Ga0115930_1000003995	4778	Bacteroidetes, uncultured	F-type H+-transporting ATPase subunit alpha, KO:K02111 ATPF1A, atpA F-type H+-transporting ATPase subunit alpha [EC:3.6.3.14]	Energy production and conversion
-	ID=Ga0115930_1001657.11;locus_tag=Ga0115930_10016576	4763	Bacteroidetes;Sphingobacteriia;Sphingobacteriales	Carboxypeptidase regulatory-like domain-containing protein, pfam13620 - CarboxypepD_reg	Function unknown
-	ID=Ga0115930_1000005.928;locus_tag=Ga0115930_1000005470	4757.33	Alphaproteobacteria;Sphingomonadales;Sphingomonadaceae;Sphingomonas;Sphingomonas echinoides	large subunit ribosomal protein L3, KO:K02906 RP-L3, MRPL3, rplC	Translation, ribosomal structure and biogenesis, Ribosome
+	ID=Ga0115930_1000025.621;locus_tag=Ga0115930_1000025314	4747	Bacteroidetes, uncultured	small subunit ribosomal protein S16, KO:K02959 RP-S16, MRPS16, rpsP	Translation, ribosomal structure and biogenesis, Ribosome
+	ID=Ga0115930_1000160.125;locus_tag=Ga0115930_100016066	4729.5	Bacteroidetes, uncultured	small subunit ribosomal protein S2, KO:K02967 RP-S2, MRPS2, rpsB	Translation, ribosomal structure and biogenesis, Ribosome
+	ID=Ga0115930_1000002.444;locus_tag=Ga0115930_1000002227	4715	Bacteroidetes, uncultured	small subunit ribosomal protein S4, KO:K02986 RP-S4, rpsD	Translation, ribosomal structure and biogenesis, Ribosome
-	ID=Ga0115930_1000013.509;locus_tag=Ga0115930_1000013262	4691.5	Bacteroidetes, uncultured	Carboxypeptidase regulatory-like domain-containing protein/TonB-dependent Receptor Plug Domain	Inorganic ion transport and metabolism
-	ID=Ga0115930_1000201.3;locus_tag=Ga0115930_10002012	4648	Bacteroidetes;Sphingobacteriia;Sphingobacteriales;Chitinophagaceae;Sediminibacterium	TonB-dependent Receptor Plug Domain/CarboxypepD_reg-like domain-containing protein	Inorganic ion transport and metabolism
+	ID=Ga0115930_1000002.423;locus_tag=Ga0115930_1000002216	4599	Bacteroidetes, uncultured	small subunit ribosomal protein S8, KO:K02994 RP-S8, rpsH	Translation, ribosomal structure and biogenesis, Ribosome
-	ID=Ga0115930_1000005.876;locus_tag=Ga0115930_1000005444	4563.15	Alphaproteobacteria;Sphingomonadales;Sphingomonadaceae;Sphingomonas;Sphingomonas echinoides	DNA-directed RNA polymerase subunit alpha, KO:K03040 rpoA DNA-directed RNA polymerase subunit alpha [EC:2.7.7.6]	Transcription
+	ID=Ga0115930_1000002.419;locus_tag=Ga0115930_1000002214	4554	Bacteroidetes, uncultured	large subunit ribosomal protein L5, KO:K02931 RP-L5, MRPL5, rplE large subunit ribosomal protein L5	Translation, ribosomal structure and biogenesis, Ribosome
+	ID=Ga0115930_1000002.401;locus_tag=Ga0115930_1000002205	4546.5	Bacteroidetes, uncultured	large subunit ribosomal protein L2, KO:K02886 RP-L2, MRPL2, rplB large subunit ribosomal protein L2	Translation, ribosomal structure and biogenesis, Ribosome
+	ID=Ga0115930_1000002.417;locus_tag=Ga0115930_1000002213	4532.5	Bacteroidetes, uncultured	large subunit ribosomal protein L24, KO:K02895 RP-L24, MRPL24, rplX large subunit ribosomal protein L24	Translation, ribosomal structure and biogenesis, Ribosome
-	ID=Ga0115930_1000876.37;locus_tag=Ga0115930_100087619	4514.58	Bacteroidetes;Sphingobacteriia;Sphingobacteriales;Chitinophagaceae;Sediminibacterium;Sediminibacterium sp. OR43	small subunit ribosomal protein S3, KO:K02982 RP-S3, rpsC small subunit ribosomal protein S3	Translation, ribosomal structure and biogenesis
+	ID=Ga0115930_1000002.442;locus_tag=Ga0115930_1000002226	4448.5	Bacteroidetes, uncultured	small subunit ribosomal protein S11, KO:K02948 RP-S11, MRPS11, rpsK small subunit ribosomal protein S11	Translation, ribosomal structure and biogenesis, Ribosome
-	ID=Ga0115930_1000002.1109;locus_tag=Ga0115930_1000002567	4425.5	Bacteroidetes, uncultured	Poly(R)-hydroxyalkanoic acid synthase subunit (PHA_synth_III_E), pfam09712 - PHA_synth_III_E	Energy production and conversion
-	ID=Ga0115930_1000005.910;locus_tag=Ga0115930_1000005461	4402.5	Alphaproteobacteria;Sphingomonadales;Sphingomonadaceae;Sphingomonas;Sphingomonas echinoides	small subunit ribosomal protein S17, KO:K02961 RP-S17, MRPS17, rpsQ small subunit ribosomal protein S17	Translation, ribosomal structure and biogenesis, Ribosome
+	ID=Ga0115930_1000686.24;locus_tag=Ga0115930_100068613	4371.5	Alphaproteobacteria;Caulobacterales;Caulobacteraceae	two-component system, cell cycle response regulator CtrA, COG0745 - DNA-binding response regulator, OmpR family, contains REC and winged-helix (wHTH) domain	Transcription
-	ID=Ga0115930_1000018.287;locus_tag=Ga0115930_1000018148	4360.5	Bacteroidetes, uncultured	hypothetical protein	Function unknown
-	ID=Ga0115930_1000156.191;locus_tag=Ga0115930_100015699	4321	Bacteroidetes;Sphingobacteriia;Sphingobacteriales;Chitinophagaceae	adenosylhomocysteinase, COG0499 - S-adenosylhomocysteine hydrolase	Coenzyme transport and metabolism
-	ID=Ga0115930_1000876.1;locus_tag=Ga0115930_10008761	4306.5	Bacteroidetes;Sphingobacteriia;Sphingobacteriales;Chitinophagaceae;Sediminibacterium;Sediminibacterium sp. OR43	small subunit ribosomal protein S1, KO:K02945 RP-S1, rpsA small subunit ribosomal protein S1	Translation, ribosomal structure and biogenesis
+	ID=Ga0115930_1000664.52;locus_tag=Ga0115930_100066426	4298	Bacteroidetes;Sphingobacteriia;Sphingobacteriales;Chitinophagaceae;Sediminibacterium	prokaryotic molybdopterin-containing oxidoreductase family, iron-sulfur binding subunit, KO:K00184 K00184 prokaryotic molybdopterin-containing oxidoreductase family, iron-sulfur binding subunit	Energy production and conversion
-	ID=Ga0115930_1000100.281;locus_tag=Ga0115930_1000100143	4288	Alphaproteobacteria;Rhodospirillales;unclassified;unclassified;Rhodospirillales bacterium URHD0017	hypothetical protein, pfam10030 - DUF2272	Function unknown
-	ID=Ga0115930_1001424.21;locus_tag=Ga0115930_100142411	4287	Betaproteobacteria;Burkholderiales;Comamonadaceae;Variovorax	Outer membrane protein (porin), pfam13609 - Porin_4	Cell wall/membrane/envelope biogenesis
-	ID=Ga0115930_1000005.900;locus_tag=Ga0115930_1000005456	4219.25	Alphaproteobacteria;Sphingomonadales;Sphingomonadaceae;Sphingomonas;Sphingomonas echinoides	small subunit ribosomal protein S8, KO:K02994 RP-S8, rpsH small subunit ribosomal protein S8	Translation, ribosomal structure and biogenesis
+	ID=Ga0115930_1000062.169;locus_tag=Ga0115930_100006286	4192	Alphaproteobacteria;Caulobacterales;Caulobacteraceae	hypothetical protein	Function unknown
+	ID=Ga0115930_1000207.158;locus_tag=Ga0115930_100020781	4187.5	Bacteroidetes	hypothetical protein	Function unknown
-	ID=Ga0115930_1000394.37;locus_tag=Ga0115930_100039420	4167	Bacteroidetes;Sphingobacteriia;Sphingobacteriales;Chitinophagaceae	DNA-directed RNA polymerase subunit alpha, KO:K03040 rpoA DNA-directed RNA polymerase subunit alpha [EC:2.7.7.6]	Transcription
-	ID=Ga0115930_1002404.33;locus_tag=Ga0115930_100240417	4145.5	Bacteroidetes;Sphingobacteriia;Sphingobacteriales;Chitinophagaceae;Sediminibacterium	large subunit ribosomal protein L3, KO:K02906 RP-L3, MRPL3, rplC large subunit ribosomal protein L3	Translation, ribosomal structure and biogenesis, Ribosome
+	ID=Ga0115930_1000002.403;locus_tag=Ga0115930_1000002206	4138	Bacteroidetes, uncultured	small subunit ribosomal protein S19, KO:K02965 RP-S19, rpsS small subunit ribosomal protein S19	Translation, ribosomal structure and biogenesis, Ribosome
+	ID=Ga0115930_1000049.289;locus_tag=Ga0115930_1000049147	4129	Bacteroidetes	PKD domain-containing protein/PKD domain-containing protein, pfam00801 - PKD	Defense mechanisms
+	ID=Ga0115930_1000002.421;locus_tag=Ga0115930_1000002215	4113.5	Bacteroidetes, uncultured	small subunit ribosomal protein S14, KO:K02954 RP-S14, MRPS14, rpsN small subunit ribosomal protein S14	Translation, ribosomal structure and biogenesis, Ribosome
-	ID=Ga0115930_1000876.43;locus_tag=Ga0115930_100087622	4074.5	Bacteroidetes;Sphingobacteriia;Sphingobacteriales;Chitinophagaceae;Sediminibacterium;Sediminibacterium sp. OR43	large subunit ribosomal protein L2, KO:K02886 RP-L2, MRPL2, rplB large subunit ribosomal	Translation, ribosomal structure and biogenesis, Ribosome
+	ID=Ga0115930_1000002.427;locus_tag=Ga0115930_1000002218	4060.5	Bacteroidetes, uncultured	large subunit ribosomal protein L18, KO:K02881 RP-L18, MRPL18, rplR large subunit ribosomal protein L18	Translation, ribosomal structure and biogenesis, Ribosome
-	ID=Ga0115930_1000047.57;locus_tag=Ga0115930_100004729	4058.5	Bacteroidetes;Sphingobacteriia;Sphingobacteriales;Chitinophagaceae;Sediminibacterium;Sediminibacterium sp. OR43	F-type H+-transporting ATPase subunit c, KO:K02110 ATPF0C, atpE F-type H+-transporting ATPase subunit c	Energy production and conversion
+	ID=Ga0115930_1000160.121;locus_tag=Ga0115930_100016064	4017.5	Bacteroidetes, uncultured	large subunit ribosomal protein L13, KO:K02871 RP-L13, MRPL13, rplM large subunit ribosomal protein L13	Translation, ribosomal structure and biogenesis, Ribosome
+	ID=Ga0115930_1000013.156;locus_tag=Ga0115930_100001381	4013	Bacteroidetes, uncultured	translation initiation factor IF-2, KO:K02519 infB, MTIF2 translation initiation factor IF-2	Translation, ribosomal structure and biogenesis, Ribosome
-	ID=Ga0115930_1000005.906;locus_tag=Ga0115930_1000005459	4001	Alphaproteobacteria;Sphingomonadales;Sphingomonadaceae;Sphingomonas;Sphingomonas echinoides	large subunit ribosomal protein L24, KO:K02895 RP-L24, MRPL24, rplX large subunit ribosomal protein L24	Translation, ribosomal structure and biogenesis, Ribosome
+	ID=Ga0115930_1000002.393;locus_tag=Ga0115930_1000002201	3998	Bacteroidetes, uncultured	small subunit ribosomal protein S10, KO:K02946 RP-S10, MRPS10, rpsJ small subunit ribosomal protein S10	Translation, ribosomal structure and biogenesis, Ribosome
-	ID=Ga0115930_1000005.914;locus_tag=Ga0115930_1000005463	3977.92	Alphaproteobacteria;Sphingomonadales;Sphingomonadaceae;Sphingomonas;Sphingomonas echinoides	large subunit ribosomal protein L16, KO:K02878 RP-L16, MRPL16, rplP large subunit ribosomal protein L16	Translation, ribosomal structure and biogenesis, Ribosome
+	ID=Ga0115930_1000032.474;locus_tag=Ga0115930_1000032241	3931	Alphaproteobacteria;Sphingomonadales;Sphingomonadaceae;Sphingomonas;Sphingomonas echinoides	ornithine decarboxylase, KO:K01581 E4.1.1.17, ODC1, speC, speF ornithine decarboxylase [EC:4.1.1.17]	Amino acid transport and metabolism
-	ID=Ga0115930_1000064.71;locus_tag=Ga0115930_100006436	3919	Bacteroidetes;Sphingobacteriia;Sphingobacteriales;Chitinophagaceae;Sediminibacterium;Sediminibacterium sp. OR43	MFS transporter, NNP family, nitrate/nitrite transporter, KO:K02575 NRT, narK, nrtP, nasA MFS transporter, NNP family, nitrate/nitrite transporter	Inorganic ion transport and metabolism
-	ID=Ga0115930_1000064.75;locus_tag=Ga0115930_100006438	3918.5	Bacteroidetes;Sphingobacteriia;Sphingobacteriales;Chitinophagaceae;Sediminibacterium;Sediminibacterium sp. OR43	nitrite reductase (NADH) large subunit, KO:K00362 nirB nitrite reductase (NADH) large subunit [EC:1.7.1.15]	Energy production and conversion
-	ID=Ga0115930_1000005.890;locus_tag=Ga0115930_1000005451	3898.12	Alphaproteobacteria;Sphingomonadales;Sphingomonadaceae;Sphingomonas;Sphingomonas echinoides	large subunit ribosomal protein L15, KO:K02876 RP-L15, MRPL15, rplO large subunit ribosomal protein L15	Translation, ribosomal structure and biogenesis, Ribosome
-	ID=Ga0115930_1002404.31;locus_tag=Ga0115930_100240416	3846.5	Bacteroidetes;Sphingobacteriia;Sphingobacteriales;Chitinophagaceae;Sediminibacterium	large subunit ribosomal protein L4, KO:K02926 RP-L4, MRPL4, rplD large subunit ribosomal protein L4	Translation, ribosomal structure and biogenesis, Ribosome
-	ID=Ga0115930_1004112.15;locus_tag=Ga0115930_10041128	3843	Alphaproteobacteria	hypothetical protein	Function unknown
-	ID=Ga0115930_1003994.11;locus_tag=Ga0115930_10039946	3840.5	Bacteroidetes;Sphingobacteriia;Sphingobacteriales;unclassified	DNA-directed RNA polymerase specialized sigma subunit, sigma24 family	Transcription
-	ID=Ga0115930_1000005.926;locus_tag=Ga0115930_1000005469	3809	Alphaproteobacteria;Sphingomonadales;Sphingomonadaceae;Sphingomonas;Sphingomonas echinoides	large subunit ribosomal protein L4, KO:K02926 RP-L4, MRPL4, rplD large subunit ribosomal protein L4	Translation, ribosomal structure and biogenesis, Ribosome
-	ID=Ga0115930_1000179.91;conf=68.35;gc_cont=0.462;locus_tag=Ga0115930_100017946	3785	Bacteroidetes	large subunit ribosomal protein L34, KO:K02914 RP-L34, MRPL34, rpmH large subunit ribosomal protein L34	Translation, ribosomal structure and biogenesis, Ribosome
+	ID=Ga0115930_1000005.1305;locus_tag=Ga0115930_1000005660	3756.5	Alphaproteobacteria;Sphingomonadales;Sphingomonadaceae;Sphingomonas;Sphingomonas echinoides	large subunit ribosomal protein L1, KO:K02863 RP-L1, MRPL1, rplA large subunit ribosomal protein L1	Translation, ribosomal structure and biogenesis, Ribosome
+	ID=Ga0115930_1000002.387;locus_tag=Ga0115930_1000002198	3730.5	Bacteroidetes, uncultured	small subunit ribosomal protein S12, KO:K02950 RP-S12, MRPS12, rpsL small subunit ribosomal protein S12	Translation, ribosomal structure and biogenesis, Ribosome
-	ID=Ga0115930_1000876.31;locus_tag=Ga0115930_100087616	3697	Bacteroidetes;Sphingobacteriia;Sphingobacteriales;Chitinophagaceae;Sediminibacterium;Sediminibacterium sp. OR43	small subunit ribosomal protein S17, KO:K02961 RP-S17, MRPS17, rpsQ small subunit ribosomal protein S17	Translation, ribosomal structure and biogenesis, Ribosome
-	ID=Ga0115930_1000003.88;locus_tag=Ga0115930_100000346	3678	Bacteroidetes, uncultured	large subunit ribosomal protein L21, KO:K02888 RP-L21, MRPL21, rplU large subunit ribosomal protein L21	Translation, ribosomal structure and biogenesis, Ribosome
-	ID=Ga0115930_1000004.1163;locus_tag=Ga0115930_1000004595	3667.5	Bacteroidetes; uncultured	Endonuclease I, pfam04231 - Endonuclease_1	Transcription
-	ID=Ga0115930_1000057.157;locus_tag=Ga0115930_100005781	3660	Bacteroidetes;Sphingobacteriia;Sphingobacteriales;Chitinophagaceae;Sediminibacterium;Sediminibacterium sp. OR43	Putative beta-barrel porin-2, OmpL-like. Bbp2, pfam07642 - BBP2	Intracellular trafficking, secretion, and vesicular transport
+	ID=Ga0115930_1000005.518;locus_tag=Ga0115930_1000005263	3652	Alphaproteobacteria;Sphingomonadales;Sphingomonadaceae;Sphingomonas;Sphingomonas echinoides	iron complex outermembrane recepter protein, COG1629 - Outer membrane receptor proteins, mostly Fe transport	Inorganic ion transport and metabolism
+	ID=Ga0115930_1000002.389;locus_tag=Ga0115930_1000002199	3649.5	Bacteroidetes, uncultured	small subunit ribosomal protein S7, KO:K02992 RP-S7, MRPS7, rpsG small subunit ribosomal protein S7	Translation, ribosomal structure and biogenesis, Ribosome
-	ID=Ga0115930_1000064.69;locus_tag=Ga0115930_100006435	3609	Bacteroidetes;Sphingobacteriia;Sphingobacteriales;Chitinophagaceae;Sediminibacterium;Sediminibacterium sp. OR43	ferredoxin-nitrate reductase, KO:K00367 narB ferredoxin-nitrate reductase [EC:1.7.7.2], pfam00384 - Molybdopterin	General function prediction only
-	ID=Ga0115930_1000021.129;locus_tag=Ga0115930_100002170	3572	Bacteroidetes;Sphingobacteriia;Sphingobacteriales;Chitinophagaceae;Sediminibacterium	DNA-directed RNA polymerase specialized sigma subunit, sigma24 family, COG1595 - DNA-directed RNA polymerase specialized sigma subunit, sigma24 family	Transcription
-	ID=Ga0115930_1000005.924;locus_tag=Ga0115930_1000005468	3535.5	Alphaproteobacteria;Sphingomonadales;Sphingomonadaceae;Sphingomonas;Sphingomonas echinoides	large subunit ribosomal protein L23, KO:K02892 RP-L23, MRPL23, rplW large subunit ribosomal protein L23	Translation, ribosomal structure and biogenesis, Ribosome
+	ID=Ga0115930_1000328.148;locus_tag=Ga0115930_100032875	3529.5	Alphaproteobacteria;Caulobacterales;Caulobacteraceae;Phenylobacterium	hypothetical protein, pfam09361 - Phasin_2	Function unknown
-	ID=Ga0115930_1000004.459;locus_tag=Ga0115930_1000004236	3524	Bacteroidetes; uncultured	large subunit ribosomal protein L20, KO:K02887 RP-L20, MRPL20, rplT large subunit ribosomal protein L20	Translation, ribosomal structure and biogenesis, Ribosome
-	ID=Ga0115930_1000013.15;locus_tag=Ga0115930_10000138	3522	Bacteroidetes, uncultured	protein of unknown function (DUF5011), pfam16403 - DUF5011	Function unknown
+	ID=Ga0115930_1000160.127;locus_tag=Ga0115930_100016067	3515	Bacteroidetes, uncultured	elongation factor Ts, KO:K02357 tsf, TSFM elongation factor Ts	Translation, ribosomal structure and biogenesis, Ribosome
-	ID=Ga0115930_1000876.19;locus_tag=Ga0115930_100087610	3511	Bacteroidetes;Sphingobacteriia;Sphingobacteriales;Chitinophagaceae;Sediminibacterium;Sediminibacterium sp. OR43	large subunit ribosomal protein L6, KO:K02933 RP-L6, MRPL6, rplF large subunit ribosomal protein L6	Translation, ribosomal structure and biogenesis, Ribosome
-	ID=Ga0115930_1000021.240;locus_tag=Ga0115930_1000021126	3491	Bacteroidetes;Sphingobacteriia;Sphingobacteriales;Chitinophagaceae;Sediminibacterium	Histidine kinase-, DNA gyrase B-, and HSP90-like ATPase/His Kinase A (phospho-acceptor) domain-containing protein/PAS fold/PAS domain-containing protein	Signal transduction mechanisms
-	ID=Ga0115930_1000018.582;locus_tag=Ga0115930_1000018300	3483	Bacteroidetes, uncultured	adenosylhomocysteinase, COG0499 - S-adenosylhomocysteine hydrolase	Coenzyme transport and metabolism
+	ID=Ga0115930_1000025.270;locus_tag=Ga0115930_1000025137	3480.5	Bacteroidetes, uncultured	osmotically inducible protein OsmC, COG1764 - Organic hydroperoxide reductase OsmC/OhrA	Defense mechanisms
-	ID=Ga0115930_1000139.189;locus_tag=Ga0115930_100013996	3469	Bacteroidetes;Sphingobacteriia;Sphingobacteriales;Chitinophagaceae;Sediminibacterium;Sediminibacterium sp. OR43	small subunit ribosomal protein S2, KO:K02967 RP-S2, MRPS2, rpsB small subunit ribosomal protein S2	Translation, ribosomal structure and biogenesis, Ribosome
+	ID=Ga0115930_1000002.650;locus_tag=Ga0115930_1000002334	3464	Bacteroidetes, uncultured	molecular chaperone Dank, KO:K04043 dnaK molecular chaperone DnaK	Posttranslational modification, protein turnover, chaperones
+	ID=Ga0115930_1000002.413;locus_tag=Ga0115930_1000002211	3458.5	Bacteroidetes, uncultured	small subunit ribosomal protein S17, KO:K02961 RP-S17, MRPS17, rpsQ small subunit ribosomal protein S17	Translation, ribosomal structure and biogenesis, Ribosome
+	ID=Ga0115930_1000003.147;locus_tag=Ga0115930_100000376	3440.5	Bacteroidetes, uncultured	large subunit ribosomal protein L9, KO:K02939 RP-L9, MRPL9, rplI large subunit ribosomal protein L9	Translation, ribosomal structure and biogenesis, Ribosome
+	ID=Ga0115930_1000002.1549;locus_tag=Ga0115930_1000002793	3414.5	Bacteroidetes, uncultured	virulence plasmid B protein/Insecticide toxin TcdB middle/N-terminal region/RHS Repeat, pfam12256 - TcdB_toxin_midN	Function unknown
+	ID=Ga0115930_1000028.460;locus_tag=Ga0115930_1000028234	3399	Alphaproteobacteria;Sphingomonadales;Sphingomonadaceae;Sphingomonas;Sphingomonas echinoides	Ribosomal protein L33, pfam00471 - Ribosomal_L33	Translation, ribosomal structure and biogenesis, Ribosome
-	ID=Ga0115930_1000021.127;locus_tag=Ga0115930_100002169	3397	Bacteroidetes;Sphingobacteriia;Sphingobacteriales;Chitinophagaceae;Sediminibacterium	Trypsin-like peptidase domain-containing protein, pfam13365 - Trypsin_2	Amino acid transport and metabolism
-	ID=Ga0115930_1000005.892;locus_tag=Ga0115930_1000005452	3353.5	Alphaproteobacteria;Sphingomonadales;Sphingomonadaceae;Sphingomonas;Sphingomonas echinoides	large subunit ribosomal protein L30, KO:K02907 RP-L30, MRPL30, rpmD large subunit ribosomal protein L30	Translation, ribosomal structure and biogenesis, Ribosome
-	ID=Ga0115930_1000003.390;locus_tag=Ga0115930_1000003199	3330	Bacteroidetes, uncultured	peptidyl-prolyl cis-trans isomerase D, KO:K03770 ppiD peptidyl-prolyl cis-trans isomerase D [EC:5.2.1.8]	Posttranslational modification, protein turnover, chaperones
+	ID=Ga0115930_1104486.1;locus_tag=Ga0115930_11044861	3295.5	unclassified bacteria	hypothetical protein	Function unknown
+	ID=Ga0115930_1000036.327;locus_tag=Ga0115930_1000036167	3292.27	Alphaproteobacteria;Sphingomonadales;Sphingomonadaceae;Sphingomonas;Sphingomonas echinoides	chaperonin GroEL, COG0459 - Chaperonin GroEL (HSP60 family)	Posttranslational modification, protein turnover, chaperones
+	ID=Ga0115930_1000003.1319;locus_tag=Ga0115930_1000003680	3277.5	Bacteroidetes, uncultured	Trypsin-like peptidase domain-containing protein	Amino acid transport and metabolism
+	ID=Ga0115930_1000005.1014;locus_tag=Ga0115930_1000005513	3277	Alphaproteobacteria;Sphingomonadales;Sphingomonadaceae;Sphingomonas;Sphingomonas echinoides	large subunit ribosomal protein L25, KO:K02897 RP-L25, rplY large subunit ribosomal protein L25	Translation, ribosomal structure and biogenesis, Ribosome
+	ID=Ga0115930_1000005.1056;locus_tag=Ga0115930_1000005534	3267	Alphaproteobacteria;Sphingomonadales;Sphingomonadaceae;Sphingomonas;Sphingomonas echinoides	hypothetical protein	Function unknown
-	ID=Ga0115930_1000032.364;locus_tag=Ga0115930_1000032186	3254.5	Alphaproteobacteria;Sphingomonadales;Sphingomonadaceae;Sphingomonas;Sphingomonas echinoides	large subunit ribosomal protein L19, KO:K02884 RP-L19, MRPL19, rplS large subunit ribosomal protein L19	Translation, ribosomal structure and biogenesis, Ribosome
-	ID=Ga0115930_1000025.390;locus_tag=Ga0115930_1000025197	3253	Bacteroidetes, uncultured	Sulfatase-modifying factor enzyme 1/Sulfatase-modifying factor enzyme 1, pfam03781 - FGE-sulfatase	Posttranslational modification, protein turnover, chaperones
-	ID=Ga0115930_1000057.159;locus_tag=Ga0115930_100005782	3252	Bacteroidetes;Sphingobacteriia;Sphingobacteriales;Chitinophagaceae;Sediminibacterium;Sediminibacterium sp. OR43	ammonium transporter, Amt family	Inorganic ion transport and metabolism
-	ID=Ga0115930_1002404.21;locus_tag=Ga0115930_100240411	3248.33	Bacteroidetes;Sphingobacteriia;Sphingobacteriales;Chitinophagaceae;Sediminibacterium	small subunit ribosomal protein S3, KO:K02982 RP-S3, rpsC small subunit ribosomal protein S3	Translation, ribosomal structure and biogenesis, Ribosome
-	ID=Ga0115930_1002404.9;locus_tag=Ga0115930_10024045	3237.5	Bacteroidetes;Sphingobacteriia;Sphingobacteriales;Chitinophagaceae;Sediminibacterium	large subunit ribosomal protein L5, KO:K02931 RP-L5, MRPL5, rplE large subunit ribosomal protein L5	Translation, ribosomal structure and biogenesis, Ribosome
-	ID=Ga0115930_1000005.936;locus_tag=Ga0115930_1000005474	3226.5	Alphaproteobacteria;Sphingomonadales;Sphingomonadaceae;Sphingomonas;Sphingomonas echinoides	small subunit ribosomal protein S7, KO:K02992 RP-S7, MRPS7, rpsG small subunit ribosomal protein S7	Translation, ribosomal structure and biogenesis, Ribosome
-	ID=Ga0115930_1000004.148;locus_tag=Ga0115930_100000478	3225	Bacteroidetes; uncultured	SecD/SecF fusion protein, KO:K12257 secDF SecD/SecF fusion protein	Intracellular trafficking, secretion, and vesicular transport
+	ID=Ga0115930_1001842.3;locus_tag=Ga0115930_10018422	3215.03	Betaproteobacteria;Burkholderiales;Comamonadaceae;Variovorax	phosphate transport system substrate-binding protein, COG0226 - ABC-type phosphate transport system, periplasmic component	Inorganic ion transport and metabolism
+	ID=Ga0115930_1000773.11;locus_tag=Ga0115930_10007736	3198	Bacteroidetes;Sphingobacteriia;Sphingobacteriales;Chitinophagaceae	large subunit ribosomal protein L11,KO:K02867 RP-L11, MRPL11, rplK large subunit ribosomal protein L11	Translation, ribosomal structure and biogenesis, Ribosome
-	ID=Ga0115930_1000087.334;locus_tag=Ga0115930_1000087169	3195	Alphaproteobacteria;Sphingomonadales;Sphingomonadaceae;Sphingomonas;Sphingomonas echinoides	iron complex outermembrane recepter protein,KO:K02014 TC.FEV.OM iron complex outermembrane recepter protein	Inorganic ion transport and metabolism
-	ID=Ga0115930_1000264.1;locus_tag=Ga0115930_10002641	3172	Bacteroidetes;Sphingobacteriia;Sphingobacteriales;Chitinophagaceae;Sediminibacterium;Sediminibacterium sp. OR53	PKD domain-containing protein/PKD domain-containing protein/PKD domain-containing protein/PKD domain-containing protein	Defense mechanisms
+	ID=Ga0115930_1000003.143;locus_tag=Ga0115930_100000374	3160	Bacteroidetes, uncultured	small subunit ribosomal protein S6, KO:K02990 RP-S6, MRPS6, rpsF small subunit ribosomal protein S6	Translation, ribosomal structure and biogenesis, Ribosome
+	ID=Ga0115930_1000007.806;locus_tag=Ga0115930_1000007413	3157	Bacteroidetes;Sphingobacteriia;Sphingobacteriales	large subunit ribosomal protein L7/L12, KO:K02935 RP-L7, MRPL12, rplL large subunit ribosomal protein L7/L12	Translation, ribosomal structure and biogenesis, Ribosome
-	ID=Ga0115930_1007706.3;locus_tag=Ga0115930_10077062	3151	Bacteroidetes;Sphingobacteriia;Sphingobacteriales;Chitinophagaceae	adenosylhomocysteinase, S-adenosylhomocysteine hydrolase	Coenzyme transport and metabolism
+	ID=Ga0115930_1000064.165;locus_tag=Ga0115930_100006484	3150.5	Bacteroidetes;Sphingobacteriia;Sphingobacteriales;Chitinophagaceae;Sediminibacterium;Sediminibacterium sp. OR43	hypothetical protein	Function unknown
+	ID=Ga0115930_1000214.14;locus_tag=Ga0115930_10002148	3141	Alphaproteobacteria;Sphingomonadales;Sphingomonadaceae;Sphingomonas	Alginate export, pfam13372	Intracellular trafficking, secretion, and vesicular transport
+	ID=Ga0115930_1000057.287;locus_tag=Ga0115930_1000057147	3107.5	Bacteroidetes;Sphingobacteriia;Sphingobacteriales;Chitinophagaceae;Sediminibacterium;Sediminibacterium sp. OR43	polyribonucleotide nucleotidyltransferase, KO:K00962 pnp, PNPT1 polyribonucleotide nucleotidyltransferase [EC:2.7.7.8]	Translation, ribosomal structure and biogenesis, Ribosome
+	ID=Ga0115930_1000773.17;locus_tag=Ga0115930_10007739	3093	Bacteroidetes;Sphingobacteriia;Sphingobacteriales;Chitinophagaceae	large subunit ribosomal protein L7/L12, KO:K02935 RP-L7, MRPL12, rplL large subunit ribosomal protein L7/L12	Translation, ribosomal structure and biogenesis, Ribosome
+	ID=Ga0115930_1000018.194;locus_tag=Ga0115930_1000018101	3042.5	Bacteroidetes, uncultured	ATP-dependent Clp protease ATP-binding subunit ClpC, COG0542 - ATP-dependent Clp protease ATP-binding subunit ClpA	Posttranslational modification, protein turnover, chaperones
+	ID=Ga0115930_1000314.30;locus_tag=Ga0115930_100031416	3023.5	Bacteroidetes;Sphingobacteriia;Sphingobacteriales;Chitinophagaceae;Sediminibacterium	PKD domain-containing protein/	Cell wall/membrane/envelope biogenesis
-	ID=Ga0115930_1000203.11;locus_tag=Ga0115930_10002036	3018	Alphaproteobacteria	hypothetical protein	Function unknown
-	ID=Ga0115930_1000160.57;locus_tag=Ga0115930_100016029	3012	Bacteroidetes, uncultured	protein of unknown function (DUF4295), pfam14128 - DUF4295	Function unknown
-	ID=Ga0115930_1000005.902;locus_tag=Ga0115930_1000005457	2995.33	Alphaproteobacteria;Sphingomonadales;Sphingomonadaceae;Sphingomonas;Sphingomonas echinoides	small subunit ribosomal protein S14, KO:K02954 RP-S14, MRPS14, rpsN small subunit ribosomal protein S14	Translation, ribosomal structure and biogenesis
+	ID=Ga0115930_1000005.197;locus_tag=Ga0115930_1000005100	2994	Alphaproteobacteria;Sphingomonadales;Sphingomonadaceae;Sphingomonas;Sphingomonas echinoides	hypothetical protein	Function unknown
-	ID=Ga0115930_1002404.19;locus_tag=Ga0115930_100240410	2992.5	Bacteroidetes;Sphingobacteriia;Sphingobacteriales;Chitinophagaceae;Sediminibacterium	large subunit ribosomal protein L16, KO:K02878 RP-L16, MRPL16, rplP large subunit ribosomal protein L16	Translation, ribosomal structure and biogenesis
-	ID=Ga0115930_1000876.55;locus_tag=Ga0115930_100087628	2991	Bacteroidetes;Sphingobacteriia;Sphingobacteriales;Chitinophagaceae;Sediminibacterium;Sediminibacterium sp. OR43	elongation factor G, COG0480 - Translation elongation factor EF-G, a GTPase	Translation, ribosomal structure and biogenesis
+	ID=Ga0115930_1000111.151;locus_tag=Ga0115930_100011177	2990	Bacteroidetes;Sphingobacteriia;Sphingobacteriales;Chitinophagaceae;Sediminibacterium	hypothetical protein	Function unknown
-	ID=Ga0115930_1002404.11;locus_tag=Ga0115930_10024046	2986.5	Bacteroidetes;Sphingobacteriia;Sphingobacteriales;Chitinophagaceae;Sediminibacterium	large subunit ribosomal protein L24, KO:K02895 RP-L24, MRPL24, rplX large subunit ribosomal protein L24	Translation, ribosomal structure and biogenesis
-	ID=Ga0115930_1000009.941;locus_tag=Ga0115930_1000009481	2984.1	Alphaproteobacteria;Sphingomonadales;Sphingomonadaceae;Sphingomonas	polyribonucleotide nucleotidyltransferase, COG1185 - Polyribonucleotide nucleotidyltransferase (polynucleotide phosphorylase)	Translation, ribosomal structure and biogenesis
-	ID=Ga0115930_1002404.39;locus_tag=Ga0115930_100240420	2976.5	Bacteroidetes;Sphingobacteriia;Sphingobacteriales;Chitinophagaceae;Sediminibacterium	elongation factor G, KO:K02355 fusA, GFM, EFG elongation factor G	Translation, ribosomal structure and biogenesis
-	ID=Ga0115930_1000002.579;locus_tag=Ga0115930_1000002296	2976	Bacteroidetes, uncultured	hypothetical protein	Function unknown
-	ID=Ga0115930_1000013.667;locus_tag=Ga0115930_1000013343	2970.5	Bacteroidetes, uncultured	transcriptional antiterminator NusG,KO:K02601 nusG transcriptional antiterminator NusG	Transcription
-	ID=Ga0115930_1000876.39;locus_tag=Ga0115930_100087620	2967.75	Bacteroidetes;Sphingobacteriia;Sphingobacteriales;Chitinophagaceae;Sediminibacterium;Sediminibacterium sp. OR43	large subunit ribosomal protein L22, KO:K02890 RP-L22, MRPL22, rplV large subunit ribosomal protein L22	Translation, ribosomal structure and biogenesis
-	ID=Ga0115930_1002815.8;locus_tag=Ga0115930_10028155	2947.5	Bacteroidetes;Sphingobacteriia;Sphingobacteriales;Chitinophagaceae;Sediminibacterium	Formylglycine-generating enzyme, required for sulfatase activity, contains SUMF1/FGE domain	Posttranslational modification, protein turnover, chaperones
+	ID=Ga0115930_1001023.7;locus_tag=Ga0115930_10010234	2934.5	Bacteroidetes;Sphingobacteriia;Sphingobacteriales	polyribonucleotide nucleotidyltransferase	Translation, ribosomal structure and biogenesis
+	ID=Ga0115930_1000002.775;locus_tag=Ga0115930_1000002396	2934	Bacteroidetes, uncultured	Possible nuclease of RNase H fold, RuvC/YqgF family	General function prediction only
+	ID=Ga0115930_1000451.55;locus_tag=Ga0115930_100045128	2914.33	Alphaproteobacteria;Caulobacterales;Caulobacteraceae;Phenylobacterium	flagellin, COG1344 - Flagellin and related hook-associated protein FlgL	Cell motility
-	ID=Ga0115930_1000876.47;locus_tag=Ga0115930_100087624	2912	Bacteroidetes;Sphingobacteriia;Sphingobacteriales;Chitinophagaceae;Sediminibacterium;Sediminibacterium sp. OR43	large subunit ribosomal protein L4, KO:K02926 RP-L4, MRPL4, rplD large subunit ribosomal protein L4	Translation, ribosomal structure and biogenesis
-	ID=Ga0115930_1000030.517;locus_tag=Ga0115930_1000030263	2908.5	Alphaproteobacteria;Sphingomonadales;Sphingomonadaceae;Sphingomonas;Sphingomonas echinoides	large subunit ribosomal protein L21, KO:K02888 RP-L21, MRPL21, rplU large subunit ribosomal protein L21	Translation, ribosomal structure and biogenesis
+	ID=Ga0115930_1000002.433;locus_tag=Ga0115930_1000002221	2898.5	Bacteroidetes, uncultured	large subunit ribosomal protein L15, KO:K02876 RP-L15, MRPL15, rplO large subunit ribosomal protein L15	Translation, ribosomal structure and biogenesis
-	ID=Ga0115930_1000394.39;locus_tag=Ga0115930_100039421	2876	Bacteroidetes;Sphingobacteriia;Sphingobacteriales;Chitinophagaceae	small subunit ribosomal protein S4, KO:K02986 RP-S4, rpsD small subunit ribosomal protein S4	Translation, ribosomal structure and biogenesis
+	ID=Ga0115930_1000005.1127;locus_tag=Ga0115930_1000005570	2856.5	Alphaproteobacteria;Sphingomonadales;Sphingomonadaceae;Sphingomonas;Sphingomonas echinoides	sulfite reductase (NADPH) hemoprotein beta-component, COG0155 - Sulfite reductase, beta subunit (hemoprotein)	Inorganic ion transport and metabolism
-	ID=Ga0115930_1000876.35;locus_tag=Ga0115930_100087618	2839	Bacteroidetes;Sphingobacteriia;Sphingobacteriales;Chitinophagaceae;Sediminibacterium;Sediminibacterium sp. OR43	large subunit ribosomal protein L16, KO:K02878 RP-L16, MRPL16, rplP large subunit ribosomal protein L16	Translation, ribosomal structure and biogenesis
-	ID=Ga0115930_1000876.25;locus_tag=Ga0115930_100087613	2837.5	Bacteroidetes;Sphingobacteriia;Sphingobacteriales;Chitinophagaceae;Sediminibacterium;Sediminibacterium sp. OR43	large subunit ribosomal protein L5, KO:K02931 RP-L5, MRPL5, rplE large subunit ribosomal protein L5	Translation, ribosomal structure and biogenesis
-	ID=Ga0115930_1003994.9;locus_tag=Ga0115930_10039945	2834.5	Bacteroidetes;Sphingobacteriia;Sphingobacteriales;unclassified	Trypsin-like peptidase domain-containing protein, pfam13365 - Trypsin_2	Amino acid transport and metabolism
-	ID=Ga0115930_1000018.5;locus_tag=Ga0115930_10000183	2822	Bacteroidetes, uncultured	small subunit ribosomal protein S15, KO:K02956 RP-S15, MRPS15, rpsO small subunit ribosomal protein S15	Translation, ribosomal structure and biogenesis
+	ID=Ga0115930_1000002.399;locus_tag=Ga0115930_1000002204	2808	Bacteroidetes, uncultured	large subunit ribosomal protein L23, KO:K02892 RP-L23, MRPL23, rplW large subunit ribosomal protein L23	Translation, ribosomal structure and biogenesis
-	ID=Ga0115930_1014886.1;locus_tag=Ga0115930_10148861	2780	Bacteroidetes;Sphingobacteriia;Sphingobacteriales;unclassified;Flavisolibacter;Flavisolibacter ginsengisoli	Starch-binding associating with outer membrane/SusD family protein, pfam07980 - SusD	General function prediction only
-	ID=Ga0115930_1002404.3;locus_tag=Ga0115930_10024042	2778	Bacteroidetes;Sphingobacteriia;Sphingobacteriales;Chitinophagaceae;Sediminibacterium	large subunit ribosomal protein L6, KO:K02933 RP-L6, MRPL6, rplF large subunit ribosomal protein L6	Translation, ribosomal structure and biogenesis
-	ID=Ga0115930_1000002.964;locus_tag=Ga0115930_1000002494	2771	Bacteroidetes, uncultured	Sulfatase-modifying factor enzyme 1, pfam03781 - FGE-sulfatase	Posttranslational modification, protein turnover, chaperones
-	ID=Ga0115930_1000018.285;locus_tag=Ga0115930_1000018147	2762	Bacteroidetes, uncultured	hypothetical protein	Function unknown
-	ID=Ga0115930_1000554.4;locus_tag=Ga0115930_10005543	2761	Alphaproteobacteria;Caulobacterales;Caulobacteraceae	CBS domain-containing protein, COG0517 - CBS domain	Signal transduction mechanisms
-	ID=Ga0115930_1002404.13;locus_tag=Ga0115930_10024047	2706	Bacteroidetes;Sphingobacteriia;Sphingobacteriales;Chitinophagaceae;Sediminibacterium	large subunit ribosomal protein L14, KO:K02874 RP-L14, MRPL14, rplN large subunit ribosomal protein L14	Translation, ribosomal structure and biogenesis
+	ID=Ga0115930_1000207.157;conf=67.43;gc_cont=0.342;locus_tag=Ga0115930_100020780	2701.5	Bacteroidetes	hypothetical protein	Function unknown
+	ID=Ga0115930_1000773.13;locus_tag=Ga0115930_10007737	2668	Bacteroidetes;Sphingobacteriia;Sphingobacteriales;Chitinophagaceae	large subunit ribosomal protein L1, KO:K02863 RP-L1, MRPL1, rplA large subunit ribosomal protein L1	Translation, ribosomal structure and biogenesis
+	ID=Ga0115930_1000057.84;locus_tag=Ga0115930_100005744	2636	Bacteroidetes;Sphingobacteriia;Sphingobacteriales;Chitinophagaceae;Sediminibacterium;Sediminibacterium sp. OR43	large subunit ribosomal protein L17, KO:K02879 RP-L17, MRPL17, rplQ large subunit ribosomal protein L17	Translation, ribosomal structure and biogenesis
-	ID=Ga0115930_1000002.2388;locus_tag=Ga0115930_10000021219	2633	Bacteroidetes, uncultured	preprotein translocase subunit SecA, COG0653 - Preprotein translocase subunit SecA (ATPase, RNA helicase)	Intracellular trafficking, secretion, and vesicular transport
-	ID=Ga0115930_1000025.470;locus_tag=Ga0115930_1000025237	2633	Bacteroidetes, uncultured	Antitoxin component YwqK of the YwqJK toxin-antitoxin module, pfam07661 - MORN_2	Defense mechanisms
-	ID=Ga0115930_1015312.5;locus_tag=Ga0115930_10153123	2616.5	Bacteroidetes;Sphingobacteriia;Sphingobacteriales;Chitinophagaceae;Sediminibacterium	Uncharacterized metal-binding protein YceD, DUF177 family, COG1399 - Uncharacterized metal-binding protein YceD, DUF177 family	Function unknown
-	ID=Ga0115930_1000009.818;locus_tag=Ga0115930_1000009419	2609	Alphaproteobacteria;Sphingomonadales;Sphingomonadaceae;Sphingomonas	large subunit ribosomal protein L28, KO:K02902 RP-L28, MRPL28, rpmB large subunit ribosomal protein L28	Translation, ribosomal structure and biogenesis
-	ID=Ga0115930_1000264.22;locus_tag=Ga0115930_100026412	2605	Bacteroidetes;Sphingobacteriia;Sphingobacteriales;Chitinophagaceae;Sediminibacterium;Sediminibacterium sp. OR53	molecular chaperone Dank, KO:K04043 dnaK molecular chaperone DnaK	Posttranslational modification, protein turnover, chaperones
+	ID=Ga0115930_1000002.411;locus_tag=Ga0115930_1000002210	2600	Bacteroidetes, uncultured	large subunit ribosomal protein L29, KO:K02904 RP-L29, rpmC large subunit ribosomal protein L29	Translation, ribosomal structure and biogenesis
+	ID=Ga0115930_1000009.547;locus_tag=Ga0115930_1000009281	2590	Alphaproteobacteria;Sphingomonadales;Sphingomonadaceae;Sphingomonas	iron complex outermembrane recepter protein	Inorganic ion transport and metabolism
-	ID=Ga0115930_1000005.938;locus_tag=Ga0115930_1000005475	2585.5	Alphaproteobacteria;Sphingomonadales;Sphingomonadaceae;Sphingomonas;Sphingomonas echinoides	small subunit ribosomal protein S12, KO:K02950 RP-S12, MRPS12, rpsL small subunit ribosomal protein S12	Translation, ribosomal structure and biogenesis
-	ID=Ga0115930_1000664.26;locus_tag=Ga0115930_100066413	2569.5	Bacteroidetes;Sphingobacteriia;Sphingobacteriales;Chitinophagaceae;Sediminibacterium	small subunit ribosomal protein S2, KO:K02967 RP-S2, MRPS2, rpsB small subunit ribosomal protein S2	Translation, ribosomal structure and biogenesis
+	ID=Ga0115930_1000328.23;locus_tag=Ga0115930_100032812	2562.95	Alphaproteobacteria;Caulobacterales;Caulobacteraceae;Phenylobacterium	large subunit ribosomal protein L5, KO:K02931 RP-L5, MRPL5, rplE large subunit ribosomal protein L5	Translation, ribosomal structure and biogenesis
+	ID=Ga0115930_1000003.550;locus_tag=Ga0115930_1000003280	2560	Bacteroidetes, uncultured	peptidoglycan-associated lipoprotein, pfam00691 - OmpA	Intracellular trafficking, secretion, and vesicular transport
+	ID=Ga0115930_1003994.13;locus_tag=Ga0115930_10039947	2559	Bacteroidetes;Sphingobacteriia;Sphingobacteriales;unclassified	hypothetical protein	Function unknown
+	ID=Ga0115930_1000314.12;locus_tag=Ga0115930_10003147	2558	Bacteroidetes;Sphingobacteriia;Sphingobacteriales;Chitinophagaceae;Sediminibacterium	large subunit ribosomal protein L28, KO:K02902 RP-L28, MRPL28, rpmB large subunit ribosomal protein L28	Translation, ribosomal structure and biogenesis
+	ID=Ga0115930_1000013.754;locus_tag=Ga0115930_1000013389	2553.5	Bacteroidetes, uncultured	ribonuclease G, EC:3.1.26.- - Hydrolases. Acting on ester bonds. Endoribonucleases producing 5'-phosphomonoesters	Translation, ribosomal structure and biogenesis
+	ID=Ga0115930_1000036.287;locus_tag=Ga0115930_1000036147	2545	Alphaproteobacteria;Sphingomonadales;Sphingomonadaceae;Sphingomonas;Sphingomonas echinoides	large subunit ribosomal protein L13, KO:K02871 RP-L13, MRPL13, rplM large subunit ribosomal protein L13	Translation, ribosomal structure and biogenesis
+	ID=Ga0115930_1000044.253;locus_tag=Ga0115930_1000044129	2542.5	Bacteroidetes;Sphingobacteriia;Sphingobacteriales	Polyisoprenoid-binding protein YceI	General function prediction only
+	ID=Ga0115930_1000429.97;locus_tag=Ga0115930_100042950	2527.5	Bacteroidetes;Sphingobacteriia;Sphingobacteriales;Chitinophagaceae;Sediminibacterium;Sediminibacterium sp. OR43	large subunit ribosomal protein L21, KO:K02888 RP-L21, MRPL21, rplU large subunit ribosomal protein L21	Translation, ribosomal structure and biogenesis
+	ID=Ga0115930_1000005.421;locus_tag=Ga0115930_1000005214	2518.17	Alphaproteobacteria;Sphingomonadales;Sphingomonadaceae;Sphingomonas;Sphingomonas echinoides	small subunit ribosomal protein S6, KO:K02990 RP-S6, MRPS6, rpsF small subunit ribosomal protein S6	Translation, ribosomal structure and biogenesis
+	ID=Ga0115930_1000023.51;locus_tag=Ga0115930_100002326	2514	Bacteroidetes;Sphingobacteriia;Sphingobacteriales	hypothetical protein	Function unknown
+	ID=Ga0115930_1000378.105;locus_tag=Ga0115930_100037855	2513.5	Alphaproteobacteria;Caulobacterales;Caulobacteraceae;Phenylobacterium	DNA-directed RNA polymerase subunit beta	Transcription
+	ID=Ga0115930_1000002.439;conf=70.09;gc_cont=0.342;locus_tag=Ga0115930_1000002224	2512.5	Bacteroidetes, uncultured	large subunit ribosomal protein L36, KO:K02919 RP-L36, MRPL36, rpmJ large subunit ribosomal protein L36	Translation, ribosomal structure and biogenesis
+	ID=Ga0115930_1000005.425;locus_tag=Ga0115930_1000005216	2501.5	Alphaproteobacteria;Sphingomonadales;Sphingomonadaceae;Sphingomonas;Sphingomonas echinoides	large subunit ribosomal protein L9, KO:K02939 RP-L9, MRPL9, rplI large subunit ribosomal protein L9	Translation, ribosomal structure and biogenesis
-	ID=Ga0115930_1000005.253;locus_tag=Ga0115930_1000005129	2499	Alphaproteobacteria;Sphingomonadales;Sphingomonadaceae;Sphingomonas;Sphingomonas echinoides	trigger factor, COG0544 - FKBP-type peptidyl-prolyl cis-trans isomerase (trigger factor)	Posttranslational modification, protein turnover, chaperones
-	ID=Ga0115930_1000003.205;locus_tag=Ga0115930_1000003105	2496	Bacteroidetes, uncultured	Fibronectin type III domain-containing protein/Fibronectin type III domain-containing protein/Fibronectin type III domain-containing protein, pfam00041 - fn3	Cell wall/membrane/envelope biogenesis
-	ID=Ga0115930_1000004.805;locus_tag=Ga0115930_1000004411	2496	Bacteroidetes; uncultured	hypothetical protein	Function unknown
+	ID=Ga0115930_1000003.100;locus_tag=Ga0115930_100000352	2492	Bacteroidetes, uncultured	chaperonin GroEL, Chaperonin GroEL (HSP60 family)	Posttranslational modification, protein turnover, chaperones
+	ID=Ga0115930_1000234.35;locus_tag=Ga0115930_100023418	2486.25	Alphaproteobacteria;Sphingomonadales;Sphingomonadaceae;Sphingomonas;Sphingomonas echinoides	biopolymer transport protein ExbB, COG0811 - Biopolymer transport protein ExbB/TolQ	Intracellular trafficking, secretion, and vesicular transport
-	ID=Ga0115930_1000036.206;locus_tag=Ga0115930_1000036106	2486	Alphaproteobacteria;Sphingomonadales;Sphingomonadaceae;Sphingomonas;Sphingomonas echinoides	Glycosyltransferase, GT2 family	Carbohydrate transport and metabolism
-	ID=Ga0115930_1000876.21;locus_tag=Ga0115930_100087611	2484	Bacteroidetes;Sphingobacteriia;Sphingobacteriales;Chitinophagaceae;Sediminibacterium;Sediminibacterium sp. OR43	small subunit ribosomal protein S8, KO:K02994 RP-S8, rpsH small subunit ribosomal protein S8	Translation, ribosomal structure and biogenesis
-	ID=Ga0115930_1000002.1249;locus_tag=Ga0115930_1000002640	2482	Bacteroidetes, uncultured	small subunit ribosomal protein S21, KO:K02970 RP-S21, MRPS21, rpsU small subunit ribosomal protein S21	Translation, ribosomal structure and biogenesis
+	ID=Ga0115930_1000049.325;locus_tag=Ga0115930_1000049165	2469	Bacteroidetes	SprB repeat-containing protein/SprB repeat-containing protein/SprB repeat-containing protein/SprB repeat-containing protein/SprB repeat-containing protein/SprB repeat-containing protein, pfam13573 - SprB	Cell motility
-	ID=Ga0115930_1000003.1936;locus_tag=Ga0115930_1000003994	2464.5	Bacteroidetes, uncultured	F-type H+-transporting ATPase subunit gamma	Energy production and conversion
-	ID=Ga0115930_1000057.320;locus_tag=Ga0115930_1000057163	2461.5	Bacteroidetes;Sphingobacteriia;Sphingobacteriales;Chitinophagaceae;Sediminibacterium;Sediminibacterium sp. OR43	large subunit ribosomal protein L32, KO:K02911 RP-L32, MRPL32, rpmF large subunit ribosomal protein L32	Translation, ribosomal structure and biogenesis
-	ID=Ga0115930_1000025.212;locus_tag=Ga0115930_1000025108	2455	Bacteroidetes, uncultured	hypothetical protein	Function unknown
-	ID=Ga0115930_1000057.236;locus_tag=Ga0115930_1000057121	2454	Bacteroidetes;Sphingobacteriia;Sphingobacteriales;Chitinophagaceae;Sediminibacterium;Sediminibacterium sp. OR43	protein of unknown function (DUF4382)/Carboxypeptidase regulatory-like domain-containing protein	Function unknown
-	ID=Ga0115930_1000745.39;locus_tag=Ga0115930_100074520	2440.5	Betaproteobacteria;Burkholderiales;Comamonadaceae;Pelomonas;Pelomonas sp. Root1217	hypothetical protein	Function unknown
-	ID=Ga0115930_1000032.330;locus_tag=Ga0115930_1000032169	2437.61	Alphaproteobacteria;Sphingomonadales;Sphingomonadaceae;Sphingomonas;Sphingomonas echinoides	adenosylhomocysteinase, KO:K01251 E3.3.1.1, ahcY adenosylhomocysteinase [EC:3.3.1.1]	Coenzyme transport and metabolism
+	ID=Ga0115930_1000328.13;locus_tag=Ga0115930_10003287	2437	Alphaproteobacteria;Caulobacterales;Caulobacteraceae;Phenylobacterium	large subunit ribosomal protein L16, KO:K02878 RP-L16, MRPL16, rplP large subunit ribosomal protein L16	Translation, ribosomal structure and biogenesis
-	ID=Ga0115930_1000027.157;locus_tag=Ga0115930_100002780	2434	Bacteroidetes;Sphingobacteriia;Sphingobacteriales	ferric-dicitrate binding protein FerR, regulates iron transport through sigma-19, COG3712 - Periplasmic ferric-dicitrate binding protein FerR, regulates iron transport through sigma-19	Inorganic ion transport and metabolism
+	ID=Ga0115930_1000057.80;locus_tag=Ga0115930_100005742	2431.5	Bacteroidetes;Sphingobacteriia;Sphingobacteriales;Chitinophagaceae;Sediminibacterium;Sediminibacterium sp. OR43	small subunit ribosomal protein S4, KO:K02986 RP-S4, rpsD small subunit ribosomal protein S4	Translation, ribosomal structure and biogenesis
+	ID=Ga0115930_1000857.18;locus_tag=Ga0115930_100085710	2430.5	Bacteroidetes;Sphingobacteriia;Sphingobacteriales	F-type H+-transporting ATPase subunit beta, COG0055 - FoF1-type ATP synthase, beta subunit	Energy production and conversion
-	ID=Ga0115930_1000005.918;locus_tag=Ga0115930_1000005465	2429.92	Alphaproteobacteria;Sphingomonadales;Sphingomonadaceae;Sphingomonas;Sphingomonas echinoides	large subunit ribosomal protein L22, KO:K02890 RP-L22, MRPL22, rplV large subunit ribosomal protein L22	Translation, ribosomal structure and biogenesis
-	ID=Ga0115930_1000876.27;locus_tag=Ga0115930_100087614	2429.5	Bacteroidetes;Sphingobacteriia;Sphingobacteriales;Chitinophagaceae;Sediminibacterium;Sediminibacterium sp. OR43	large subunit ribosomal protein L24, KO:K02895 RP-L24, MRPL24, rplX large subunit ribosomal protein L24	Translation, ribosomal structure and biogenesis
+	ID=Ga0115930_1000005.1343;locus_tag=Ga0115930_1000005679	2421.53	Alphaproteobacteria;Sphingomonadales;Sphingomonadaceae;Sphingomonas;Sphingomonas echinoides	F-type H+-transporting ATPase subunit alpha, COG0056 - FoF1-type ATP synthase, alpha subunit	Energy production and conversion
+	ID=Ga0115930_1000003.1915;locus_tag=Ga0115930_1000003983	2418.5	Bacteroidetes, uncultured	cytochrome c oxidase subunit 1, pfam00115 - COX1, Heme/copper-type cytochrome/quinol oxidase, subunit 1	Energy production and conversion
-	ID=Ga0115930_1000005.920;locus_tag=Ga0115930_1000005466	2411.5	Alphaproteobacteria;Sphingomonadales;Sphingomonadaceae;Sphingomonas;Sphingomonas echinoides	small subunit ribosomal protein S19, KO:K02965 RP-S19, rpsS small subunit ribosomal protein S19	Translation, ribosomal structure and biogenesis
-	ID=Ga0115930_1000005.912;locus_tag=Ga0115930_1000005462	2405.5	Alphaproteobacteria;Sphingomonadales;Sphingomonadaceae;Sphingomonas;Sphingomonas echinoides	large subunit ribosomal protein L29, KO:K02904 RP-L29, rpmC large subunit ribosomal protein L29	Translation, ribosomal structure and biogenesis
+	ID=Ga0115930_1000002.1881;locus_tag=Ga0115930_1000002962	2405	Bacteroidetes, uncultured	glycine dehydrogenase, KO:K00281 GLDC, gcvP glycine dehydrogenase [EC:1.4.4.2]	Carbohydrate metabolism
+	ID=Ga0115930_1000214.20;locus_tag=Ga0115930_100021411	2396.5	Alphaproteobacteria;Sphingomonadales;Sphingomonadaceae;Sphingomonas	assimilatory nitrate reductase catalytic subunit, COG0243 - Anaerobic selenocysteine-containing dehydrogenase	Energy production and conversion
+	ID=Ga0115930_1000773.15;locus_tag=Ga0115930_10007738	2396	Bacteroidetes;Sphingobacteriia;Sphingobacteriales;Chitinophagaceae	large subunit ribosomal protein L10, KO:K02864 RP-L10, MRPL10, rplJ large subunit ribosomal protein L10	Translation, ribosomal structure and biogenesis
+	ID=Ga0115930_1000013.750;locus_tag=Ga0115930_1000013387	2390.5	Bacteroidetes, uncultured	TPR repeat-containing protein/Tetratricopeptide repeat-containing protein, pfam13174 - TPR_6, TPR_11	Posttranslational modification, protein turnover, chaperones
-	ID=Ga0115930_1002404.25;locus_tag=Ga0115930_100240413	2388.5	Bacteroidetes;Sphingobacteriia;Sphingobacteriales;Chitinophagaceae;Sediminibacterium	small subunit ribosomal protein S19, KO:K02965 RP-S19, rpsS small subunit ribosomal protein S19	Translation, ribosomal structure and biogenesis
-	ID=Ga0115930_1000057.163;locus_tag=Ga0115930_100005784	2385.5	Bacteroidetes;Sphingobacteriia;Sphingobacteriales;Chitinophagaceae;Sediminibacterium;Sediminibacterium sp. OR43	glutamate synthase (NADPH/NADH) large chain, KO:K00265 gltB glutamate synthase (NADPH/NADH) large chain [EC:1.4.1.13 1.4.1.14]	Amino acid transport and metabolism
+	ID=Ga0115930_1000451.49;locus_tag=Ga0115930_100045125	2352.5	Alphaproteobacteria;Caulobacterales;Caulobacteraceae;Phenylobacterium	flagellin, COG1344 - Flagellin and related hook-associated protein FlgL	Cell motility
+	ID=Ga0115930_1000030.289;locus_tag=Ga0115930_1000030146	2346	Alphaproteobacteria;Sphingomonadales;Sphingomonadaceae;Sphingomonas;Sphingomonas echinoides	small subunit ribosomal protein S20, KO:K02968 RP-S20, rpsT small subunit ribosomal protein S20	Translation, ribosomal structure and biogenesis
+	ID=Ga0115930_1000007.791;locus_tag=Ga0115930_1000007405	2345.5	Bacteroidetes;Sphingobacteriia;Sphingobacteriales	elongation factor Tu, COG0050 - Translation elongation factor EF-Tu, a GTPase	Translation, ribosomal structure and biogenesis
-	ID=Ga0115930_1000018.230;locus_tag=Ga0115930_1000018119	2342	Bacteroidetes, uncultured	Pregnancy-associated plasma protein-A, pfam05572 - Peptidase_M43, metallopeptidases	Signal transduction mechanisms
-	ID=Ga0115930_1000025.33;locus_tag=Ga0115930_100002517	2342	Bacteroidetes, uncultured	C-terminal domain of CHU protein family protein, pfam13585 - CHU_C	Cell wall/membrane/envelope biogenesis
-	ID=Ga0115930_1000064.127;locus_tag=Ga0115930_100006464	2339.5	Bacteroidetes;Sphingobacteriia;Sphingobacteriales;Chitinophagaceae;Sediminibacterium;Sediminibacterium sp. OR43	TonB-dependent Receptor Plug Domain/CarboxypepD_reg-like domain-containing protein, pfam13715 - CarbopepD_reg_2	Inorganic ion transport and metabolism
-	ID=Ga0115930_1000023.600;locus_tag=Ga0115930_1000023306	2338	Bacteroidetes;Sphingobacteriia;Sphingobacteriales	small subunit ribosomal protein S16, KO:K02959 RP-S16, MRPS16, rpsP small subunit ribosomal protein S16	Translation, ribosomal structure and biogenesis
-	ID=Ga0115930_1002404.15;locus_tag=Ga0115930_10024048	2336.5	Bacteroidetes;Sphingobacteriia;Sphingobacteriales;Chitinophagaceae;Sediminibacterium	small subunit ribosomal protein S17, KO:K02961 RP-S17, MRPS17, rpsQ small subunit ribosomal protein S17	Translation, ribosomal structure and biogenesis
-	ID=Ga0115930_1000876.17;locus_tag=Ga0115930_10008769	2335	Bacteroidetes;Sphingobacteriia;Sphingobacteriales;Chitinophagaceae;Sediminibacterium;Sediminibacterium sp. OR43	large subunit ribosomal protein L18, KO:K02881 RP-L18, MRPL18, rplR large subunit ribosomal protein L18	Translation, ribosomal structure and biogenesis
+	ID=Ga0115930_1000004.478;locus_tag=Ga0115930_1000004246	2313.5	Bacteroidetes; uncultured	hypothetical protein	Function unknown
+	ID=Ga0115930_1000003.1571;locus_tag=Ga0115930_1000003808	2311	Bacteroidetes, uncultured	C-terminal domain of CHU protein family protein/PKD domain-containing protein, pfam13585,pfam00801	Cell wall/membrane/envelope biogenesis
-	ID=Ga0115930_1000030.130;locus_tag=Ga0115930_100003066	2311	Alphaproteobacteria;Sphingomonadales;Sphingomonadaceae;Sphingomonas;Sphingomonas echinoides	Predicted transcriptional regulator, pfam05443 - ROS_MUCR	Transcription
+	ID=Ga0115930_1000328.29;locus_tag=Ga0115930_100032815	2309.92	Alphaproteobacteria;Caulobacterales;Caulobacteraceae;Phenylobacterium	large subunit ribosomal protein L6, KO:K02933 RP-L6, MRPL6, rplF large subunit ribosomal protein L6	Translation, ribosomal structure and biogenesis
-	ID=Ga0115930_1000005.142;locus_tag=Ga0115930_100000573	2306.5	Alphaproteobacteria;Sphingomonadales;Sphingomonadaceae;Sphingomonas;Sphingomonas echinoides	small subunit ribosomal protein S2, KO:K02967 RP-S2, MRPS2, rpsB small subunit ribosomal protein S2	Translation, ribosomal structure and biogenesis
-	ID=Ga0115930_1000160.61;locus_tag=Ga0115930_100016031	2304.5	Bacteroidetes, uncultured	large subunit ribosomal protein L28, KO:K02902 RP-L28, MRPL28, rpmB large subunit ribosomal protein L28	Translation, ribosomal structure and biogenesis
-	ID=Ga0115930_1000005.896;locus_tag=Ga0115930_1000005454	2298.5	Alphaproteobacteria;Sphingomonadales;Sphingomonadaceae;Sphingomonas;Sphingomonas echinoides	large subunit ribosomal protein L18, KO:K02881 RP-L18, MRPL18, rplR large subunit ribosomal protein L18	Translation, ribosomal structure and biogenesis
-	ID=Ga0115930_1000003.1403;locus_tag=Ga0115930_1000003722	2290	Bacteroidetes, uncultured	FlgD Ig-like domain-containing protein, pfam13860 - FlgD_ig , flagellar hook capping protein	Cell motility
-	ID=Ga0115930_1000003.1951;locus_tag=Ga0115930_10000031002	2285.5	Bacteroidetes, uncultured	F-type H+-transporting ATPase subunit a, pfam00119 - ATP-synt_A	Energy production and conversion
-	ID=Ga0115930_1000394.74;locus_tag=Ga0115930_100039442	2278.5	Bacteroidetes;Sphingobacteriia;Sphingobacteriales;Chitinophagaceae	small subunit ribosomal protein S21, KO:K02970 RP-S21, MRPS21, rpsU small subunit ribosomal protein S21	Translation, ribosomal structure and biogenesis
-	ID=Ga0115930_1000876.49;locus_tag=Ga0115930_100087625	2276	Bacteroidetes;Sphingobacteriia;Sphingobacteriales;Chitinophagaceae;Sediminibacterium;Sediminibacterium sp. OR43	large subunit ribosomal protein L3, KO:K02906 RP-L3, MRPL3, rplC large subunit ribosomal protein L3	Translation, ribosomal structure and biogenesis
+	ID=Ga0115930_1000139.179;locus_tag=Ga0115930_100013991	2269	Bacteroidetes;Sphingobacteriia;Sphingobacteriales;Chitinophagaceae;Sediminibacterium;Sediminibacterium sp. OR43	Multidrug efflux pump subunit AcrB, COG0841 - Multidrug efflux pump subunit AcrB	Defense mechanisms
-	ID=Ga0115930_1002445.5;locus_tag=Ga0115930_10024453	2269	Bacteroidetes;Sphingobacteriia;Sphingobacteriales;Chitinophagaceae	RNA recognition motif-containing protein	Translation, ribosomal structure and biogenesis
+	ID=Ga0115930_1000039.346;locus_tag=Ga0115930_1000039176	2255	Bacteroidetes;Sphingobacteriia;Sphingobacteriales;Chitinophagaceae;Sediminibacterium;Sediminibacterium sp. OR43	RNA polymerase primary sigma factor, COG0568 - DNA-directed RNA polymerase, sigma subunit (sigma70/sigma32)	Transcription
-	ID=Ga0115930_1000160.59;locus_tag=Ga0115930_100016030	2243.5	Bacteroidetes, uncultured	large subunit ribosomal protein L33, KO:K02913 RP-L33, MRPL33, rpmG large subunit ribosomal protein L33	Translation, ribosomal structure and biogenesis
+	ID=Ga0115930_1000009.780;locus_tag=Ga0115930_1000009400	2240.5	Alphaproteobacteria;Sphingomonadales;Sphingomonadaceae;Sphingomonas	Phasin protein, pfam09361 - Phasin_2	Function unknown
+	ID=Ga0115930_1000002.1356;locus_tag=Ga0115930_1000002694	2239.5	Bacteroidetes, uncultured	Uncharacterized protein, contains caspase domain, pfam00656 - Peptidase_C14	General function prediction only
+	ID=Ga0115930_1000004.1472;locus_tag=Ga0115930_1000004756	2236	Bacteroidetes; uncultured	starch synthase, COG0297 - Glycogen synthase	Carbohydrate transport and metabolism
-	ID=Ga0115930_1000098.130;locus_tag=Ga0115930_100009870	2233	Bacteroidetes;Sphingobacteriia;Sphingobacteriales;Chitinophagaceae;Sediminibacterium;Sediminibacterium sp. OR43	RNA recognition motif. (a.k.a. RRM, RBD, or RNP domain), pfam00076 - RRM_1	Transcription
+	ID=Ga0115930_1000005.1303;locus_tag=Ga0115930_1000005659	2225.33	Alphaproteobacteria;Sphingomonadales;Sphingomonadaceae;Sphingomonas;Sphingomonas echinoides	large subunit ribosomal protein L11, KO:K02867 RP-L11, MRPL11, rplK large subunit ribosomal protein L11	Translation, ribosomal structure and biogenesis
+	ID=Ga0115930_1000087.43;locus_tag=Ga0115930_100008722	2219.5	Alphaproteobacteria;Sphingomonadales;Sphingomonadaceae;Sphingomonas;Sphingomonas echinoides	malonate-semialdehyde dehydrogenase (acetylating) / methylmalonate-semialdehyde dehydrogenase,COG1012 - Acyl-CoA reductase or other NAD-dependent aldehyde dehydrogenase	Energy production and conversion
-	ID=Ga0115930_1000005.1171;locus_tag=Ga0115930_1000005592	2216.83	Alphaproteobacteria;Sphingomonadales;Sphingomonadaceae;Sphingomonas;Sphingomonas echinoides	Peptidase family M23	Cell wall/membrane/envelope biogenesis
-	ID=Ga0115930_1000013.369;locus_tag=Ga0115930_1000013190	2216.5	Bacteroidetes, uncultured	Uncharacterized ACR, COG1399, pfam02620 - DUF177	Function unknown
+	ID=Ga0115930_1020616.3;locus_tag=Ga0115930_10206162	2214.5	Bacteroidetes;Sphingobacteriia;Sphingobacteriales;unclassified;Flavisolibacter;Flavisolibacter ginsengisoli	hypothetical protein	Function unknown
-	ID=Ga0115930_1000031.303;locus_tag=Ga0115930_1000031153	2211.5	Alphaproteobacteria;Sphingomonadales;Sphingomonadaceae;Sphingomonas;Sphingomonas echinoides	large subunit ribosomal protein L20, KO:K02887 RP-L20, MRPL20, rplT large subunit ribosomal protein L20	Translation, ribosomal structure and biogenesis
-	ID=Ga0115930_1000031.305;locus_tag=Ga0115930_1000031154	2205.5	Alphaproteobacteria;Sphingomonadales;Sphingomonadaceae;Sphingomonas;Sphingomonas echinoides	large subunit ribosomal protein L35, KO:K02916 RP-L35, MRPL35, rpmI large subunit ribosomal protein L35	Translation, ribosomal structure and biogenesis
-	ID=Ga0115930_1005928.5;locus_tag=Ga0115930_10059283	2205.5	Bacteroidetes;Sphingobacteriia;Sphingobacteriales;Chitinophagaceae;Sediminibacterium;Sediminibacterium ginsengisoli	GTP cyclohydrolase I, KO:K01495 GCH1, folE GTP cyclohydrolase I [EC:3.5.4.16]	Coenzyme transport and metabolism
-	ID=Ga0115930_1000013.515;locus_tag=Ga0115930_1000013265	2205	Bacteroidetes, uncultured	GTP-binding protein, KO:K06207 typA, bipA GTP-binding protein	Signal transduction mechanisms
+	ID=Ga0115930_1000873.11;locus_tag=Ga0115930_10008736	2200.46	Alphaproteobacteria;Caulobacterales;Caulobacteraceae;Phenylobacterium	nitrite reductase (NADH) large subunit, COG1251 - NAD(P)H-nitrite reductase, large subunit	Energy production and conversion
-	ID=Ga0115930_1000025.392;locus_tag=Ga0115930_1000025198	2196	Bacteroidetes, uncultured	Protein of unknown function (DUF3308)	Function unknown
+	ID=Ga0115930_1001797.16;locus_tag=Ga0115930_10017979	2190.56	Betaproteobacteria;Burkholderiales;Comamonadaceae;Variovorax	DNA-directed RNA polymerase subunit beta', KO:K03046 rpoC DNA-directed RNA polymerase subunit beta' [EC:2.7.7.6]	Transcription
-	ID=Ga0115930_1000003.1949;locus_tag=Ga0115930_10000031001	2183.5	Bacteroidetes, uncultured	F-type H+-transporting ATPase subunit c	Energy production and conversion
-	ID=Ga0115930_1000876.15;locus_tag=Ga0115930_10008768	2182.5	Bacteroidetes;Sphingobacteriia;Sphingobacteriales;Chitinophagaceae;Sediminibacterium;Sediminibacterium sp. OR43	small subunit ribosomal protein S5, KO:K02988 RP-S5, MRPS5, rpsE small subunit ribosomal protein S5	Translation, ribosomal structure and biogenesis
-	ID=Ga0115930_1000005.930;locus_tag=Ga0115930_1000005471	2181.14	Alphaproteobacteria;Sphingomonadales;Sphingomonadaceae;Sphingomonas;Sphingomonas echinoides	small subunit ribosomal protein S10, KO:K02946 RP-S10, MRPS10, rpsJ small subunit ribosomal protein S10	Translation, ribosomal structure and biogenesis
-	ID=Ga0115930_1000036.230;locus_tag=Ga0115930_1000036118	2169.67	Alphaproteobacteria;Sphingomonadales;Sphingomonadaceae;Sphingomonas;Sphingomonas echinoides	Outer membrane receptor proteins, mostly Fe transport	Inorganic ion transport and metabolism
-	ID=Ga0115930_1000002.960;locus_tag=Ga0115930_1000002492	2159	Bacteroidetes, uncultured	hypothetical protein	Function unknown
+	ID=Ga0115930_1000672.31;locus_tag=Ga0115930_100067216	2151	Bacteroidetes;Sphingobacteriia;Sphingobacteriales;Chitinophagaceae	Carboxypeptidase regulatory-like domain-containing protein, pfam13620 - CarboxypepD_reg	Function unknown
+	ID=Ga0115930_1000280.19;locus_tag=Ga0115930_100028010	2148.5	Alphaproteobacteria;Caulobacterales;Caulobacteraceae;Phenylobacterium	glutamate synthase (NADPH/NADH) large chain, KO:K00265 gltB glutamate synthase (NADPH/NADH) large chain [EC:1.4.1.13 1.4.1.14]	Amino acid transport and metabolism
+	ID=Ga0115930_1000195.94;locus_tag=Ga0115930_100019549	2147.5	Bacteroidetes;Sphingobacteriia;Sphingobacteriales;Chitinophagaceae;Sediminibacterium;Sediminibacterium sp. OR43	small subunit ribosomal protein S16, KO:K02959 RP-S16, MRPS16, rpsP small subunit ribosomal protein S16	Translation, ribosomal structure and biogenesis
+	ID=Ga0115930_1002445.21;locus_tag=Ga0115930_100244511	2145	Bacteroidetes;Sphingobacteriia;Sphingobacteriales;Chitinophagaceae	Carboxypeptidase regulatory-like domain-containing protein, pfam13620 - CarboxypepD_reg	Function unknown
+	ID=Ga0115930_1006325.11;locus_tag=Ga0115930_10063256	2131	Bacteroidetes;Sphingobacteriia;Sphingobacteriales;Chitinophagaceae;Sediminibacterium;Sediminibacterium sp. OR43	small subunit ribosomal protein S12, KO:K02950 RP-S12, MRPS12, rpsL small subunit ribosomal protein S12	Translation, ribosomal structure and biogenesis
-	ID=Ga0115930_1000004.465;locus_tag=Ga0115930_1000004239	2119	Bacteroidetes; uncultured	threonyl-tRNA synthetase, COG0441 - Threonyl-tRNA synthetase	Translation, ribosomal structure and biogenesis
+	ID=Ga0115930_1000002.437;locus_tag=Ga0115930_1000002223	2109.5	Bacteroidetes, uncultured	translation initiation factor IF-1, KO:K02518 infA translation initiation factor IF-1	Translation, ribosomal structure and biogenesis
-	ID=Ga0115930_1000876.33;locus_tag=Ga0115930_100087617	2109	Bacteroidetes;Sphingobacteriia;Sphingobacteriales;Chitinophagaceae;Sediminibacterium;Sediminibacterium sp. OR43	large subunit ribosomal protein L29, KO:K02904 RP-L29, rpmC large subunit ribosomal protein L29	Translation, ribosomal structure and biogenesis
-	ID=Ga0115930_1000876.11;locus_tag=Ga0115930_10008766	2107	Bacteroidetes;Sphingobacteriia;Sphingobacteriales;Chitinophagaceae;Sediminibacterium;Sediminibacterium sp. OR43	large subunit ribosomal protein L15, KO:K02876 RP-L15, MRPL15, rplO large subunit ribosomal protein L15	Translation, ribosomal structure and biogenesis
+	ID=Ga0115930_1000280.119;locus_tag=Ga0115930_100028060	2104.6	Alphaproteobacteria;Caulobacterales;Caulobacteraceae;Phenylobacterium	malate synthase	Energy production and conversion
-	ID=Ga0115930_1000876.29;locus_tag=Ga0115930_100087615	2104	Bacteroidetes;Sphingobacteriia;Sphingobacteriales;Chitinophagaceae;Sediminibacterium;Sediminibacterium sp. OR43	large subunit ribosomal protein L14, KO:K02874 RP-L14, MRPL14, rplN large subunit ribosomal protein L14	Translation, ribosomal structure and biogenesis
-	ID=Ga0115930_1000005.878;locus_tag=Ga0115930_1000005445	2088.5	Alphaproteobacteria;Sphingomonadales;Sphingomonadaceae;Sphingomonas;Sphingomonas echinoides	small subunit ribosomal protein S11, KO:K02948 RP-S11, MRPS11, rpsK small subunit ribosomal protein S11	Translation, ribosomal structure and biogenesis
-	ID=Ga0115930_1000005.880;locus_tag=Ga0115930_1000005446	2087	Alphaproteobacteria;Sphingomonadales;Sphingomonadaceae;Sphingomonas;Sphingomonas echinoides	small subunit ribosomal protein S13, KO:K02952 RP-S13, rpsM small subunit ribosomal protein S13	Translation, ribosomal structure and biogenesis
-	ID=Ga0115930_1000036.202;locus_tag=Ga0115930_1000036104	2082	Alphaproteobacteria;Sphingomonadales;Sphingomonadaceae;Sphingomonas;Sphingomonas echinoides	transmembrane sensor, COG3712 - Periplasmic ferric-dicitrate binding protein FerR, regulates iron transport through sigma-19	Signal transduction mechanisms
+	ID=Ga0115930_1000021.82;locus_tag=Ga0115930_100002146	2072.5	Bacteroidetes;Sphingobacteriia;Sphingobacteriales;Chitinophagaceae;Sediminibacterium	transcriptional antiterminator NusG	Transcription
-	ID=Ga0115930_1000139.141;locus_tag=Ga0115930_100013972	2069	Bacteroidetes;Sphingobacteriia;Sphingobacteriales;Chitinophagaceae;Sediminibacterium;Sediminibacterium sp. OR43	2-isopropylmalate synthase, COG0119 - Isopropylmalate/homocitrate/citramalate synthases	Amino acid transport and metabolism
-	ID=Ga0115930_1000004.807;locus_tag=Ga0115930_1000004412	2046	Bacteroidetes; uncultured	small subunit ribosomal protein S20, KO:K02968 RP-S20, rpsT small subunit ribosomal protein S20	Translation, ribosomal structure and biogenesis
-	ID=Ga0115930_1000062.116;locus_tag=Ga0115930_100006259	2042	Alphaproteobacteria;Caulobacterales;Caulobacteraceae	hypothetical protein, pfam04325 - DUF465	Function unknown
-	ID=Ga0115930_1000124.141;locus_tag=Ga0115930_100012473	2036.12	Bacteroidetes;Sphingobacteriia;Sphingobacteriales	DNA-directed RNA polymerase subunit beta'	Transcription
+	ID=Ga0115930_1000664.50;locus_tag=Ga0115930_100066425	2028	Bacteroidetes;Sphingobacteriia;Sphingobacteriales;Chitinophagaceae;Sediminibacterium	Cytochrome c/Cytochrome c7	Energy production and conversion
-	ID=Ga0115930_1000018.137;locus_tag=Ga0115930_100001871	2027.5	Bacteroidetes, uncultured	Motility related/secretion protein/Motility related/secretion protein, pfam14349 - SprA_N	Cell motility related/secretion protein
+	ID=Ga0115930_1000052.47;locus_tag=Ga0115930_100005224	2024.75	Alphaproteobacteria;Sphingomonadales;Sphingomonadaceae;Sphingomonas;Sphingomonas echinoides	carbamoyl-phosphate synthase large subunit, KO:K01955 carB, CPA2 carbamoyl-phosphate synthase large subunit [EC:6.3.5.5]	Nucleotide transport and metabolism
+	ID=Ga0115930_1000049.163;locus_tag=Ga0115930_100004983	2024	Bacteroidetes	citrate synthase, KO:K01647 CS, gltA citrate synthase [EC:2.3.3.1]	Energy production and conversion
-	ID=Ga0115930_1014886.3;locus_tag=Ga0115930_10148862	2020.5	Bacteroidetes;Sphingobacteriia;Sphingobacteriales;unclassified;Flavisolibacter;Flavisolibacter ginsengisoli	TonB dependent receptor, pfam00593 - TonB_dep_Rec	Inorganic ion transport and metabolism
-	ID=Ga0115930_1000004.1169;locus_tag=Ga0115930_1000004598	2019	Bacteroidetes; uncultured	hypothetical protein, KO:K07004 K07004 uncharacterized protein	Function unknown
+	ID=Ga0115930_1000002.431;locus_tag=Ga0115930_1000002220	2017.5	Bacteroidetes, uncultured	large subunit ribosomal protein L30, KO:K02907 RP-L30, MRPL30, rpmD large subunit ribosomal protein L30	Translation, ribosomal structure and biogenesis
-	ID=Ga0115930_1000741.17;locus_tag=Ga0115930_10007419	2004.83	Bacteroidetes;Sphingobacteriia;Sphingobacteriales;Chitinophagaceae	translation initiation factor IF-2, KO:K02519 infB, MTIF2 translation initiation factor IF-2	Translation, ribosomal structure and biogenesis
+	ID=Ga0115930_1000036.289;locus_tag=Ga0115930_1000036148	2004	Alphaproteobacteria;Sphingomonadales;Sphingomonadaceae;Sphingomonas;Sphingomonas echinoides	small subunit ribosomal protein S9, KO:K02996 RP-S9, MRPS9, rpsI small subunit ribosomal protein S9	Translation, ribosomal structure and biogenesis
-	ID=Ga0115930_1000234.79;locus_tag=Ga0115930_100023440	2002.33	Alphaproteobacteria;Sphingomonadales;Sphingomonadaceae;Sphingomonas;Sphingomonas echinoides	nitrogen regulatory protein P-II 1, KO:K04751 glnB nitrogen regulatory protein P-II 1	Amino acid transport and metabolism
-	ID=Ga0115930_1001980.19;locus_tag=Ga0115930_100198010	1996	Bacteroidetes;Sphingobacteriia;Sphingobacteriales;Chitinophagaceae	chaperonin GroEL, KO:K04077 groEL, HSPD1 chaperonin GroEL	Posttranslational modification, protein turnover, chaperones
-	ID=Ga0115930_1002401.7;locus_tag=Ga0115930_10024014	1994.58	Betaproteobacteria;Burkholderiales;Comamonadaceae;Variovorax	chaperonin GroEL, KO:K04077 groEL, HSPD1 chaperonin GroEL	Posttranslational modification, protein turnover, chaperones
-	ID=Ga0115930_1000013.831;locus_tag=Ga0115930_1000013428	1994.5	Bacteroidetes, uncultured	large subunit ribosomal protein L25, KO:K02897 RP-L25, rplY large subunit ribosomal protein L25	Translation, ribosomal structure and biogenesis
-	ID=Ga0115930_1000760.20;locus_tag=Ga0115930_100076011	1991	Alphaproteobacteria;Caulobacterales;Caulobacteraceae;Caulobacter;Caulobacter vibrioides	S-layer protein, KO:K12544 rsaA S-layer protein	Defense mechanisms
+	ID=Ga0115930_1000328.33;locus_tag=Ga0115930_100032817	1988	Alphaproteobacteria;Caulobacterales;Caulobacteraceae;Phenylobacterium	small subunit ribosomal protein S5, KO:K02988 RP-S5, MRPS5, rpsE small subunit ribosomal protein S5	Translation, ribosomal structure and biogenesis
-	ID=Ga0115930_1000001.2603;locus_tag=Ga0115930_10000011326	1978	Bacteroidetes;Sphingobacteriia;Sphingobacteriales	hypothetical protein	Function unknown
-	ID=Ga0115930_1000014.1;locus_tag=Ga0115930_10000141	1977	Bacteroidetes;Sphingobacteriia;Sphingobacteriales	Helix-turn-helix domain-containing protein, pfam12833 - HTH_18	Transcription
-	ID=Ga0115930_1000152.37;locus_tag=Ga0115930_100015219	1970.5	Bacteroidetes;Sphingobacteriia;Sphingobacteriales;Chitinophagaceae	DNA-directed RNA polymerase subunit alpha, KO:K03040 rpoA DNA-directed RNA polymerase subunit alpha [EC:2.7.7.6]	Transcription
-	ID=Ga0115930_1000025.386;locus_tag=Ga0115930_1000025195	1969.5	Bacteroidetes, uncultured	GldM N-terminal domain-containing protein/GldM C-terminal domain-containing protein, pfam12081,pfam12080	Cell motility
-	ID=Ga0115930_1000160.63;locus_tag=Ga0115930_100016032	1966	Bacteroidetes, uncultured	ATP-dependent RNA helicase DeaD, KO:K05592 deaD, cshA ATP-dependent RNA helicase DeaD [EC:3.6.4.13]	Replication, recombination and repair
+	ID=Ga0115930_1000003.1901;locus_tag=Ga0115930_1000003976	1959	Bacteroidetes, uncultured	Cytochrome c/Cytochrome c7/Class III cytochrome C family protein	Energy production and conversion
+	ID=Ga0115930_1000666.60;locus_tag=Ga0115930_100066631	1952.5	Bacteroidetes;Sphingobacteriia;Sphingobacteriales;Chitinophagaceae;Sediminibacterium;Sediminibacterium sp. OR43	small subunit ribosomal protein S12, KO:K02950 RP-S12, MRPS12, rpsL small subunit ribosomal protein S12	Translation, ribosomal structure and biogenesis
-	ID=Ga0115930_1000009.958;locus_tag=Ga0115930_1000009490	1940.5	Alphaproteobacteria;Sphingomonadales;Sphingomonadaceae;Sphingomonas	translation initiation factor IF-2, KO:K02519 infB, MTIF2 translation initiation factor IF-2	Translation, ribosomal structure and biogenesis
-	ID=Ga0115930_1000876.45;locus_tag=Ga0115930_100087623	1939.5	Bacteroidetes;Sphingobacteriia;Sphingobacteriales;Chitinophagaceae;Sediminibacterium;Sediminibacterium sp. OR43	large subunit ribosomal protein L23, KO:K02892 RP-L23, MRPL23, rplW large subunit ribosomal protein L23	Translation, ribosomal structure and biogenesis
-	ID=Ga0115930_1014168.3;locus_tag=Ga0115930_10141682	1928.5	Bacteroidetes;Sphingobacteriia;Sphingobacteriales;Chitinophagaceae;Sediminibacterium;Sediminibacterium ginsengisoli	OmpA family protein, pfam00691 - OmpA	Intracellular trafficking, secretion, and vesicular transport
-	ID=Ga0115930_1002404.23;locus_tag=Ga0115930_100240412	1924.5	Bacteroidetes;Sphingobacteriia;Sphingobacteriales;Chitinophagaceae;Sediminibacterium	large subunit ribosomal protein L22, KO:K02890 RP-L22, MRPL22, rplV large subunit ribosomal protein L22	Translation, ribosomal structure and biogenesis
-	ID=Ga0115930_1000003.207;locus_tag=Ga0115930_1000003106	1924	Bacteroidetes, uncultured	hypothetical protein	Function unknown
-	ID=Ga0115930_1000047.51;locus_tag=Ga0115930_100004726	1918.5	Bacteroidetes;Sphingobacteriia;Sphingobacteriales;Chitinophagaceae;Sediminibacterium;Sediminibacterium sp. OR43	F-type H+-transporting ATPase subunit alpha, KO:K02111 ATPF1A, atpA F-type H+-transporting ATPase subunit alpha [EC:3.6.3.14]	Energy production and conversion
-	ID=Ga0115930_1000098.80;locus_tag=Ga0115930_100009842	1918	Bacteroidetes;Sphingobacteriia;Sphingobacteriales;Chitinophagaceae;Sediminibacterium;Sediminibacterium sp. OR43	Alginate export, pfam13372 - Alginate_exp	Intracellular trafficking, secretion, and vesicular transport
-	ID=Ga0115930_1000111.159;locus_tag=Ga0115930_100011181	1918	Bacteroidetes;Sphingobacteriia;Sphingobacteriales;Chitinophagaceae;Sediminibacterium	transaldolase, KO:K00616 E2.2.1.2, talA, talB transaldolase [EC:2.2.1.2]	Carbohydrate transport and metabolism
-	ID=Ga0115930_1000018.123;locus_tag=Ga0115930_100001864	1917.5	Bacteroidetes, uncultured	hypothetical protein	Function unknown
+	ID=Ga0115930_1000664.54;locus_tag=Ga0115930_100066427	1916.5	Bacteroidetes;Sphingobacteriia;Sphingobacteriales;Chitinophagaceae;Sediminibacterium	prokaryotic molybdopterin-containing oxidoreductase family, membrane subunit, COG5557 - Ni/Fe-hydrogenase 2 integral membrane subunit HybB	Energy production and conversion
+	ID=Ga0115930_1000004.903;locus_tag=Ga0115930_1000004461	1916	Bacteroidetes; uncultured	molecular chaperone GrpE, COG0576 - Molecular chaperone GrpE (heat shock protein)	Posttranslational modification, protein turnover, chaperones
+	ID=Ga0115930_1000002.1344;locus_tag=Ga0115930_1000002688	1915	Bacteroidetes, uncultured	hypothetical protein, Histidine kinase-, DNA gyrase B-, and HSP90-like ATPase	Function unknown
-	ID=Ga0115930_1000001.508;locus_tag=Ga0115930_1000001260	1914	Bacteroidetes;Sphingobacteriia;Sphingobacteriales	ribonucleoside-diphosphate reductase alpha chain, KO:K00525 E1.17.4.1A, nrdA, nrdE ribonucleoside-diphosphate reductase alpha chain [EC:1.17.4.1]	Nucleotide transport and metabolism
-	ID=Ga0115930_1000004.461;locus_tag=Ga0115930_1000004237	1913.5	Bacteroidetes; uncultured	large subunit ribosomal protein L35, KO:K02916 RP-L35, MRPL35, rpmI large subunit ribosomal protein L35	Translation, ribosomal structure and biogenesis
+	ID=Ga0115930_1000057.76;locus_tag=Ga0115930_100005740	1911	Bacteroidetes;Sphingobacteriia;Sphingobacteriales;Chitinophagaceae;Sediminibacterium;Sediminibacterium sp. OR43	small subunit ribosomal protein S13, KO:K02952 RP-S13, rpsM small subunit ribosomal protein S13	Translation, ribosomal structure and biogenesis
+	ID=Ga0115930_1000005.1347;locus_tag=Ga0115930_1000005681	1909	Alphaproteobacteria;Sphingomonadales;Sphingomonadaceae;Sphingomonas;Sphingomonas echinoides	F-type H+-transporting ATPase subunit beta, COG0055 - FoF1-type ATP synthase, beta subunit	Energy production and conversion
-	ID=Ga0115930_1000005.874;locus_tag=Ga0115930_1000005443	1907	Alphaproteobacteria;Sphingomonadales;Sphingomonadaceae;Sphingomonas;Sphingomonas echinoides	large subunit ribosomal protein L17, KO:K02879 RP-L17, MRPL17, rplQ large subunit ribosomal protein L17	Translation, ribosomal structure and biogenesis
+	ID=Ga0115930_1000019.332;locus_tag=Ga0115930_1000019168	1899.5	Alphaproteobacteria;Rhizobiales;Hyphomicrobiaceae;Devosia;Devosia sp. Root105	Uncharacterized conserved protein YjiS, DUF1127 family, COG5457 - Uncharacterized conserved protein YjiS, DUF1127 family	Function unknown
-	ID=Ga0115930_1000039.277;locus_tag=Ga0115930_1000039141	1896.5	Bacteroidetes;Sphingobacteriia;Sphingobacteriales;Chitinophagaceae;Sediminibacterium;Sediminibacterium sp. OR43	chaperonin GroEL, KO:K04077 groEL, HSPD1 chaperonin GroEL	Posttranslational modification, protein turnover, chaperones
-	ID=Ga0115930_1014168.5;locus_tag=Ga0115930_10141683	1895.5	Bacteroidetes;Sphingobacteriia;Sphingobacteriales;Chitinophagaceae;Sediminibacterium;Sediminibacterium ginsengisoli	hypothetical protein	Function unknown
+	ID=Ga0115930_1000042.34;locus_tag=Ga0115930_100004218	1895	Alphaproteobacteria;Rhizobiales;Hyphomicrobiaceae;Devosia;Devosia sp. Root105	ATP-dependent DNA ligase, COG1793 - ATP-dependent DNA ligase	Replication, recombination and repair
-	ID=Ga0115930_1001066.42;locus_tag=Ga0115930_100106622	1894.5	Bacteroidetes;Sphingobacteriia;Sphingobacteriales;Chitinophagaceae	F-type H+-transporting ATPase subunit a, KO:K02108 ATPF0A, atpB F-type H+-transporting ATPase subunit a	Energy production and conversion
+	ID=Ga0115930_1000004.1452;locus_tag=Ga0115930_1000004746	1892	Bacteroidetes; uncultured	phosphoenolpyruvate carboxykinase (ATP), KO:K01610 E4.1.1.49, pckA phosphoenolpyruvate carboxykinase (ATP) [EC:4.1.1.49]	Energy production and conversion
-	ID=Ga0115930_1000005.140;locus_tag=Ga0115930_100000572	1886	Alphaproteobacteria;Sphingomonadales;Sphingomonadaceae;Sphingomonas;Sphingomonas echinoides	elongation factor Ts, COG0264 - Translation elongation factor EF-Ts	Translation, ribosomal structure and biogenesis
+	ID=Ga0115930_1000643.62;locus_tag=Ga0115930_100064334	1882.5	Bacteroidetes;Sphingobacteriia;Sphingobacteriales;Chitinophagaceae	hypothetical protein	Function unknown
+	ID=Ga0115930_1000328.19;locus_tag=Ga0115930_100032810	1878	Alphaproteobacteria;Caulobacterales;Caulobacteraceae;Phenylobacterium	large subunit ribosomal protein L14, KO:K02874 RP-L14, MRPL14, rplN large subunit ribosomal protein L14	Translation, ribosomal structure and biogenesis
-	ID=Ga0115930_1000018.320;locus_tag=Ga0115930_1000018165	1869	Bacteroidetes, uncultured	aconitate hydratase, Aconitase A	Energy production and conversion
-	ID=Ga0115930_1000543.44;locus_tag=Ga0115930_100054323	1864	Bacteroidetes;Sphingobacteriia;Sphingobacteriales;Chitinophagaceae;Sediminibacterium;Sediminibacterium sp. OR43	Outer membrane receptor proteins, mostly Fe transport, pfam13620 - CarboxypepD_reg	Inorganic ion transport and metabolism
-	ID=Ga0115930_1001068.44;conf=65.56;gc_cont=0.323;locus_tag=Ga0115930_100106823	1863	Bacteroidetes;Sphingobacteriia;Sphingobacteriales;Chitinophagaceae	hypothetical protein	Function unknown
-	ID=Ga0115930_1000047.381;locus_tag=Ga0115930_1000047194	1862	Bacteroidetes;Sphingobacteriia;Sphingobacteriales;Chitinophagaceae;Sediminibacterium;Sediminibacterium sp. OR43	GTP-binding protein, KO:K06207 typA, bipA GTP-binding protein	Signal transduction mechanisms
+	ID=Ga0115930_1038020.3;locus_tag=Ga0115930_10380202	1852	Bacteroidetes;Sphingobacteriia;Sphingobacteriales;Chitinophagaceae;Sediminibacterium	large subunit ribosomal protein L27, KO:K02899 RP-L27, MRPL27, rpmA large subunit ribosomal protein L27	Translation, ribosomal structure and biogenesis
+	ID=Ga0115930_1000160.123;locus_tag=Ga0115930_100016065	1850	Bacteroidetes, uncultured	small subunit ribosomal protein S9, KO:K02996 RP-S9, MRPS9, rpsI small subunit ribosomal protein S9	Translation, ribosomal structure and biogenesis
-	ID=Ga0115930_1000979.47;locus_tag=Ga0115930_100097924	1847	Bacteroidetes;Sphingobacteriia;Sphingobacteriales;Chitinophagaceae	small subunit ribosomal protein S16, KO:K02959 RP-S16, MRPS16, rpsP small subunit ribosomal protein S16	Translation, ribosomal structure and biogenesis
+	ID=Ga0115930_1000003.145;locus_tag=Ga0115930_100000375	1845.5	Bacteroidetes, uncultured	small subunit ribosomal protein S18, KO:K02963 RP-S18, MRPS18, rpsR small subunit ribosomal protein S18	Translation, ribosomal structure and biogenesis
-	ID=Ga0115930_1005084.3;locus_tag=Ga0115930_10050842	1827.68	Betaproteobacteria;Burkholderiales;Comamonadaceae;Pelomonas;Pelomonas sp. Root1217	DNA-directed RNA polymerase subunit beta', KO:K03046 rpoC DNA-directed RNA polymerase subunit beta' [EC:2.7.7.6]	Transcription
-	ID=Ga0115930_1000013.146;locus_tag=Ga0115930_100001376	1822.5	Bacteroidetes, uncultured	3-oxoacyl-[acyl-carrier-protein] synthase II, KO:K09458 fabF 3-oxoacyl-[acyl-carrier-protein] synthase II [EC:2.3.1.179]	Lipid transport and metabolism
-	ID=Ga0115930_1002404.35;locus_tag=Ga0115930_100240418	1821	Bacteroidetes;Sphingobacteriia;Sphingobacteriales;Chitinophagaceae;Sediminibacterium	small subunit ribosomal protein S10, KO:K02946 RP-S10, MRPS10, rpsJ small subunit ribosomal protein S10	Translation, ribosomal structure and biogenesis
-	ID=Ga0115930_1002404.5;locus_tag=Ga0115930_10024043	1817	Bacteroidetes;Sphingobacteriia;Sphingobacteriales;Chitinophagaceae;Sediminibacterium	small subunit ribosomal protein S8, KO:K02994 RP-S8, rpsH small subunit ribosomal protein S8	Translation, ribosomal structure and biogenesis
-	ID=Ga0115930_1000079.169;locus_tag=Ga0115930_100007985	1815	Bacteroidetes;Sphingobacteriia;Sphingobacteriales;Chitinophagaceae;Sediminibacterium	glutamyl-tRNA reductase, KO:K02492 hemA glutamyl-tRNA reductase [EC:1.2.1.70]	Coenzyme transport and metabolism
+	ID=Ga0115930_1000002.1342;locus_tag=Ga0115930_1000002687	1814	Bacteroidetes, uncultured	hypothetical protein	Function unknown
+	ID=Ga0115930_1000328.11;locus_tag=Ga0115930_10003286	1795.58	Alphaproteobacteria;Caulobacterales;Caulobacteraceae;Phenylobacterium	small subunit ribosomal protein S3, KO:K02982 RP-S3, rpsC small subunit ribosomal protein S3	Translation, ribosomal structure and biogenesis
-	ID=Ga0115930_1001066.18;locus_tag=Ga0115930_100106610	1795.5	Bacteroidetes;Sphingobacteriia;Sphingobacteriales;Chitinophagaceae	isoleucyl-tRNA synthetase, KO:K01870 IARS, ileS isoleucyl-tRNA synthetase [EC:6.1.1.5]	Translation, ribosomal structure and biogenesis
-	ID=Ga0115930_1000876.41;locus_tag=Ga0115930_100087621	1794	Bacteroidetes;Sphingobacteriia;Sphingobacteriales;Chitinophagaceae;Sediminibacterium;Sediminibacterium sp. OR43	small subunit ribosomal protein S19, KO:K02965 RP-S19, rpsS small subunit ribosomal protein S19	Translation, ribosomal structure and biogenesis
+	ID=Ga0115930_1007543.5;locus_tag=Ga0115930_10075433	1791.5	Betaproteobacteria;Burkholderiales;Comamonadaceae	large subunit ribosomal protein L7/L12, KO:K02935 RP-L7, MRPL12, rplL large subunit ribosomal protein L7/L12	Translation, ribosomal structure and biogenesis
-	ID=Ga0115930_1006482.5;locus_tag=Ga0115930_10064823	1786.67	Betaproteobacteria;Burkholderiales;Comamonadaceae;Pelomonas;Pelomonas sp. Root1217	Phasin protein, pfam09361 - Phasin_2	Function unknown
-	ID=Ga0115930_1000032.376;locus_tag=Ga0115930_1000032192	1785.5	Alphaproteobacteria;Sphingomonadales;Sphingomonadaceae;Sphingomonas;Sphingomonas echinoides	small subunit ribosomal protein S16, KO:K02959 RP-S16, MRPS16, rpsP small subunit ribosomal protein S16	Translation, ribosomal structure and biogenesis
-	ID=Ga0115930_1002404.29;locus_tag=Ga0115930_100240415	1785.5	Bacteroidetes;Sphingobacteriia;Sphingobacteriales;Chitinophagaceae;Sediminibacterium	large subunit ribosomal protein L23, KO:K02892 RP-L23, MRPL23, rplW large subunit ribosomal protein L23	Translation, ribosomal structure and biogenesis
+	ID=Ga0115930_1000031.507;locus_tag=Ga0115930_1000031255	1782.5	Alphaproteobacteria;Sphingomonadales;Sphingomonadaceae;Sphingomonas;Sphingomonas echinoides	small subunit ribosomal protein S4, KO:K02986 RP-S4, rpsD small subunit ribosomal protein S4	Translation, ribosomal structure and biogenesis
+	ID=Ga0115930_1000009.549;locus_tag=Ga0115930_1000009282	1782	Alphaproteobacteria;Sphingomonadales;Sphingomonadaceae;Sphingomonas	iron complex outermembrane recepter protein, TonB-dependent Receptor Plug Domain	Inorganic ion transport and metabolism
+	ID=Ga0115930_1000021.93;locus_tag=Ga0115930_100002152	1781.5	Bacteroidetes;Sphingobacteriia;Sphingobacteriales;Chitinophagaceae;Sediminibacterium	large subunit ribosomal protein L7/L12, KO:K02935 RP-L7, MRPL12, rplL large subunit ribosomal protein L7/L12	Translation, ribosomal structure and biogenesis
+	ID=Ga0115930_1000013.636;locus_tag=Ga0115930_1000013327	1769	Bacteroidetes, uncultured	trigger factor, FKBP-type peptidyl-prolyl cis-trans isomerase (trigger factor)	Posttranslational modification, protein turnover, chaperones
-	ID=Ga0115930_1000876.9;locus_tag=Ga0115930_10008765	1768	Bacteroidetes;Sphingobacteriia;Sphingobacteriales;Chitinophagaceae;Sediminibacterium;Sediminibacterium sp. OR43	preprotein translocase subunit SecY, KO:K03076 secY preprotein translocase subunit SecY	Intracellular trafficking, secretion, and vesicular transport
-	ID=Ga0115930_1000201.1;locus_tag=Ga0115930_10002011	1766	Bacteroidetes;Sphingobacteriia;Sphingobacteriales;Chitinophagaceae;Sediminibacterium	Starch-binding associating with outer membrane, pfam12771 - SusD-like_2	Intracellular trafficking, secretion, and vesicular transport
+	ID=Ga0115930_1000003.1905;locus_tag=Ga0115930_1000003978	1765.5	Bacteroidetes, uncultured	prokaryotic molybdopterin-containing oxidoreductase family, membrane subunit, pfam03916 - NrfD	Energy production and conversion
+	ID=Ga0115930_1000666.62;locus_tag=Ga0115930_100066632	1759.5	Bacteroidetes;Sphingobacteriia;Sphingobacteriales;Chitinophagaceae;Sediminibacterium;Sediminibacterium sp. OR43	small subunit ribosomal protein S7, KO:K02992 RP-S7, MRPS7, rpsG small subunit ribosomal protein S7	Translation, ribosomal structure and biogenesis
+	ID=Ga0115930_1000030.258;locus_tag=Ga0115930_1000030130	1759	Alphaproteobacteria;Sphingomonadales;Sphingomonadaceae;Sphingomonas;Sphingomonas echinoides	small subunit ribosomal protein S21, KO:K02970 RP-S21, MRPS21, rpsU small subunit ribosomal protein S21	Translation, ribosomal structure and biogenesis
+	ID=Ga0115930_1000378.70;locus_tag=Ga0115930_100037837	1758.28	Alphaproteobacteria;Caulobacterales;Caulobacteraceae;Phenylobacterium	elongation factor Tu, COG0050 - Translation elongation factor EF-Tu, a GTPase	Translation, ribosomal structure and biogenesis
+	ID=Ga0115930_1001168.16;locus_tag=Ga0115930_10011689	1756.52	Alphaproteobacteria;Caulobacterales;Caulobacteraceae;Phenylobacterium	polyribonucleotide nucleotidyltransferase, COG1185 - Polyribonucleotide nucleotidyltransferase (polynucleotide phosphorylase)	Translation, ribosomal structure and biogenesis
-	ID=Ga0115930_1000002.1053;locus_tag=Ga0115930_1000002539	1755.5	Bacteroidetes, uncultured	Multidrug efflux pump subunit AcrB	Defense mechanisms
-	ID=Ga0115930_1000555.54;locus_tag=Ga0115930_100055528	1755	Alphaproteobacteria;Sphingomonadales;Sphingomonadaceae;Sphingomonas	Chain length determinant protein/G-rich domain on putative tyrosine kinase/CobQ/CobB/MinD/ParA nucleotide binding domain-containing protein, pfam02706,pfam13807,pfam01656	General function prediction only
-	ID=Ga0115930_1000005.120;locus_tag=Ga0115930_100000562	1741	Alphaproteobacteria;Sphingomonadales;Sphingomonadaceae;Sphingomonas;Sphingomonas echinoides	large subunit ribosomal protein L31, KO:K02909 RP-L31, rpmE large subunit ribosomal protein L31	Translation, ribosomal structure and biogenesis
+	ID=Ga0115930_1000009.577;locus_tag=Ga0115930_1000009296	1739	Alphaproteobacteria;Sphingomonadales;Sphingomonadaceae;Sphingomonas	large subunit ribosomal protein L36, KO:K02919 RP-L36, MRPL36, rpmJ large subunit ribosomal protein L36	Translation, ribosomal structure and biogenesis
+	ID=Ga0115930_1000008.490;locus_tag=Ga0115930_1000008254	1736	Bacteroidetes;Sphingobacteriia;Sphingobacteriales	protein of unknown function (DUF4295)	Function unknown
-	ID=Ga0115930_1000004.381;locus_tag=Ga0115930_1000004196	1734	Bacteroidetes; uncultured	hypothetical protein	Function unknown
+	ID=Ga0115930_1000445.53;locus_tag=Ga0115930_100044528	1732	Bacteroidetes;Sphingobacteriia;Sphingobacteriales	hypothetical protein	Function unknown
-	ID=Ga0115930_1000876.23;locus_tag=Ga0115930_100087612	1731.5	Bacteroidetes;Sphingobacteriia;Sphingobacteriales;Chitinophagaceae;Sediminibacterium;Sediminibacterium sp. OR43	small subunit ribosomal protein S14, KO:K02954 RP-S14, MRPS14, rpsN small subunit ribosomal protein S14	Translation, ribosomal structure and biogenesis
-	ID=Ga0115930_1000394.43;locus_tag=Ga0115930_100039423	1729.5	Bacteroidetes;Sphingobacteriia;Sphingobacteriales;Chitinophagaceae	small subunit ribosomal protein S13, KO:K02952 RP-S13, rpsM small subunit ribosomal protein S13	Translation, ribosomal structure and biogenesis
-	ID=Ga0115930_1000002.285;locus_tag=Ga0115930_1000002146	1726	Bacteroidetes, uncultured	DNA-binding protein HU-beta	Replication, recombination and repair
-	ID=Ga0115930_1000013.35;locus_tag=Ga0115930_100001319	1725	Bacteroidetes, uncultured	ribonucleoside-diphosphate reductase alpha chain, KO:K00525 E1.17.4.1A, nrdA, nrdE ribonucleoside-diphosphate reductase alpha chain [EC:1.17.4.1]	Nucleotide transport and metabolism
+	ID=Ga0115930_1000003.1911;locus_tag=Ga0115930_1000003981	1723	Bacteroidetes, uncultured	hypothetical protein	Function unknown
+	ID=Ga0115930_1000314.34;locus_tag=Ga0115930_100031418	1719	Bacteroidetes;Sphingobacteriia;Sphingobacteriales;Chitinophagaceae;Sediminibacterium	DNA gyrase subunit A, COG0188 - DNA gyrase/topoisomerase IV, subunit A	Replication, recombination and repair
+	ID=Ga0115930_1000002.1907;locus_tag=Ga0115930_1000002975	1711	Bacteroidetes, uncultured	K(+)-stimulated pyrophosphate-energized sodium pump, COG3808 - Na+ or H+-translocating membrane pyrophosphatase	Energy production and conversion
-	ID=Ga0115930_1000013.308;locus_tag=Ga0115930_1000013159	1704	Bacteroidetes, uncultured	hypothetical protein	Function unknown
+	ID=Ga0115930_1002171.9;locus_tag=Ga0115930_10021715	1702.58	Betaproteobacteria;Burkholderiales;Comamonadaceae;Variovorax	urea transport system substrate-binding protein, COG0683 - ABC-type branched-chain amino acid transport system, periplasmic component	Amino acid transport and metabolism
-	ID=Ga0115930_1000005.888;locus_tag=Ga0115930_1000005450	1687	Alphaproteobacteria;Sphingomonadales;Sphingomonadaceae;Sphingomonas;Sphingomonas echinoides	preprotein translocase subunit SecY, KO:K03076 secY preprotein translocase subunit SecY	Intracellular trafficking, secretion, and vesicular transport
-	ID=Ga0115930_1000394.41;locus_tag=Ga0115930_100039422	1681	Bacteroidetes;Sphingobacteriia;Sphingobacteriales;Chitinophagaceae	small subunit ribosomal protein S11, KO:K02948 RP-S11, MRPS11, rpsK small subunit ribosomal protein S11	Translation, ribosomal structure and biogenesis
+	ID=Ga0115930_1000003.299;locus_tag=Ga0115930_1000003153	1677.5	Bacteroidetes, uncultured	Protein of unknown function (DUF3584)	Function unknown
-	ID=Ga0115930_1000979.5;locus_tag=Ga0115930_10009793	1676	Bacteroidetes;Sphingobacteriia;Sphingobacteriales;Chitinophagaceae	hypothetical protein	Function unknown
-	ID=Ga0115930_1001800.1;locus_tag=Ga0115930_10018001	1675	Betaproteobacteria;Burkholderiales;Comamonadaceae;Variovorax	protein of unknown function (DUF748)/protein of unknown function (DUF748)/protein of unknown function (DUF748)	Function unknown
-	ID=Ga0115930_1000664.24;locus_tag=Ga0115930_100066412	1665.5	Bacteroidetes;Sphingobacteriia;Sphingobacteriales;Chitinophagaceae;Sediminibacterium	elongation factor Ts, COG0264 - Translation elongation factor EF-Ts	Translation, ribosomal structure and biogenesis
+	ID=Ga0115930_1000234.33;locus_tag=Ga0115930_100023417	1664	Alphaproteobacteria;Sphingomonadales;Sphingomonadaceae;Sphingomonas;Sphingomonas echinoides	protein TonB, KO:K03832 tonB periplasmic protein TonB	Inorganic ion transport and metabolism
+	ID=Ga0115930_1000003.201;locus_tag=Ga0115930_1000003103	1663	Bacteroidetes, uncultured	C-terminal domain of CHU protein family protein, pfam13585 - CHU_C	Cell wall/membrane/envelope biogenesis
+	ID=Ga0115930_1000021.91;locus_tag=Ga0115930_100002151	1663	Bacteroidetes;Sphingobacteriia;Sphingobacteriales;Chitinophagaceae;Sediminibacterium	large subunit ribosomal protein L10, KO:K02864 RP-L10, MRPL10, rplJ large subunit ribosomal protein L10	Translation, ribosomal structure and biogenesis
-	ID=Ga0115930_1000052.31;locus_tag=Ga0115930_100005216	1658.7	Alphaproteobacteria;Sphingomonadales;Sphingomonadaceae;Sphingomonas;Sphingomonas echinoides	RNA polymerase primary sigma factor, KO:K03086 SIG1, rpoD RNA polymerase primary sigma factor	Transcription
-	ID=Ga0115930_1000002.490;locus_tag=Ga0115930_1000002252	1657	Bacteroidetes, uncultured	RNA polymerase primary sigma factor, COG0568 - DNA-directed RNA polymerase	Transcription
-	ID=Ga0115930_1016990.3;locus_tag=Ga0115930_10169902	1653.5	Betaproteobacteria;Burkholderiales;Comamonadaceae;Variovorax;Variovorax paradoxus	formamidase, COG2421 - Acetamidase/formamidase	Energy production and conversion
+	ID=Ga0115930_1000057.343;locus_tag=Ga0115930_1000057175	1649.5	Bacteroidetes;Sphingobacteriia;Sphingobacteriales;Chitinophagaceae;Sediminibacterium;Sediminibacterium sp. OR43	molecular chaperone Dank, COG0443 - Molecular chaperone DnaK (HSP70)	Posttranslational modification, protein turnover, chaperones
+	ID=Ga0115930_1000002.2122;locus_tag=Ga0115930_10000021085	1646	Bacteroidetes, uncultured	molecular chaperone HtpG, COG0326 - Molecular chaperone, HSP90 family	Posttranslational modification, protein turnover, chaperones
+	ID=Ga0115930_1035889.1;locus_tag=Ga0115930_10358891	1645.28	Alphaproteobacteria;Caulobacterales;Caulobacteraceae;Caulobacter;Caulobacter segnis	elongation factor Tu, COG0050 - Translation elongation factor EF-Tu, a GTPase	Translation, ribosomal structure and biogenesis
-	ID=Ga0115930_1000003.86;locus_tag=Ga0115930_100000345	1645	Bacteroidetes, uncultured	large subunit ribosomal protein L27, KO:K02899 RP-L27, MRPL27, rpmA large subunit ribosomal protein L27	Translation, ribosomal structure and biogenesis
+	ID=Ga0115930_1000378.95;locus_tag=Ga0115930_100037850	1645	Alphaproteobacteria;Caulobacterales;Caulobacteraceae;Phenylobacterium	large subunit ribosomal protein L7/L12, KO:K02935 RP-L7, MRPL12, rplL large subunit ribosomal protein L7/L12	Translation, ribosomal structure and biogenesis
-	ID=Ga0115930_1000030.248;locus_tag=Ga0115930_1000030125	1644	Alphaproteobacteria;Sphingomonadales;Sphingomonadaceae;Sphingomonas;Sphingomonas echinoides	3-deoxy-7-phosphoheptulonate synthase, COG3200 - 3-deoxy-D-arabino-heptulosonate 7-phosphate (DAHP) synthase, class II	Amino acid transport and metabolism
-	ID=Ga0115930_1001155.9;locus_tag=Ga0115930_10011555	1644	Alphaproteobacteria;Caulobacterales;Caulobacteraceae;Phenylobacterium	hypothetical protein	Function unknown
+	ID=Ga0115930_1000057.303;locus_tag=Ga0115930_1000057155	1642	Bacteroidetes;Sphingobacteriia;Sphingobacteriales;Chitinophagaceae;Sediminibacterium;Sediminibacterium sp. OR43	ATP-dependent Clp protease ATP-binding subunit ClpC, COG0542 - ATP-dependent Clp protease ATP-binding subunit ClpA	Posttranslational modification, protein turnover, chaperones
+	ID=Ga0115930_1001023.5;locus_tag=Ga0115930_10010233	1642	Bacteroidetes;Sphingobacteriia;Sphingobacteriales	small subunit ribosomal protein S15, KO:K02956 RP-S15, MRPS15, rpsO small subunit ribosomal protein S15	Translation, ribosomal structure and biogenesis
-	ID=Ga0115930_1000009.776;locus_tag=Ga0115930_1000009398	1630.5	Alphaproteobacteria;Sphingomonadales;Sphingomonadaceae;Sphingomonas	alanine-synthesizing transaminase, EC:2.6.1.- - Transferases. Transferring nitrogenous groups. Transaminases	Amino acid transport and metabolism
+	ID=Ga0115930_1000436.33;locus_tag=Ga0115930_100043617	1625.9	Alphaproteobacteria;Caulobacterales;Caulobacteraceae	Histidine kinase-, DNA gyrase B-, and HSP90-like ATPase/Response regulator receiver domain-containing protein/GAF domain-containing protein/His Kinase A (phospho-acceptor) domain-containing protein/Response regulator receiver domain-containing protein	Signal transduction mechanisms
+	ID=Ga0115930_1000003.1293;locus_tag=Ga0115930_1000003667	1624	Bacteroidetes, uncultured	2-oxoglutarate dehydrogenase E1 component, 2-oxoglutarate dehydrogenase complex, dehydrogenase (E1) component, and related enzymes	Energy production and conversion
-	ID=Ga0115930_1000730.28;locus_tag=Ga0115930_100073015	1621	Bacteroidetes;Sphingobacteriia;Sphingobacteriales;Chitinophagaceae	peptidyl-prolyl cis-trans isomerase D, KO:K03770 ppiD peptidyl-prolyl cis-trans isomerase D [EC:5.2.1.8]	Posttranslational modification, protein turnover, chaperones
-	ID=Ga0115930_1002060.24;locus_tag=Ga0115930_100206013	1621	Bacteroidetes;Sphingobacteriia;Sphingobacteriales	GTP-binding protein, COG1217 - Predicted membrane GTPase involved in stress response	Signal transduction mechanisms
-	ID=Ga0115930_1000876.13;locus_tag=Ga0115930_10008767	1618.5	Bacteroidetes;Sphingobacteriia;Sphingobacteriales;Chitinophagaceae;Sediminibacterium;Sediminibacterium sp. OR43	large subunit ribosomal protein L30, KO:K02907 RP-L30, MRPL30, rpmD large subunit ribosomal protein L30	Translation, ribosomal structure and biogenesis
-	ID=Ga0115930_1000394.35;locus_tag=Ga0115930_100039419	1613	Bacteroidetes;Sphingobacteriia;Sphingobacteriales;Chitinophagaceae	large subunit ribosomal protein L17, KO:K02879 RP-L17, MRPL17, rplQ large subunit ribosomal protein L17	Translation, ribosomal structure and biogenesis
+	ID=Ga0115930_1000003.1913;locus_tag=Ga0115930_1000003982	1609	Bacteroidetes, uncultured	cytochrome c oxidase subunit 2, KO:K02275 coxB cytochrome c oxidase subunit II [EC:1.9.3.1], COG1622 - Heme/copper-type cytochrome/quinol oxidase, subunit 2	Energy production and conversion
-	ID=Ga0115930_1000201.103;locus_tag=Ga0115930_100020154	1606	Bacteroidetes;Sphingobacteriia;Sphingobacteriales;Chitinophagaceae;Sediminibacterium	F-type H+-transporting ATPase subunit beta, KO:K02112 ATPF1B, atpD F-type H+-transporting ATPase subunit beta [EC:3.6.3.14]	Energy production and conversion
-	ID=Ga0115930_1000027.551;locus_tag=Ga0115930_1000027284	1605.5	Bacteroidetes;Sphingobacteriia;Sphingobacteriales	large subunit ribosomal protein L2, KO:K02886 RP-L2, MRPL2, rplB large subunit ribosomal protein L2	Translation, ribosomal structure and biogenesis
-	ID=Ga0115930_1000047.79;locus_tag=Ga0115930_100004740	1604.5	Bacteroidetes;Sphingobacteriia;Sphingobacteriales;Chitinophagaceae;Sediminibacterium;Sediminibacterium sp. OR43	sec-independent protein translocase protein TatA, KO:K03116 tatA sec-independent protein translocase protein TatA	Intracellular trafficking, secretion, and vesicular transport
-	ID=Ga0115930_1000032.378;locus_tag=Ga0115930_1000032193	1603.42	Alphaproteobacteria;Sphingomonadales;Sphingomonadaceae;Sphingomonas;Sphingomonas echinoides	signal recognition particle subunit SRP54, KO:K03106 SRP54, ffh signal recognition particle subunit SRP54	Intracellular trafficking, secretion, and vesicular transport
-	ID=Ga0115930_1000047.81;locus_tag=Ga0115930_100004741	1602	Bacteroidetes;Sphingobacteriia;Sphingobacteriales;Chitinophagaceae;Sediminibacterium;Sediminibacterium sp. OR43	large subunit ribosomal protein L19, KO:K02884 RP-L19, MRPL19, rplS large subunit ribosomal protein L19	Translation, ribosomal structure and biogenesis
+	ID=Ga0115930_1000610.25;locus_tag=Ga0115930_100061014	1595	Bacteroidetes;Sphingobacteriia;Sphingobacteriales;Chitinophagaceae;Sediminibacterium	translation initiation factor IF-2, KO:K02519 infB, MTIF2 translation initiation factor IF-2	Translation, ribosomal structure and biogenesis
-	ID=Ga0115930_1002988.3;locus_tag=Ga0115930_10029882	1594	Alphaproteobacteria;Caulobacterales;Caulobacteraceae;Phenylobacterium	hypothetical protein	Function unknown
-	ID=Ga0115930_1000005.674;locus_tag=Ga0115930_1000005343	1593.5	Alphaproteobacteria;Sphingomonadales;Sphingomonadaceae;Sphingomonas;Sphingomonas echinoides	isocitrate lyase, KO:K01637 E4.1.3.1, aceA isocitrate lyase [EC:4.1.3.1]	Energy production and conversion
+	ID=Ga0115930_1000314.14;locus_tag=Ga0115930_10003148	1588	Bacteroidetes;Sphingobacteriia;Sphingobacteriales;Chitinophagaceae;Sediminibacterium	large subunit ribosomal protein L33, KO:K02913 RP-L33, MRPL33, rpmG large subunit ribosomal protein L33	Translation, ribosomal structure and biogenesis
-	ID=Ga0115930_1002141.7;locus_tag=Ga0115930_10021414	1587.14	Betaproteobacteria;Burkholderiales;Comamonadaceae;Variovorax	Phasin protein, pfam09361 - Phasin_2	Function unknown
-	ID=Ga0115930_1000018.627;locus_tag=Ga0115930_1000018323	1587	Bacteroidetes, uncultured	hypothetical protein	Function unknown
-	ID=Ga0115930_1000047.467;locus_tag=Ga0115930_1000047239	1587	Bacteroidetes;Sphingobacteriia;Sphingobacteriales;Chitinophagaceae;Sediminibacterium;Sediminibacterium sp. OR43	prokaryotic molybdopterin-containing oxidoreductase family, iron-sulfur binding subunit, KO:K00184 K00184 prokaryotic molybdopterin-containing oxidoreductase family, iron-sulfur binding subunit	Energy production and conversion
-	ID=Ga0115930_1003463.1;locus_tag=Ga0115930_10034631	1586.5	Alphaproteobacteria;Caulobacterales;Caulobacteraceae;Phenylobacterium	Outer membrane receptor for ferrienterochelin and colicins, pfam00593 - TonB_dep_Rec	Inorganic ion transport and metabolism
+	ID=Ga0115930_1000007.95;locus_tag=Ga0115930_100000748	1584.5	Bacteroidetes;Sphingobacteriia;Sphingobacteriales	hypothetical protein, COG1579 - Predicted nucleic acid-binding protein, contains Zn-ribbon domain	General function prediction only
-	ID=Ga0115930_1000314.61;locus_tag=Ga0115930_100031432	1584	Bacteroidetes;Sphingobacteriia;Sphingobacteriales;Chitinophagaceae;Sediminibacterium	AAA+-type ATPase, SpoVK/Ycf46/Vps4 family	Cell cycle control, cell division, chromosome partitioning
+	ID=Ga0115930_1000021.89;locus_tag=Ga0115930_100002150	1581.5	Bacteroidetes;Sphingobacteriia;Sphingobacteriales;Chitinophagaceae;Sediminibacterium	large subunit ribosomal protein L1, KO:K02863 RP-L1, MRPL1, rplA large subunit ribosomal protein L1	Translation, ribosomal structure and biogenesis
+	ID=Ga0115930_1002652.7;locus_tag=Ga0115930_10026524	1581	Bacteroidetes;Sphingobacteriia;Sphingobacteriales;Chitinophagaceae	hypothetical protein, COG1579 - Predicted nucleic acid-binding protein, contains Zn-ribbon domain	General function prediction only
-	ID=Ga0115930_1000004.1167;locus_tag=Ga0115930_1000004597	1572	Bacteroidetes; uncultured	Outer membrane receptor proteins, mostly Fe transport	Inorganic ion transport and metabolism
-	ID=Ga0115930_1000098.132;locus_tag=Ga0115930_100009871	1568	Bacteroidetes;Sphingobacteriia;Sphingobacteriales;Chitinophagaceae;Sediminibacterium;Sediminibacterium sp. OR43	large subunit ribosomal protein L9, KO:K02939 RP-L9, MRPL9, rplI large subunit ribosomal protein L9	Translation, ribosomal structure and biogenesis
-	ID=Ga0115930_1011203.1;locus_tag=Ga0115930_10112031	1568	Bacteroidetes	TonB-dependent Receptor Plug Domain/CarboxypepD_reg-like domain-containing protein, pfam13715 - CarbopepD_reg_2	Inorganic ion transport and metabolism
-	ID=Ga0115930_1000003.476;locus_tag=Ga0115930_1000003242	1560	Bacteroidetes, uncultured	C-terminal domain of CHU protein family protein/PKD domain-containing protein	Cell wall/membrane/envelope biogenesis
-	ID=Ga0115930_1000004.250;locus_tag=Ga0115930_1000004130	1550	Bacteroidetes; uncultured	linoleoyl-CoA desaturase, COG3239 - Fatty acid desaturase	Lipid transport and metabolism
-	ID=Ga0115930_1012013.3;locus_tag=Ga0115930_10120132	1546	Betaproteobacteria;Burkholderiales;Comamonadaceae;Pelomonas	acetolactate synthase-1/2/3 large subunit, COG0028 - Acetolactate synthase large subunit or other thiamine pyrophosphate-requiring enzyme	Amino acid transport and metabolism
+	ID=Ga0115930_1000021.164;locus_tag=Ga0115930_100002188	1545	Bacteroidetes;Sphingobacteriia;Sphingobacteriales;Chitinophagaceae;Sediminibacterium	hypothetical protein	Function unknown
-	ID=Ga0115930_1000002.616;locus_tag=Ga0115930_1000002315	1538	Bacteroidetes, uncultured	Subtilase family protein, pfam00082 - Peptidase_S8	General function prediction only
+	ID=Ga0115930_1001881.13;locus_tag=Ga0115930_10018817	1537	Bacteroidetes;Sphingobacteriia;Sphingobacteriales	large subunit ribosomal protein L25, KO:K02897 RP-L25, rplY large subunit ribosomal protein L25	Translation, ribosomal structure and biogenesis
-	ID=Ga0115930_1000139.193;locus_tag=Ga0115930_100013998	1531.5	Bacteroidetes;Sphingobacteriia;Sphingobacteriales;Chitinophagaceae;Sediminibacterium;Sediminibacterium sp. OR43	large subunit ribosomal protein L13,KO:K02871 RP-L13, MRPL13, rplM large subunit ribosomal protein L13	Translation, ribosomal structure and biogenesis
-	ID=Ga0115930_1000574.18;locus_tag=Ga0115930_100057410	1530	Bacteroidetes;Sphingobacteriia;Sphingobacteriales	large subunit ribosomal protein L19, KO:K02884 RP-L19, MRPL19, rplS large subunit ribosomal protein L19	Translation, ribosomal structure and biogenesis
-	ID=Ga0115930_1003360.9;locus_tag=Ga0115930_10033605	1529.68	Betaproteobacteria;Burkholderiales;Comamonadaceae;Pelomonas	DNA-directed RNA polymerase subunit beta', KO:K03046 rpoC DNA-directed RNA polymerase subunit beta' [EC:2.7.7.6]	Transcription
-	ID=Ga0115930_1000009.945;locus_tag=Ga0115930_1000009483	1529.5	Alphaproteobacteria;Sphingomonadales;Sphingomonadaceae;Sphingomonas	tRNA pseudouridine55 synthase, COG0130 - tRNA U55 pseudouridine synthase TruB, may also work on U342 of tmRNA	Translation, ribosomal structure and biogenesis
+	ID=Ga0115930_1000005.1131;locus_tag=Ga0115930_1000005572	1523.5	Alphaproteobacteria;Sphingomonadales;Sphingomonadaceae;Sphingomonas;Sphingomonas echinoides	phosphoadenosine phosphosulfate reductase, pfam01507 - PAPS_reduct	Amino acid transport and metabolism
-	ID=Ga0115930_1000013.807;locus_tag=Ga0115930_1000013416	1522.5	Bacteroidetes, uncultured	hypothetical protein	Function unknown
-	ID=Ga0115930_1000018.186;locus_tag=Ga0115930_100001896	1518	Bacteroidetes, uncultured	zinc protease, COG1025 - Secreted/periplasmic Zn-dependent peptidases, insulinase-like	Posttranslational modification, protein turnover, chaperones
+	ID=Ga0115930_1000147.143;locus_tag=Ga0115930_100014774	1518	unclassified bacteria	DNA-binding response regulator, NarL/FixJ family, contains REC and HTH domains, COG2197 - DNA-binding response regulator, NarL/FixJ family, contains REC and HTH domains	Transcription
+	ID=Ga0115930_1001168.12;locus_tag=Ga0115930_10011687	1517.5	Alphaproteobacteria;Caulobacterales;Caulobacteraceae;Phenylobacterium	tRNA pseudouridine55 synthase, COG0130 - tRNA U55 pseudouridine synthase TruB, may also work on U342 of tmRNA	Translation, ribosomal structure and biogenesis
-	ID=Ga0115930_1030547.1;locus_tag=Ga0115930_10305471	1513.89	Alphaproteobacteria;Caulobacterales;Caulobacteraceae;unclassified;Caulobacteraceae bacterium PMMR1	elongation factor G, COG0480 - Translation elongation factor EF-G, a GTPase	Translation, ribosomal structure and biogenesis
+	ID=Ga0115930_1000009.604;locus_tag=Ga0115930_1000009310	1507	Alphaproteobacteria;Sphingomonadales;Sphingomonadaceae;Sphingomonas	cell division protease FtsH, EC:3.4.24.- - Hydrolases. Acting on peptide bonds (peptidases). Metalloendopeptidases	Posttranslational modification, protein turnover, chaperones
+	ID=Ga0115930_1000664.64;locus_tag=Ga0115930_100066432	1506	Bacteroidetes;Sphingobacteriia;Sphingobacteriales;Chitinophagaceae;Sediminibacterium	cytochrome c oxidase subunit 1, KO:K02274 coxA cytochrome c oxidase subunit I [EC:1.9.3.1]	Energy production and conversion
+	ID=Ga0115930_1000328.27;locus_tag=Ga0115930_100032814	1505.5	Alphaproteobacteria;Caulobacterales;Caulobacteraceae;Phenylobacterium	small subunit ribosomal protein S8, KO:K02994 RP-S8, rpsH small subunit ribosomal protein S8	Translation, ribosomal structure and biogenesis
+	ID=Ga0115930_1000013.776;locus_tag=Ga0115930_1000013400	1503	Bacteroidetes, uncultured	hypothetical protein	Function unknown
+	ID=Ga0115930_1000002.198;locus_tag=Ga0115930_1000002102	1501.5	Bacteroidetes, uncultured	GDSL-like Lipase/Acylhydrolase, pfam00657 - Lipase_GDSL	Lipid transport and metabolism
+	ID=Ga0115930_1007818.7;locus_tag=Ga0115930_10078184	1501.5	Bacteroidetes;Sphingobacteriia;Sphingobacteriales;Chitinophagaceae	ATP-dependent Clp protease ATP-binding subunit ClpC, KO:K03696 clpC ATP-dependent Clp protease ATP-binding subunit ClpC	Posttranslational modification, protein turnover, chaperones
-	ID=Ga0115930_1000030.515;locus_tag=Ga0115930_1000030262	1500.5	Alphaproteobacteria;Sphingomonadales;Sphingomonadaceae;Sphingomonas;Sphingomonas echinoides	large subunit ribosomal protein L27, KO:K02899 RP-L27, MRPL27, rpmA large subunit ribosomal protein L27	Translation, ribosomal structure and biogenesis
+	ID=Ga0115930_1000018.214;locus_tag=Ga0115930_1000018111	1499.5	Bacteroidetes, uncultured	hypothetical protein, COG1579 - Predicted nucleic acid-binding protein, contains Zn-ribbon domain	General function prediction only
+	ID=Ga0115930_1000057.232;locus_tag=Ga0115930_1000057119	1499	Bacteroidetes;Sphingobacteriia;Sphingobacteriales;Chitinophagaceae;Sediminibacterium;Sediminibacterium sp. OR43	NagD protein, COG0647 - Ribonucleotide monophosphatase NagD, HAD superfamily	Nucleotide transport and metabolism
+	ID=Ga0115930_1001797.14;locus_tag=Ga0115930_10017978	1495.17	Betaproteobacteria;Burkholderiales;Comamonadaceae;Variovorax	DNA-directed RNA polymerase subunit beta, KO:K03043 rpoB DNA-directed RNA polymerase subunit beta [EC:2.7.7.6]	Transcription
+	ID=Ga0115930_1000004.152;locus_tag=Ga0115930_100000480	1493	Bacteroidetes; uncultured	hypothetical protein	Function unknown
+	ID=Ga0115930_1000004.1149;locus_tag=Ga0115930_1000004588	1487	Bacteroidetes; uncultured	Tetratricopeptide repeat-containing protein/Tetratricopeptide repeat-containing protein, pfam13174 - TPR_6	Posttranslational modification, protein turnover, chaperones
-	ID=Ga0115930_1000009.994;locus_tag=Ga0115930_1000009508	1484	Alphaproteobacteria;Sphingomonadales;Sphingomonadaceae;Sphingomonas	ATP-dependent RNA helicase RhlE, COG0513 - Superfamily II DNA and RNA helicase	Replication, recombination and repair
+	ID=Ga0115930_1000003.1317;locus_tag=Ga0115930_1000003679	1480.5	Bacteroidetes, uncultured	DNA-directed RNA polymerase specialized sigma subunit, sigma24 family, COG1595 - DNA-directed RNA polymerase specialized sigma subunit, sigma24 family	Transcription
+	ID=Ga0115930_1002178.25;locus_tag=Ga0115930_100217813	1477.5	Bacteroidetes;Sphingobacteriia;Sphingobacteriales;Chitinophagaceae;Sediminibacterium	cell division protein FtsI (penicillin-binding protein 3), COG0768 - Cell division protein FtsI/penicillin-binding protein 2	Cell cycle control, cell division, chromosome partitioning
+	ID=Ga0115930_1000979.19;locus_tag=Ga0115930_100097910	1476	Bacteroidetes;Sphingobacteriia;Sphingobacteriales;Chitinophagaceae	large subunit ribosomal protein L9, KO:K02939 RP-L9, MRPL9, rplI large subunit ribosomal protein L9	Translation, ribosomal structure and biogenesis
+	ID=Ga0115930_1000002.1354;locus_tag=Ga0115930_1000002693	1475.5	Bacteroidetes, uncultured	TIR domain-containing protein, pfam13676 - TIR_2	Defense mechanisms
+	ID=Ga0115930_1000543.7;locus_tag=Ga0115930_10005434	1475.25	Bacteroidetes;Sphingobacteriia;Sphingobacteriales;Chitinophagaceae;Sediminibacterium;Sediminibacterium sp. OR43	large subunit ribosomal protein L25, KO:K02897 RP-L25, rplY large subunit ribosomal protein L25	Translation, ribosomal structure and biogenesis
+	ID=Ga0115930_1000670.35;locus_tag=Ga0115930_100067018	1474	Bacteroidetes;Sphingobacteriia;Sphingobacteriales;Chitinophagaceae;Sediminibacterium;Sediminibacterium sp. OR53	hypothetical protein	Function unknown
-	ID=Ga0115930_1000009.943;locus_tag=Ga0115930_1000009482	1469.5	Alphaproteobacteria;Sphingomonadales;Sphingomonadaceae;Sphingomonas	small subunit ribosomal protein S15, KO:K02956 RP-S15, MRPS15, rpsO small subunit ribosomal protein S15	Translation, ribosomal structure and biogenesis
+	ID=Ga0115930_1000087.229;locus_tag=Ga0115930_1000087116	1468	Alphaproteobacteria;Sphingomonadales;Sphingomonadaceae;Sphingomonas;Sphingomonas echinoides	translation initiation factor IF-3, KO:K02520 infC, MTIF3 translation initiation factor IF-3	Translation, ribosomal structure and biogenesis
-	ID=Ga0115930_1032750.2;conf=56.52;gc_cont=0.570;locus_tag=Ga0115930_10327502	1462	unclassified bacteria	hypothetical protein	Function unknown
+	ID=Ga0115930_1002220.12;locus_tag=Ga0115930_10022207	1457	Bacteroidetes;Sphingobacteriia;Sphingobacteriales;Chitinophagaceae	ATP-dependent RNA helicase DeaD, COG0513 - Superfamily II DNA and RNA helicase	Replication, recombination and repair
-	ID=Ga0115930_1000314.146;locus_tag=Ga0115930_100031475	1455	Bacteroidetes;Sphingobacteriia;Sphingobacteriales;Chitinophagaceae;Sediminibacterium	membrane fusion protein, cobalt-zinc-cadmium efflux system, COG0845 - Multidrug efflux pump subunit AcrA (membrane-fusion protein)	Defense mechanisms
+	ID=Ga0115930_1000004.475;locus_tag=Ga0115930_1000004244	1454.5	Bacteroidetes; uncultured	hypothetical protein	Function unknown
-	ID=Ga0115930_1000031.259;locus_tag=Ga0115930_1000031131	1453	Alphaproteobacteria;Sphingomonadales;Sphingomonadaceae;Sphingomonas;Sphingomonas echinoides	DNA-binding transcriptional response regulator, NtrC family, contains REC, AAA-type ATPase, and a Fis-type DNA-binding domains	Signal transduction mechanisms
+	ID=Ga0115930_1000064.77;locus_tag=Ga0115930_100006439	1446.5	Bacteroidetes;Sphingobacteriia;Sphingobacteriales;Chitinophagaceae;Sediminibacterium;Sediminibacterium sp. OR43	uroporphyrin-III C-methyltransferase, KO:K02303 cobA uroporphyrin-III C-methyltransferase [EC:2.1.1.107]	Coenzyme transport and metabolism
-	ID=Ga0115930_1000018.190;locus_tag=Ga0115930_100001898	1445.5	Bacteroidetes, uncultured	DNA gyrase subunit A, COG0188 - DNA gyrase/topoisomerase IV, subunit A	Replication, recombination and repair
-	ID=Ga0115930_1000036.130;locus_tag=Ga0115930_100003667	1444	Alphaproteobacteria;Sphingomonadales;Sphingomonadaceae;Sphingomonas;Sphingomonas echinoides	GTP-binding protein, COG1217 - Predicted membrane GTPase involved in stress response	Signal transduction mechanisms
+	ID=Ga0115930_1000686.22;locus_tag=Ga0115930_100068612	1441.5	Alphaproteobacteria;Caulobacterales;Caulobacteraceae	two-component system, OmpR family, response regulator MprA/two-component system, NtrC family, C4-dicarboxylate transport response regulator DctD, DNA-binding transcriptional response regulator, NtrC family, contains REC, AAA-type ATPase, and a Fis-type DNA-binding domains	Signal transduction mechanisms
-	ID=Ga0115930_1000050.506;locus_tag=Ga0115930_1000050256	1436	Alphaproteobacteria;Sphingomonadales;Sphingomonadaceae;Sphingomonas	DNA-directed RNA polymerase subunit omega, KO:K03060 rpoZ DNA-directed RNA polymerase subunit omega [EC:2.7.7.6]	Transcription
+	ID=Ga0115930_1000044.255;locus_tag=Ga0115930_1000044130	1431.5	Bacteroidetes;Sphingobacteriia;Sphingobacteriales	hypothetical protein	Function unknown
-	ID=Ga0115930_1038023.1;locus_tag=Ga0115930_10380231	1431.42	Betaproteobacteria;Burkholderiales;Comamonadaceae;Variovorax;Variovorax paradoxus	elongation factor Tu, COG0050 - Translation elongation factor EF-Tu, a GTPase	Translation, ribosomal structure and biogenesis
+	ID=Ga0115930_1004598.1;locus_tag=Ga0115930_10045981	1430.33	Alphaproteobacteria;Caulobacterales;Caulobacteraceae	ammonium transporter, Amt family, KO:K03320 amt, AMT, MEP ammonium transporter, Amt family	Inorganic ion transport and metabolism
-	ID=Ga0115930_1000013.148;locus_tag=Ga0115930_100001377	1429	Bacteroidetes, uncultured	acyl carrier protein, KO:K02078 acpP acyl carrier protein	Lipid transport and metabolism
+	ID=Ga0115930_1000090.255;locus_tag=Ga0115930_1000090128	1429	Alphaproteobacteria;Caulobacterales;Caulobacteraceae;Phenylobacterium	Sigma 54 modulation/S30EA ribosomal protein C terminus/Sigma 54 modulation protein / S30EA ribosomal protein, pfam16321,pfam02482	Translation, ribosomal structure and biogenesis
+	ID=Ga0115930_1000328.21;locus_tag=Ga0115930_100032811	1426.5	Alphaproteobacteria;Caulobacterales;Caulobacteraceae;Phenylobacterium	large subunit ribosomal protein L24, KO:K02895 RP-L24, MRPL24, rplX large subunit ribosomal protein L24	Translation, ribosomal structure and biogenesis
+	ID=Ga0115930_1000051.387;locus_tag=Ga0115930_1000051196	1424.5	Alphaproteobacteria;Sphingomonadales;Sphingomonadaceae;Sphingomonas;Sphingomonas echinoides	NADH-quinone oxidoreductase subunit G, COG1034 - NADH dehydrogenase/NADH:ubiquinone oxidoreductase 75 kD subunit (chain G)	Energy production and conversion
+	ID=Ga0115930_1000021.68;locus_tag=Ga0115930_100002136	1420.5	Bacteroidetes;Sphingobacteriia;Sphingobacteriales;Chitinophagaceae;Sediminibacterium	small subunit ribosomal protein S21, KO:K02970 RP-S21, MRPS21, rpsU small subunit ribosomal protein S21	Translation, ribosomal structure and biogenesis
-	ID=Ga0115930_1000979.9;locus_tag=Ga0115930_10009795	1420.5	Bacteroidetes;Sphingobacteriia;Sphingobacteriales;Chitinophagaceae	hypothetical protein	Function unknown
-	ID=Ga0115930_1000025.374;locus_tag=Ga0115930_1000025189	1418	Bacteroidetes, uncultured	AAA domain-containing protein/G-rich domain on putative tyrosine kinase, pfam13614,pfam13807	General function prediction only
-	ID=Ga0115930_1000201.55;locus_tag=Ga0115930_100020129	1416.5	Bacteroidetes;Sphingobacteriia;Sphingobacteriales;Chitinophagaceae;Sediminibacterium	putative ABC transport system ATP-binding protein, ABC-type lipoprotein export system, ATPase component	Cell wall/membrane/envelope biogenesis
-	ID=Ga0115930_1000004.1338;locus_tag=Ga0115930_1000004687	1415.5	Bacteroidetes; uncultured	Protein of unknown function (DUF1573)	Function unknown
+	ID=Ga0115930_1001797.12;locus_tag=Ga0115930_10017977	1414.5	Betaproteobacteria;Burkholderiales;Comamonadaceae;Variovorax	large subunit ribosomal protein L7/L12, KO:K02935 RP-L7, MRPL12, rplL large subunit ribosomal protein L7/L12	Translation, ribosomal structure and biogenesis
+	ID=Ga0115930_1002055.27;locus_tag=Ga0115930_100205514	1413	Alphaproteobacteria;Caulobacterales;Caulobacteraceae;Phenylobacterium	hypothetical protein	Function unknown
+	ID=Ga0115930_1000074.68;locus_tag=Ga0115930_100007435	1408.5	Alphaproteobacteria;Rhodospirillales;unclassified	ribonucleoside-diphosphate reductase alpha chain, KO:K00525 E1.17.4.1A, nrdA, nrdE ribonucleoside-diphosphate reductase alpha chain [EC:1.17.4.1]	Nucleotide transport and metabolism
-	ID=Ga0115930_1000013.597;locus_tag=Ga0115930_1000013307	1405	Bacteroidetes, uncultured	hypothetical protein	Function unknown
+	ID=Ga0115930_1000005.297;locus_tag=Ga0115930_1000005152	1397	Alphaproteobacteria;Sphingomonadales;Sphingomonadaceae;Sphingomonas;Sphingomonas echinoides	acetolactate synthase-1/2/3 large subunit, COG0028 - Acetolactate synthase large subunit or other thiamine pyrophosphate-requiring enzyme	Amino acid transport and metabolism
-	ID=Ga0115930_1000018.324;locus_tag=Ga0115930_1000018167	1397	Bacteroidetes, uncultured	Protein of unknown function (DUF3276)	Function unknown
+	ID=Ga0115930_1000328.5;locus_tag=Ga0115930_10003283	1390.83	Alphaproteobacteria;Caulobacterales;Caulobacteraceae;Phenylobacterium	large subunit ribosomal protein L2, KO:K02886 RP-L2, MRPL2, rplB large subunit ribosomal protein L2	Translation, ribosomal structure and biogenesis
-	ID=Ga0115930_1001066.34;locus_tag=Ga0115930_100106618	1388.5	Bacteroidetes;Sphingobacteriia;Sphingobacteriales;Chitinophagaceae	F-type H+-transporting ATPase subunit alpha, KO:K02111 ATPF1A, atpA F-type H+-transporting ATPase subunit alpha [EC:3.6.3.14]	Energy production and conversion
+	ID=Ga0115930_1000414.59;locus_tag=Ga0115930_100041430	1387.25	Alphaproteobacteria;Caulobacterales;Caulobacteraceae	ATP-dependent Clp protease ATP-binding subunit ClpX, KO:K03544 clpX, CLPX ATP-dependent Clp protease ATP-binding subunit ClpX	Posttranslational modification, protein turnover, chaperones
+	ID=Ga0115930_1000157.51;locus_tag=Ga0115930_100015728	1385.5	Alphaproteobacteria;Sphingomonadales;Sphingomonadaceae;Sphingobium	sulfur-oxidizing protein SoxY, KO:K17226 soxY sulfur-oxidizing protein SoxY	General function prediction only
-	ID=Ga0115930_1004112.7;locus_tag=Ga0115930_10041124	1382	Alphaproteobacteria	hypothetical protein	Function unknown
-	ID=Ga0115930_1000003.1946;locus_tag=Ga0115930_1000003999	1379.5	Bacteroidetes, uncultured	F-type H+-transporting ATPase subunit b	Energy production and conversion
+	ID=Ga0115930_1000003.44;conf=71.16;gc_cont=0.403;locus_tag=Ga0115930_100000323	1373.5	Bacteroidetes, uncultured	Uncharacterized lipoprotein YehR, DUF1307 family, COG4808 - Uncharacterized lipoprotein YehR, DUF1307 family	Function unknown
+	ID=Ga0115930_1000328.31;locus_tag=Ga0115930_100032816	1369.25	Alphaproteobacteria;Caulobacterales;Caulobacteraceae;Phenylobacterium	large subunit ribosomal protein L18, KO:K02881 RP-L18, MRPL18, rplR large subunit ribosomal protein L18	Translation, ribosomal structure and biogenesis
-	ID=Ga0115930_1000013.367;locus_tag=Ga0115930_1000013189	1360	Bacteroidetes, uncultured	large subunit ribosomal protein L32, KO:K02911 RP-L32, MRPL32, rpmF large subunit ribosomal protein L32	Translation, ribosomal structure and biogenesis
-	ID=Ga0115930_1000328.168;locus_tag=Ga0115930_100032885	1359.5	Alphaproteobacteria;Caulobacterales;Caulobacteraceae;Phenylobacterium	ATP-dependent Clp protease ATP-binding subunit ClpA, KO:K03694 clpA ATP-dependent Clp protease ATP-binding subunit ClpA	Posttranslational modification, protein turnover, chaperones
-	ID=Ga0115930_1000036.234;locus_tag=Ga0115930_1000036120	1354	Alphaproteobacteria;Sphingomonadales;Sphingomonadaceae;Sphingomonas;Sphingomonas echinoides	CRP/FNR family transcriptional regulator, anaerobic regulatory protein, COG0664 - cAMP-binding domain of CRP or a regulatory subunit of cAMP-dependent protein kinases	Signal transduction mechanisms
+	ID=Ga0115930_1003782.9;locus_tag=Ga0115930_10037825	1354	Betaproteobacteria;Burkholderiales	PEP-CTERM motif-containing protein, pfam07589 - VPEP	Exopolysaccharid related protein
+	ID=Ga0115930_1009875.9;locus_tag=Ga0115930_10098755	1351.5	Bacteroidetes;Sphingobacteriia;Sphingobacteriales;Chitinophagaceae;Sediminibacterium	preprotein translocase subunit SecY, KO:K03076 secY preprotein translocase subunit SecY	Intracellular trafficking, secretion, and vesicular transport
+	ID=Ga0115930_1000064.167;locus_tag=Ga0115930_100006485	1348.5	Bacteroidetes;Sphingobacteriia;Sphingobacteriales;Chitinophagaceae;Sediminibacterium;Sediminibacterium sp. OR43	hypothetical protein	Function unknown
-	ID=Ga0115930_1000005.247;locus_tag=Ga0115930_1000005126	1346.25	Alphaproteobacteria;Sphingomonadales;Sphingomonadaceae;Sphingomonas;Sphingomonas echinoides	ATP-dependent Clp protease ATP-binding subunit ClpX, KO:K03544 clpX, CLPX ATP-dependent Clp protease ATP-binding subunit ClpX	Posttranslational modification, protein turnover, chaperones
+	ID=Ga0115930_1005276.3;locus_tag=Ga0115930_10052762	1341	Bacteroidetes;Sphingobacteriia;Sphingobacteriales;unclassified	Disulphide isomerase, pfam06491 - Disulph_isomer	General function prediction only
-	ID=Ga0115930_1000031.118;locus_tag=Ga0115930_100003160	1340	Alphaproteobacteria;Sphingomonadales;Sphingomonadaceae;Sphingomonas;Sphingomonas echinoides	nitrogen regulatory protein P-II 2, KO:K04752 glnK nitrogen regulatory protein P-II 2	Amino acid transport and metabolism
-	ID=Ga0115930_1000004.785;locus_tag=Ga0115930_1000004401	1338	Bacteroidetes; uncultured	glutamate dehydrogenase (NAD(P)+), KO:K00261 GLUD1_2, gdhA glutamate dehydrogenase (NAD(P)+) [EC:1.4.1.3]	Amino acid transport and metabolism
+	ID=Ga0115930_1000018.387;locus_tag=Ga0115930_1000018200	1337	Bacteroidetes, uncultured	large subunit ribosomal protein L31, KO:K02909 RP-L31, rpmE large subunit ribosomal protein L31	Translation, ribosomal structure and biogenesis
-	ID=Ga0115930_1002742.3;locus_tag=Ga0115930_10027422	1336.3	Alphaproteobacteria;Rhodospirillales;unclassified;unclassified;Rhodospirillales bacterium URHD0017	elongation factor G, COG0480 - Translation elongation factor EF-G, a GTPase	Translation, ribosomal structure and biogenesis
-	ID=Ga0115930_1016571.5;locus_tag=Ga0115930_10165713	1335	Bacteroidetes;Sphingobacteriia;Sphingobacteriales;unclassified;Sediminibacterium;Sediminibacterium sp. C3	Sulfatase-modifying factor enzyme 1, pfam03781 - FGE-sulfatase	Posttranslational modification, protein turnover, chaperones
-	ID=Ga0115930_1000027.545;locus_tag=Ga0115930_1000027281	1334.5	Bacteroidetes;Sphingobacteriia;Sphingobacteriales	small subunit ribosomal protein S3, KO:K02982 RP-S3, rpsC small subunit ribosomal protein S3	Translation, ribosomal structure and biogenesis
+	ID=Ga0115930_1000051.397;locus_tag=Ga0115930_1000051201	1333	Alphaproteobacteria;Sphingomonadales;Sphingomonadaceae;Sphingomonas;Sphingomonas echinoides	NADH-quinone oxidoreductase subunit L, COG1009 - NADH:ubiquinone oxidoreductase subunit 5 (chain L)/Multisubunit Na+/H+ antiporter, MnhA subuni	Energy production and conversion
+	ID=Ga0115930_1000160.163;locus_tag=Ga0115930_100016085	1333	Bacteroidetes, uncultured	Pregnancy-associated plasma protein-A/PKD domain-containing protein/PKD domain-containing protein, pfam05572 - Peptidase_M43 Metalloproteinase	Signal transduction mechanisms
-	ID=Ga0115930_1000025.19;locus_tag=Ga0115930_100002510	1332	Bacteroidetes, uncultured	sigma-B regulation protein RsbU (phosphoserine phosphatase), KO:K07315 rsbU_P phosphoserine phosphatase RsbU/P [EC:3.1.3.3]	General function prediction only
+	ID=Ga0115930_1000021.87;locus_tag=Ga0115930_100002149	1326.5	Bacteroidetes;Sphingobacteriia;Sphingobacteriales;Chitinophagaceae;Sediminibacterium	large subunit ribosomal protein L11, KO:K02867 RP-L11, MRPL11, rplK large subunit ribosomal protein L11	Translation, ribosomal structure and biogenesis
+	ID=Ga0115930_1001842.5;locus_tag=Ga0115930_10018423	1325	Betaproteobacteria;Burkholderiales;Comamonadaceae;Variovorax	phosphate transport system permease protein, COG0573 - ABC-type phosphate transport system, permease component	Inorganic ion transport and metabolism
+	ID=Ga0115930_1000344.103;locus_tag=Ga0115930_100034452	1323.5	Alphaproteobacteria;Caulobacterales;Caulobacteraceae;Phenylobacterium	large subunit ribosomal protein L25, KO:K02897 RP-L25, rplY large subunit ribosomal protein L25	Translation, ribosomal structure and biogenesis
-	ID=Ga0115930_1000050.526;locus_tag=Ga0115930_1000050266	1322.5	Alphaproteobacteria;Sphingomonadales;Sphingomonadaceae;Sphingomonas	CarD family transcriptional regulator, COG1329 - RNA polymerase-interacting regulator, CarD/CdnL/TRCF family	Transcription
-	ID=Ga0115930_1000003.1944;locus_tag=Ga0115930_1000003998	1320	Bacteroidetes, uncultured	F-type H+-transporting ATPase subunit delta, KO:K02113 ATPF1D, atpH F-type H+-transporting ATPase subunit delta	Energy production and conversion
+	ID=Ga0115930_1002042.3;locus_tag=Ga0115930_10020422	1319.83	Alphaproteobacteria;Caulobacterales;Caulobacteraceae;Phenylobacterium	cytochrome c oxidase subunit 1, COG0843 - Heme/copper-type cytochrome/quinol oxidase, subunit 1	Energy production and conversion
+	ID=Ga0115930_1000062.177;locus_tag=Ga0115930_100006290	1316.5	Alphaproteobacteria;Caulobacterales;Caulobacteraceae	D-3-phosphoglycerate dehydrogenase, KO:K00058 serA, PHGDH D-3-phosphoglycerate dehydrogenase [EC:1.1.1.95]	General function prediction only
-	ID=Ga0115930_1016590.7;locus_tag=Ga0115930_10165904	1316.33	Betaproteobacteria;Burkholderiales;Comamonadaceae;Pelomonas;Pelomonas sp. Root1444	small subunit ribosomal protein S3, KO:K02982 RP-S3, rpsC small subunit ribosomal protein S3	Translation, ribosomal structure and biogenesis
-	ID=Ga0115930_1000737.36;locus_tag=Ga0115930_100073719	1316	Bacteroidetes;Sphingobacteriia;Sphingobacteriales;Chitinophagaceae	preprotein translocase subunit SecA, COG0653 - Preprotein translocase subunit SecA (ATPase, RNA helicase)	Intracellular trafficking, secretion, and vesicular transport
+	ID=Ga0115930_1000002.1348;locus_tag=Ga0115930_1000002690	1314.5	Bacteroidetes, uncultured	hypothetical protein	Function unknown
-	ID=Ga0115930_1002916.15;locus_tag=Ga0115930_10029168	1314	Bacteroidetes;Sphingobacteriia;Sphingobacteriales;Chitinophagaceae;Sediminibacterium	Polyisoprenoid-binding protein YceI, pfam04264 - YceI	General function prediction only
+	ID=Ga0115930_1000032.444;locus_tag=Ga0115930_1000032226	1311.5	Alphaproteobacteria;Sphingomonadales;Sphingomonadaceae;Sphingomonas;Sphingomonas echinoides	RNA polymerase sigma-32 factor, KO:K03089 SIG3.3.1, rpoH RNA polymerase sigma-32 factor	Transcription
-	ID=Ga0115930_1000004.463;locus_tag=Ga0115930_1000004238	1309.5	Bacteroidetes; uncultured	translation initiation factor IF-3, KO:K02520 infC, MTIF3 translation initiation factor IF-3	Translation, ribosomal structure and biogenesis
+	ID=Ga0115930_1000328.49;locus_tag=Ga0115930_100032825	1309.42	Alphaproteobacteria;Caulobacterales;Caulobacteraceae;Phenylobacterium	DNA-directed RNA polymerase subunit alpha, KO:K03040 rpoA DNA-directed RNA polymerase subunit alpha [EC:2.7.7.6]	Transcription
-	ID=Ga0115930_1062290.1;conf=93.63;gc_cont=0.562;locus_tag=Ga0115930_10622901	1308	unclassified bacteria	hypothetical protein	Function unknown
+	ID=Ga0115930_1000005.423;locus_tag=Ga0115930_1000005215	1306.25	Alphaproteobacteria;Sphingomonadales;Sphingomonadaceae;Sphingomonas;Sphingomonas echinoides	small subunit ribosomal protein S18, KO:K02963 RP-S18, MRPS18, rpsR small subunit ribosomal protein S18	Translation, ribosomal structure and biogenesis
-	ID=Ga0115930_1000429.36;locus_tag=Ga0115930_100042919	1305	Bacteroidetes;Sphingobacteriia;Sphingobacteriales;Chitinophagaceae;Sediminibacterium;Sediminibacterium sp. OR43	Winged helix DNA-binding domain-containing protein, pfam13463 - HTH_27	Transcription
+	ID=Ga0115930_1001168.1;locus_tag=Ga0115930_10011681	1305	Alphaproteobacteria;Caulobacterales;Caulobacteraceae;Phenylobacterium	translation initiation factor IF-2, COG0532 - Translation initiation factor IF-2, a GTPase	Translation, ribosomal structure and biogenesis
-	ID=Ga0115930_1001856.29;locus_tag=Ga0115930_100185615	1302.5	Alphaproteobacteria;Caulobacterales;Caulobacteraceae	large subunit ribosomal protein L21, KO:K02888 RP-L21, MRPL21, rplU large subunit ribosomal protein L21	Translation, ribosomal structure and biogenesis
-	ID=Ga0115930_1000057.96;locus_tag=Ga0115930_100005750	1300	Bacteroidetes;Sphingobacteriia;Sphingobacteriales;Chitinophagaceae;Sediminibacterium;Sediminibacterium sp. OR43	gamma-glutamyltranspeptidase / glutathione hydrolase, KO:K00681 ggt gamma-glutamyltranspeptidase / glutathione hydrolase [EC:2.3.2.2 3.4.19.13]	Amino acid transport and metabolism
-	ID=Ga0115930_1000025.384;locus_tag=Ga0115930_1000025194	1299.5	Bacteroidetes, uncultured	hypothetical protein	Function unknown
+	ID=Ga0115930_1000002.1956;locus_tag=Ga0115930_10000021000	1299	Bacteroidetes, uncultured	hypothetical protein	Function unknown
-	ID=Ga0115930_1000047.59;locus_tag=Ga0115930_100004730	1299	Bacteroidetes;Sphingobacteriia;Sphingobacteriales;Chitinophagaceae;Sediminibacterium;Sediminibacterium sp. OR43	F-type H+-transporting ATPase subunit a, KO:K02108 ATPF0A, atpB F-type H+-transporting ATPase subunit a	Energy production and conversion
+	ID=Ga0115930_1000064.30;locus_tag=Ga0115930_100006416	1298	Bacteroidetes;Sphingobacteriia;Sphingobacteriales;Chitinophagaceae;Sediminibacterium;Sediminibacterium sp. OR43	ferric-dicitrate binding protein FerR, regulates iron transport through sigma-19, pfam04773 - FecR,pfam16344 - DUF4974	Inorganic ion transport and metabolism
-	ID=Ga0115930_1003270.3;locus_tag=Ga0115930_10032702	1297.46	Betaproteobacteria;Burkholderiales;Comamonadaceae;Pelomonas	chaperonin GroEL, COG0459 - Chaperonin GroEL (HSP60 family)	Posttranslational modification, protein turnover, chaperones
-	ID=Ga0115930_1000064.73;locus_tag=Ga0115930_100006437	1292.5	Bacteroidetes;Sphingobacteriia;Sphingobacteriales;Chitinophagaceae;Sediminibacterium;Sediminibacterium sp. OR43	nitrite reductase (NADH) small subunit, COG2146 - Ferredoxin subunit of nitrite reductase or a ring-hydroxylating dioxygenase	Inorganic ion transport and metabolism
+	ID=Ga0115930_1000032.105;locus_tag=Ga0115930_100003254	1291	Alphaproteobacteria;Sphingomonadales;Sphingomonadaceae;Sphingomonas;Sphingomonas echinoides	hypothetical protein, pfam09538 - FYDLN_acid	Function unknown
-	ID=Ga0115930_1000152.45;locus_tag=Ga0115930_100015223	1289	Bacteroidetes;Sphingobacteriia;Sphingobacteriales;Chitinophagaceae	translation initiation factor IF-1, KO:K02518 infA translation initiation factor IF-1	Translation, ribosomal structure and biogenesis
-	ID=Ga0115930_1000027.572;locus_tag=Ga0115930_1000027296	1287	Bacteroidetes;Sphingobacteriia;Sphingobacteriales	small subunit ribosomal protein S12, KO:K02950 RP-S12, MRPS12, rpsL small subunit ribosomal protein S12	Translation, ribosomal structure and biogenesis
+	ID=Ga0115930_1000328.25;locus_tag=Ga0115930_100032813	1287	Alphaproteobacteria;Caulobacterales;Caulobacteraceae;Phenylobacterium	small subunit ribosomal protein S14, KO:K02954 RP-S14, MRPS14, rpsN small subunit ribosomal protein S14	Translation, ribosomal structure and biogenesis
-	ID=Ga0115930_1002029.3;locus_tag=Ga0115930_10020292	1285.5	Bacteroidetes;Sphingobacteriia;Sphingobacteriales	Alpha amylase, catalytic domain/Carbohydrate-binding module 48 (Isoamylase N-terminal domain), pfam00128,pfam02922	Carbohydrate transport and metabolism
+	ID=Ga0115930_1000177.39;locus_tag=Ga0115930_100017720	1285.14	Alphaproteobacteria;Caulobacterales;Caulobacteraceae	two-component system, cell cycle response regulator CtrA, COG0745 - DNA-binding response regulator, OmpR family, contains REC and winged-helix (wHTH) domain	Transcription
+	ID=Ga0115930_1000052.406;locus_tag=Ga0115930_1000052208	1283.5	Alphaproteobacteria;Sphingomonadales;Sphingomonadaceae;Sphingomonas;Sphingomonas echinoides	2-oxoglutarate ferredoxin oxidoreductase subunit alpha, KO:K00174 korA, oorA, oforA 2-oxoglutarate/2-oxoacid ferredoxin oxidoreductase subunit alpha [EC:1.2.7.3 1.2.7.11]	Energy production and conversion
-	ID=Ga0115930_1000672.40;locus_tag=Ga0115930_100067221	1283	Bacteroidetes;Sphingobacteriia;Sphingobacteriales;Chitinophagaceae	Formylglycine-generating enzyme, required for sulfatase activity, contains SUMF1/FGE domain, COG1262 - Formylglycine-generating enzyme, required for sulfatase activity, contains SUMF1/FGE domain	Posttranslational modification, protein turnover, chaperones
-	ID=Ga0115930_1000003.818;locus_tag=Ga0115930_1000003422	1282	Bacteroidetes, uncultured	C-terminal domain of CHU protein family protein, pfam13585 - CHU_C	Cell wall/membrane/envelope biogenesis
+	ID=Ga0115930_1000354.141;locus_tag=Ga0115930_100035473	1281	Alphaproteobacteria;Caulobacterales;Caulobacteraceae	biopolymer transport protein ExbB, pfam01618 - MotA_ExbB	Intracellular trafficking, secretion, and vesicular transport
+	ID=Ga0115930_1006325.13;locus_tag=Ga0115930_10063257	1279	Bacteroidetes;Sphingobacteriia;Sphingobacteriales;Chitinophagaceae;Sediminibacterium;Sediminibacterium sp. OR43	small subunit ribosomal protein S7, KO:K02992 RP-S7, MRPS7, rpsG small subunit ribosomal protein S7	Translation, ribosomal structure and biogenesis
-	ID=Ga0115930_1000005.126;locus_tag=Ga0115930_100000565	1273	Alphaproteobacteria;Sphingomonadales;Sphingomonadaceae;Sphingomonas;Sphingomonas echinoides	outer membrane protein insertion porin family, Outer membrane protein assembly factor BamA	Cell wall/membrane/envelope biogenesis
+	ID=Ga0115930_1000013.18;locus_tag=Ga0115930_100001310	1273	Bacteroidetes, uncultured	translation initiation factor IF-2, KO:K02519 infB, MTIF2 translation initiation factor IF-2	Translation, ribosomal structure and biogenesis
-	ID=Ga0115930_1014112.3;locus_tag=Ga0115930_10141122	1269.5	Bacteroidetes;Sphingobacteriia;Sphingobacteriales;Chitinophagaceae;Segetibacter;Segetibacter koreensis	hypothetical protein	Function unknown
-	ID=Ga0115930_1000792.3;locus_tag=Ga0115930_10007922	1267	Bacteroidetes;Sphingobacteriia;Sphingobacteriales;Chitinophagaceae	cysteine desulfurase, COG1104 - Cysteine sulfinate desulfinase/cysteine desulfurase or related enzyme	Amino acid transport and metabolism
-	ID=Ga0115930_1000025.175;locus_tag=Ga0115930_100002589	1266	Bacteroidetes, uncultured	hypothetical protein	Function unknown
+	ID=Ga0115930_1000141.136;locus_tag=Ga0115930_100014169	1264	Bacteroidetes, uncultured	protein of unknown function (DUF3127)	Function unknown
+	ID=Ga0115930_1000234.152;locus_tag=Ga0115930_100023477	1263	Alphaproteobacteria;Sphingomonadales;Sphingomonadaceae;Sphingomonas;Sphingomonas echinoides	iron complex outermembrane recepter protein, COG1629 - Outer membrane receptor proteins, mostly Fe transport	Inorganic ion transport and metabolism
-	ID=Ga0115930_1000018.232;locus_tag=Ga0115930_1000018120	1262	Bacteroidetes, uncultured	Pregnancy-associated plasma protein-A/PKD domain-containing protein, pfam05572 - Peptidase_M43, metallopeptidases	Signal transduction mechanisms
+	ID=Ga0115930_1000031.389;locus_tag=Ga0115930_1000031196	1258.75	Alphaproteobacteria;Sphingomonadales;Sphingomonadaceae;Sphingomonas;Sphingomonas echinoides	glycerol-3-phosphate acyltransferase PlsX, KO:K03621 plsX glycerol-3-phosphate acyltransferase PlsX [EC:2.3.1.15]	Lipid transport and metabolism
+	ID=Ga0115930_1000052.438;locus_tag=Ga0115930_1000052224	1258.6	Alphaproteobacteria;Sphingomonadales;Sphingomonadaceae;Sphingomonas;Sphingomonas echinoides	pyruvate dehydrogenase E1 component beta subunit,KO:K00162 PDHB, pdhB pyruvate dehydrogenase E1 component beta subunit [EC:1.2.4.1]	Coenzyme transport and metabolism
+	ID=Ga0115930_1000023.274;locus_tag=Ga0115930_1000023139	1258	Bacteroidetes;Sphingobacteriia;Sphingobacteriales	glutamine synthetase	Amino acid transport and metabolism
-	ID=Ga0115930_1000141.113;locus_tag=Ga0115930_100014158	1258	Bacteroidetes, uncultured	ATPase components of ABC transporters with duplicated ATPase domains, COG0488 - ATPase components of ABC transporters with duplicated ATPase domains	General function prediction only
+	ID=Ga0115930_1000013.154;locus_tag=Ga0115930_100001380	1255	Bacteroidetes, uncultured	N utilization substance protein A, KO:K02600 nusA N utilization substance protein A , pfam08529 - NusA_N	Transcription
-	ID=Ga0115930_1000015.189;locus_tag=Ga0115930_100001595	1253.5	Bacteroidetes;Sphingobacteriia;Sphingobacteriales	Fasciclin domain-containing protein/Fasciclin domain-containing protein, pfam02469 - Fasciclin	Cell wall/membrane/envelope biogenesis
-	ID=Ga0115930_1000979.7;locus_tag=Ga0115930_10009794	1253.5	Bacteroidetes;Sphingobacteriia;Sphingobacteriales;Chitinophagaceae	hypothetical protein	Function unknown
+	ID=Ga0115930_1009875.3;locus_tag=Ga0115930_10098752	1252	Bacteroidetes;Sphingobacteriia;Sphingobacteriales;Chitinophagaceae;Sediminibacterium	small subunit ribosomal protein S5, KO:K02988 RP-S5, MRPS5, rpsE small subunit ribosomal protein S5	Translation, ribosomal structure and biogenesis
-	ID=Ga0115930_1001066.32;locus_tag=Ga0115930_100106617	1251.5	Bacteroidetes;Sphingobacteriia;Sphingobacteriales;Chitinophagaceae	Outer membrane receptor proteins, mostly Fe transport,pfam13715 - CarbopepD_reg_2	Inorganic ion transport and metabolism
+	ID=Ga0115930_1000111.150;locus_tag=Ga0115930_100011176	1249	Bacteroidetes;Sphingobacteriia;Sphingobacteriales;Chitinophagaceae;Sediminibacterium	hypothetical protein	Function unknown
-	ID=Ga0115930_1014112.5;locus_tag=Ga0115930_10141123	1244.5	Bacteroidetes;Sphingobacteriia;Sphingobacteriales;Chitinophagaceae;Segetibacter;Segetibacter koreensis	GldM C-terminal domain-containing protein/GldM N-terminal domain-containing protein, pfam12080,pfam12081	Cell motility
+	ID=Ga0115930_1000090.276;locus_tag=Ga0115930_1000090139	1242	Alphaproteobacteria;Caulobacterales;Caulobacteraceae;Phenylobacterium	small subunit ribosomal protein S1, KO:K02945 RP-S1, rpsA small subunit ribosomal protein S1	Translation, ribosomal structure and biogenesis
-	ID=Ga0115930_1000002.966;locus_tag=Ga0115930_1000002495	1239	Bacteroidetes, uncultured	Protein of unknown function (DUF3308)	Function unknown
+	ID=Ga0115930_1000021.587;locus_tag=Ga0115930_1000021303	1238	Bacteroidetes;Sphingobacteriia;Sphingobacteriales;Chitinophagaceae;Sediminibacterium	S-adenosylmethionine synthetase, KO:K00789 metK S-adenosylmethionine synthetase [EC:2.5.1.6]	Coenzyme transport and metabolism
-	ID=Ga0115930_1000013.387;locus_tag=Ga0115930_1000013200	1237	Bacteroidetes, uncultured	Antitoxin component YwqK of the YwqJK toxin-antitoxin module	Defense mechanisms
+	ID=Ga0115930_1000408.33;locus_tag=Ga0115930_100040817	1237	Alphaproteobacteria;Caulobacterales;Caulobacteraceae	PEP-CTERM motif-containing protein, pfam07589 - VPEP	Exopolysaccharid related protein
+	ID=Ga0115930_1002433.11;locus_tag=Ga0115930_10024336	1237	Bacteroidetes;Sphingobacteriia;Sphingobacteriales;Chitinophagaceae;Sediminibacterium	trigger factor, COG0544 - FKBP-type peptidyl-prolyl cis-trans isomerase (trigger factor)	Posttranslational modification, protein turnover, chaperones
+	ID=Ga0115930_1000057.78;locus_tag=Ga0115930_100005741	1234	Bacteroidetes;Sphingobacteriia;Sphingobacteriales;Chitinophagaceae;Sediminibacterium;Sediminibacterium sp. OR43	small subunit ribosomal protein S11, KO:K02948 RP-S11, MRPS11, rpsK small subunit ribosomal protein S11	Translation, ribosomal structure and biogenesis
+	ID=Ga0115930_1000030.260;locus_tag=Ga0115930_1000030131	1232.5	Alphaproteobacteria;Sphingomonadales;Sphingomonadaceae;Sphingomonas;Sphingomonas echinoides	FKBP-type peptidyl-prolyl cis-trans isomerase/Domain amino terminal to FKBP-type peptidyl-prolyl isomerase	Posttranslational modification, protein turnover, chaperones
-	ID=Ga0115930_1015312.3;locus_tag=Ga0115930_10153122	1230.5	Bacteroidetes;Sphingobacteriia;Sphingobacteriales;Chitinophagaceae;Sediminibacterium	large subunit ribosomal protein L32, KO:K02911 RP-L32, MRPL32, rpmF large subunit ribosomal protein L32	Translation, ribosomal structure and biogenesis
+	ID=Ga0115930_1000013.117;locus_tag=Ga0115930_100001361	1229	Bacteroidetes, uncultured	thioredoxin 1, COG3118 - Negative regulator of GroEL, contains thioredoxin-like and TPR-like domains	Posttranslational modification, protein turnover, chaperones
+	ID=Ga0115930_1000555.16;locus_tag=Ga0115930_10005559	1227.5	Alphaproteobacteria;Sphingomonadales;Sphingomonadaceae;Sphingomonas	dTDP-4-amino-4,6-dideoxygalactose transaminase, pfam01041 - DegT_DnrJ_EryC1	Cell wall/membrane/envelope biogenesis
-	ID=Ga0115930_1000030.437;locus_tag=Ga0115930_1000030223	1226	Alphaproteobacteria;Sphingomonadales;Sphingomonadaceae;Sphingomonas;Sphingomonas echinoides	ribonuclease P protein component, KO:K03536 rnpA ribonuclease P protein component [EC:3.1.26.5]	Translation, ribosomal structure and biogenesis
-	ID=Ga0115930_1000111.306;locus_tag=Ga0115930_1000111157	1225.33	Bacteroidetes;Sphingobacteriia;Sphingobacteriales;Chitinophagaceae;Sediminibacterium	cobalt-zinc-cadmium resistance protein CzcA, Outer membrane efflux protein	Intracellular trafficking, secretion, and vesicular transport
+	ID=Ga0115930_1000007.808;locus_tag=Ga0115930_1000007414	1224	Bacteroidetes;Sphingobacteriia;Sphingobacteriales	DNA-directed RNA polymerase subunit beta, COG0085 - DNA-directed RNA polymerase, beta subunit/140 kD subunit	Transcription
-	ID=Ga0115930_1000394.46;locus_tag=Ga0115930_100039425	1222.5	Bacteroidetes;Sphingobacteriia;Sphingobacteriales;Chitinophagaceae	translation initiation factor IF-1, KO:K02518 infA translation initiation factor IF-1	Translation, ribosomal structure and biogenesis
-	ID=Ga0115930_1007787.1;locus_tag=Ga0115930_10077871	1221.33	Betaproteobacteria;Burkholderiales;Comamonadaceae;Pelomonas	hypothetical protein	Function unknown
-	ID=Ga0115930_1000002.2240;locus_tag=Ga0115930_10000021144	1220.5	Bacteroidetes, uncultured	Deoxyadenosine/deoxycytidine kinase	Nucleotide transport and metabolism
-	ID=Ga0115930_1000047.160;locus_tag=Ga0115930_100004781	1219.5	Bacteroidetes;Sphingobacteriia;Sphingobacteriales;Chitinophagaceae;Sediminibacterium;Sediminibacterium sp. OR43	uroporphyrinogen-III synthase, KO:K01719 hemD, UROS uroporphyrinogen-III synthase [EC:4.2.1.75]	Coenzyme transport and metabolism
+	ID=Ga0115930_1001760.26;locus_tag=Ga0115930_100176021	1218	unclassified bacteria	DNA-binding transcriptional regulator, LacI/PurR family, COG1609 - DNA-binding transcriptional regulator, LacI/PurR family	Transcription
+	ID=Ga0115930_1000004.1093;locus_tag=Ga0115930_1000004558	1214.5	Bacteroidetes; uncultured	Dehydrogenase E1 component/Transketolase, pyrimidine binding domain/Transketolase, C-terminal domain, pfam00676 - E1_dh	Carbohydrate transport and metabolism
-	ID=Ga0115930_1002404.7;locus_tag=Ga0115930_10024044	1212	Bacteroidetes;Sphingobacteriia;Sphingobacteriales;Chitinophagaceae;Sediminibacterium	small subunit ribosomal protein S14, KO:K02954 RP-S14, MRPS14, rpsN small subunit ribosomal protein S14	Translation, ribosomal structure and biogenesis
+	ID=Ga0115930_1009043.3;locus_tag=Ga0115930_10090432	1212	Bacteria;Proteobacteria;Betaproteobacteria;Burkholderiales;Comamonadaceae;Pelomonas;Pelomonas sp. Root1217	iron complex outermembrane recepter protein, KO:K02014 TC.FEV.OM iron complex outermembrane recepter protein	Inorganic ion transport and metabolism
+	ID=Ga0115930_1000174.26;locus_tag=Ga0115930_100017414	1209	Alphaproteobacteria;Caulobacterales;Caulobacteraceae	hypothetical protein	Function unknown
-	ID=Ga0115930_1000004.1325;locus_tag=Ga0115930_1000004680	1207	Bacteroidetes; uncultured	large subunit ribosomal protein L19, KO:K02884 RP-L19, MRPL19, rplS large subunit ribosomal protein L19	Translation, ribosomal structure and biogenesis
+	ID=Ga0115930_1000004.1141;locus_tag=Ga0115930_1000004584	1204	Bacteroidetes; uncultured	Superfamily II DNA or RNA helicase	Replication, recombination and repair
-	ID=Ga0115930_1000063.138;locus_tag=Ga0115930_100006370	1204	Bacteroidetes;Sphingobacteriia;Sphingobacteriales;Chitinophagaceae;Sediminibacterium;Sediminibacterium sp. OR43	large subunit ribosomal protein L28, KO:K02902 RP-L28, MRPL28, rpmB large subunit ribosomal protein L28	Translation, ribosomal structure and biogenesis
+	ID=Ga0115930_1000005.1216;locus_tag=Ga0115930_1000005615	1202	Alphaproteobacteria;Sphingomonadales;Sphingomonadaceae;Sphingomonas;Sphingomonas echinoides	hypothetical protein	Function unknown
-	ID=Ga0115930_1008226.7;locus_tag=Ga0115930_10082264	1197	Bacteroidetes;Sphingobacteriia;Sphingobacteriales;Chitinophagaceae	transcription elongation factor GreA, COG0782 - Transcription elongation factor, GreA/GreB family	Transcription
-	ID=Ga0115930_1000025.286;locus_tag=Ga0115930_1000025145	1191.83	Bacteroidetes, uncultured	DNA polymerase-3 subunit alpha, KO:K02337 DPO3A1, dnaE DNA polymerase III subunit alpha [EC:2.7.7.7]	Replication, recombination and repair
+	ID=Ga0115930_1000664.60;locus_tag=Ga0115930_100066430	1191	Bacteroidetes;Sphingobacteriia;Sphingobacteriales;Chitinophagaceae;Sediminibacterium	hypothetical protein	Function unknown
+	ID=Ga0115930_1000033.392;locus_tag=Ga0115930_1000033200	1189	Bacteroidetes;Sphingobacteriia;Sphingobacteriales;Chitinophagaceae	cell division protein FtsZ, pfam00091 - Tubulin	Cell cycle control, cell division, chromosome partitioning
+	ID=Ga0115930_1001023.15;locus_tag=Ga0115930_10010238	1187	Bacteroidetes;Sphingobacteriia;Sphingobacteriales	hypothetical protein	Function unknown
+	ID=Ga0115930_1000049.235;locus_tag=Ga0115930_1000049119	1186.5	Bacteroidetes	hypothetical protein	Function unknown
+	ID=Ga0115930_1000335.125;locus_tag=Ga0115930_100033563	1186.45	Alphaproteobacteria;Caulobacterales;Caulobacteraceae;Phenylobacterium	F-type H+-transporting ATPase subunit alpha, COG0056 - FoF1-type ATP synthase, alpha subunit	Energy production and conversion
+	ID=Ga0115930_1000031.720;locus_tag=Ga0115930_1000031363	1184.25	Alphaproteobacteria;Sphingomonadales;Sphingomonadaceae;Sphingomonas;Sphingomonas echinoides	protein of unknown function (DUF4167)	Function unknown
+	ID=Ga0115930_1000364.24;locus_tag=Ga0115930_100036413	1184	Alphaproteobacteria;Caulobacterales;Caulobacteraceae	Cytochrome P450, pfam00067 - p450	Secondary metabolites biosynthesis, transport and catabolism
+	ID=Ga0115930_1000826.19;locus_tag=Ga0115930_100082610	1183	Betaproteobacteria;Burkholderiales;Comamonadaceae;Variovorax	OmpA-OmpF porin, OOP family, KO:K03286 TC.OOP OmpA-OmpF porin, OOP family	Transport / Intracellular trafficking, secretion, and vesicular transport
-	ID=Ga0115930_1000002.1616;locus_tag=Ga0115930_1000002827	1180.17	Bacteroidetes, uncultured	hypothetical protein	Function unknown
-	ID=Ga0115930_1000201.52;locus_tag=Ga0115930_100020127	1177.92	Bacteroidetes;Sphingobacteriia;Sphingobacteriales;Chitinophagaceae;Sediminibacterium	cob(I)alamin adenosyltransferase, KO:K00798 MMAB, pduO cob(I)alamin adenosyltransferase [EC:2.5.1.17]	Coenzyme transport and metabolism
+	ID=Ga0115930_1000098.296;locus_tag=Ga0115930_1000098153	1177	Bacteroidetes;Sphingobacteriia;Sphingobacteriales;Chitinophagaceae;Sediminibacterium;Sediminibacterium sp. OR43	citrate synthase, KO:K01647 CS, gltA citrate synthase [EC:2.3.3.1]	Energy production and conversion
-	ID=Ga0115930_1000013.37;locus_tag=Ga0115930_100001320	1175	Bacteroidetes, uncultured	ribonucleoside-diphosphate reductase beta chain, KO:K00526 E1.17.4.1B, nrdB, nrdF ribonucleoside-diphosphate reductase beta chain [EC:1.17.4.1]	Nucleotide transport and metabolism
-	ID=Ga0115930_1000009.638;locus_tag=Ga0115930_1000009327	1174.5	Alphaproteobacteria;Sphingomonadales;Sphingomonadaceae;Sphingomonas	glutamate synthase (NADPH/NADH) large chain, KO:K00265 gltB glutamate synthase (NADPH/NADH) large chain [EC:1.4.1.13 1.4.1.14]	Amino acid transport and metabolism
+	ID=Ga0115930_1000032.476;locus_tag=Ga0115930_1000032242	1173.5	Alphaproteobacteria;Sphingomonadales;Sphingomonadaceae;Sphingomonas;Sphingomonas echinoides	deoxyhypusine synthase, KO:K00809 DHPS, dys deoxyhypusine synthase [EC:2.5.1.46]	Translation, ribosomal structure and biogenesis
-	ID=Ga0115930_1000328.130;locus_tag=Ga0115930_100032866	1173	Alphaproteobacteria;Caulobacterales;Caulobacteraceae;Phenylobacterium	hypothetical protein	Function unknown
+	ID=Ga0115930_1010715.3;locus_tag=Ga0115930_10107152	1171	Betaproteobacteria;Burkholderiales;Comamonadaceae;Pelomonas;Pelomonas sp. Root662	large subunit ribosomal protein L3, KO:K02906 RP-L3, MRPL3, rplC large subunit ribosomal protein L3	Translation, ribosomal structure and biogenesis
-	ID=Ga0115930_1000002.2008;locus_tag=Ga0115930_10000021026	1170.5	Bacteroidetes, uncultured	cytochrome c oxidase subunit 3, COG1845 - Heme/copper-type cytochrome/quinol oxidase, subunit 3	Energy production and conversion
-	ID=Ga0115930_1002404.17;locus_tag=Ga0115930_10024049	1170.5	Bacteroidetes;Sphingobacteriia;Sphingobacteriales;Chitinophagaceae;Sediminibacterium	large subunit ribosomal protein L29, KO:K02904 RP-L29, rpmC large subunit ribosomal protein L29	Translation, ribosomal structure and biogenesis
+	ID=Ga0115930_1000003.808;locus_tag=Ga0115930_1000003417	1168.5	Bacteroidetes, uncultured	succinate dehydrogenase / fumarate reductase flavoprotein subunit	Energy production and conversion
-	ID=Ga0115930_1000664.30;locus_tag=Ga0115930_100066415	1168.5	Bacteroidetes;Sphingobacteriia;Sphingobacteriales;Chitinophagaceae;Sediminibacterium	large subunit ribosomal protein L13, KO:K02871 RP-L13, MRPL13, rplM large subunit ribosomal protein L13	Translation, ribosomal structure and biogenesis
-	ID=Ga0115930_1000031.112;locus_tag=Ga0115930_100003157	1167	Alphaproteobacteria;Sphingomonadales;Sphingomonadaceae;Sphingomonas;Sphingomonas echinoides	iron complex outermembrane recepter protein, KO:K02014 TC.FEV.OM iron complex outermembrane recepter protein	Inorganic ion transport and metabolism
+	ID=Ga0115930_1000098.72;locus_tag=Ga0115930_100009838	1165	Bacteroidetes;Sphingobacteriia;Sphingobacteriales;Chitinophagaceae;Sediminibacterium;Sediminibacterium sp. OR43	carboxyl-terminal processing protease, KO:K03797 E3.4.21.102, prc, ctpA carboxyl-terminal processing protease [EC:3.4.21.102]	General function prediction only
-	ID=Ga0115930_1000027.557;locus_tag=Ga0115930_1000027287	1162.5	Bacteroidetes;Sphingobacteriia;Sphingobacteriales	large subunit ribosomal protein L3, KO:K02906 RP-L3, MRPL3, rplC large subunit ribosomal protein L3	Translation, ribosomal structure and biogenesis
+	ID=Ga0115930_1000052.17;locus_tag=Ga0115930_10000529	1162	Alphaproteobacteria;Sphingomonadales;Sphingomonadaceae;Sphingomonas;Sphingomonas echinoides	hypothetical protein	Function unknown
+	ID=Ga0115930_1000817.52;locus_tag=Ga0115930_100081727	1159	Alphaproteobacteria;Caulobacterales;Caulobacteraceae;Phenylobacterium	large subunit ribosomal protein L13, KO:K02871 RP-L13, MRPL13, rplM large subunit ribosomal protein L13	Translation, ribosomal structure and biogenesis
+	ID=Ga0115930_1000004.185;locus_tag=Ga0115930_100000497	1155	Bacteroidetes; uncultured	Pregnancy-associated plasma protein-A, pfam05572 - Peptidase_M43	Signal transduction mechanisms
-	ID=Ga0115930_1000025.388;locus_tag=Ga0115930_1000025196	1155	Bacteroidetes, uncultured	hypothetical protein	Function unknown
-	ID=Ga0115930_1001081.13;locus_tag=Ga0115930_10010817	1148.83	Betaproteobacteria;Burkholderiales;Comamonadaceae;Pelomonas	ketol-acid reductoisomerase, KO:K00053 ilvC ketol-acid reductoisomerase [EC:1.1.1.86]	Amino acid transport and metabolism
+	ID=Ga0115930_1000445.89;locus_tag=Ga0115930_100044546	1148	Bacteroidetes;Sphingobacteriia;Sphingobacteriales	large subunit ribosomal protein L9, KO:K02939 RP-L9, MRPL9, rplI large subunit ribosomal protein L9	Translation, ribosomal structure and biogenesis
-	ID=Ga0115930_1000005.548;locus_tag=Ga0115930_1000005278	1146.5	Alphaproteobacteria;Sphingomonadales;Sphingomonadaceae;Sphingomonas;Sphingomonas echinoides	hypothetical protein, Cell pole-organizing protein PopZ	Cell cycle control, cell division, chromosome partitioning
+	ID=Ga0115930_1000179.25;locus_tag=Ga0115930_100017913	1146	Bacteroidetes	DNA polymerase-3 subunit gamma/tau, KO:K02343 DPO3G, dnaX DNA polymerase III subunit gamma/tau [EC:2.7.7.7]	Replication, recombination and repair
-	ID=Ga0115930_1000009.774;locus_tag=Ga0115930_1000009397	1144.5	Alphaproteobacteria;Sphingomonadales;Sphingomonadaceae;Sphingomonas	hypothetical protein, COG0730 - Uncharacterized membrane protein YfcA	Function unknown
+	ID=Ga0115930_1000111.118;locus_tag=Ga0115930_100011160	1143.5	Bacteroidetes;Sphingobacteriia;Sphingobacteriales;Chitinophagaceae;Sediminibacterium	Predicted RNA binding protein YcfA, dsRBD-like fold, HicA-like mRNA interferase family, pfam07927 - HicA_toxin	General function prediction only
-	ID=Ga0115930_1000039.450;locus_tag=Ga0115930_1000039228	1140	Bacteroidetes;Sphingobacteriia;Sphingobacteriales;Chitinophagaceae;Sediminibacterium;Sediminibacterium sp. OR43	DNA gyrase subunit A, COG0188 - DNA gyrase/topoisomerase IV, subunit A	Replication, recombination and repair
-	ID=Ga0115930_1000098.78;locus_tag=Ga0115930_100009841	1140	Bacteroidetes;Sphingobacteriia;Sphingobacteriales;Chitinophagaceae;Sediminibacterium;Sediminibacterium sp. OR43	nitrate/nitrite transport system substrate-binding protein, KO:K15576 nrtA, nasF, cynA nitrate/nitrite transport system substrate-binding protein	Inorganic ion transport and metabolism
+	ID=Ga0115930_1000328.9;locus_tag=Ga0115930_10003285	1139.75	Alphaproteobacteria;Caulobacterales;Caulobacteraceae;Phenylobacterium	large subunit ribosomal protein L22, KO:K02890 RP-L22, MRPL22, rplV large subunit ribosomal protein L22	Translation, ribosomal structure and biogenesis
-	ID=Ga0115930_1001980.13;locus_tag=Ga0115930_10019807	1139	Bacteroidetes;Sphingobacteriia;Sphingobacteriales;Chitinophagaceae	SecD/SecF fusion protein, KO:K12257 secDF SecD/SecF fusion protein	Intracellular trafficking, secretion, and vesicular transport
-	ID=Ga0115930_1000013.833;locus_tag=Ga0115930_1000013429	1135	Bacteroidetes, uncultured	ribose-phosphate pyrophosphokinase, KO:K00948 PRPS, prsA ribose-phosphate pyrophosphokinase [EC:2.7.6.1]	Amino acid transport and metabolism
+	ID=Ga0115930_1000036.325;locus_tag=Ga0115930_1000036166	1135	Alphaproteobacteria;Sphingomonadales;Sphingomonadaceae;Sphingomonas;Sphingomonas echinoides	chaperonin GroES, KO:K04078 groES, HSPE1 chaperonin GroES	Posttranslational modification, protein turnover, chaperones
+	ID=Ga0115930_1000062.358;locus_tag=Ga0115930_1000062181	1135	Alphaproteobacteria;Caulobacterales;Caulobacteraceae	biopolymer transport protein ExbD	Intracellular trafficking, secretion, and vesicular transport
-	ID=Ga0115930_1000090.330;locus_tag=Ga0115930_1000090166	1135	Alphaproteobacteria;Caulobacterales;Caulobacteraceae;Phenylobacterium	iron complex outermembrane recepter protein, KO:K02014 TC.FEV.OM iron complex outermembrane recepter protein	Inorganic ion transport and metabolism
-	ID=Ga0115930_1000876.51;locus_tag=Ga0115930_100087626	1135	Bacteroidetes;Sphingobacteriia;Sphingobacteriales;Chitinophagaceae;Sediminibacterium;Sediminibacterium sp. OR43	small subunit ribosomal protein S10, KO:K02946 RP-S10, MRPS10, rpsJ small subunit ribosomal protein S10	Translation, ribosomal structure and biogenesis
-	ID=Ga0115930_1000152.39;locus_tag=Ga0115930_100015220	1130.5	Bacteroidetes;Sphingobacteriia;Sphingobacteriales;Chitinophagaceae	small subunit ribosomal protein S4, KO:K02986 RP-S4, rpsD small subunit ribosomal protein S4	Translation, ribosomal structure and biogenesis
-	ID=Ga0115930_1000394.60;locus_tag=Ga0115930_100039432	1130.5	Bacteroidetes;Sphingobacteriia;Sphingobacteriales;Chitinophagaceae	transcriptional antiterminator NusG, KO:K02601 nusG transcriptional antiterminator NusG	Transcription
-	ID=Ga0115930_1000005.48;locus_tag=Ga0115930_100000526	1122.67	Alphaproteobacteria;Sphingomonadales;Sphingomonadaceae;Sphingomonas;Sphingomonas echinoides	molecular chaperone Dank, KO:K04043 dnaK molecular chaperone DnaK	Posttranslational modification, protein turnover, chaperones
-	ID=Ga0115930_1000057.311;locus_tag=Ga0115930_1000057159	1122	Bacteroidetes;Sphingobacteriia;Sphingobacteriales;Chitinophagaceae;Sediminibacterium;Sediminibacterium sp. OR43	fructose-bisphosphate aldolase, class II, KO:K01624 FBA, fbaA fructose-bisphosphate aldolase, class II [EC:4.1.2.13]	Carbohydrate transport and metabolism
-	ID=Ga0115930_1000445.39;locus_tag=Ga0115930_100044521	1121.5	Bacteroidetes;Sphingobacteriia;Sphingobacteriales	branched-chain amino acid aminotransferase, pfam01063 - Aminotran_4	Amino acid transport and metabolism
+	ID=Ga0115930_1000013.638;locus_tag=Ga0115930_1000013328	1121	Bacteroidetes, uncultured	3-oxoacyl-[acyl-carrier-protein] synthase-3, KO:K00648 fabH 3-oxoacyl-[acyl-carrier-protein] synthase III [EC:2.3.1.180]	Lipid transport and metabolism
-	ID=Ga0115930_1000027.555;locus_tag=Ga0115930_1000027286	1121	Bacteroidetes;Sphingobacteriia;Sphingobacteriales	large subunit ribosomal protein L4, KO:K02926 RP-L4, MRPL4, rplD large subunit ribosomal protein L4	Translation, ribosomal structure and biogenesis
+	ID=Ga0115930_1038020.1;locus_tag=Ga0115930_10380201	1120.5	Bacteroidetes;Sphingobacteriia;Sphingobacteriales;Chitinophagaceae;Sediminibacterium	large subunit ribosomal protein L21, KO:K02888 RP-L21, MRPL21, rplU large subunit ribosomal protein L21	Translation, ribosomal structure and biogenesis
+	ID=Ga0115930_1000079.177;locus_tag=Ga0115930_100007989	1118	Bacteroidetes;Sphingobacteriia;Sphingobacteriales;Chitinophagaceae;Sediminibacterium	isoleucyl-tRNA synthetase, KO:K01870 IARS, ileS isoleucyl-tRNA synthetase [EC:6.1.1.5]	Translation, ribosomal structure and biogenesis
+	ID=Ga0115930_1000335.129;locus_tag=Ga0115930_100033565	1118	Alphaproteobacteria;Caulobacterales;Caulobacteraceae;Phenylobacterium	F-type H+-transporting ATPase subunit beta, COG0055 - FoF1-type ATP synthase, beta subunit	Energy production and conversion
+	ID=Ga0115930_1000087.156;locus_tag=Ga0115930_100008779	1116	Alphaproteobacteria;Sphingomonadales;Sphingomonadaceae;Sphingomonas;Sphingomonas echinoides	malate dehydrogenase, KO:K00024 mdh malate dehydrogenase [EC:1.1.1.37]	Energy production and conversion
-	ID=Ga0115930_1000002.718;locus_tag=Ga0115930_1000002368	1115	Bacteroidetes, uncultured	hypothetical protein	Function unknown
+	ID=Ga0115930_1000008.309;locus_tag=Ga0115930_1000008162	1113	Bacteroidetes;Sphingobacteriia;Sphingobacteriales	RNA polymerase primary sigma factor, COG0568 - DNA-directed RNA polymerase, sigma subunit (sigma70/sigma32)	Transcription
-	ID=Ga0115930_1000098.134;locus_tag=Ga0115930_100009872	1112	Bacteroidetes;Sphingobacteriia;Sphingobacteriales;Chitinophagaceae;Sediminibacterium;Sediminibacterium sp. OR43	small subunit ribosomal protein S18, KO:K02963 RP-S18, MRPS18, rpsR small subunit ribosomal protein S18	Translation, ribosomal structure and biogenesis
-	ID=Ga0115930_1000087.70;locus_tag=Ga0115930_100008736	1109.5	Alphaproteobacteria;Sphingomonadales;Sphingomonadaceae;Sphingomonas;Sphingomonas echinoides	cytochrome o ubiquinol oxidase subunit 1, COG0843 - Heme/copper-type cytochrome/quinol oxidase, subunit 1	Energy production and conversion
+	ID=Ga0115930_1000049.355;locus_tag=Ga0115930_1000049181	1109	Bacteroidetes	malate dehydrogenase, KO:K00024 mdh malate dehydrogenase [EC:1.1.1.37]	Energy production and conversion
-	ID=Ga0115930_1000052.33;locus_tag=Ga0115930_100005217	1109	Alphaproteobacteria;Sphingomonadales;Sphingomonadaceae;Sphingomonas;Sphingomonas echinoides	DNA primase, EC:2.7.7.- - Transferases. Transferring phosphorus-containing groups. Nucleotidyltransferases	Replication, recombination and repair
+	ID=Ga0115930_1000873.9;locus_tag=Ga0115930_10008735	1104.5	Alphaproteobacteria;Caulobacterales;Caulobacteraceae;Phenylobacterium	MFS transporter, NNP family, nitrate/nitrite transporte, COG2223 - Nitrate/nitrite transporter NarK	Inorganic ion transport and metabolism
-	ID=Ga0115930_1004929.1;locus_tag=Ga0115930_10049291	1104	Alphaproteobacteria;Sphingomonadales;Sphingomonadaceae;Sphingomonas;Sphingomonas echinoides	Superfamily II DNA and RNA helicase	Replication, recombination and repair
+	ID=Ga0115930_1000328.7;locus_tag=Ga0115930_10003284	1102	Alphaproteobacteria;Caulobacterales;Caulobacteraceae;Phenylobacterium	small subunit ribosomal protein S19, KO:K02965 RP-S19, rpsS small subunit ribosomal protein S19	Translation, ribosomal structure and biogenesis
+	ID=Ga0115930_1064067.1;locus_tag=Ga0115930_10640671	1101.67	Betaproteobacteria;Burkholderiales;Comamonadaceae;Pelomonas;Pelomonas sp. Root1217	elongation factor Tu, COG0050 - Translation elongation factor EF-Tu, a GTPase	Translation, ribosomal structure and biogenesis
+	ID=Ga0115930_1000014.100;locus_tag=Ga0115930_100001451	1098	Bacteroidetes;Sphingobacteriia;Sphingobacteriales	Pyridoxamine 5'-phosphate oxidase like, pfam16242 - Pyrid_ox_like	Defense mechanisms
+	ID=Ga0115930_1000047.140;locus_tag=Ga0115930_100004771	1098	Bacteroidetes;Sphingobacteriia;Sphingobacteriales;Chitinophagaceae;Sediminibacterium;Sediminibacterium sp. OR43	RNA polymerase sigma-70 factor, ECF subfamily, KO:K03088 SIG3.2, rpoE RNA polymerase sigma-70 factor, ECF subfamily	Transcription
+	ID=Ga0115930_1000264.114;locus_tag=Ga0115930_100026458	1097.5	Bacteroidetes;Sphingobacteriia;Sphingobacteriales;Chitinophagaceae;Sediminibacterium;Sediminibacterium sp. OR53	DNA-binding beta-propeller fold protein YncE, COG3391 - DNA-binding beta-propeller fold protein YncE	General function prediction only
+	ID=Ga0115930_1001744.25;locus_tag=Ga0115930_100174414	1094	Bacteroidetes;Sphingobacteriia;Sphingobacteriales	large subunit ribosomal protein L31, KO:K02909 RP-L31, rpmE large subunit ribosomal protein L31	Translation, ribosomal structure and biogenesis
+	ID=Ga0115930_1000002.1352;locus_tag=Ga0115930_1000002692	1089.5	Bacteroidetes, uncultured	TIR domain-containing protein, pfam13676 - TIR_2	Defense mechanisms
-	ID=Ga0115930_1000004.488;locus_tag=Ga0115930_1000004251	1089	Bacteroidetes; uncultured	nucleoside-diphosphate kinase, KO:K00940 ndk, NME nucleoside-diphosphate kinase [EC:2.7.4.6]	Nucleotide transport and metabolism
-	ID=Ga0115930_1000033.135;locus_tag=Ga0115930_100003369	1088	Bacteroidetes;Sphingobacteriia;Sphingobacteriales;Chitinophagaceae	ATP-dependent Clp protease ATP-binding subunit ClpX, KO:K03544 clpX, CLPX ATP-dependent Clp protease ATP-binding subunit ClpX	Posttranslational modification, protein turnover, chaperones
-	ID=Ga0115930_1003889.13;locus_tag=Ga0115930_10038897	1088	Betaproteobacteria;Burkholderiales;Comamonadaceae;Pelomonas	phosphate transport system substrate-binding protein, COG0226 - ABC-type phosphate transport system, periplasmic component	Inorganic ion transport and metabolism
-	ID=Ga0115930_1000002.13;locus_tag=Ga0115930_10000028	1087	Bacteroidetes, uncultured	C-terminal domain of CHU protein family protein/PKD domain-containing protein/PKD domain-containing protein/PKD domain-containing protein	Cell wall/membrane/envelope biogenesis
-	ID=Ga0115930_1000213.140;locus_tag=Ga0115930_100021371	1087	Bacteroidetes;Sphingobacteriia;Sphingobacteriales;Chitinophagaceae;Sediminibacterium;Sediminibacterium sp. OR43	cell division protease FtsH, EC:3.4.24.- - Hydrolases. Acting on peptide bonds (peptidases). Metalloendopeptidases	Posttranslational modification, protein turnover, chaperones
-	ID=Ga0115930_1001068.42;locus_tag=Ga0115930_100106822	1083	Bacteroidetes;Sphingobacteriia;Sphingobacteriales;Chitinophagaceae	ribonuclease G, EC:3.1.26.- - Hydrolases. Acting on ester bonds. Endoribonucleases producing 5'-phosphomonoesters	Translation, ribosomal structure and biogenesis
+	ID=Ga0115930_1000201.40;locus_tag=Ga0115930_100020121	1082	Bacteroidetes;Sphingobacteriia;Sphingobacteriales;Chitinophagaceae;Sediminibacterium	hypothetical protein, COG1579 - Predicted nucleic acid-binding protein, contains Zn-ribbon domain	General function prediction only
-	ID=Ga0115930_1000013.669;locus_tag=Ga0115930_1000013344	1081.5	Bacteroidetes, uncultured	preprotein translocase subunit SecE, KO:K03073 secE preprotein translocase subunit SecE	Intracellular trafficking, secretion, and vesicular transport
-	ID=Ga0115930_1000033.207;locus_tag=Ga0115930_1000033107	1080	Bacteroidetes;Sphingobacteriia;Sphingobacteriales;Chitinophagaceae	large subunit ribosomal protein L19, KO:K02884 RP-L19, MRPL19, rplS large subunit ribosomal protein L19	Translation, ribosomal structure and biogenesis
+	ID=Ga0115930_1000057.371;locus_tag=Ga0115930_1000057189	1080	Bacteroidetes;Sphingobacteriia;Sphingobacteriales;Chitinophagaceae;Sediminibacterium;Sediminibacterium sp. OR43	large subunit ribosomal protein L20, KO:K02887 RP-L20, MRPL20, rplT large subunit ribosomal protein L20	Translation, ribosomal structure and biogenesis
-	ID=Ga0115930_1000032.519;locus_tag=Ga0115930_1000032265	1079	Alphaproteobacteria;Sphingomonadales;Sphingomonadaceae;Sphingomonas;Sphingomonas echinoides	KUP system potassium uptake protein, KO:K03549 kup KUP system potassium uptake protein	Inorganic ion transport and metabolism
+	ID=Ga0115930_1064066.1;locus_tag=Ga0115930_10640661	1076.81	Betaproteobacteria;Burkholderiales;Comamonadaceae;Pelomonas;Pelomonas sp. Root1217	elongation factor Tu, COG0050 - Translation elongation factor EF-Tu, a GTPase	Translation, ribosomal structure and biogenesis
-	ID=Ga0115930_1000002.1865;locus_tag=Ga0115930_1000002954	1076.5	Bacteroidetes, uncultured	hypothetical protein	Function unknown
+	ID=Ga0115930_1000666.46;locus_tag=Ga0115930_100066624	1074	Bacteroidetes;Sphingobacteriia;Sphingobacteriales;Chitinophagaceae;Sediminibacterium;Sediminibacterium sp. OR43	Tetratricopeptide repeat-containing protein/Anaphase-promoting complex, cyclosome, subunit 3/Tetratricopeptide repeat-containing protein, pfam13424,pfam12895,pfam00515	Posttranslational modification, protein turnover, chaperones
+	ID=Ga0115930_1000141.134;locus_tag=Ga0115930_100014168	1073	Bacteroidetes, uncultured	Peptidase family M23/LysM domain-containing protein, pfam01551 - Peptidase_M23	Cell wall/membrane/envelope biogenesis
-	ID=Ga0115930_1004392.5;locus_tag=Ga0115930_10043923	1072	Bacteroidetes;Sphingobacteriia;Sphingobacteriales;Chitinophagaceae;Sediminibacterium	Trypsin-like peptidase domain-containing protein/PDZ domain-containing protein, pfam13365,pfam13180	Signal transduction mechanisms
+	ID=Ga0115930_1000031.387;locus_tag=Ga0115930_1000031195	1070	Alphaproteobacteria;Sphingomonadales;Sphingomonadaceae;Sphingomonas;Sphingomonas echinoides	large subunit ribosomal protein L32, KO:K02911 RP-L32, MRPL32, rpmF large subunit ribosomal protein L32	Translation, ribosomal structure and biogenesis
-	ID=Ga0115930_1000582.56;locus_tag=Ga0115930_100058229	1069	Betaproteobacteria;Burkholderiales;Comamonadaceae;Variovorax	hypothetical protein	Function unknown
-	ID=Ga0115930_1000052.462;locus_tag=Ga0115930_1000052236	1067	Alphaproteobacteria;Sphingomonadales;Sphingomonadaceae;Sphingomonas;Sphingomonas echinoides	DNA gyrase subunit A, COG0188 - DNA gyrase/topoisomerase IV, subunit A	Replication, recombination and repair
+	ID=Ga0115930_1000315.108;locus_tag=Ga0115930_100031555	1067	Bacteroidetes;Sphingobacteriia;Sphingobacteriales;Chitinophagaceae;Sediminibacterium	pyruvate dehydrogenase E2 component (dihydrolipoamide acetyltransferase), EC:2.3.1.12 - Dihydrolipoyllysine-residue acetyltransferase	Energy production and conversion
-	ID=Ga0115930_1000005.550;locus_tag=Ga0115930_1000005279	1066	Alphaproteobacteria;Sphingomonadales;Sphingomonadaceae;Sphingomonas;Sphingomonas echinoides	outer membrane protein, COG1538 - Outer membrane protein TolC	Cell wall/membrane/envelope biogenesis
+	ID=Ga0115930_1000008.488;locus_tag=Ga0115930_1000008253	1064	Bacteroidetes;Sphingobacteriia;Sphingobacteriales	large subunit ribosomal protein L33, KO:K02913 RP-L33, MRPL33, rpmG large subunit ribosomal protein L33	Translation, ribosomal structure and biogenesis
-	ID=Ga0115930_1000027.559;locus_tag=Ga0115930_1000027288	1059	Bacteroidetes;Sphingobacteriia;Sphingobacteriales	small subunit ribosomal protein S10, KO:K02946 RP-S10, MRPS10, rpsJ small subunit ribosomal protein S10	Translation, ribosomal structure and biogenesis
-	ID=Ga0115930_1001347.17;locus_tag=Ga0115930_10013479	1057.5	Bacteroidetes;Sphingobacteriia;Sphingobacteriales;Chitinophagaceae	pyruvate dehydrogenase E2 component (dihydrolipoamide acetyltransferase), EC:2.3.1.12 - Dihydrolipoyllysine-residue acetyltransferase	Energy production and conversion
-	ID=Ga0115930_1000771.77;locus_tag=Ga0115930_100077139	1056.99	Alphaproteobacteria;Rhizobiales;Hyphomicrobiaceae;Devosia;Devosia sp. Root105	elongation factor G, COG0480 - Translation elongation factor EF-G, a GTPase	Translation, ribosomal structure and biogenesis
+	ID=Ga0115930_1000005.1123;locus_tag=Ga0115930_1000005568	1054.5	Alphaproteobacteria;Sphingomonadales;Sphingomonadaceae;Sphingomonas;Sphingomonas echinoides	uroporphyrin-III C-methyltransferase	Coenzyme transport and metabolism
+	ID=Ga0115930_1000237.86;locus_tag=Ga0115930_100023745	1050	Alphaproteobacteria	PEP-CTERM motif-containing protein, pfam07589 - VPEP	Exopolysaccharid related protein
-	ID=Ga0115930_1000007.173;locus_tag=Ga0115930_100000787	1049	Bacteroidetes;Sphingobacteriia;Sphingobacteriales	DNA-binding response regulator, NarL/FixJ family, contains REC and HTH domains, COG2197 - DNA-binding response regulator, NarL/FixJ family, contains REC and HTH domains	Transcription
+	ID=Ga0115930_1000013.408;locus_tag=Ga0115930_1000013211	1049	Bacteroidetes, uncultured	Protein of unknown function (DUF3892)	Function unknown
+	ID=Ga0115930_1000773.47;locus_tag=Ga0115930_100077324	1048.5	Bacteroidetes;Sphingobacteriia;Sphingobacteriales;Chitinophagaceae	threonyl-tRNA synthetase, COG0441 - Threonyl-tRNA synthetase	Translation, ribosomal structure and biogenesis
+	ID=Ga0115930_1000664.62;locus_tag=Ga0115930_100066431	1048	Bacteroidetes;Sphingobacteriia;Sphingobacteriales;Chitinophagaceae;Sediminibacterium	cytochrome c oxidase subunit 2, KO:K02275 coxB cytochrome c oxidase subunit II [EC:1.9.3.1]	Energy production and conversion
-	ID=Ga0115930_1000664.28;locus_tag=Ga0115930_100066414	1047	Bacteroidetes;Sphingobacteriia;Sphingobacteriales;Chitinophagaceae;Sediminibacterium	small subunit ribosomal protein S9, KO:K02996 RP-S9, MRPS9, rpsI small subunit ribosomal protein S9	Translation, ribosomal structure and biogenesis
+	ID=Ga0115930_1007543.7;locus_tag=Ga0115930_10075434	1047	Betaproteobacteria;Burkholderiales;Comamonadaceae	DNA-directed RNA polymerase subunit beta, KO:K03043 rpoB DNA-directed RNA polymerase subunit beta [EC:2.7.7.6]	Transcription
+	ID=Ga0115930_1000429.99;locus_tag=Ga0115930_100042951	1046.5	Bacteroidetes;Sphingobacteriia;Sphingobacteriales;Chitinophagaceae;Sediminibacterium;Sediminibacterium sp. OR43	large subunit ribosomal protein L27, KO:K02899 RP-L27, MRPL27, rpmA large subunit ribosomal protein L27	Translation, ribosomal structure and biogenesis
-	ID=Ga0115930_1003927.7;locus_tag=Ga0115930_10039274	1046	Betaproteobacteria;Burkholderiales;Comamonadaceae;Pelomonas;Pelomonas sp. Root1217	large subunit ribosomal protein L35, KO:K02916 RP-L35, MRPL35, rpmI large subunit ribosomal protein L35	Translation, ribosomal structure and biogenesis
-	ID=Ga0115930_1027919.3;locus_tag=Ga0115930_10279192	1046	Betaproteobacteria;Burkholderiales;Comamonadaceae;Pelomonas	large subunit ribosomal protein L35, KO:K02916 RP-L35, MRPL35, rpmI large subunit ribosomal protein L35	Translation, ribosomal structure and biogenesis
-	ID=Ga0115930_1000005.1222;locus_tag=Ga0115930_1000005618	1044.75	Alphaproteobacteria;Sphingomonadales;Sphingomonadaceae;Sphingomonas;Sphingomonas echinoides	cell division protein FtsZ, KO:K03531 ftsZ cell division protein FtsZ	Cell cycle control, cell division, chromosome partitioning
+	ID=Ga0115930_1001842.9;locus_tag=Ga0115930_10018425	1044.61	Betaproteobacteria;Burkholderiales;Comamonadaceae;Variovorax	phosphate transport system ATP-binding protein, KO:K02036 pstB phosphate transport system ATP-binding protein [EC:3.6.3.27]	Inorganic ion transport and metabolism
-	ID=Ga0115930_1002522.3;locus_tag=Ga0115930_10025222	1044.5	Bacteroidetes;Sphingobacteriia;Sphingobacteriales;Chitinophagaceae	hypothetical protein	Function unknown
+	ID=Ga0115930_1000052.408;locus_tag=Ga0115930_1000052209	1043.5	Alphaproteobacteria;Sphingomonadales;Sphingomonadaceae;Sphingomonas;Sphingomonas echinoides	2-oxoglutarate ferredoxin oxidoreductase subunit beta, KO:K00175 korB, oorB, oforB 2-oxoglutarate/2-oxoacid ferredoxin oxidoreductase subunit beta [EC:1.2.7.3 1.2.7.11]	Energy production and conversion
+	ID=Ga0115930_1010715.9;locus_tag=Ga0115930_10107155	1043.5	Betaproteobacteria;Burkholderiales;Comamonadaceae;Pelomonas;Pelomonas sp. Root662	large subunit ribosomal protein L2, KO:K02886 RP-L2, MRPL2, rplB large subunit ribosomal protein L2	Translation, ribosomal structure and biogenesis
+	ID=Ga0115930_1000052.424;locus_tag=Ga0115930_1000052217	1040.5	Alphaproteobacteria;Sphingomonadales;Sphingomonadaceae;Sphingomonas;Sphingomonas echinoides	Acyl-CoA dehydrogenase, COG1960 - Acyl-CoA dehydrogenase related to the alkylation response protein AidB	Lipid transport and metabolism
+	ID=Ga0115930_1000195.121;locus_tag=Ga0115930_100019563	1040.5	Bacteroidetes;Sphingobacteriia;Sphingobacteriales;Chitinophagaceae;Sediminibacterium;Sediminibacterium sp. OR43	hypothetical protein	Function unknown
-	ID=Ga0115930_1000032.603;locus_tag=Ga0115930_1000032307	1035	Alphaproteobacteria;Sphingomonadales;Sphingomonadaceae;Sphingomonas;Sphingomonas echinoides	F-type H+-transporting ATPase subunit c, KO:K02110 ATPF0C, atpE F-type H+-transporting ATPase subunit c	Energy production and conversion
+	ID=Ga0115930_1000057.86;locus_tag=Ga0115930_100005745	1035	Bacteroidetes;Sphingobacteriia;Sphingobacteriales;Chitinophagaceae;Sediminibacterium;Sediminibacterium sp. OR43	carbamoyl-phosphate synthase small subunit, KO:K01956 carA, CPA1 carbamoyl-phosphate synthase small subunit [EC:6.3.5.5]	Amino acid transport and metabolism
+	ID=Ga0115930_1000031.237;locus_tag=Ga0115930_1000031120	1034.5	Alphaproteobacteria;Sphingomonadales;Sphingomonadaceae;Sphingomonas;Sphingomonas echinoides	Cell wall hydrolase CwlJ, involved in spore germination	Cell cycle control, cell division, chromosome partitioning
+	ID=Ga0115930_1000003.1909;locus_tag=Ga0115930_1000003980	1032	Bacteroidetes, uncultured	Cytochrome C oxidase, cbb3-type, subunit III, pfam13442 - Cytochrome_CBB3	Energy production and conversion
-	ID=Ga0115930_1000474.56;locus_tag=Ga0115930_100047429	1031.5	Bacteroidetes;Sphingobacteriia;Sphingobacteriales;Chitinophagaceae;Sediminibacterium;Sediminibacterium sp. OR43	2-oxoglutarate dehydrogenase E1 component, COG0567 - 2-oxoglutarate dehydrogenase complex, dehydrogenase (E1) component, and related enzymes	Energy production and conversion
+	ID=Ga0115930_1000044.271;locus_tag=Ga0115930_1000044138	1029.5	Bacteroidetes;Sphingobacteriia;Sphingobacteriales	cytochrome c oxidase cbb3-type subunit I/II	Energy production and conversion
+	ID=Ga0115930_1004932.8;locus_tag=Ga0115930_10049325	1027.33	Betaproteobacteria;Burkholderiales;Comamonadaceae;Pelomonas;Pelomonas sp. Root1217	nitrite reductase (NADH) large subunit, COG1251 - NAD(P)H-nitrite reductase, large subunit	Energy production and conversion
-	ID=Ga0115930_1000005.193;locus_tag=Ga0115930_100000598	1025	Alphaproteobacteria;Sphingomonadales;Sphingomonadaceae;Sphingomonas;Sphingomonas echinoides	ATPase components of ABC transporters with duplicated ATPase domains, COG0488 - ATPase components of ABC transporters with duplicated ATPase domains	General function prediction only
-	ID=Ga0115930_1000139.139;locus_tag=Ga0115930_100013971	1023.5	Bacteroidetes;Sphingobacteriia;Sphingobacteriales;Chitinophagaceae;Sediminibacterium;Sediminibacterium sp. OR43	3-isopropylmalate/(R)-2-methylmalate dehydratase large subunit, COG0065 - Homoaconitase/3-isopropylmalate dehydratase large subunit	Amino acid transport and metabolism
+	ID=Ga0115930_1000141.42;locus_tag=Ga0115930_100014122	1023	Bacteroidetes, uncultured	hypothetical protein	Function unknown
+	ID=Ga0115930_1000005.1129;locus_tag=Ga0115930_1000005571	1022.01	Alphaproteobacteria;Sphingomonadales;Sphingomonadaceae;Sphingomonas;Sphingomonas echinoides	Uncharacterized conserved protein, DUF934 family	Function unknown
-	ID=Ga0115930_1000010.336;locus_tag=Ga0115930_1000010172	1020	Bacteroidetes;Sphingobacteriia;Sphingobacteriales	small subunit ribosomal protein S20, KO:K02968 RP-S20, rpsT small subunit ribosomal protein S20	Translation, ribosomal structure and biogenesis
-	ID=Ga0115930_1000049.131;locus_tag=Ga0115930_100004966	1019.5	Bacteroidetes	cell division protease FtsH, EC:3.4.24.- - Hydrolases. Acting on peptide bonds (peptidases). Metalloendopeptidases	Posttranslational modification, protein turnover, chaperones
-	ID=Ga0115930_1000445.38;locus_tag=Ga0115930_100044520	1019.5	Bacteroidetes;Sphingobacteriia;Sphingobacteriales	deoxyribodipyrimidine photo-lyase, KO:K01669 phrB deoxyribodipyrimidine photo-lyase [EC:4.1.99.3]	Replication, recombination and repair
-	ID=Ga0115930_1008415.5;locus_tag=Ga0115930_10084153	1017.5	Betaproteobacteria;Burkholderiales;Comamonadaceae;Pelomonas	large subunit ribosomal protein L6, KO:K02933 RP-L6, MRPL6, rplF large subunit ribosomal protein L6	Translation, ribosomal structure and biogenesis
+	ID=Ga0115930_1000003.1956;locus_tag=Ga0115930_10000031005	1016	Bacteroidetes, uncultured	Tetratricopeptide repeat-containing protein/Tetratricopeptide repeat-containing protein, pfam13181 - TPR_8	Posttranslational modification, protein turnover, chaperones
+	ID=Ga0115930_1000003.1803;locus_tag=Ga0115930_1000003925	1015	Bacteroidetes, uncultured	peroxiredoxin (alkyl hydroperoxide reductase subunit C), COG0450 - Alkyl hydroperoxide reductase subunit AhpC (peroxiredoxin)	Defense mechanisms
+	ID=Ga0115930_1000608.26;locus_tag=Ga0115930_100060815	1012	Bacteroidetes;Sphingobacteriia;Sphingobacteriales	adenosylhomocysteinase, KO:K01251 E3.3.1.1, ahcY adenosylhomocysteinase [EC:3.3.1.1]	Coenzyme transport and metabolism
-	ID=Ga0115930_1000027.567;locus_tag=Ga0115930_1000027293	1010	Bacteroidetes;Sphingobacteriia;Sphingobacteriales	elongation factor G, COG0480 - Translation elongation factor EF-G, a GTPase	Translation, ribosomal structure and biogenesis
-	ID=Ga0115930_1000139.187;locus_tag=Ga0115930_100013995	1009	Bacteroidetes;Sphingobacteriia;Sphingobacteriales;Chitinophagaceae;Sediminibacterium;Sediminibacterium sp. OR43	elongation factor Ts, KO:K02357 tsf, TSFM elongation factor Ts	Translation, ribosomal structure and biogenesis
+	ID=Ga0115930_1000047.265;locus_tag=Ga0115930_1000047134	1007	Bacteroidetes;Sphingobacteriia;Sphingobacteriales;Chitinophagaceae;Sediminibacterium;Sediminibacterium sp. OR43	carbamoyl-phosphate synthase large subunit, KO:K01955 carB, CPA2 carbamoyl-phosphate synthase large subunit [EC:6.3.5.5]	Amino acid transport and metabolism
-	ID=Ga0115930_1000645.9;locus_tag=Ga0115930_10006455	1005.5	Bacteroidetes;Sphingobacteriia;Sphingobacteriales;Chitinophagaceae;Sediminibacterium	protein TonB, KO:K03832 tonB periplasmic protein TonB	Inorganic ion transport and metabolism
-	ID=Ga0115930_1000555.56;locus_tag=Ga0115930_100055529	1004.5	Alphaproteobacteria;Sphingomonadales;Sphingomonadaceae;Sphingomonas	polysaccharide export outer membrane protein, COG1596 - Periplasmic protein involved in polysaccharide export, contains SLBB domain of the beta-grasp fold	Cell wall/membrane/envelope biogenesis
-	ID=Ga0115930_1000792.11;locus_tag=Ga0115930_10007926	1004	Bacteroidetes;Sphingobacteriia;Sphingobacteriales;Chitinophagaceae	acyl carrier protein, pfam00550 - PP-binding	Lipid transport and metabolism
+	ID=Ga0115930_1000344.47;locus_tag=Ga0115930_100034424	1003.5	Alphaproteobacteria;Caulobacterales;Caulobacteraceae;Phenylobacterium	Fatty acid desaturase, pfam00487 - FA_desaturase	Lipid transport and metabolism
-	ID=Ga0115930_1000039.271;locus_tag=Ga0115930_1000039138	1001	Bacteroidetes;Sphingobacteriia;Sphingobacteriales;Chitinophagaceae;Sediminibacterium;Sediminibacterium sp. OR43	SecD/SecF fusion protein, KO:K12257 secDF SecD/SecF fusion protein	Intracellular trafficking, secretion, and vesicular transport
-	ID=Ga0115930_1000415.19;locus_tag=Ga0115930_100041510	1000.5	Alphaproteobacteria;Caulobacterales;Caulobacteraceae;Phenylobacterium	large subunit ribosomal protein L33, KO:K02913 RP-L33, MRPL33, rpmG large subunit ribosomal protein L33	Translation, ribosomal structure and biogenesis
-	ID=Ga0115930_1005352.5;locus_tag=Ga0115930_10053523	1000.5	Betaproteobacteria;Burkholderiales;Comamonadaceae;Variovorax	DNA-binding response regulator, NarL/FixJ family, contains REC and HTH domains, pfam00072 - Response_reg	Transcription
+	ID=Ga0115930_1000002.1350;locus_tag=Ga0115930_1000002691	998.5	Bacteroidetes, uncultured	MTH538 TIR-like domain (DUF1863), pfam08937 - DUF1863	Signal transduction mechanisms
+	ID=Ga0115930_1000049.409;locus_tag=Ga0115930_1000049209	997.5	Bacteroidetes	Tetratricopeptide repeat-containing protein/Tetratricopeptide repeat-containing protein/Tetratricopeptide repeat-containing protein/Tetratricopeptide repeat-containing protein/Tetratricopeptide repeat-containing protein/Tetratricopeptide repeat-containing protein	Posttranslational modification, protein turnover, chaperones
-	ID=Ga0115930_1009460.3;locus_tag=Ga0115930_10094602	997	Bacteroidetes;Sphingobacteriia;Sphingobacteriales;Chitinophagaceae;Chitinophaga;Chitinophaga filiformis	hypothetical protein	Function unknown
-	ID=Ga0115930_1000429.34;locus_tag=Ga0115930_100042918	996.5	Bacteroidetes;Sphingobacteriia;Sphingobacteriales;Chitinophagaceae;Sediminibacterium;Sediminibacterium sp. OR43	phytoene desaturase, Phytoene dehydrogenase-related protein	Secondary metabolites biosynthesis, transport and catabolism
-	ID=Ga0115930_1001081.17;locus_tag=Ga0115930_10010819	995	Betaproteobacteria;Burkholderiales;Comamonadaceae;Pelomonas	acetolactate synthase-1/2/3 large subunit, COG0028 - Acetolactate synthase large subunit or other thiamine pyrophosphate-requiring enzyme	Amino acid transport and metabolism
+	ID=Ga0115930_1000445.85;locus_tag=Ga0115930_100044544	994	Bacteroidetes;Sphingobacteriia;Sphingobacteriales	small subunit ribosomal protein S6, KO:K02990 RP-S6, MRPS6, rpsF small subunit ribosomal protein S6	Translation, ribosomal structure and biogenesis
-	ID=Ga0115930_1000025.29;locus_tag=Ga0115930_100002515	993	Bacteroidetes, uncultured	OmpA family protein/Carboxypeptidase regulatory-like domain-containing protein/WD40-like Beta Propeller Repeat	Intracellular trafficking, secretion, and vesicular transport
-	ID=Ga0115930_1001005.45;locus_tag=Ga0115930_100100524	992	Bacteroidetes;Sphingobacteriia;Sphingobacteriales;Chitinophagaceae;Sediminibacterium	cell division protein FtsZ, pfam00091 - Tubulin	Cell cycle control, cell division, chromosome partitioning
+	ID=Ga0115930_1001752.15;locus_tag=Ga0115930_10017528	990	Betaproteobacteria;Burkholderiales;Comamonadaceae;Pelomonas;Pelomonas sp. Root1217	hypothetical protein	Function unknown
-	ID=Ga0115930_1000004.294;locus_tag=Ga0115930_1000004152	989.5	Bacteroidetes; uncultured	chromosomal replication initiator protein, COG0593 - Chromosomal replication initiation ATPase DnaA	Replication, recombination and repair
-	ID=Ga0115930_1000003.123;locus_tag=Ga0115930_100000364	989	Bacteroidetes, uncultured	Peptidase S46, pfam10459 - Peptidase_S46	General function prediction only
-	ID=Ga0115930_1000027.504;locus_tag=Ga0115930_1000027261	988	Bacteroidetes;Sphingobacteriia;Sphingobacteriales	small subunit ribosomal protein S1, KO:K02945 RP-S1, rpsA small subunit ribosomal protein S1	Translation, ribosomal structure and biogenesis
-	ID=Ga0115930_1001923.6;locus_tag=Ga0115930_10019233	987	Betaproteobacteria;Burkholderiales;Comamonadaceae;Variovorax	polyphosphate kinase, KO:K00937 ppk polyphosphate kinase [EC:2.7.4.1]	Inorganic ion transport and metabolism
-	ID=Ga0115930_1001066.38;locus_tag=Ga0115930_100106620	986	Bacteroidetes;Sphingobacteriia;Sphingobacteriales;Chitinophagaceae	F-type H+-transporting ATPase subunit b, KO:K02109 ATPF0B, atpF F-type H+-transporting ATPase subunit b	Energy production and conversion
-	ID=Ga0115930_1004489.5;locus_tag=Ga0115930_10044893	983.5	Bacteroidetes;Sphingobacteriia;Sphingobacteriales;Chitinophagaceae;unclassified;Chitinophaga sp. CF418	Polysaccharide biosynthesis/export protein/SLBB domain-containing protein/SLBB domain-containing protein/SLBB domain-containing protein/SLBB domain-containing protein, pfam02563 - Poly_export	Carbohydrate transport and metabolism
-	ID=Ga0115930_1000001.318;locus_tag=Ga0115930_1000001162	982	Bacteroidetes;Sphingobacteriia;Sphingobacteriales	hypothetical protein	Function unknown
+	ID=Ga0115930_1000005.1125;locus_tag=Ga0115930_1000005569	982	Alphaproteobacteria;Sphingomonadales;Sphingomonadaceae;Sphingomonas;Sphingomonas echinoides	Protein of unknown function (DUF2849)	Function unknown
-	ID=Ga0115930_1001113.7;locus_tag=Ga0115930_10011134	982	Betaproteobacteria;Burkholderiales;Comamonadaceae;Variovorax	hypothetical protein	Function unknown
-	ID=Ga0115930_1000670.1;locus_tag=Ga0115930_10006701	981	Bacteroidetes;Sphingobacteriia;Sphingobacteriales;Chitinophagaceae;Sediminibacterium;Sediminibacterium sp. OR53	aconitate hydratase, KO:K01681 ACO, acnA aconitate hydratase [EC:4.2.1.3]	Energy production and conversion
+	ID=Ga0115930_1000139.205;locus_tag=Ga0115930_1000139104	979	Bacteroidetes;Sphingobacteriia;Sphingobacteriales;Chitinophagaceae;Sediminibacterium;Sediminibacterium sp. OR43	protein of unknown function (DUF4290)	Function unknown
+	ID=Ga0115930_1000028.389;locus_tag=Ga0115930_1000028198	978	Alphaproteobacteria;Sphingomonadales;Sphingomonadaceae;Sphingomonas;Sphingomonas echinoides	iron complex outermembrane recepter protein, COG1629 - Outer membrane receptor proteins, mostly Fe transport	Inorganic ion transport and metabolism
+	ID=Ga0115930_1000039.211;locus_tag=Ga0115930_1000039108	976.5	Bacteroidetes;Sphingobacteriia;Sphingobacteriales;Chitinophagaceae;Sediminibacterium;Sediminibacterium sp. OR43	Disulphide isomerase, pfam06491 - Disulph_isomer	General function prediction only
-	ID=Ga0115930_1000004.1050;locus_tag=Ga0115930_1000004536	976	Bacteroidetes; uncultured	C-terminal domain of CHU protein family protein, pfam13585 - CHU_C	Cell wall/membrane/envelope biogenesis
-	ID=Ga0115930_1000699.49;locus_tag=Ga0115930_100069926	975.833	Betaproteobacteria;Burkholderiales;Comamonadaceae;Variovorax	isocitrate lyase, KO:K01637 E4.1.3.1, aceA isocitrate lyase [EC:4.1.3.1]	Energy production and conversion
-	ID=Ga0115930_1000005.650;locus_tag=Ga0115930_1000005331	975	Alphaproteobacteria;Sphingomonadales;Sphingomonadaceae;Sphingomonas;Sphingomonas echinoides	Disulphide bond corrector protein DsbC/Thioredoxin-like, pfam13899 - Thioredoxin_7	Energy production and conversion
-	ID=Ga0115930_1000027.537;locus_tag=Ga0115930_1000027277	975	Bacteroidetes;Sphingobacteriia;Sphingobacteriales	large subunit ribosomal protein L14, KO:K02874 RP-L14, MRPL14, rplN large subunit ribosomal protein L14	Translation, ribosomal structure and biogenesis
-	ID=Ga0115930_1000033.141;locus_tag=Ga0115930_100003372	975	Bacteroidetes;Sphingobacteriia;Sphingobacteriales;Chitinophagaceae	trigger factor, COG0544 - FKBP-type peptidyl-prolyl cis-trans isomerase (trigger factor)	Posttranslational modification, protein turnover, chaperones
-	ID=Ga0115930_1003592.7;locus_tag=Ga0115930_10035924	975	Betaproteobacteria;Burkholderiales;Comamonadaceae;Variovorax	urea transport system substrate-binding protein, COG0683 - ABC-type branched-chain amino acid transport system, periplasmic component	Amino acid transport and metabolism
+	ID=Ga0115930_1000057.73;locus_tag=Ga0115930_100005738	974	Bacteroidetes;Sphingobacteriia;Sphingobacteriales;Chitinophagaceae;Sediminibacterium;Sediminibacterium sp. OR43	translation initiation factor IF-1, KO:K02518 infA translation initiation factor IF-1	Translation, ribosomal structure and biogenesis
+	ID=Ga0115930_1000367.97;locus_tag=Ga0115930_100036750	974	Alphaproteobacteria;Caulobacterales;Caulobacteraceae	hypothetical protein	Function unknown
-	ID=Ga0115930_1000784.36;locus_tag=Ga0115930_100078420	972	Bacteroidetes;Sphingobacteriia;Sphingobacteriales;Chitinophagaceae;Sediminibacterium;Sediminibacterium sp. OR43	Biopolymer transport protein ExbD/TolR, pfam02472 - ExbD	Intracellular trafficking, secretion, and vesicular transport
+	ID=Ga0115930_1000064.105;locus_tag=Ga0115930_100006453	971	Bacteroidetes;Sphingobacteriia;Sphingobacteriales;Chitinophagaceae;Sediminibacterium;Sediminibacterium sp. OR43	phosphoenolpyruvate carboxylase, pfam00311 - PEPcase	Energy production and conversion
-	ID=Ga0115930_1000816.24;locus_tag=Ga0115930_100081613	971	Bacteroidetes;Sphingobacteriia;Sphingobacteriales	glutamine synthetase, KO:K01915 glnA, GLUL glutamine synthetase [EC:6.3.1.2]	Amino acid transport and metabolism
+	ID=Ga0115930_1000005.1345;locus_tag=Ga0115930_1000005680	970	Alphaproteobacteria;Sphingomonadales;Sphingomonadaceae;Sphingomonas;Sphingomonas echinoides	F-type H+-transporting ATPase subunit gamma	Energy production and conversion
+	ID=Ga0115930_1000051.399;locus_tag=Ga0115930_1000051202	969.833	Alphaproteobacteria;Sphingomonadales;Sphingomonadaceae;Sphingomonas;Sphingomonas echinoides	NADH-quinone oxidoreductase subunit M, KO:K00342 nuoM NADH-quinone oxidoreductase subunit M [EC:1.6.5.3]	Energy production and conversion
+	ID=Ga0115930_1000049.353;locus_tag=Ga0115930_1000049180	969	Bacteroidetes	DNA gyrase subunit B, COG0187 - DNA gyrase/topoisomerase IV, subunit B	Replication, recombination and repair
+	ID=Ga0115930_1000328.35;locus_tag=Ga0115930_100032818	968.5	Alphaproteobacteria;Caulobacterales;Caulobacteraceae;Phenylobacterium	large subunit ribosomal protein L30, KO:K02907 RP-L30, MRPL30, rpmD large subunit ribosomal protein L30	Translation, ribosomal structure and biogenesis
-	ID=Ga0115930_1000389.50;locus_tag=Ga0115930_100038926	968	Bacteroidetes;Sphingobacteriia;Sphingobacteriales;Chitinophagaceae;Sediminibacterium	recombination protein RecA	Replication, recombination and repair
+	ID=Ga0115930_1000057.135;locus_tag=Ga0115930_100005770	966.5	Bacteroidetes;Sphingobacteriia;Sphingobacteriales;Chitinophagaceae;Sediminibacterium;Sediminibacterium sp. OR43	Helix-turn-helix, pfam01381 - HTH_3	General function prediction only
-	ID=Ga0115930_1009701.3;locus_tag=Ga0115930_10097012	966.5	Alphaproteobacteria;Caulobacterales;Caulobacteraceae;Phenylobacterium	large subunit ribosomal protein L3, KO:K02906 RP-L3, MRPL3, rplC large subunit ribosomal protein L3	Translation, ribosomal structure and biogenesis
+	ID=Ga0115930_1000177.19;locus_tag=Ga0115930_100017710	966	Alphaproteobacteria;Caulobacterales;Caulobacteraceae	flagellar M-ring protein FliF, COG1766 - Flagellar biosynthesis/type III secretory pathway M-ring protein FliF/YscJ	Cell motility
-	ID=Ga0115930_1000049.221;locus_tag=Ga0115930_1000049112	965	Bacteroidetes	DNA topoisomerase-1, KO:K03168 topA DNA topoisomerase I [EC:5.99.1.2]	Replication, recombination and repair
+	ID=Ga0115930_1000031.443;locus_tag=Ga0115930_1000031223	964.833	Alphaproteobacteria;Sphingomonadales;Sphingomonadaceae;Sphingomonas;Sphingomonas echinoides	DNA gyrase subunit B, COG0187 - DNA gyrase/topoisomerase IV, subunit B	Replication, recombination and repair
-	ID=Ga0115930_1000050.495;locus_tag=Ga0115930_1000050250	964.5	Alphaproteobacteria;Sphingomonadales;Sphingomonadaceae;Sphingomonas	YnbE-like lipoprotein, pfam13617 - Lipoprotein_19	Function unknown
+	ID=Ga0115930_1000021.614;locus_tag=Ga0115930_1000021317	961	Bacteroidetes;Sphingobacteriia;Sphingobacteriales;Chitinophagaceae;Sediminibacterium	pyruvate dehydrogenase E1 component beta subunit, Pyruvate/2-oxoglutarate/acetoin dehydrogenase complex, dehydrogenase (E1) component	Energy production and conversion
+	ID=Ga0115930_1000328.47;locus_tag=Ga0115930_100032824	960	Alphaproteobacteria;Caulobacterales;Caulobacteraceae;Phenylobacterium	small subunit ribosomal protein S11, KO:K02948 RP-S11, MRPS11, rpsK small subunit ribosomal protein S11	Translation, ribosomal structure and biogenesis
+	ID=Ga0115930_1000610.77;locus_tag=Ga0115930_100061041	960	Bacteroidetes;Sphingobacteriia;Sphingobacteriales;Chitinophagaceae;Sediminibacterium	hypothetical protein	Function unknown
+	ID=Ga0115930_1000002.1362;locus_tag=Ga0115930_1000002697	959.5	Bacteroidetes, uncultured	hypothetical protein	Function unknown
-	ID=Ga0115930_1000139.131;locus_tag=Ga0115930_100013967	958.5	Bacteroidetes;Sphingobacteriia;Sphingobacteriales;Chitinophagaceae;Sediminibacterium;Sediminibacterium sp. OR43	dihydroxy-acid dehydratase, KO:K01687 ilvD dihydroxy-acid dehydratase [EC:4.2.1.9]	Amino acid transport and metabolism
+	ID=Ga0115930_1009875.7;locus_tag=Ga0115930_10098754	958	Bacteroidetes;Sphingobacteriia;Sphingobacteriales;Chitinophagaceae;Sediminibacterium	large subunit ribosomal protein L15, KO:K02876 RP-L15, MRPL15, rplO large subunit ribosomal protein L15	Translation, ribosomal structure and biogenesis
-	ID=Ga0115930_1000771.75;locus_tag=Ga0115930_100077138	957.45	Alphaproteobacteria;Rhizobiales;Hyphomicrobiaceae;Devosia;Devosia sp. Root105	elongation factor Tu, COG0050 - Translation elongation factor EF-Tu, a GTPase	Translation, ribosomal structure and biogenesis
+	ID=Ga0115930_1001363.16;locus_tag=Ga0115930_10013639	957	Bacteroidetes;Sphingobacteriia;Sphingobacteriales;Chitinophagaceae	ammonium transporter, Amt family, KO:K03320 amt, AMT, MEP ammonium transporter, Amt family	Inorganic ion transport and metabolism
+	ID=Ga0115930_1001842.11;locus_tag=Ga0115930_10018426	956.5	Betaproteobacteria;Burkholderiales;Comamonadaceae;Variovorax	phosphate transport system protein, KO:K02039 phoU phosphate transport system protein	Inorganic ion transport and metabolism
+	ID=Ga0115930_1000003.1250;locus_tag=Ga0115930_1000003645	956	Bacteroidetes, uncultured	glutamyl-tRNA reductase, KO:K02492 hemA glutamyl-tRNA reductase [EC:1.2.1.70]	Coenzyme transport and metabolism
-	ID=Ga0115930_1007433.1;locus_tag=Ga0115930_10074331	955.617	Betaproteobacteria;Burkholderiales;Comamonadaceae;Pelomonas	elongation factor G, COG0480 - Translation elongation factor EF-G, a GTPase	Translation, ribosomal structure and biogenesis
-	ID=Ga0115930_1000013.505;locus_tag=Ga0115930_1000013260	955.5	Bacteroidetes, uncultured	hypothetical protein	Function unknown
+	ID=Ga0115930_1000979.15;locus_tag=Ga0115930_10009798	955.5	Bacteroidetes;Sphingobacteriia;Sphingobacteriales;Chitinophagaceae	small subunit ribosomal protein S6, KO:K02990 RP-S6, MRPS6, rpsF small subunit ribosomal protein S6	Translation, ribosomal structure and biogenesis
-	ID=Ga0115930_1000063.134;locus_tag=Ga0115930_100006368	955	Bacteroidetes;Sphingobacteriia;Sphingobacteriales;Chitinophagaceae;Sediminibacterium;Sediminibacterium sp. OR43	protein of unknown function (DUF4295)	Function unknown
+	ID=Ga0115930_1000264.94;locus_tag=Ga0115930_100026448	955	Bacteroidetes;Sphingobacteriia;Sphingobacteriales;Chitinophagaceae;Sediminibacterium;Sediminibacterium sp. OR53	hypothetical protein	Function unknown
+	ID=Ga0115930_1000057.295;locus_tag=Ga0115930_1000057151	953	Bacteroidetes;Sphingobacteriia;Sphingobacteriales;Chitinophagaceae;Sediminibacterium;Sediminibacterium sp. OR43	Bacteriocin-protection, YdeI or OmpD-Associated, pfam13376 - OmdA	Defense mechanisms
+	ID=Ga0115930_1000052.363;locus_tag=Ga0115930_1000052186	951.615	Alphaproteobacteria;Sphingomonadales;Sphingomonadaceae;Sphingomonas;Sphingomonas echinoides	valyl-tRNA synthetase	Translation, ribosomal structure and biogenesis
-	ID=Ga0115930_1000025.157;locus_tag=Ga0115930_100002580	951	Bacteroidetes, uncultured	peptide/nickel transport system ATP-binding protein, KO:K02032 ABC.PE.A1 peptide/nickel transport system ATP-binding protein	Posttranslational modification, protein turnover, chaperones
-	ID=Ga0115930_1000003.1246;locus_tag=Ga0115930_1000003643	950	Bacteroidetes, uncultured	hypothetical protein	Function unknown
-	ID=Ga0115930_1000005.409;locus_tag=Ga0115930_1000005208	949	Alphaproteobacteria;Sphingomonadales;Sphingomonadaceae;Sphingomonas;Sphingomonas echinoides	acyl carrier protein,KO:K02078 acpP acyl carrier protein	Lipid transport and metabolism
+	ID=Ga0115930_1000006.835;locus_tag=Ga0115930_1000006425	949	Bacteroidetes;Sphingobacteriia;Sphingobacteriales	large subunit ribosomal protein L27, KO:K02899 RP-L27, MRPL27, rpmA large subunit ribosomal protein L27	Translation, ribosomal structure and biogenesis
+	ID=Ga0115930_1007543.3;locus_tag=Ga0115930_10075432	948	Betaproteobacteria;Burkholderiales;Comamonadaceae	large subunit ribosomal protein L10, KO:K02864 RP-L10, MRPL10, rplJ large subunit ribosomal protein L10	Translation, ribosomal structure and biogenesis
+	ID=Ga0115930_1000280.103;locus_tag=Ga0115930_100028052	946	Alphaproteobacteria;Caulobacterales;Caulobacteraceae;Phenylobacterium	large subunit ribosomal protein L31, KO:K02909 RP-L31, rpmE large subunit ribosomal protein L31	Translation, ribosomal structure and biogenesis
+	ID=Ga0115930_1000003.1005;locus_tag=Ga0115930_1000003515	945	Bacteroidetes, uncultured	Uroporphyrinogen-III synthase HemD, pfam02602 - HEM4	Coenzyme transport and metabolism
+	ID=Ga0115930_1000025.448;locus_tag=Ga0115930_1000025226	943.333	Bacteroidetes, uncultured	chromosome partitioning protein, ParB family, KO:K03497 parB, spo0J chromosome partitioning protein, ParB family	Cell cycle control, cell division, chromosome partitioning
-	ID=Ga0115930_1000213.98;locus_tag=Ga0115930_100021350	942.5	Bacteroidetes;Sphingobacteriia;Sphingobacteriales;Chitinophagaceae;Sediminibacterium;Sediminibacterium sp. OR43	chaperone for outer membrane proteins, Skp family, COG2825 - Periplasmic chaperone for outer membrane proteins, Skp family	Cell wall/membrane/envelope biogenesis
-	ID=Ga0115930_1000003.1667;locus_tag=Ga0115930_1000003856	940.5	Bacteroidetes, uncultured	Fe-S cluster assembly protein SufB, KO:K09014 sufB Fe-S cluster assembly protein SufB	Posttranslational modification, protein turnover, chaperones
+	ID=Ga0115930_1000021.80;locus_tag=Ga0115930_100002145	939.5	Bacteroidetes;Sphingobacteriia;Sphingobacteriales;Chitinophagaceae;Sediminibacterium	preprotein translocase subunit SecE, KO:K03073 secE preprotein translocase subunit SecE	Intracellular trafficking, secretion, and vesicular transport
+	ID=Ga0115930_1000047.142;locus_tag=Ga0115930_100004772	939	Bacteroidetes;Sphingobacteriia;Sphingobacteriales;Chitinophagaceae;Sediminibacterium;Sediminibacterium sp. OR43	Outer membrane protein beta-barrel domain-containing protein, pfam13568 - OMP_b-brl_2	Cell wall/membrane/envelope biogenesis
-	ID=Ga0115930_1002877.1;locus_tag=Ga0115930_10028771	939	Bacteroidetes;Sphingobacteriia;Sphingobacteriales;Chitinophagaceae	Outer membrane receptor proteins, mostly Fe transport, pfam07715 - Plug, pfam13715 - CarbopepD_reg_2	Inorganic ion transport and metabolism
+	ID=Ga0115930_1027793.1;locus_tag=Ga0115930_10277931	939	Betaproteobacteria;Burkholderiales;Comamonadaceae;Pelomonas;Pelomonas sp. Root1444	DNA-directed RNA polymerase subunit alpha,KO:K03040 rpoA DNA-directed RNA polymerase subunit alpha [EC:2.7.7.6]	Transcription
+	ID=Ga0115930_1000013.774;locus_tag=Ga0115930_1000013399	938.5	Bacteroidetes, uncultured	isoleucyl-tRNA synthetase, KO:K01870 IARS, ileS isoleucyl-tRNA synthetase [EC:6.1.1.5]	Translation, ribosomal structure and biogenesis
-	ID=Ga0115930_1000784.23;locus_tag=Ga0115930_100078413	938	Bacteroidetes;Sphingobacteriia;Sphingobacteriales;Chitinophagaceae;Sediminibacterium;Sediminibacterium sp. OR43	hypothetical protein	Function unknown
-	ID=Ga0115930_1000741.19;locus_tag=Ga0115930_100074110	934.5	Bacteroidetes;Sphingobacteriia;Sphingobacteriales;Chitinophagaceae	N utilization substance protein A, KO:K02600 nusA N utilization substance protein A	Transcription
-	ID=Ga0115930_1000018.742;locus_tag=Ga0115930_1000018381	934	Bacteroidetes, uncultured	succinyl-CoA synthetase beta subunit	Energy production and conversion
+	ID=Ga0115930_1000021.476;locus_tag=Ga0115930_1000021247	934	Bacteroidetes;Sphingobacteriia;Sphingobacteriales;Chitinophagaceae;Sediminibacterium	dihydrolipoamide dehydrogenase, KO:K00382 DLD, lpd, pdhD dihydrolipoamide dehydrogenase [EC:1.8.1.4]	Energy production and conversion
+	ID=Ga0115930_1000179.67;locus_tag=Ga0115930_100017934	934	Bacteroidetes	hypothetical protein	Function unknown
-	ID=Ga0115930_1000031.43;locus_tag=Ga0115930_100003122	932.5	Alphaproteobacteria;Sphingomonadales;Sphingomonadaceae;Sphingomonas;Sphingomonas echinoides	succinyl-CoA synthetase beta subunit	Energy production and conversion
+	ID=Ga0115930_1013059.9;locus_tag=Ga0115930_10130595	932	Betaproteobacteria;Burkholderiales;Comamonadaceae;Pelomonas;Pelomonas sp. Root1444	small subunit ribosomal protein S11, KO:K02948 RP-S11, MRPS11, rpsK small subunit ribosomal protein S11	Translation, ribosomal structure and biogenesis
+	ID=Ga0115930_1000002.1360;locus_tag=Ga0115930_1000002696	929.5	Bacteroidetes, uncultured	hypothetical protein	Function unknown
-	ID=Ga0115930_1000028.637;locus_tag=Ga0115930_1000028323	929.5	Alphaproteobacteria;Sphingomonadales;Sphingomonadaceae;Sphingomonas;Sphingomonas echinoides	Flp pilus assembly protein, ATPase CpaE, pfam02310 - B12-binding	Intracellular trafficking, secretion, and vesicular transport / Extracellular structures
+	ID=Ga0115930_1000049.241;locus_tag=Ga0115930_1000049122	929.5	Bacteroidetes	OmpA family protein/Carboxypeptidase regulatory-like domain-containing protein/WD40-like Beta Propeller Repeat/WD40-like Beta Propeller Repeat	Transport / Intracellular trafficking, secretion, and vesicular transport
+	ID=Ga0115930_1002220.14;locus_tag=Ga0115930_10022208	929.5	Bacteroidetes;Sphingobacteriia;Sphingobacteriales;Chitinophagaceae	chorismate mutase, COG2877 - 3-deoxy-D-manno-octulosonic acid (KDO) 8-phosphate synthase	Cell wall/membrane/envelope biogenesis
+	ID=Ga0115930_1002178.27;locus_tag=Ga0115930_100217814	928.5	Bacteroidetes;Sphingobacteriia;Sphingobacteriales;Chitinophagaceae;Sediminibacterium	UDP-N-acetylmuramoyl-L-alanyl-D-glutamate--2,6-diaminopimelate ligase, COG0769 - UDP-N-acetylmuramyl tripeptide synthase	Cell wall/membrane/envelope biogenesis
-	ID=Ga0115930_1000005.683;locus_tag=Ga0115930_1000005347	927.833	Alphaproteobacteria;Sphingomonadales;Sphingomonadaceae;Sphingomonas;Sphingomonas echinoides	aconitate hydratase, KO:K01681 ACO, acnA aconitate hydratase [EC:4.2.1.3]	Energy production and conversion
+	ID=Ga0115930_1000394.10;locus_tag=Ga0115930_10003946	927.5	Bacteroidetes;Sphingobacteriia;Sphingobacteriales;Chitinophagaceae	glutamate synthase (NADPH/NADH) large chain, KO:K00265 gltB glutamate synthase (NADPH/NADH) large chain [EC:1.4.1.13 1.4.1.14]	Amino acid transport and metabolism
-	ID=Ga0115930_1000027.547;locus_tag=Ga0115930_1000027282	925	Bacteroidetes;Sphingobacteriia;Sphingobacteriales	large subunit ribosomal protein L22, KO:K02890 RP-L22, MRPL22, rplV large subunit ribosomal protein L22	Translation, ribosomal structure and biogenesis
-	ID=Ga0115930_1000013.499;locus_tag=Ga0115930_1000013257	924.5	Bacteroidetes, uncultured	YidC/Oxa1 family membrane protein insertase, KO:K03217 yidC, spoIIIJ, OXA1 YidC/Oxa1 family membrane protein insertase, pfam14849 - YidC_periplas	Cell wall/membrane/envelope biogenesis
+	ID=Ga0115930_1021411.3;locus_tag=Ga0115930_10214112	923	Betaproteobacteria;Burkholderiales;Comamonadaceae;Pelomonas	Outer membrane protein (porin), pfam13609 - Porin_4	Cell wall/membrane/envelope biogenesis
+	ID=Ga0115930_1000057.411;locus_tag=Ga0115930_1000057209	922.5	Bacteroidetes;Sphingobacteriia;Sphingobacteriales;Chitinophagaceae;Sediminibacterium;Sediminibacterium sp. OR43	cytochrome c-type biogenesis protein CcmF, KO:K02198 ccmF cytochrome c-type biogenesis protein CcmF	Energy production and conversion
+	ID=Ga0115930_1000057.75;conf=75.32;gc_cont=0.419;locus_tag=Ga0115930_100005739	921.5	Bacteroidetes;Sphingobacteriia;Sphingobacteriales;Chitinophagaceae;Sediminibacterium;Sediminibacterium sp. OR43	large subunit ribosomal protein L36, KO:K02919 RP-L36, MRPL36, rpmJ large subunit ribosomal protein L36	Translation, ribosomal structure and biogenesis
-	ID=Ga0115930_1000234.124;locus_tag=Ga0115930_100023463	920	Alphaproteobacteria;Sphingomonadales;Sphingomonadaceae;Sphingomonas;Sphingomonas echinoides	hypothetical protein	Function unknown
-	ID=Ga0115930_1000264.6;locus_tag=Ga0115930_10002644	920	Bacteroidetes;Sphingobacteriia;Sphingobacteriales;Chitinophagaceae;Sediminibacterium;Sediminibacterium sp. OR53	large subunit ribosomal protein L20, KO:K02887 RP-L20, MRPL20, rplT large subunit ribosomal protein L20	Translation, ribosomal structure and biogenesis
+	ID=Ga0115930_1000025.187;locus_tag=Ga0115930_100002595	919	Bacteroidetes, uncultured	HSP20 family protein, KO:K13993 HSP20 HSP20 family protein	Posttranslational modification, protein turnover, chaperones
-	ID=Ga0115930_1000025.496;locus_tag=Ga0115930_1000025250	919	Bacteroidetes, uncultured	WD40-like Beta Propeller Repeat, pfam07676 - PD40	Signal transduction mechanisms
-	ID=Ga0115930_1000415.76;locus_tag=Ga0115930_100041539	919	Alphaproteobacteria;Caulobacterales;Caulobacteraceae;Phenylobacterium	hypothetical protein	Function unknown
-	ID=Ga0115930_1000013.762;locus_tag=Ga0115930_1000013393	918.5	Bacteroidetes, uncultured	acyl carrier protein, KO:K02078 acpP acyl carrier protein	Lipid transport and metabolism
-	ID=Ga0115930_1000645.57;locus_tag=Ga0115930_100064529	918.5	Bacteroidetes;Sphingobacteriia;Sphingobacteriales;Chitinophagaceae;Sediminibacterium	NADH-quinone oxidoreductase subunit B, KO:K00331 nuoB NADH-quinone oxidoreductase subunit B [EC:1.6.5.3]	Energy production and conversion
-	ID=Ga0115930_1000005.102;locus_tag=Ga0115930_100000553	918	Alphaproteobacteria;Sphingomonadales;Sphingomonadaceae;Sphingomonas;Sphingomonas echinoides	peroxiredoxin (alkyl hydroperoxide reductase subunit C), COG0450 - Alkyl hydroperoxide reductase subunit AhpC (peroxiredoxin)	Defense mechanisms
-	ID=Ga0115930_1025108.1;locus_tag=Ga0115930_10251081	917.667	Betaproteobacteria;Burkholderiales;Comamonadaceae;Variovorax	Acyl-CoA dehydrogenase, COG1960 - Acyl-CoA dehydrogenase related to the alkylation response protein AidB	Lipid transport and metabolism
+	ID=Ga0115930_1000013.188;locus_tag=Ga0115930_100001399	917	Bacteroidetes, uncultured	sec-independent protein translocase protein TatA, KO:K03116 tatA sec-independent protein translocase protein TatA, pfam02416 - MttA_Hcf106	Intracellular trafficking, secretion, and vesicular transport
-	ID=Ga0115930_1000103.37;locus_tag=Ga0115930_100010319	917	Alphaproteobacteria;Rhizobiales;Hyphomicrobiaceae;Devosia;Devosia sp. Root105	hypothetical protein	Function unknown
+	ID=Ga0115930_1000087.162;locus_tag=Ga0115930_100008782	915.5	Alphaproteobacteria;Sphingomonadales;Sphingomonadaceae;Sphingomonas;Sphingomonas echinoides	2-oxoglutarate dehydrogenase E1 component, COG0567 - 2-oxoglutarate dehydrogenase complex, dehydrogenase (E1) component, and related enzymes	Energy production and conversion
+	ID=Ga0115930_1000003.1907;locus_tag=Ga0115930_1000003979	914.5	Bacteroidetes, uncultured	Protein of unknown function (DUF3341)	Function unknown
-	ID=Ga0115930_1000009.964;locus_tag=Ga0115930_1000009493	914	Alphaproteobacteria;Sphingomonadales;Sphingomonadaceae;Sphingomonas	N utilization substance protein A, KO:K02600 nusA N utilization substance protein A	Transcription
+	ID=Ga0115930_1000124.180;locus_tag=Ga0115930_100012492	914	Bacteroidetes;Sphingobacteriia;Sphingobacteriales	ammonium transporter, Amt family, KO:K03320 amt, AMT, MEP ammonium transporter, Amt family	Inorganic ion transport and metabolism
-	ID=Ga0115930_1000098.136;locus_tag=Ga0115930_100009873	913	Bacteroidetes;Sphingobacteriia;Sphingobacteriales;Chitinophagaceae;Sediminibacterium;Sediminibacterium sp. OR43	small subunit ribosomal protein S6, KO:K02990 RP-S6, MRPS6, rpsF small subunit ribosomal protein S6	Translation, ribosomal structure and biogenesis
-	ID=Ga0115930_1000063.136;locus_tag=Ga0115930_100006369	912	Bacteroidetes;Sphingobacteriia;Sphingobacteriales;Chitinophagaceae;Sediminibacterium;Sediminibacterium sp. OR43	large subunit ribosomal protein L33, KO:K02913 RP-L33, MRPL33, rpmG large subunit ribosomal protein L33	Translation, ribosomal structure and biogenesis
-	ID=Ga0115930_1000005.377;locus_tag=Ga0115930_1000005192	911.5	Alphaproteobacteria;Sphingomonadales;Sphingomonadaceae;Sphingomonas;Sphingomonas echinoides	iron complex outermembrane recepter protein, COG1629 - Outer membrane receptor proteins, mostly Fe transport	Inorganic ion transport and metabolism
-	ID=Ga0115930_1000032.372;locus_tag=Ga0115930_1000032190	910.5	Alphaproteobacteria;Sphingomonadales;Sphingomonadaceae;Sphingomonas;Sphingomonas echinoides	antitoxin VapB, KO:K18829 mvpT, vapB antitoxin VapB	Defense mechanisms
-	ID=Ga0115930_1000013.825;locus_tag=Ga0115930_1000013425	910	Bacteroidetes, uncultured	RPS31; 30S ribosomal protein S31, KO:K19033 PSRP4 RPS31; 30S ribosomal protein S31	Translation, ribosomal structure and biogenesis
+	ID=Ga0115930_1000032.266;locus_tag=Ga0115930_1000032136	910	Alphaproteobacteria;Sphingomonadales;Sphingomonadaceae;Sphingomonas;Sphingomonas echinoides	Uncharacterized conserved protein YdcH, DUF465 family, COG2841 - Uncharacterized conserved protein YdcH, DUF465 family	Function unknown
+	ID=Ga0115930_1000177.29;locus_tag=Ga0115930_100017715	910	Alphaproteobacteria;Caulobacterales;Caulobacteraceae	flagellar biosynthesis protein FlhA, COG1298 - Flagellar biosynthesis pathway, component FlhA	Cell motility
-	ID=Ga0115930_1000031.187;locus_tag=Ga0115930_100003195	908.5	Alphaproteobacteria;Sphingomonadales;Sphingomonadaceae;Sphingomonas;Sphingomonas echinoides	hypothetical protein	Function unknown
+	ID=Ga0115930_1000002.1545;locus_tag=Ga0115930_1000002791	907.5	Bacteroidetes, uncultured	hypothetical protein	Function unknown
-	ID=Ga0115930_1015312.1;locus_tag=Ga0115930_10153121	907	Bacteroidetes;Sphingobacteriia;Sphingobacteriales;Chitinophagaceae;Sediminibacterium	glycerol-3-phosphate acyltransferase PlsX, COG0416 - Fatty acid/phospholipid biosynthesis enzyme	Lipid transport and metabolism
-	ID=Ga0115930_1000004.1336;locus_tag=Ga0115930_1000004686	906	Bacteroidetes; uncultured	Protein of unknown function (DUF1573)	Function unknown
+	ID=Ga0115930_1010715.5;locus_tag=Ga0115930_10107153	905.5	Betaproteobacteria;Burkholderiales;Comamonadaceae;Pelomonas;Pelomonas sp. Root662	large subunit ribosomal protein L4, KO:K02926 RP-L4, MRPL4, rplD large subunit ribosomal protein L4	Translation, ribosomal structure and biogenesis
-	ID=Ga0115930_1000044.331;locus_tag=Ga0115930_1000044168	905	Bacteroidetes;Sphingobacteriia;Sphingobacteriales	hypothetical protein	Function unknown
+	ID=Ga0115930_1001005.29;locus_tag=Ga0115930_100100516	902	Bacteroidetes;Sphingobacteriia;Sphingobacteriales;Chitinophagaceae;Sediminibacterium	aconitate hydratase, EC:4.2.1.3 - Aconitate hydratase	Energy production and conversion
-	ID=Ga0115930_1000188.169;locus_tag=Ga0115930_100018887	901.333	Alphaproteobacteria;Caulobacterales;Caulobacteraceae;Phenylobacterium	molecular chaperone Dank, KO:K04043 dnaK molecular chaperone DnaK	Posttranslational modification, protein turnover, chaperones
-	ID=Ga0115930_1000036.275;locus_tag=Ga0115930_1000036141	900.7	Alphaproteobacteria;Sphingomonadales;Sphingomonadaceae;Sphingomonas;Sphingomonas echinoides	1-deoxy-D-xylulose-5-phosphate synthase, COG1154 - Deoxyxylulose-5-phosphate synthase	Coenzyme transport and metabolism
-	ID=Ga0115930_1001975.5;locus_tag=Ga0115930_10019753	898	Alphaproteobacteria;Caulobacterales;Caulobacteraceae;Phenylobacterium;Phenylobacterium sp. Root700	hypothetical protein	Function unknown
-	ID=Ga0115930_1000555.60;locus_tag=Ga0115930_100055531	897	Alphaproteobacteria;Sphingomonadales;Sphingomonadaceae;Sphingomonas	NDP-sugar epimerase, includes UDP-GlcNAc-inverting 4,6-dehydratase FlaA1 and capsular polysaccharide biosynthesis protein EpsC, COG1086 - NDP-sugar epimerase, includes UDP-GlcNAc-inverting 4,6-dehydratase FlaA1 and capsular polysaccharide biosynthesis protein EpsC	Cell wall/membrane/envelope biogenesis
+	ID=Ga0115930_1000003.1425;locus_tag=Ga0115930_1000003733	894	Bacteroidetes, uncultured	GTP-binding protein LepA, COG0481 - Translation elongation factor EF-4, membrane-bound GTPase	Translation, ribosomal structure and biogenesis
-	ID=Ga0115930_1000047.399;locus_tag=Ga0115930_1000047203	894	Bacteroidetes;Sphingobacteriia;Sphingobacteriales;Chitinophagaceae;Sediminibacterium;Sediminibacterium sp. OR43	2-oxoglutarate ferredoxin oxidoreductase subunit beta, KO:K00175 korB, oorB, oforB 2-oxoglutarate/2-oxoacid ferredoxin oxidoreductase subunit beta [EC:1.2.7.3 1.2.7.11]	Energy production and conversion
-	ID=Ga0115930_1000047.455;locus_tag=Ga0115930_1000047233	894	Bacteroidetes;Sphingobacteriia;Sphingobacteriales;Chitinophagaceae;Sediminibacterium;Sediminibacterium sp. OR43	cytochrome c oxidase subunit 1, KO:K02274 coxA cytochrome c oxidase subunit I [EC:1.9.3.1]	Energy production and conversion
+	ID=Ga0115930_1000013.553;locus_tag=Ga0115930_1000013284	892.5	Bacteroidetes, uncultured	methylmalonyl-CoA mutase, KO:K11942 E5.4.99.2 methylmalonyl-CoA mutase [EC:5.4.99.2], pfam02310 - B12-binding	Coenzyme transport and metabolism
+	ID=Ga0115930_1000003.908;locus_tag=Ga0115930_1000003467	892	Bacteroidetes, uncultured	glucosamine--fructose-6-phosphate aminotransferase (isomerizing)	Cell wall/membrane/envelope biogenesis
+	ID=Ga0115930_1000177.21;locus_tag=Ga0115930_100017711	892	Alphaproteobacteria;Caulobacterales;Caulobacteraceae	flagellar motor switch protein FliG, COG1536 - Flagellar motor switch protein FliG	Cell motility
-	ID=Ga0115930_1002429.15;locus_tag=Ga0115930_10024298	891.5	Alphaproteobacteria;Caulobacterales;Caulobacteraceae;Phenylobacterium	citrate synthase, KO:K01647 CS, gltA citrate synthase [EC:2.3.3.1]	Energy production and conversion
+	ID=Ga0115930_1000051.401;locus_tag=Ga0115930_1000051203	890	Alphaproteobacteria;Sphingomonadales;Sphingomonadaceae;Sphingomonas;Sphingomonas echinoides	NADH-quinone oxidoreductase subunit N, COG1007 - NADH:ubiquinone oxidoreductase subunit 2 (chain N)	Energy production and conversion
+	ID=Ga0115930_1000057.284;locus_tag=Ga0115930_1000057146	889	Bacteroidetes;Sphingobacteriia;Sphingobacteriales;Chitinophagaceae;Sediminibacterium;Sediminibacterium sp. OR43	small subunit ribosomal protein S15, KO:K02956 RP-S15, MRPS15, rpsO small subunit ribosomal protein S15	Translation, ribosomal structure and biogenesis
+	ID=Ga0115930_1000036.78;locus_tag=Ga0115930_100003641	887	Alphaproteobacteria;Sphingomonadales;Sphingomonadaceae;Sphingomonas;Sphingomonas echinoides	preprotein translocase subunit SecD, KO:K03072 secD preprotein translocase subunit SecD	Intracellular trafficking, secretion, and vesicular transport
-	ID=Ga0115930_1001506.5;locus_tag=Ga0115930_10015063	886	Gammaproteobacteria;Enterobacteriales;Enterobacteriaceae;Escherichia;Escherichia coli	UDP-glucose 4-epimerase, KO:K01784 galE, GALE UDP-glucose 4-epimerase [EC:5.1.3.2]	Cell wall/membrane/envelope biogenesis
-	ID=Ga0115930_1000003.433;locus_tag=Ga0115930_1000003221	885	Bacteroidetes, uncultured	2-oxoisovalerate dehydrogenase E1 component, pfam00676 - E1_dh	Carbohydrate transport and metabolism
+	ID=Ga0115930_1013059.3;locus_tag=Ga0115930_10130592	885	Betaproteobacteria;Burkholderiales;Comamonadaceae;Pelomonas;Pelomonas sp. Root1444	translation initiation factor IF-1, KO:K02518 infA translation initiation factor IF-1	Translation, ribosomal structure and biogenesis
-	ID=Ga0115930_1000001.1543;locus_tag=Ga0115930_1000001789	884	Bacteroidetes;Sphingobacteriia;Sphingobacteriales	hypothetical protein	Function unknown
-	ID=Ga0115930_1000147.116;locus_tag=Ga0115930_100014760	884	unclassified bacteria	succinyl-CoA synthetase alpha subunit, KO:K01902 sucD succinyl-CoA synthetase alpha subunit [EC:6.2.1.5]	Energy production and conversion
+	ID=Ga0115930_1006450.5;locus_tag=Ga0115930_10064503	884	Betaproteobacteria;Burkholderiales;Comamonadaceae;Pelomonas	beta-alanine--pyruvate transaminase, COG0161 - Adenosylmethionine-8-amino-7-oxononanoate aminotransferase	Coenzyme transport and metabolism
+	ID=Ga0115930_1000031.481;locus_tag=Ga0115930_1000031242	883.5	Alphaproteobacteria;Sphingomonadales;Sphingomonadaceae;Sphingomonas;Sphingomonas echinoides	5-aminolevulinate synthase, COG0156 - 7-keto-8-aminopelargonate synthetase or related enzyme	Coenzyme transport and metabolism
-	ID=Ga0115930_1000148.199;locus_tag=Ga0115930_1000148104	883.5	Alphaproteobacteria;Rhodospirillales;unclassified	two-component system, OmpR family, response regulator TctD, KO:K07774 tctD two-component system, OmpR family, response regulator TctD	Transcription
+	ID=Ga0115930_1000039.220;locus_tag=Ga0115930_1000039112	883	Bacteroidetes;Sphingobacteriia;Sphingobacteriales;Chitinophagaceae;Sediminibacterium;Sediminibacterium sp. OR43	large subunit ribosomal protein L31, KO:K02909 RP-L31, rpmE large subunit ribosomal protein L31	Translation, ribosomal structure and biogenesis
+	ID=Ga0115930_1000014.441;locus_tag=Ga0115930_1000014221	882	Bacteroidetes;Sphingobacteriia;Sphingobacteriales	ammonium transporter, Amt family, KO:K03320 amt, AMT, MEP ammonium transporter, Amt family	Inorganic ion transport and metabolism
-	ID=Ga0115930_1000047.47;locus_tag=Ga0115930_100004724	880	Bacteroidetes;Sphingobacteriia;Sphingobacteriales;Chitinophagaceae;Sediminibacterium;Sediminibacterium sp. OR43	hypothetical protein	Function unknown
-	ID=Ga0115930_1000152.41;locus_tag=Ga0115930_100015221	880	Bacteroidetes;Sphingobacteriia;Sphingobacteriales;Chitinophagaceae	small subunit ribosomal protein S11, KO:K02948 RP-S11, MRPS11, rpsK small subunit ribosomal protein S11	Translation, ribosomal structure and biogenesis
-	ID=Ga0115930_1004403.14;locus_tag=Ga0115930_10044038	880	Betaproteobacteria;Burkholderiales;Comamonadaceae;Pelomonas;Pelomonas sp. Root1217	type IV pilus assembly protein PilA, COG4969 - Tfp pilus assembly protein, major pilin PilA	Cell motility/Extracellular structures
+	ID=Ga0115930_1000126.123;locus_tag=Ga0115930_100012665	879.5	Bacteroidetes; uncultured	hypothetical protein	Function unknown
-	ID=Ga0115930_1000002.137;locus_tag=Ga0115930_100000270	879	Bacteroidetes, uncultured	S-adenosylmethionine synthetase	Coenzyme transport and metabolism
+	ID=Ga0115930_1013059.7;locus_tag=Ga0115930_10130594	878.5	Betaproteobacteria;Burkholderiales;Comamonadaceae;Pelomonas;Pelomonas sp. Root1444	small subunit ribosomal protein S13, KO:K02952 RP-S13, rpsM small subunit ribosomal protein S13	Translation, ribosomal structure and biogenesis
+	ID=Ga0115930_1000021.86;locus_tag=Ga0115930_100002148	878	Bacteroidetes;Sphingobacteriia;Sphingobacteriales;Chitinophagaceae;Sediminibacterium	hypothetical protein	Function unknown
-	ID=Ga0115930_1000039.372;locus_tag=Ga0115930_1000039189	878	Bacteroidetes;Sphingobacteriia;Sphingobacteriales;Chitinophagaceae;Sediminibacterium;Sediminibacterium sp. OR43	thioredoxin 1, COG3118 - Negative regulator of GroEL, contains thioredoxin-like and TPR-like domains	Posttranslational modification, protein turnover, chaperones
-	ID=Ga0115930_1000001.957;locus_tag=Ga0115930_1000001490	877	Bacteroidetes;Sphingobacteriia;Sphingobacteriales	polysaccharide export outer membrane protein, COG0784 - CheY chemotaxis protein or a CheY-like REC (receiver) domain	Signal transduction mechanisms
-	ID=Ga0115930_1009451.5;locus_tag=Ga0115930_10094513	877	Bacteroidetes;Sphingobacteriia;Sphingobacteriales	small subunit ribosomal protein S20, KO:K02968 RP-S20, rpsT small subunit ribosomal protein S20	Translation, ribosomal structure and biogenesis
-	ID=Ga0115930_1001005.47;locus_tag=Ga0115930_100100525	876	Bacteroidetes;Sphingobacteriia;Sphingobacteriales;Chitinophagaceae;Sediminibacterium	cell division protein FtsA, KO:K03590 ftsA cell division protein FtsA	Cell cycle control, cell division, chromosome partitioning
-	ID=Ga0115930_1000032.307;locus_tag=Ga0115930_1000032157	875	Alphaproteobacteria;Sphingomonadales;Sphingomonadaceae;Sphingomonas;Sphingomonas echinoides	preprotein translocase subunit SecA, KO:K03070 secA preprotein translocase subunit SecA	Intracellular trafficking, secretion, and vesicular transport
-	ID=Ga0115930_1001579.29;locus_tag=Ga0115930_100157915	874	Alphaproteobacteria;Caulobacterales;Caulobacteraceae;Phenylobacterium;Phenylobacterium sp. Root700	DNA-directed RNA polymerase subunit omega, KO:K03060 rpoZ DNA-directed RNA polymerase subunit omega [EC:2.7.7.6]	Transcription
+	ID=Ga0115930_1000004.905;locus_tag=Ga0115930_1000004462	873	Bacteroidetes; uncultured	molecular chaperone DnaJ, COG0484 - DnaJ-class molecular chaperone with C-terminal Zn finger domain	Posttranslational modification, protein turnover, chaperones
+	ID=Ga0115930_1000555.18;locus_tag=Ga0115930_100055510	873	Alphaproteobacteria;Sphingomonadales;Sphingomonadaceae;Sphingomonas	hypothetical protein	Function unknown
+	ID=Ga0115930_1000004.1292;locus_tag=Ga0115930_1000004663	872.5	Bacteroidetes; uncultured	glyceraldehyde 3-phosphate dehydrogenase, EC:1.2.1.12 - Glyceraldehyde-3-phosphate dehydrogenase (phosphorylating)	Carbohydrate transport and metabolism
-	ID=Ga0115930_1003444.15;locus_tag=Ga0115930_10034448	871.833	Betaproteobacteria;Burkholderiales;Comamonadaceae;Pelomonas	flagellin, COG1344 - Flagellin and related hook-associated protein FlgL	Cell motility
+	ID=Ga0115930_1002042.11;locus_tag=Ga0115930_10020426	871.643	Alphaproteobacteria;Caulobacterales;Caulobacteraceae;Phenylobacterium	cytochrome c oxidase subunit 3, KO:K02276 coxC cytochrome c oxidase subunit III [EC:1.9.3.1]	Energy production and conversion
-	ID=Ga0115930_1000003.466;locus_tag=Ga0115930_1000003237	871.5	Bacteroidetes, uncultured	cytochrome c-type biogenesis protein CcmF	Energy production and conversion
+	ID=Ga0115930_1014404.5;locus_tag=Ga0115930_10144043	871	Bacteroidetes;Sphingobacteriia;Sphingobacteriales;Chitinophagaceae;Sediminibacterium	glutamyl-tRNA reductase	Coenzyme transport and metabolism
+	ID=Ga0115930_1000291.135;locus_tag=Ga0115930_100029169	870	Alphaproteobacteria;Caulobacterales;Caulobacteraceae	excinuclease ABC subunit A, KO:K03701 uvrA excinuclease ABC subunit A	Replication, recombination and repair
+	ID=Ga0115930_1000027.152;conf=94.38;gc_cont=0.455;locus_tag=Ga0115930_100002777	868.5	Bacteroidetes;Sphingobacteriia;Sphingobacteriales	hypothetical protein	Function unknown
-	ID=Ga0115930_1000003.511;locus_tag=Ga0115930_1000003260	868	Bacteroidetes, uncultured	carbamoyl-phosphate synthase large subunit, pfam02786 - CPSase_L_D2	General function prediction only
+	ID=Ga0115930_1001168.14;locus_tag=Ga0115930_10011688	868	Alphaproteobacteria;Caulobacterales;Caulobacteraceae;Phenylobacterium	small subunit ribosomal protein S15, KO:K02956 RP-S15, MRPS15, rpsO small subunit ribosomal protein S15	Translation, ribosomal structure and biogenesis
-	ID=Ga0115930_1000004.498;locus_tag=Ga0115930_1000004256	867	Bacteroidetes; uncultured	ATP-dependent Lon protease, COG0466 - ATP-dependent Lon protease, bacterial type	Posttranslational modification, protein turnover, chaperones
+	ID=Ga0115930_1000174.28;locus_tag=Ga0115930_100017415	867	Alphaproteobacteria;Caulobacterales;Caulobacteraceae	hypothetical protein	Function unknown
-	ID=Ga0115930_1000057.318;locus_tag=Ga0115930_1000057162	866.5	Bacteroidetes;Sphingobacteriia;Sphingobacteriales;Chitinophagaceae;Sediminibacterium;Sediminibacterium sp. OR43	glycerol-3-phosphate acyltransferase PlsX, Fatty acid/phospholipid biosynthesis enzyme	Lipid transport and metabolism
+	ID=Ga0115930_1000064.131;locus_tag=Ga0115930_100006466	866.5	Bacteroidetes;Sphingobacteriia;Sphingobacteriales;Chitinophagaceae;Sediminibacterium;Sediminibacterium sp. OR43	C-terminal domain of CHU protein family protein/Ig-like domain (group 2), pfam13585,pfam02368	Cell wall/membrane/envelope biogenesis
+	ID=Ga0115930_1000001.690;locus_tag=Ga0115930_1000001351	866	Bacteroidetes;Sphingobacteriia;Sphingobacteriales	ribonuclease G, EC:3.1.26.- - Hydrolases. Acting on ester bonds. Endoribonucleases producing 5'-phosphomonoesters	Translation, ribosomal structure and biogenesis
-	ID=Ga0115930_1000004.789;locus_tag=Ga0115930_1000004403	866	Bacteroidetes; uncultured	hypothetical protein	Function unknown
-	ID=Ga0115930_1001066.36;locus_tag=Ga0115930_100106619	866	Bacteroidetes;Sphingobacteriia;Sphingobacteriales;Chitinophagaceae	F-type H+-transporting ATPase subunit delta, KO:K02113 ATPF1D, atpH F-type H+-transporting ATPase subunit delta	Energy production and conversion
+	ID=Ga0115930_1000328.17;locus_tag=Ga0115930_10003289	865	Alphaproteobacteria;Caulobacterales;Caulobacteraceae;Phenylobacterium	small subunit ribosomal protein S17, KO:K02961 RP-S17, MRPS17, rpsQ small subunit ribosomal protein S17	Translation, ribosomal structure and biogenesis
-	ID=Ga0115930_1001066.40;locus_tag=Ga0115930_100106621	863.5	Bacteroidetes;Sphingobacteriia;Sphingobacteriales;Chitinophagaceae	F-type H+-transporting ATPase subunit c, KO:K02110 ATPF0C, atpE F-type H+-transporting ATPase subunit c	Energy production and conversion
+	ID=Ga0115930_1006116.5;locus_tag=Ga0115930_10061163	863	Betaproteobacteria;Burkholderiales	iron complex outermembrane recepter protein, KO:K02014 TC.FEV.OM iron complex outermembrane recepter protein	Inorganic ion transport and metabolism
+	ID=Ga0115930_1000009.782;locus_tag=Ga0115930_1000009401	862.5	Alphaproteobacteria;Sphingomonadales;Sphingomonadaceae;Sphingomonas	ATP-dependent Clp protease adaptor protein ClpS	Posttranslational modification, protein turnover, chaperones
+	ID=Ga0115930_1001797.10;locus_tag=Ga0115930_10017976	862.5	Betaproteobacteria;Burkholderiales;Comamonadaceae;Variovorax	large subunit ribosomal protein L10, KO:K02864 RP-L10, MRPL10, rplJ large subunit ribosomal protein L10	Translation, ribosomal structure and biogenesis
-	ID=Ga0115930_1000036.251;locus_tag=Ga0115930_1000036129	861.5	Alphaproteobacteria;Sphingomonadales;Sphingomonadaceae;Sphingomonas;Sphingomonas echinoides	cytochrome c oxidase cbb3-type subunit 1, Cbb3-type cytochrome oxidase, subunit 1	Energy production and conversion
-	ID=Ga0115930_1000003.1940;locus_tag=Ga0115930_1000003996	861	Bacteroidetes, uncultured	hypothetical protein	Function unknown
-	ID=Ga0115930_1000005.1002;locus_tag=Ga0115930_1000005507	860.115	Alphaproteobacteria;Sphingomonadales;Sphingomonadaceae;Sphingomonas;Sphingomonas echinoides	glycyl-tRNA synthetase beta chain, KO:K01879 glyS glycyl-tRNA synthetase beta chain [EC:6.1.1.14]	Translation, ribosomal structure and biogenesis
-	ID=Ga0115930_1000003.117;locus_tag=Ga0115930_100000361	860	Bacteroidetes, uncultured	DNA-binding response regulator, OmpR family, contains REC and winged-helix (wHTH) domain, COG0745 - DNA-binding response regulator, OmpR family, contains REC and winged-helix (wHTH) domain	Transcription
+	ID=Ga0115930_1000030.262;locus_tag=Ga0115930_1000030132	859.5	Alphaproteobacteria;Sphingomonadales;Sphingomonadaceae;Sphingomonas;Sphingomonas echinoides	FKBP-type peptidyl-prolyl cis-trans isomerase FkpA	Posttranslational modification, protein turnover, chaperones
+	ID=Ga0115930_1000003.1641;locus_tag=Ga0115930_1000003843	859	Bacteroidetes, uncultured	biopolymer transport protein ExbB, pfam01618 - MotA_ExbB	Intracellular trafficking, secretion, and vesicular transport
-	ID=Ga0115930_1000064.125;locus_tag=Ga0115930_100006463	858.5	Bacteroidetes;Sphingobacteriia;Sphingobacteriales;Chitinophagaceae;Sediminibacterium;Sediminibacterium sp. OR43	Starch-binding associating with outer membrane/SusD family protein,	General function prediction only
-	ID=Ga0115930_1000002.541;locus_tag=Ga0115930_1000002277	858	Bacteroidetes, uncultured	Acyl-CoA dehydrogenase	Lipid transport and metabolism
+	ID=Ga0115930_1000087.140;locus_tag=Ga0115930_100008771	857.5	Alphaproteobacteria;Sphingomonadales;Sphingomonadaceae;Sphingomonas;Sphingomonas echinoides	succinate dehydrogenase / fumarate reductase flavoprotein subunit, COG1053 - Succinate dehydrogenase/fumarate reductase, flavoprotein subunit	Energy production and conversion
+	ID=Ga0115930_1000087.74;locus_tag=Ga0115930_100008738	857	Alphaproteobacteria;Sphingomonadales;Sphingomonadaceae;Sphingomonas;Sphingomonas echinoides	Predicted arabinose efflux permease, MFS family, COG2814 - Predicted arabinose efflux permease, MFS family	Carbohydrate transport and metabolism
-	ID=Ga0115930_1002029.15;locus_tag=Ga0115930_10020298	857	Bacteroidetes;Sphingobacteriia;Sphingobacteriales	Galactose oxidase, central domain, pfam13415 - Kelch_3	Carbohydrate transport and metabolism
+	ID=Ga0115930_1056938.1;locus_tag=Ga0115930_10569381	856.321	Alphaproteobacteria;Caulobacterales;Caulobacteraceae;unclassified;Caulobacteraceae bacterium PMMR1	elongation factor G, KO:K02355 fusA, GFM, EFG elongation factor G	Translation, ribosomal structure and biogenesis
