# Supplementary material for: Insights into Microalga and Bacteria Interactions of Selected Phycosphere Biofilms Using Metagenomic, Transcriptomic, and Proteomic Approaches
Source: Front Microbiol. 2017 Oct 10;8:1941. doi: 10.3389/fmicb.2017.01941 (PMC5641341; doi:10.3389/fmicb.2017.01941)
Supplement: TABLE S8 — List of proteins observed in the common elements of LC/MS-MS analysis of S. quadricauda (MZCH 10104) including the overlap between secretome and transcriptome datasets and phylogenetic assignment. [file Table_8.XLSX]

## Sheet: 10104_Trypsin
10104_Trypsin digest_multiconsensus report from 3 replicates
Ga0078192_1011509	Ga0078192_1011509	76.46	2	35	35	233	2.06621e+09	2.55514e+08	1.72616e+09	411.887	74.76	31	92	193.135	54.37	21	50	387.933	76.46	32	91	412	43.7803	5.41455
	Sequence	# PSMs	# Proteins	# Protein Groups	Protein Group Accessions	Modifications	MH+ [Da]	phosphoRS Site Probabilities	A12: Area	B12: Area	C12: Area	q-Value	PEP	A20	XCorr A20	B20	XCorr B20	C20	XCorr C20	# Missed Cleavages
	AQEVLAETLLDPETQVAFNLKK	9	1	1	Ga0078192_1011509		2457.32		2.66789e+09	2.17658e+08	2231440020	0	2.689e-05	High	7.85486	High	6.18412	High	7.98582	1
		Accession	Description	ΣCoverage	Σ# Proteins	Σ# Unique Peptides	Σ# Peptides	Σ# PSMs	A12: Area	B12: Area	C12: Area	Score A20	Coverage A20	# Peptides A20	# PSM A20	Score B20	Coverage B20	# Peptides B20	# PSM B20	Score C20	Coverage C20	# Peptides C20	# PSM C20	# AAs	MW [kDa]	calc. pI
		Ga0078192_1011509	Ga0078192_1011509	76.46	2	35	35	233	2.06621e+09	2.55514e+08	1.72616e+09	411.887	74.76	31	92	193.135	54.37	21	50	387.933	76.46	32	91	412	43.7803	5.41455
	QKEDLFSEFFAKPDMTVEEAQK	5	1	1	Ga0078192_1011509		2617.25		2.06615e+08	1.24909e+07	1.95057e+08	0	1.231e-09	High	7.83716	High	4.5651	High	7.66193	1
		Accession	Description	ΣCoverage	Σ# Proteins	Σ# Unique Peptides	Σ# Peptides	Σ# PSMs	A12: Area	B12: Area	C12: Area	Score A20	Coverage A20	# Peptides A20	# PSM A20	Score B20	Coverage B20	# Peptides B20	# PSM B20	Score C20	Coverage C20	# Peptides C20	# PSM C20	# AAs	MW [kDa]	calc. pI
		Ga0078192_1011509	Ga0078192_1011509	76.46	2	35	35	233	2.06621e+09	2.55514e+08	1.72616e+09	411.887	74.76	31	92	193.135	54.37	21	50	387.933	76.46	32	91	412	43.7803	5.41455
	QKEDLFSEFFAKPDMTVEEAQKR	8	1	1	Ga0078192_1011509	M15(Oxidation)	2789.36		5.63194e+08	75969813	662724123	0	0.000767	High	7.77683	High	5.90383	High	9.01192	2
		Accession	Description	ΣCoverage	Σ# Proteins	Σ# Unique Peptides	Σ# Peptides	Σ# PSMs	A12: Area	B12: Area	C12: Area	Score A20	Coverage A20	# Peptides A20	# PSM A20	Score B20	Coverage B20	# Peptides B20	# PSM B20	Score C20	Coverage C20	# Peptides C20	# PSM C20	# AAs	MW [kDa]	calc. pI
		Ga0078192_1011509	Ga0078192_1011509	76.46	2	35	35	233	2.06621e+09	2.55514e+08	1.72616e+09	411.887	74.76	31	92	193.135	54.37	21	50	387.933	76.46	32	91	412	43.7803	5.41455
	AFDATGNHWVDGAIAGSGGTARPIMISR	6	1	1	Ga0078192_1011509	M25(Oxidation)	2844.39		9.48581e+08	7.92867e+07	1.02044e+09	0	9.174e-06	High	7.41753	High	5.291	High	7.1567	0
		Accession	Description	ΣCoverage	Σ# Proteins	Σ# Unique Peptides	Σ# Peptides	Σ# PSMs	A12: Area	B12: Area	C12: Area	Score A20	Coverage A20	# Peptides A20	# PSM A20	Score B20	Coverage B20	# Peptides B20	# PSM B20	Score C20	Coverage C20	# Peptides C20	# PSM C20	# AAs	MW [kDa]	calc. pI
		Ga0078192_1011509	Ga0078192_1011509	76.46	2	35	35	233	2.06621e+09	2.55514e+08	1.72616e+09	411.887	74.76	31	92	193.135	54.37	21	50	387.933	76.46	32	91	412	43.7803	5.41455
	AQEVLAETLLDPETQVAFNLK	9	1	1	Ga0078192_1011509		2329.23		1.08825e+09	4.20919e+07	1.01074e+09	0	1.731e-07	High	7.24298	High	5.58516	High	6.70631	0
		Accession	Description	ΣCoverage	Σ# Proteins	Σ# Unique Peptides	Σ# Peptides	Σ# PSMs	A12: Area	B12: Area	C12: Area	Score A20	Coverage A20	# Peptides A20	# PSM A20	Score B20	Coverage B20	# Peptides B20	# PSM B20	Score C20	Coverage C20	# Peptides C20	# PSM C20	# AAs	MW [kDa]	calc. pI
		Ga0078192_1011509	Ga0078192_1011509	76.46	2	35	35	233	2.06621e+09	2.55514e+08	1.72616e+09	411.887	74.76	31	92	193.135	54.37	21	50	387.933	76.46	32	91	412	43.7803	5.41455
	AKAQEVLAETLLDPETQVAFNLK	1	1	1	Ga0078192_1011509		2528.37		4.18994e+07	0	0	0	8.481e-08	High	7.11781					1
		Accession	Description	ΣCoverage	Σ# Proteins	Σ# Unique Peptides	Σ# Peptides	Σ# PSMs	A12: Area	B12: Area	C12: Area	Score A20	Coverage A20	# Peptides A20	# PSM A20	Score B20	Coverage B20	# Peptides B20	# PSM B20	Score C20	Coverage C20	# Peptides C20	# PSM C20	# AAs	MW [kDa]	calc. pI
		Ga0078192_1011509	Ga0078192_1011509	76.46	2	35	35	233	2.06621e+09	2.55514e+08	1.72616e+09	411.887	74.76	31	92	193.135	54.37	21	50	387.933	76.46	32	91	412	43.7803	5.41455
	QKEDLFSEFFAKPDMTVEEAQKR	7	1	1	Ga0078192_1011509		2773.35		2.17145e+08	9.3073e+06	2.33759e+08	0	2.157e-05	High	7.09184	High	5.1128	High	7.50057	2
		Accession	Description	ΣCoverage	Σ# Proteins	Σ# Unique Peptides	Σ# Peptides	Σ# PSMs	A12: Area	B12: Area	C12: Area	Score A20	Coverage A20	# Peptides A20	# PSM A20	Score B20	Coverage B20	# Peptides B20	# PSM B20	Score C20	Coverage C20	# Peptides C20	# PSM C20	# AAs	MW [kDa]	calc. pI
		Ga0078192_1011509	Ga0078192_1011509	76.46	2	35	35	233	2.06621e+09	2.55514e+08	1.72616e+09	411.887	74.76	31	92	193.135	54.37	21	50	387.933	76.46	32	91	412	43.7803	5.41455
	AFDATGNHWVDGAIAGSGGTARPIMISR	6	1	1	Ga0078192_1011509		2828.39		803284428	3.43194e+07	8.65111e+08	0	1.59e-08	High	6.65777	High	5.86411	High	4.85348	0
		Accession	Description	ΣCoverage	Σ# Proteins	Σ# Unique Peptides	Σ# Peptides	Σ# PSMs	A12: Area	B12: Area	C12: Area	Score A20	Coverage A20	# Peptides A20	# PSM A20	Score B20	Coverage B20	# Peptides B20	# PSM B20	Score C20	Coverage C20	# Peptides C20	# PSM C20	# AAs	MW [kDa]	calc. pI
		Ga0078192_1011509	Ga0078192_1011509	76.46	2	35	35	233	2.06621e+09	2.55514e+08	1.72616e+09	411.887	74.76	31	92	193.135	54.37	21	50	387.933	76.46	32	91	412	43.7803	5.41455
	AGGQIMGDWAQGEFQVAGK	7	1	1	Ga0078192_1011509	M6(Oxidation)	1965.92		7.32185e+08	9.02158e+07	6.66283e+08	0	4.475e-10	High	6.63768	High	5.16576	High	4.63843	0
		Accession	Description	ΣCoverage	Σ# Proteins	Σ# Unique Peptides	Σ# Peptides	Σ# PSMs	A12: Area	B12: Area	C12: Area	Score A20	Coverage A20	# Peptides A20	# PSM A20	Score B20	Coverage B20	# Peptides B20	# PSM B20	Score C20	Coverage C20	# Peptides C20	# PSM C20	# AAs	MW [kDa]	calc. pI
		Ga0078192_1011509	Ga0078192_1011509	76.46	2	35	35	233	2.06621e+09	2.55514e+08	1.72616e+09	411.887	74.76	31	92	193.135	54.37	21	50	387.933	76.46	32	91	412	43.7803	5.41455
	AGIVPLAVGGQAWQSSGAFDVLLAAVGGTDTFLK	3	1	1	Ga0078192_1011509		3316.78		1.36546e+08	0	3.23179e+07	0	5.92e-09	High	6.63607			High	5.50488	0
		Accession	Description	ΣCoverage	Σ# Proteins	Σ# Unique Peptides	Σ# Peptides	Σ# PSMs	A12: Area	B12: Area	C12: Area	Score A20	Coverage A20	# Peptides A20	# PSM A20	Score B20	Coverage B20	# Peptides B20	# PSM B20	Score C20	Coverage C20	# Peptides C20	# PSM C20	# AAs	MW [kDa]	calc. pI
		Ga0078192_1011509	Ga0078192_1011509	76.46	2	35	35	233	2.06621e+09	2.55514e+08	1.72616e+09	411.887	74.76	31	92	193.135	54.37	21	50	387.933	76.46	32	91	412	43.7803	5.41455
	NTNVQDWNQATNMVITGK	8	1	1	Ga0078192_1011509	M13(Oxidation)	2049.96		4.33861e+08	60146652	3.7272e+08	0	1.793e-09	High	6.40602	High	5.81946	High	5.92284	0
		Accession	Description	ΣCoverage	Σ# Proteins	Σ# Unique Peptides	Σ# Peptides	Σ# PSMs	A12: Area	B12: Area	C12: Area	Score A20	Coverage A20	# Peptides A20	# PSM A20	Score B20	Coverage B20	# Peptides B20	# PSM B20	Score C20	Coverage C20	# Peptides C20	# PSM C20	# AAs	MW [kDa]	calc. pI
		Ga0078192_1011509	Ga0078192_1011509	76.46	2	35	35	233	2.06621e+09	2.55514e+08	1.72616e+09	411.887	74.76	31	92	193.135	54.37	21	50	387.933	76.46	32	91	412	43.7803	5.41455
	EDLFSEFFAKPDMTVEEAQKR	2	1	1	Ga0078192_1011509	M13(Oxidation)	2533.19		5.5148e+07	0	65771552	0	0.0003379	High	6.27379			High	6.67481	1
		Accession	Description	ΣCoverage	Σ# Proteins	Σ# Unique Peptides	Σ# Peptides	Σ# PSMs	A12: Area	B12: Area	C12: Area	Score A20	Coverage A20	# Peptides A20	# PSM A20	Score B20	Coverage B20	# Peptides B20	# PSM B20	Score C20	Coverage C20	# Peptides C20	# PSM C20	# AAs	MW [kDa]	calc. pI
		Ga0078192_1011509	Ga0078192_1011509	76.46	2	35	35	233	2.06621e+09	2.55514e+08	1.72616e+09	411.887	74.76	31	92	193.135	54.37	21	50	387.933	76.46	32	91	412	43.7803	5.41455
	VAGKDYTCLPGLGLNEVIATGGDAFYFPLLK	6	1	1	Ga0078192_1011509	C8(Carbamidomethyl)	3299.7		396831567	0	4.74699e+08	0	1.143e-08	High	6.17535			High	4.37483	1
		Accession	Description	ΣCoverage	Σ# Proteins	Σ# Unique Peptides	Σ# Peptides	Σ# PSMs	A12: Area	B12: Area	C12: Area	Score A20	Coverage A20	# Peptides A20	# PSM A20	Score B20	Coverage B20	# Peptides B20	# PSM B20	Score C20	Coverage C20	# Peptides C20	# PSM C20	# AAs	MW [kDa]	calc. pI
		Ga0078192_1011509	Ga0078192_1011509	76.46	2	35	35	233	2.06621e+09	2.55514e+08	1.72616e+09	411.887	74.76	31	92	193.135	54.37	21	50	387.933	76.46	32	91	412	43.7803	5.41455
	QKEDLFSEFFAKPDMTVEEAQK	6	1	1	Ga0078192_1011509	M15(Oxidation)	2633.25		2.13061e+08	3.5342e+07	2.1459e+08	0	0.0001954	High	5.79872	High	4.96385	High	6.762	1
		Accession	Description	ΣCoverage	Σ# Proteins	Σ# Unique Peptides	Σ# Peptides	Σ# PSMs	A12: Area	B12: Area	C12: Area	Score A20	Coverage A20	# Peptides A20	# PSM A20	Score B20	Coverage B20	# Peptides B20	# PSM B20	Score C20	Coverage C20	# Peptides C20	# PSM C20	# AAs	MW [kDa]	calc. pI
		Ga0078192_1011509	Ga0078192_1011509	76.46	2	35	35	233	2.06621e+09	2.55514e+08	1.72616e+09	411.887	74.76	31	92	193.135	54.37	21	50	387.933	76.46	32	91	412	43.7803	5.41455
	AGGQIMGDWAQGEFQVAGK	8	1	1	Ga0078192_1011509		1949.92		379138977	1.90019e+07	2.26749e+08	0	1.107e-05	High	5.66094	High	4.6777	High	6.66175	0
		Accession	Description	ΣCoverage	Σ# Proteins	Σ# Unique Peptides	Σ# Peptides	Σ# PSMs	A12: Area	B12: Area	C12: Area	Score A20	Coverage A20	# Peptides A20	# PSM A20	Score B20	Coverage B20	# Peptides B20	# PSM B20	Score C20	Coverage C20	# Peptides C20	# PSM C20	# AAs	MW [kDa]	calc. pI
		Ga0078192_1011509	Ga0078192_1011509	76.46	2	35	35	233	2.06621e+09	2.55514e+08	1.72616e+09	411.887	74.76	31	92	193.135	54.37	21	50	387.933	76.46	32	91	412	43.7803	5.41455
	AKAQEVLAETLLDPETQVAFNLKK	3	1	1	Ga0078192_1011509		2656.46		5.20101e+07	0	5.40088e+07	0	9.353e-09	High	5.6532			High	5.54989	2
		Accession	Description	ΣCoverage	Σ# Proteins	Σ# Unique Peptides	Σ# Peptides	Σ# PSMs	A12: Area	B12: Area	C12: Area	Score A20	Coverage A20	# Peptides A20	# PSM A20	Score B20	Coverage B20	# Peptides B20	# PSM B20	Score C20	Coverage C20	# Peptides C20	# PSM C20	# AAs	MW [kDa]	calc. pI
		Ga0078192_1011509	Ga0078192_1011509	76.46	2	35	35	233	2.06621e+09	2.55514e+08	1.72616e+09	411.887	74.76	31	92	193.135	54.37	21	50	387.933	76.46	32	91	412	43.7803	5.41455
	GAVIPWTDQLLSQDSQK	8	1	1	Ga0078192_1011509		1885.97		1.47617e+09	1.85295e+08	1.36736e+09	0	6.46e-08	High	5.55904	High	5.02327	High	5.36726	0
		Accession	Description	ΣCoverage	Σ# Proteins	Σ# Unique Peptides	Σ# Peptides	Σ# PSMs	A12: Area	B12: Area	C12: Area	Score A20	Coverage A20	# Peptides A20	# PSM A20	Score B20	Coverage B20	# Peptides B20	# PSM B20	Score C20	Coverage C20	# Peptides C20	# PSM C20	# AAs	MW [kDa]	calc. pI
		Ga0078192_1011509	Ga0078192_1011509	76.46	2	35	35	233	2.06621e+09	2.55514e+08	1.72616e+09	411.887	74.76	31	92	193.135	54.37	21	50	387.933	76.46	32	91	412	43.7803	5.41455
	KGSLPVRGDVDLNSANDCMK	2	1	1	Ga0078192_1011509	C18(Carbamidomethyl)	2176.05		2.16903e+07	0	2.31398e+07	0	1.654e-07	High	5.21045			High	4.68566	2
		Accession	Description	ΣCoverage	Σ# Proteins	Σ# Unique Peptides	Σ# Peptides	Σ# PSMs	A12: Area	B12: Area	C12: Area	Score A20	Coverage A20	# Peptides A20	# PSM A20	Score B20	Coverage B20	# Peptides B20	# PSM B20	Score C20	Coverage C20	# Peptides C20	# PSM C20	# AAs	MW [kDa]	calc. pI
		Ga0078192_1011509	Ga0078192_1011509	76.46	2	35	35	233	2.06621e+09	2.55514e+08	1.72616e+09	411.887	74.76	31	92	193.135	54.37	21	50	387.933	76.46	32	91	412	43.7803	5.41455
	KGSLPVRGDVDLNSANDCMK	4	1	1	Ga0078192_1011509	C18(Carbamidomethyl); M19(Oxidation)	2192.04		1.84662e+07	0	1.96239e+07	0	0.0001026	High	5.14677			High	4.75996	2
		Accession	Description	ΣCoverage	Σ# Proteins	Σ# Unique Peptides	Σ# Peptides	Σ# PSMs	A12: Area	B12: Area	C12: Area	Score A20	Coverage A20	# Peptides A20	# PSM A20	Score B20	Coverage B20	# Peptides B20	# PSM B20	Score C20	Coverage C20	# Peptides C20	# PSM C20	# AAs	MW [kDa]	calc. pI
		Ga0078192_1011509	Ga0078192_1011509	76.46	2	35	35	233	2.06621e+09	2.55514e+08	1.72616e+09	411.887	74.76	31	92	193.135	54.37	21	50	387.933	76.46	32	91	412	43.7803	5.41455
	GSLPVRGDVDLNSANDCMKK	6	1	1	Ga0078192_1011509	C17(Carbamidomethyl); M18(Oxidation)	2192.04		8.20071e+07	1.27995e+07	8.27889e+07	0	5.888e-07	High	5.07723	High	4.64905	High	4.69835	2
		Accession	Description	ΣCoverage	Σ# Proteins	Σ# Unique Peptides	Σ# Peptides	Σ# PSMs	A12: Area	B12: Area	C12: Area	Score A20	Coverage A20	# Peptides A20	# PSM A20	Score B20	Coverage B20	# Peptides B20	# PSM B20	Score C20	Coverage C20	# Peptides C20	# PSM C20	# AAs	MW [kDa]	calc. pI
		Ga0078192_1011509	Ga0078192_1011509	76.46	2	35	35	233	2.06621e+09	2.55514e+08	1.72616e+09	411.887	74.76	31	92	193.135	54.37	21	50	387.933	76.46	32	91	412	43.7803	5.41455
	DYTCLPGLGLNEVIATGGDAFYFPLLK	3	1	1	Ga0078192_1011509	C4(Carbamidomethyl)	2944.5		2.17859e+08	0	1.86316e+08	0	1.612e-09	High	4.92735			High	4.20002	0
		Accession	Description	ΣCoverage	Σ# Proteins	Σ# Unique Peptides	Σ# Peptides	Σ# PSMs	A12: Area	B12: Area	C12: Area	Score A20	Coverage A20	# Peptides A20	# PSM A20	Score B20	Coverage B20	# Peptides B20	# PSM B20	Score C20	Coverage C20	# Peptides C20	# PSM C20	# AAs	MW [kDa]	calc. pI
		Ga0078192_1011509	Ga0078192_1011509	76.46	2	35	35	233	2.06621e+09	2.55514e+08	1.72616e+09	411.887	74.76	31	92	193.135	54.37	21	50	387.933	76.46	32	91	412	43.7803	5.41455
	EDLFSEFFAKPDMTVEEAQK	2	1	1	Ga0078192_1011509	M13(Oxidation)	2377.1		3.12428e+07	0	1.26609e+07	0	0.004173	High	4.92712			High	4.97541	0
		Accession	Description	ΣCoverage	Σ# Proteins	Σ# Unique Peptides	Σ# Peptides	Σ# PSMs	A12: Area	B12: Area	C12: Area	Score A20	Coverage A20	# Peptides A20	# PSM A20	Score B20	Coverage B20	# Peptides B20	# PSM B20	Score C20	Coverage C20	# Peptides C20	# PSM C20	# AAs	MW [kDa]	calc. pI
		Ga0078192_1011509	Ga0078192_1011509	76.46	2	35	35	233	2.06621e+09	2.55514e+08	1.72616e+09	411.887	74.76	31	92	193.135	54.37	21	50	387.933	76.46	32	91	412	43.7803	5.41455
	GDVDLNSANDCMKK	3	1	1	Ga0078192_1011509	C11(Carbamidomethyl)	1566.69		6.68126e+07	4.63241e+06	6.07325e+07	0	0.003419	High	4.82389	High	2.83364	High	5.00085	1
		Accession	Description	ΣCoverage	Σ# Proteins	Σ# Unique Peptides	Σ# Peptides	Σ# PSMs	A12: Area	B12: Area	C12: Area	Score A20	Coverage A20	# Peptides A20	# PSM A20	Score B20	Coverage B20	# Peptides B20	# PSM B20	Score C20	Coverage C20	# Peptides C20	# PSM C20	# AAs	MW [kDa]	calc. pI
		Ga0078192_1011509	Ga0078192_1011509	76.46	2	35	35	233	2.06621e+09	2.55514e+08	1.72616e+09	411.887	74.76	31	92	193.135	54.37	21	50	387.933	76.46	32	91	412	43.7803	5.41455
	ITGGDPMGATQFNHGR	12	1	1	Ga0078192_1011509	M7(Oxidation)	1674.77		1.16653e+09	2.02721e+08	1.28554e+09	0	9.292e-07	High	4.65133	High	3.84992	High	3.89219	0
		Accession	Description	ΣCoverage	Σ# Proteins	Σ# Unique Peptides	Σ# Peptides	Σ# PSMs	A12: Area	B12: Area	C12: Area	Score A20	Coverage A20	# Peptides A20	# PSM A20	Score B20	Coverage B20	# Peptides B20	# PSM B20	Score C20	Coverage C20	# Peptides C20	# PSM C20	# AAs	MW [kDa]	calc. pI
		Ga0078192_1011509	Ga0078192_1011509	76.46	2	35	35	233	2.06621e+09	2.55514e+08	1.72616e+09	411.887	74.76	31	92	193.135	54.37	21	50	387.933	76.46	32	91	412	43.7803	5.41455
	AGVPLPKDWNEFVAAAPALEK	3	1	1	Ga0078192_1011509		2223.17		3.2602e+08	1.6683e+07	181226914	0	0.000417	High	4.63028	High	3.50655	High	4.7307	1
		Accession	Description	ΣCoverage	Σ# Proteins	Σ# Unique Peptides	Σ# Peptides	Σ# PSMs	A12: Area	B12: Area	C12: Area	Score A20	Coverage A20	# Peptides A20	# PSM A20	Score B20	Coverage B20	# Peptides B20	# PSM B20	Score C20	Coverage C20	# Peptides C20	# PSM C20	# AAs	MW [kDa]	calc. pI
		Ga0078192_1011509	Ga0078192_1011509	76.46	2	35	35	233	2.06621e+09	2.55514e+08	1.72616e+09	411.887	74.76	31	92	193.135	54.37	21	50	387.933	76.46	32	91	412	43.7803	5.41455
	QAEELVQAGLMR	10	1	1	Ga0078192_1011509	M11(Oxidation)	1360.69		1340437594	2.34309e+08	1.3234e+09	0	2.037e-05	High	4.39138	High	4.45575	High	4.1371	0
		Accession	Description	ΣCoverage	Σ# Proteins	Σ# Unique Peptides	Σ# Peptides	Σ# PSMs	A12: Area	B12: Area	C12: Area	Score A20	Coverage A20	# Peptides A20	# PSM A20	Score B20	Coverage B20	# Peptides B20	# PSM B20	Score C20	Coverage C20	# Peptides C20	# PSM C20	# AAs	MW [kDa]	calc. pI
		Ga0078192_1011509	Ga0078192_1011509	76.46	2	35	35	233	2.06621e+09	2.55514e+08	1.72616e+09	411.887	74.76	31	92	193.135	54.37	21	50	387.933	76.46	32	91	412	43.7803	5.41455
	DWNEFVAAAPALEK	15	1	1	Ga0078192_1011509		1560.77		1.63068e+09	210574771	1.31479e+09	0	0.002526	High	4.26007	High	4.28251	High	4.50261	0
		Accession	Description	ΣCoverage	Σ# Proteins	Σ# Unique Peptides	Σ# Peptides	Σ# PSMs	A12: Area	B12: Area	C12: Area	Score A20	Coverage A20	# Peptides A20	# PSM A20	Score B20	Coverage B20	# Peptides B20	# PSM B20	Score C20	Coverage C20	# Peptides C20	# PSM C20	# AAs	MW [kDa]	calc. pI
		Ga0078192_1011509	Ga0078192_1011509	76.46	2	35	35	233	2.06621e+09	2.55514e+08	1.72616e+09	411.887	74.76	31	92	193.135	54.37	21	50	387.933	76.46	32	91	412	43.7803	5.41455
	QAEELVQAGLMR	6	1	1	Ga0078192_1011509		1344.69		5.29642e+08	5.43215e+07	7.59505e+07	0	4.204e-06	High	4.24785	High	3.86624	High	3.85494	0
		Accession	Description	ΣCoverage	Σ# Proteins	Σ# Unique Peptides	Σ# Peptides	Σ# PSMs	A12: Area	B12: Area	C12: Area	Score A20	Coverage A20	# Peptides A20	# PSM A20	Score B20	Coverage B20	# Peptides B20	# PSM B20	Score C20	Coverage C20	# Peptides C20	# PSM C20	# AAs	MW [kDa]	calc. pI
		Ga0078192_1011509	Ga0078192_1011509	76.46	2	35	35	233	2.06621e+09	2.55514e+08	1.72616e+09	411.887	74.76	31	92	193.135	54.37	21	50	387.933	76.46	32	91	412	43.7803	5.41455
	GDVDLNSANDCMK	2	1	1	Ga0078192_1011509	C11(Carbamidomethyl)	1438.6		1.37066e+08	0	1.39338e+08	0	1.317e-05	High	3.8918			High	3.56023	0
		Accession	Description	ΣCoverage	Σ# Proteins	Σ# Unique Peptides	Σ# Peptides	Σ# PSMs	A12: Area	B12: Area	C12: Area	Score A20	Coverage A20	# Peptides A20	# PSM A20	Score B20	Coverage B20	# Peptides B20	# PSM B20	Score C20	Coverage C20	# Peptides C20	# PSM C20	# AAs	MW [kDa]	calc. pI
		Ga0078192_1011509	Ga0078192_1011509	76.46	2	35	35	233	2.06621e+09	2.55514e+08	1.72616e+09	411.887	74.76	31	92	193.135	54.37	21	50	387.933	76.46	32	91	412	43.7803	5.41455
	GKWTEVVRPK	10	1	1	Ga0078192_1011509		1199.69		2.45931e+08	3.02384e+07	2.85824e+08	0	0.02154	High	3.85651	High	3.296	High	3.98115	1
		Accession	Description	ΣCoverage	Σ# Proteins	Σ# Unique Peptides	Σ# Peptides	Σ# PSMs	A12: Area	B12: Area	C12: Area	Score A20	Coverage A20	# Peptides A20	# PSM A20	Score B20	Coverage B20	# Peptides B20	# PSM B20	Score C20	Coverage C20	# Peptides C20	# PSM C20	# AAs	MW [kDa]	calc. pI
		Ga0078192_1011509	Ga0078192_1011509	76.46	2	35	35	233	2.06621e+09	2.55514e+08	1.72616e+09	411.887	74.76	31	92	193.135	54.37	21	50	387.933	76.46	32	91	412	43.7803	5.41455
	ITGGDPMGATQFNHGR	4	1	1	Ga0078192_1011509		1658.76		1.71584e+08	14736240	1.79195e+08	0	2.341e-06	High	3.64293	High	3.42808	High	3.6326	0
		Accession	Description	ΣCoverage	Σ# Proteins	Σ# Unique Peptides	Σ# Peptides	Σ# PSMs	A12: Area	B12: Area	C12: Area	Score A20	Coverage A20	# Peptides A20	# PSM A20	Score B20	Coverage B20	# Peptides B20	# PSM B20	Score C20	Coverage C20	# Peptides C20	# PSM C20	# AAs	MW [kDa]	calc. pI
		Ga0078192_1011509	Ga0078192_1011509	76.46	2	35	35	233	2.06621e+09	2.55514e+08	1.72616e+09	411.887	74.76	31	92	193.135	54.37	21	50	387.933	76.46	32	91	412	43.7803	5.41455
	KGLAILAK	5	1	1	Ga0078192_1011509		813.556		486880725	4.6121e+07	5.28086e+08	0	0.03804	High	3.61566	High	2.11345	High	3.43903	1
		Accession	Description	ΣCoverage	Σ# Proteins	Σ# Unique Peptides	Σ# Peptides	Σ# PSMs	A12: Area	B12: Area	C12: Area	Score A20	Coverage A20	# Peptides A20	# PSM A20	Score B20	Coverage B20	# Peptides B20	# PSM B20	Score C20	Coverage C20	# Peptides C20	# PSM C20	# AAs	MW [kDa]	calc. pI
		Ga0078192_1011509	Ga0078192_1011509	76.46	2	35	35	233	2.06621e+09	2.55514e+08	1.72616e+09	411.887	74.76	31	92	193.135	54.37	21	50	387.933	76.46	32	91	412	43.7803	5.41455
	GDVDLNSANDCMK	4	1	1	Ga0078192_1011509	C11(Carbamidomethyl); M12(Oxidation)	1454.59		4.9136e+07	6.06388e+06	4.23756e+07	0	0.005304	High	3.28092	High	2.66929	High	3.36556	0
		Accession	Description	ΣCoverage	Σ# Proteins	Σ# Unique Peptides	Σ# Peptides	Σ# PSMs	A12: Area	B12: Area	C12: Area	Score A20	Coverage A20	# Peptides A20	# PSM A20	Score B20	Coverage B20	# Peptides B20	# PSM B20	Score C20	Coverage C20	# Peptides C20	# PSM C20	# AAs	MW [kDa]	calc. pI
		Ga0078192_1011509	Ga0078192_1011509	76.46	2	35	35	233	2.06621e+09	2.55514e+08	1.72616e+09	411.887	74.76	31	92	193.135	54.37	21	50	387.933	76.46	32	91	412	43.7803	5.41455
	SLLDSCTIGGK	5	1	1	Ga0078192_1011509	C6(Carbamidomethyl)	1150.58		1900059974	255839217	1.5797e+09	0	0.0008709	High	2.75825	High	2.14631	High	2.85222	0
		Accession	Description	ΣCoverage	Σ# Proteins	Σ# Unique Peptides	Σ# Peptides	Σ# PSMs	A12: Area	B12: Area	C12: Area	Score A20	Coverage A20	# Peptides A20	# PSM A20	Score B20	Coverage B20	# Peptides B20	# PSM B20	Score C20	Coverage C20	# Peptides C20	# PSM C20	# AAs	MW [kDa]	calc. pI
		Ga0078192_1011509	Ga0078192_1011509	76.46	2	35	35	233	2.06621e+09	2.55514e+08	1.72616e+09	411.887	74.76	31	92	193.135	54.37	21	50	387.933	76.46	32	91	412	43.7803	5.41455
	WTEVVRPK	11	1	1	Ga0078192_1011509		1014.57		4.90639e+08	4.99799e+07	5.6127e+08	0	0.002896	High	2.69916	High	2.70916	High	3.04846	0
		Accession	Description	ΣCoverage	Σ# Proteins	Σ# Unique Peptides	Σ# Peptides	Σ# PSMs	A12: Area	B12: Area	C12: Area	Score A20	Coverage A20	# Peptides A20	# PSM A20	Score B20	Coverage B20	# Peptides B20	# PSM B20	Score C20	Coverage C20	# Peptides C20	# PSM C20	# AAs	MW [kDa]	calc. pI
		Ga0078192_1011509	Ga0078192_1011509	76.46	2	35	35	233	2.06621e+09	2.55514e+08	1.72616e+09	411.887	74.76	31	92	193.135	54.37	21	50	387.933	76.46	32	91	412	43.7803	5.41455
	GDVDLNSANDCMKK	4	1	1	Ga0078192_1011509	C11(Carbamidomethyl); M12(Oxidation)	1582.68		2.15721e+07	0	2.27006e+07	0	0.006463	High	2.66019			High	2.75605	1
		Accession	Description	ΣCoverage	Σ# Proteins	Σ# Unique Peptides	Σ# Peptides	Σ# PSMs	A12: Area	B12: Area	C12: Area	Score A20	Coverage A20	# Peptides A20	# PSM A20	Score B20	Coverage B20	# Peptides B20	# PSM B20	Score C20	Coverage C20	# Peptides C20	# PSM C20	# AAs	MW [kDa]	calc. pI
		Ga0078192_1011509	Ga0078192_1011509	76.46	2	35	35	233	2.06621e+09	2.55514e+08	1.72616e+09	411.887	74.76	31	92	193.135	54.37	21	50	387.933	76.46	32	91	412	43.7803	5.41455
	NTNVQDWNQATNMVITGK	1	1	1	Ga0078192_1011509		2033.98		0	1.48856e+07	0	0	3.562e-08			High	4.98702			0
		Accession	Description	ΣCoverage	Σ# Proteins	Σ# Unique Peptides	Σ# Peptides	Σ# PSMs	A12: Area	B12: Area	C12: Area	Score A20	Coverage A20	# Peptides A20	# PSM A20	Score B20	Coverage B20	# Peptides B20	# PSM B20	Score C20	Coverage C20	# Peptides C20	# PSM C20	# AAs	MW [kDa]	calc. pI
		Ga0078192_1011509	Ga0078192_1011509	76.46	2	35	35	233	2.06621e+09	2.55514e+08	1.72616e+09	411.887	74.76	31	92	193.135	54.37	21	50	387.933	76.46	32	91	412	43.7803	5.41455
	EDLFSEFFAKPDMTVEEAQKR	1	1	1	Ga0078192_1011509		2517.2		0	0	3.97955e+07	0	5.343e-05					High	5.80087	1
		Accession	Description	ΣCoverage	Σ# Proteins	Σ# Unique Peptides	Σ# Peptides	Σ# PSMs	A12: Area	B12: Area	C12: Area	Score A20	Coverage A20	# Peptides A20	# PSM A20	Score B20	Coverage B20	# Peptides B20	# PSM B20	Score C20	Coverage C20	# Peptides C20	# PSM C20	# AAs	MW [kDa]	calc. pI
		Ga0078192_1011509	Ga0078192_1011509	76.46	2	35	35	233	2.06621e+09	2.55514e+08	1.72616e+09	411.887	74.76	31	92	193.135	54.37	21	50	387.933	76.46	32	91	412	43.7803	5.41455
	GSLPVRGDVDLNSANDCMKK	2	1	1	Ga0078192_1011509	C17(Carbamidomethyl)	2176.05		0	0	3.88603e+07	0	0.004529					High	5.25767	2
		Accession	Description	ΣCoverage	Σ# Proteins	Σ# Unique Peptides	Σ# Peptides	Σ# PSMs	A12: Area	B12: Area	C12: Area	Score A20	Coverage A20	# Peptides A20	# PSM A20	Score B20	Coverage B20	# Peptides B20	# PSM B20	Score C20	Coverage C20	# Peptides C20	# PSM C20	# AAs	MW [kDa]	calc. pI
		Ga0078192_1011509	Ga0078192_1011509	76.46	2	35	35	233	2.06621e+09	2.55514e+08	1.72616e+09	411.887	74.76	31	92	193.135	54.37	21	50	387.933	76.46	32	91	412	43.7803	5.41455
	GSLPVRGDVDLNSANDCMK	1	1	1	Ga0078192_1011509	C17(Carbamidomethyl); M18(Oxidation)	2063.94		0	0	50778684	0	0.01484					High	4.90333	1
		Accession	Description	ΣCoverage	Σ# Proteins	Σ# Unique Peptides	Σ# Peptides	Σ# PSMs	A12: Area	B12: Area	C12: Area	Score A20	Coverage A20	# Peptides A20	# PSM A20	Score B20	Coverage B20	# Peptides B20	# PSM B20	Score C20	Coverage C20	# Peptides C20	# PSM C20	# AAs	MW [kDa]	calc. pI
		Ga0078192_1011509	Ga0078192_1011509	76.46	2	35	35	233	2.06621e+09	2.55514e+08	1.72616e+09	411.887	74.76	31	92	193.135	54.37	21	50	387.933	76.46	32	91	412	43.7803	5.41455
	QAEELVQAGLMRDLTDVATK	2	1	1	Ga0078192_1011509	M11(Oxidation)	2204.12		0	0	0	0	0.03221					High	4.38903	1
		Accession	Description	ΣCoverage	Σ# Proteins	Σ# Unique Peptides	Σ# Peptides	Σ# PSMs	A12: Area	B12: Area	C12: Area	Score A20	Coverage A20	# Peptides A20	# PSM A20	Score B20	Coverage B20	# Peptides B20	# PSM B20	Score C20	Coverage C20	# Peptides C20	# PSM C20	# AAs	MW [kDa]	calc. pI
		Ga0078192_1011509	Ga0078192_1011509	76.46	2	35	35	233	2.06621e+09	2.55514e+08	1.72616e+09	411.887	74.76	31	92	193.135	54.37	21	50	387.933	76.46	32	91	412	43.7803	5.41455
	DYTCLPGLGLNEVIATGGDAFYFPLLKDADK	1	1	1	Ga0078192_1011509	C4(Carbamidomethyl)	3373.67		0	0	0	0	0.01638					High	2.77869	1
		Accession	Description	ΣCoverage	Σ# Proteins	Σ# Unique Peptides	Σ# Peptides	Σ# PSMs	A12: Area	B12: Area	C12: Area	Score A20	Coverage A20	# Peptides A20	# PSM A20	Score B20	Coverage B20	# Peptides B20	# PSM B20	Score C20	Coverage C20	# Peptides C20	# PSM C20	# AAs	MW [kDa]	calc. pI
		Ga0078192_1011509	Ga0078192_1011509	76.46	2	35	35	233	2.06621e+09	2.55514e+08	1.72616e+09	411.887	74.76	31	92	193.135	54.37	21	50	387.933	76.46	32	91	412	43.7803	5.41455
	FAAGPEVGK	2	1	1	Ga0078192_1011509		875.463		0	0	0	0.001	0.07991	High	2.04191			High	2.23001	0
		Accession	Description	ΣCoverage	Σ# Proteins	Σ# Unique Peptides	Σ# Peptides	Σ# PSMs	A12: Area	B12: Area	C12: Area	Score A20	Coverage A20	# Peptides A20	# PSM A20	Score B20	Coverage B20	# Peptides B20	# PSM B20	Score C20	Coverage C20	# Peptides C20	# PSM C20	# AAs	MW [kDa]	calc. pI
		Ga0078192_1011509	Ga0078192_1011509	76.46	2	35	35	233	2.06621e+09	2.55514e+08	1.72616e+09	411.887	74.76	31	92	193.135	54.37	21	50	387.933	76.46	32	91	412	43.7803	5.41455
	FAAGPEVGKVFK	1	1	1	Ga0078192_1011509		1249.69		0	0	4.3411e+06	0.001	0.08808					High	2.53584	1
		Accession	Description	ΣCoverage	Σ# Proteins	Σ# Unique Peptides	Σ# Peptides	Σ# PSMs	A12: Area	B12: Area	C12: Area	Score A20	Coverage A20	# Peptides A20	# PSM A20	Score B20	Coverage B20	# Peptides B20	# PSM B20	Score C20	Coverage C20	# Peptides C20	# PSM C20	# AAs	MW [kDa]	calc. pI
		Ga0078192_1011509	Ga0078192_1011509	76.46	2	35	35	233	2.06621e+09	2.55514e+08	1.72616e+09	411.887	74.76	31	92	193.135	54.37	21	50	387.933	76.46	32	91	412	43.7803	5.41455
	AGVPLPK	4	1	1	Ga0078192_1011509		681.43		1.40765e+09	2.01758e+08	1.20567e+09	0.002	0.1696	High	2.38018	High	1.807	High	2.03491	0
		Accession	Description	ΣCoverage	Σ# Proteins	Σ# Unique Peptides	Σ# Peptides	Σ# PSMs	A12: Area	B12: Area	C12: Area	Score A20	Coverage A20	# Peptides A20	# PSM A20	Score B20	Coverage B20	# Peptides B20	# PSM B20	Score C20	Coverage C20	# Peptides C20	# PSM C20	# AAs	MW [kDa]	calc. pI
		Ga0078192_1011509	Ga0078192_1011509	76.46	2	35	35	233	2.06621e+09	2.55514e+08	1.72616e+09	411.887	74.76	31	92	193.135	54.37	21	50	387.933	76.46	32	91	412	43.7803	5.41455
	GSLPVRGDVDLNSANDCMK	3	1	1	Ga0078192_1011509	C17(Carbamidomethyl)	2047.95		0	0	0	0.002	0.164	High	1.11829			High	1.76329	1
		Accession	Description	ΣCoverage	Σ# Proteins	Σ# Unique Peptides	Σ# Peptides	Σ# PSMs	A12: Area	B12: Area	C12: Area	Score A20	Coverage A20	# Peptides A20	# PSM A20	Score B20	Coverage B20	# Peptides B20	# PSM B20	Score C20	Coverage C20	# Peptides C20	# PSM C20	# AAs	MW [kDa]	calc. pI
		Ga0078192_1011509	Ga0078192_1011509	76.46	2	35	35	233	2.06621e+09	2.55514e+08	1.72616e+09	411.887	74.76	31	92	193.135	54.37	21	50	387.933	76.46	32	91	412	43.7803	5.41455
	DLTDVATK	1	1	1	Ga0078192_1011509		862.449		1.22389e+08	0	0	0.004	0.04435	High	1.90086					0
		Accession	Description	ΣCoverage	Σ# Proteins	Σ# Unique Peptides	Σ# Peptides	Σ# PSMs	A12: Area	B12: Area	C12: Area	Score A20	Coverage A20	# Peptides A20	# PSM A20	Score B20	Coverage B20	# Peptides B20	# PSM B20	Score C20	Coverage C20	# Peptides C20	# PSM C20	# AAs	MW [kDa]	calc. pI
		Ga0078192_1011509	Ga0078192_1011509	76.46	2	35	35	233	2.06621e+09	2.55514e+08	1.72616e+09	411.887	74.76	31	92	193.135	54.37	21	50	387.933	76.46	32	91	412	43.7803	5.41455
	GLAILAK	1	2	1	Ga0078192_1011509		685.46		0	2.76393e+08	0	0.007	0.08559			High	1.74212			0
		Accession	Description	ΣCoverage	Σ# Proteins	Σ# Unique Peptides	Σ# Peptides	Σ# PSMs	A12: Area	B12: Area	C12: Area	Score A20	Coverage A20	# Peptides A20	# PSM A20	Score B20	Coverage B20	# Peptides B20	# PSM B20	Score C20	Coverage C20	# Peptides C20	# PSM C20	# AAs	MW [kDa]	calc. pI
		Ga0078192_1011509	Ga0078192_1011509	76.46	2	35	35	233	2.06621e+09	2.55514e+08	1.72616e+09	411.887	74.76	31	92	193.135	54.37	21	50	387.933	76.46	32	91	412	43.7803	5.41455
Ga0078192_1072913	Ga0078192_1072913	45.74	1	29	29	73	2.36377e+08	2.88828e+07	2.00962e+08	155.408	40.23	26	35	22.395	9.48	7	7	129.352	41.39	26	31	1034	109.13	4.98291
	Sequence	# PSMs	# Proteins	# Protein Groups	Protein Group Accessions	Modifications	MH+ [Da]	phosphoRS Site Probabilities	A12: Area	B12: Area	C12: Area	q-Value	PEP	A20	XCorr A20	B20	XCorr B20	C20	XCorr C20	# Missed Cleavages
	VAGAIQGIGADQIVQQCTDTSDAFFCGLVR	2	1	1	Ga0078192_1072913	C17(Carbamidomethyl); C26(Carbamidomethyl)	3197.54		4.46561e+07	0	2.45627e+07	0	9.419e-11	High	7.54733			High	5.86215	0
		Accession	Description	ΣCoverage	Σ# Proteins	Σ# Unique Peptides	Σ# Peptides	Σ# PSMs	A12: Area	B12: Area	C12: Area	Score A20	Coverage A20	# Peptides A20	# PSM A20	Score B20	Coverage B20	# Peptides B20	# PSM B20	Score C20	Coverage C20	# Peptides C20	# PSM C20	# AAs	MW [kDa]	calc. pI
		Ga0078192_1072913	Ga0078192_1072913	45.74	1	29	29	73	2.36377e+08	2.88828e+07	2.00962e+08	155.408	40.23	26	35	22.395	9.48	7	7	129.352	41.39	26	31	1034	109.13	4.98291
	LRSPNLESASPVTVVTAEEFALTGTTR	2	1	1	Ga0078192_1072913		2846.5		8.51106e+07	0	7.39722e+07	0	1.642e-05	High	7.46624			High	7.69222	1
		Accession	Description	ΣCoverage	Σ# Proteins	Σ# Unique Peptides	Σ# Peptides	Σ# PSMs	A12: Area	B12: Area	C12: Area	Score A20	Coverage A20	# Peptides A20	# PSM A20	Score B20	Coverage B20	# Peptides B20	# PSM B20	Score C20	Coverage C20	# Peptides C20	# PSM C20	# AAs	MW [kDa]	calc. pI
		Ga0078192_1072913	Ga0078192_1072913	45.74	1	29	29	73	2.36377e+08	2.88828e+07	2.00962e+08	155.408	40.23	26	35	22.395	9.48	7	7	129.352	41.39	26	31	1034	109.13	4.98291
	RDYSACSLSANTAASTTSLGR	3	1	1	Ga0078192_1072913	C6(Carbamidomethyl)	2189.03		1.31224e+08	1.47901e+07	1.11844e+08	0	9.698e-08	High	7.23779	High	5.62655	High	6.97923	1
		Accession	Description	ΣCoverage	Σ# Proteins	Σ# Unique Peptides	Σ# Peptides	Σ# PSMs	A12: Area	B12: Area	C12: Area	Score A20	Coverage A20	# Peptides A20	# PSM A20	Score B20	Coverage B20	# Peptides B20	# PSM B20	Score C20	Coverage C20	# Peptides C20	# PSM C20	# AAs	MW [kDa]	calc. pI
		Ga0078192_1072913	Ga0078192_1072913	45.74	1	29	29	73	2.36377e+08	2.88828e+07	2.00962e+08	155.408	40.23	26	35	22.395	9.48	7	7	129.352	41.39	26	31	1034	109.13	4.98291
	SPNLESASPVTVVTAEEFALTGTTR	2	1	1	Ga0078192_1072913		2577.31		1.63777e+07	0	1.05539e+07	0	3.277e-08	High	7.18283			High	7.11658	0
		Accession	Description	ΣCoverage	Σ# Proteins	Σ# Unique Peptides	Σ# Peptides	Σ# PSMs	A12: Area	B12: Area	C12: Area	Score A20	Coverage A20	# Peptides A20	# PSM A20	Score B20	Coverage B20	# Peptides B20	# PSM B20	Score C20	Coverage C20	# Peptides C20	# PSM C20	# AAs	MW [kDa]	calc. pI
		Ga0078192_1072913	Ga0078192_1072913	45.74	1	29	29	73	2.36377e+08	2.88828e+07	2.00962e+08	155.408	40.23	26	35	22.395	9.48	7	7	129.352	41.39	26	31	1034	109.13	4.98291
	TVAQIAPSGDFGNTLSLNCDNPLLSASQR	2	1	1	Ga0078192_1072913	C19(Carbamidomethyl)	3046.49		9.52254e+07	0	5.87927e+07	0	2.023e-09	High	7.00288			High	6.43298	0
		Accession	Description	ΣCoverage	Σ# Proteins	Σ# Unique Peptides	Σ# Peptides	Σ# PSMs	A12: Area	B12: Area	C12: Area	Score A20	Coverage A20	# Peptides A20	# PSM A20	Score B20	Coverage B20	# Peptides B20	# PSM B20	Score C20	Coverage C20	# Peptides C20	# PSM C20	# AAs	MW [kDa]	calc. pI
		Ga0078192_1072913	Ga0078192_1072913	45.74	1	29	29	73	2.36377e+08	2.88828e+07	2.00962e+08	155.408	40.23	26	35	22.395	9.48	7	7	129.352	41.39	26	31	1034	109.13	4.98291
	VALDGSTDPCSGFVIGSGGSGTAGDPGCR	2	1	1	Ga0078192_1072913	C10(Carbamidomethyl); C28(Carbamidomethyl)	2754.21		4.81978e+07	0	3.68543e+07	0	1.777e-10	High	6.37442			High	5.78125	0
		Accession	Description	ΣCoverage	Σ# Proteins	Σ# Unique Peptides	Σ# Peptides	Σ# PSMs	A12: Area	B12: Area	C12: Area	Score A20	Coverage A20	# Peptides A20	# PSM A20	Score B20	Coverage B20	# Peptides B20	# PSM B20	Score C20	Coverage C20	# Peptides C20	# PSM C20	# AAs	MW [kDa]	calc. pI
		Ga0078192_1072913	Ga0078192_1072913	45.74	1	29	29	73	2.36377e+08	2.88828e+07	2.00962e+08	155.408	40.23	26	35	22.395	9.48	7	7	129.352	41.39	26	31	1034	109.13	4.98291
	GIVTEQVASAFLSGSLGEYGFK	2	1	1	Ga0078192_1072913		2260.15		5.47471e+07	0	3.85671e+07	0	2.378e-06	High	5.84867			High	5.34811	0
		Accession	Description	ΣCoverage	Σ# Proteins	Σ# Unique Peptides	Σ# Peptides	Σ# PSMs	A12: Area	B12: Area	C12: Area	Score A20	Coverage A20	# Peptides A20	# PSM A20	Score B20	Coverage B20	# Peptides B20	# PSM B20	Score C20	Coverage C20	# Peptides C20	# PSM C20	# AAs	MW [kDa]	calc. pI
		Ga0078192_1072913	Ga0078192_1072913	45.74	1	29	29	73	2.36377e+08	2.88828e+07	2.00962e+08	155.408	40.23	26	35	22.395	9.48	7	7	129.352	41.39	26	31	1034	109.13	4.98291
	IPIVQDSWLQDFNVTGGYR	3	1	1	Ga0078192_1072913		2208.12		3.05547e+07	0	1.88284e+07	0	3.641e-08	High	5.78416			High	5.49463	0
		Accession	Description	ΣCoverage	Σ# Proteins	Σ# Unique Peptides	Σ# Peptides	Σ# PSMs	A12: Area	B12: Area	C12: Area	Score A20	Coverage A20	# Peptides A20	# PSM A20	Score B20	Coverage B20	# Peptides B20	# PSM B20	Score C20	Coverage C20	# Peptides C20	# PSM C20	# AAs	MW [kDa]	calc. pI
		Ga0078192_1072913	Ga0078192_1072913	45.74	1	29	29	73	2.36377e+08	2.88828e+07	2.00962e+08	155.408	40.23	26	35	22.395	9.48	7	7	129.352	41.39	26	31	1034	109.13	4.98291
	TDTYKFEAELAPVR	4	1	1	Ga0078192_1072913		1639.83		1.06472e+08	0	7.90987e+07	0	2.328e-05	High	5.64022			High	5.07912	1
		Accession	Description	ΣCoverage	Σ# Proteins	Σ# Unique Peptides	Σ# Peptides	Σ# PSMs	A12: Area	B12: Area	C12: Area	Score A20	Coverage A20	# Peptides A20	# PSM A20	Score B20	Coverage B20	# Peptides B20	# PSM B20	Score C20	Coverage C20	# Peptides C20	# PSM C20	# AAs	MW [kDa]	calc. pI
		Ga0078192_1072913	Ga0078192_1072913	45.74	1	29	29	73	2.36377e+08	2.88828e+07	2.00962e+08	155.408	40.23	26	35	22.395	9.48	7	7	129.352	41.39	26	31	1034	109.13	4.98291
	KESLEFNSDSAFSTGDLAGQGAPTLPVK	2	1	1	Ga0078192_1072913		2866.41		2.02653e+07	0	1.36565e+07	0	0.000581	High	5.20928			High	4.8102	1
		Accession	Description	ΣCoverage	Σ# Proteins	Σ# Unique Peptides	Σ# Peptides	Σ# PSMs	A12: Area	B12: Area	C12: Area	Score A20	Coverage A20	# Peptides A20	# PSM A20	Score B20	Coverage B20	# Peptides B20	# PSM B20	Score C20	Coverage C20	# Peptides C20	# PSM C20	# AAs	MW [kDa]	calc. pI
		Ga0078192_1072913	Ga0078192_1072913	45.74	1	29	29	73	2.36377e+08	2.88828e+07	2.00962e+08	155.408	40.23	26	35	22.395	9.48	7	7	129.352	41.39	26	31	1034	109.13	4.98291
	VEDLINSLPQVFAAQGANISNGATGAATLNLR	1	1	1	Ga0078192_1072913		3225.7		6.32512e+06	0	0	0	6.198e-07	High	5.09028					0
		Accession	Description	ΣCoverage	Σ# Proteins	Σ# Unique Peptides	Σ# Peptides	Σ# PSMs	A12: Area	B12: Area	C12: Area	Score A20	Coverage A20	# Peptides A20	# PSM A20	Score B20	Coverage B20	# Peptides B20	# PSM B20	Score C20	Coverage C20	# Peptides C20	# PSM C20	# AAs	MW [kDa]	calc. pI
		Ga0078192_1072913	Ga0078192_1072913	45.74	1	29	29	73	2.36377e+08	2.88828e+07	2.00962e+08	155.408	40.23	26	35	22.395	9.48	7	7	129.352	41.39	26	31	1034	109.13	4.98291
	SNAGYVIDLSQNIGTLK	5	1	1	Ga0078192_1072913		1792.95		6.83995e+07	4027965	3.95692e+07	0	8.115e-08	High	5.06706	High	2.7048	High	4.68282	0
		Accession	Description	ΣCoverage	Σ# Proteins	Σ# Unique Peptides	Σ# Peptides	Σ# PSMs	A12: Area	B12: Area	C12: Area	Score A20	Coverage A20	# Peptides A20	# PSM A20	Score B20	Coverage B20	# Peptides B20	# PSM B20	Score C20	Coverage C20	# Peptides C20	# PSM C20	# AAs	MW [kDa]	calc. pI
		Ga0078192_1072913	Ga0078192_1072913	45.74	1	29	29	73	2.36377e+08	2.88828e+07	2.00962e+08	155.408	40.23	26	35	22.395	9.48	7	7	129.352	41.39	26	31	1034	109.13	4.98291
	INANYGVYNHDNR	2	1	1	Ga0078192_1072913		1549.71		2.43174e+07	0	0	0	3.165e-06	High	4.9111					0
		Accession	Description	ΣCoverage	Σ# Proteins	Σ# Unique Peptides	Σ# Peptides	Σ# PSMs	A12: Area	B12: Area	C12: Area	Score A20	Coverage A20	# Peptides A20	# PSM A20	Score B20	Coverage B20	# Peptides B20	# PSM B20	Score C20	Coverage C20	# Peptides C20	# PSM C20	# AAs	MW [kDa]	calc. pI
		Ga0078192_1072913	Ga0078192_1072913	45.74	1	29	29	73	2.36377e+08	2.88828e+07	2.00962e+08	155.408	40.23	26	35	22.395	9.48	7	7	129.352	41.39	26	31	1034	109.13	4.98291
	ALDVVAGPGGTPVCR	4	1	1	Ga0078192_1072913	C14(Carbamidomethyl)	1468.76		2.32583e+08	3.01781e+07	2.15431e+08	0	0.0007346	High	4.08914	High	3.30261	High	3.93198	0
		Accession	Description	ΣCoverage	Σ# Proteins	Σ# Unique Peptides	Σ# Peptides	Σ# PSMs	A12: Area	B12: Area	C12: Area	Score A20	Coverage A20	# Peptides A20	# PSM A20	Score B20	Coverage B20	# Peptides B20	# PSM B20	Score C20	Coverage C20	# Peptides C20	# PSM C20	# AAs	MW [kDa]	calc. pI
		Ga0078192_1072913	Ga0078192_1072913	45.74	1	29	29	73	2.36377e+08	2.88828e+07	2.00962e+08	155.408	40.23	26	35	22.395	9.48	7	7	129.352	41.39	26	31	1034	109.13	4.98291
	APTVQDLFAPTR	5	1	1	Ga0078192_1072913		1315.7		296020983	3.41681e+07	2.36411e+08	0	3.786e-07	High	4.05285	High	3.46674	High	3.73714	0
		Accession	Description	ΣCoverage	Σ# Proteins	Σ# Unique Peptides	Σ# Peptides	Σ# PSMs	A12: Area	B12: Area	C12: Area	Score A20	Coverage A20	# Peptides A20	# PSM A20	Score B20	Coverage B20	# Peptides B20	# PSM B20	Score C20	Coverage C20	# Peptides C20	# PSM C20	# AAs	MW [kDa]	calc. pI
		Ga0078192_1072913	Ga0078192_1072913	45.74	1	29	29	73	2.36377e+08	2.88828e+07	2.00962e+08	155.408	40.23	26	35	22.395	9.48	7	7	129.352	41.39	26	31	1034	109.13	4.98291
	NNYAQTYLNDFSVNR	5	1	1	Ga0078192_1072913		1818.85		3.47229e+07	2.79457e+06	2.46866e+07	0	0.0002812	High	4.02253	High	2.89573	High	4.78471	0
		Accession	Description	ΣCoverage	Σ# Proteins	Σ# Unique Peptides	Σ# Peptides	Σ# PSMs	A12: Area	B12: Area	C12: Area	Score A20	Coverage A20	# Peptides A20	# PSM A20	Score B20	Coverage B20	# Peptides B20	# PSM B20	Score C20	Coverage C20	# Peptides C20	# PSM C20	# AAs	MW [kDa]	calc. pI
		Ga0078192_1072913	Ga0078192_1072913	45.74	1	29	29	73	2.36377e+08	2.88828e+07	2.00962e+08	155.408	40.23	26	35	22.395	9.48	7	7	129.352	41.39	26	31	1034	109.13	4.98291
	QDDLQHVSFR	3	1	1	Ga0078192_1072913		1244.6		7.68586e+07	0	6.1603e+07	0	0.0002078	High	3.61945			High	2.80478	0
		Accession	Description	ΣCoverage	Σ# Proteins	Σ# Unique Peptides	Σ# Peptides	Σ# PSMs	A12: Area	B12: Area	C12: Area	Score A20	Coverage A20	# Peptides A20	# PSM A20	Score B20	Coverage B20	# Peptides B20	# PSM B20	Score C20	Coverage C20	# Peptides C20	# PSM C20	# AAs	MW [kDa]	calc. pI
		Ga0078192_1072913	Ga0078192_1072913	45.74	1	29	29	73	2.36377e+08	2.88828e+07	2.00962e+08	155.408	40.23	26	35	22.395	9.48	7	7	129.352	41.39	26	31	1034	109.13	4.98291
	RDPTGSLWR	2	1	1	Ga0078192_1072913		1087.56		2.38938e+07	0	18670470	0	0.03814	High	3.37493			High	3.48454	1
		Accession	Description	ΣCoverage	Σ# Proteins	Σ# Unique Peptides	Σ# Peptides	Σ# PSMs	A12: Area	B12: Area	C12: Area	Score A20	Coverage A20	# Peptides A20	# PSM A20	Score B20	Coverage B20	# Peptides B20	# PSM B20	Score C20	Coverage C20	# Peptides C20	# PSM C20	# AAs	MW [kDa]	calc. pI
		Ga0078192_1072913	Ga0078192_1072913	45.74	1	29	29	73	2.36377e+08	2.88828e+07	2.00962e+08	155.408	40.23	26	35	22.395	9.48	7	7	129.352	41.39	26	31	1034	109.13	4.98291
	TLLGGTTPFNFGPLNYYQRPDER	2	1	1	Ga0078192_1072913		2656.31		1.17291e+08	0	9.00607e+07	0	0.01057	High	3.25123			High	3.3248	0
		Accession	Description	ΣCoverage	Σ# Proteins	Σ# Unique Peptides	Σ# Peptides	Σ# PSMs	A12: Area	B12: Area	C12: Area	Score A20	Coverage A20	# Peptides A20	# PSM A20	Score B20	Coverage B20	# Peptides B20	# PSM B20	Score C20	Coverage C20	# Peptides C20	# PSM C20	# AAs	MW [kDa]	calc. pI
		Ga0078192_1072913	Ga0078192_1072913	45.74	1	29	29	73	2.36377e+08	2.88828e+07	2.00962e+08	155.408	40.23	26	35	22.395	9.48	7	7	129.352	41.39	26	31	1034	109.13	4.98291
	LMPGDPSTSAADINAIPSALIK	1	1	1	Ga0078192_1072913		2182.15		2.1892e+07	0	0	0	2.084e-05	High	3.17638					0
		Accession	Description	ΣCoverage	Σ# Proteins	Σ# Unique Peptides	Σ# Peptides	Σ# PSMs	A12: Area	B12: Area	C12: Area	Score A20	Coverage A20	# Peptides A20	# PSM A20	Score B20	Coverage B20	# Peptides B20	# PSM B20	Score C20	Coverage C20	# Peptides C20	# PSM C20	# AAs	MW [kDa]	calc. pI
		Ga0078192_1072913	Ga0078192_1072913	45.74	1	29	29	73	2.36377e+08	2.88828e+07	2.00962e+08	155.408	40.23	26	35	22.395	9.48	7	7	129.352	41.39	26	31	1034	109.13	4.98291
	GHVTAYAGYR	2	1	1	Ga0078192_1072913		1094.54		1.7425e+07	0	1.00765e+07	0	0.002264	High	2.69775			High	2.22162	0
		Accession	Description	ΣCoverage	Σ# Proteins	Σ# Unique Peptides	Σ# Peptides	Σ# PSMs	A12: Area	B12: Area	C12: Area	Score A20	Coverage A20	# Peptides A20	# PSM A20	Score B20	Coverage B20	# Peptides B20	# PSM B20	Score C20	Coverage C20	# Peptides C20	# PSM C20	# AAs	MW [kDa]	calc. pI
		Ga0078192_1072913	Ga0078192_1072913	45.74	1	29	29	73	2.36377e+08	2.88828e+07	2.00962e+08	155.408	40.23	26	35	22.395	9.48	7	7	129.352	41.39	26	31	1034	109.13	4.98291
	ATLCNSGNLLVSPLPGDAFIVTGNVAAENAAR	1	1	1	Ga0078192_1072913	C4(Carbamidomethyl)	3212.63		0	0	2.54399e+07	0	0.0001417					High	6.32465	0
		Accession	Description	ΣCoverage	Σ# Proteins	Σ# Unique Peptides	Σ# Peptides	Σ# PSMs	A12: Area	B12: Area	C12: Area	Score A20	Coverage A20	# Peptides A20	# PSM A20	Score B20	Coverage B20	# Peptides B20	# PSM B20	Score C20	Coverage C20	# Peptides C20	# PSM C20	# AAs	MW [kDa]	calc. pI
		Ga0078192_1072913	Ga0078192_1072913	45.74	1	29	29	73	2.36377e+08	2.88828e+07	2.00962e+08	155.408	40.23	26	35	22.395	9.48	7	7	129.352	41.39	26	31	1034	109.13	4.98291
	GLGEPLLPTTPFNFVNQLDGTTYNR	1	1	1	Ga0078192_1072913		2764.4		0	0	5.68715e+06	0	0.003087					High	2.88189	0
		Accession	Description	ΣCoverage	Σ# Proteins	Σ# Unique Peptides	Σ# Peptides	Σ# PSMs	A12: Area	B12: Area	C12: Area	Score A20	Coverage A20	# Peptides A20	# PSM A20	Score B20	Coverage B20	# Peptides B20	# PSM B20	Score C20	Coverage C20	# Peptides C20	# PSM C20	# AAs	MW [kDa]	calc. pI
		Ga0078192_1072913	Ga0078192_1072913	45.74	1	29	29	73	2.36377e+08	2.88828e+07	2.00962e+08	155.408	40.23	26	35	22.395	9.48	7	7	129.352	41.39	26	31	1034	109.13	4.98291
	KIDPVLQAR	4	1	1	Ga0078192_1072913		1039.63		7.94804e+07	0	6.13408e+07	0.001	0.006549	High	3.12039			High	3.19131	1
		Accession	Description	ΣCoverage	Σ# Proteins	Σ# Unique Peptides	Σ# Peptides	Σ# PSMs	A12: Area	B12: Area	C12: Area	Score A20	Coverage A20	# Peptides A20	# PSM A20	Score B20	Coverage B20	# Peptides B20	# PSM B20	Score C20	Coverage C20	# Peptides C20	# PSM C20	# AAs	MW [kDa]	calc. pI
		Ga0078192_1072913	Ga0078192_1072913	45.74	1	29	29	73	2.36377e+08	2.88828e+07	2.00962e+08	155.408	40.23	26	35	22.395	9.48	7	7	129.352	41.39	26	31	1034	109.13	4.98291
	RLMPGDPSTSAADINAIPSALIK	2	1	1	Ga0078192_1072913	M3(Oxidation)	2354.25		1.12271e+07	0	0	0.001	0.08261	High	3.09793			High	3.61025	1
		Accession	Description	ΣCoverage	Σ# Proteins	Σ# Unique Peptides	Σ# Peptides	Σ# PSMs	A12: Area	B12: Area	C12: Area	Score A20	Coverage A20	# Peptides A20	# PSM A20	Score B20	Coverage B20	# Peptides B20	# PSM B20	Score C20	Coverage C20	# Peptides C20	# PSM C20	# AAs	MW [kDa]	calc. pI
		Ga0078192_1072913	Ga0078192_1072913	45.74	1	29	29	73	2.36377e+08	2.88828e+07	2.00962e+08	155.408	40.23	26	35	22.395	9.48	7	7	129.352	41.39	26	31	1034	109.13	4.98291
	DPTGSLWR	2	1	1	Ga0078192_1072913		931.464		2.87121e+07	0	22769870	0.002	0.018	High	2.65026			High	2.33151	0
		Accession	Description	ΣCoverage	Σ# Proteins	Σ# Unique Peptides	Σ# Peptides	Σ# PSMs	A12: Area	B12: Area	C12: Area	Score A20	Coverage A20	# Peptides A20	# PSM A20	Score B20	Coverage B20	# Peptides B20	# PSM B20	Score C20	Coverage C20	# Peptides C20	# PSM C20	# AAs	MW [kDa]	calc. pI
		Ga0078192_1072913	Ga0078192_1072913	45.74	1	29	29	73	2.36377e+08	2.88828e+07	2.00962e+08	155.408	40.23	26	35	22.395	9.48	7	7	129.352	41.39	26	31	1034	109.13	4.98291
	FEAELAPVR	3	1	1	Ga0078192_1072913		1031.55		53642224	5.46239e+06	37927372	0.002	0.15	High	2.54109	High	2.48804	High	2.5366	0
		Accession	Description	ΣCoverage	Σ# Proteins	Σ# Unique Peptides	Σ# Peptides	Σ# PSMs	A12: Area	B12: Area	C12: Area	Score A20	Coverage A20	# Peptides A20	# PSM A20	Score B20	Coverage B20	# Peptides B20	# PSM B20	Score C20	Coverage C20	# Peptides C20	# PSM C20	# AAs	MW [kDa]	calc. pI
		Ga0078192_1072913	Ga0078192_1072913	45.74	1	29	29	73	2.36377e+08	2.88828e+07	2.00962e+08	155.408	40.23	26	35	22.395	9.48	7	7	129.352	41.39	26	31	1034	109.13	4.98291
	DYSACSLSANTAASTTSLGR	1	1	1	Ga0078192_1072913	C5(Carbamidomethyl)	2032.91		0	0	16172020	0.002	0.1808					High	2.92255	0
		Accession	Description	ΣCoverage	Σ# Proteins	Σ# Unique Peptides	Σ# Peptides	Σ# PSMs	A12: Area	B12: Area	C12: Area	Score A20	Coverage A20	# Peptides A20	# PSM A20	Score B20	Coverage B20	# Peptides B20	# PSM B20	Score C20	Coverage C20	# Peptides C20	# PSM C20	# AAs	MW [kDa]	calc. pI
		Ga0078192_1072913	Ga0078192_1072913	45.74	1	29	29	73	2.36377e+08	2.88828e+07	2.00962e+08	155.408	40.23	26	35	22.395	9.48	7	7	129.352	41.39	26	31	1034	109.13	4.98291
	DITGALDAR	3	1	1	Ga0078192_1072913		931.485		180528082	2.23022e+07	1.51044e+08	0.004	0.06655	High	2.64805	High	1.91056	High	2.69369	0
		Accession	Description	ΣCoverage	Σ# Proteins	Σ# Unique Peptides	Σ# Peptides	Σ# PSMs	A12: Area	B12: Area	C12: Area	Score A20	Coverage A20	# Peptides A20	# PSM A20	Score B20	Coverage B20	# Peptides B20	# PSM B20	Score C20	Coverage C20	# Peptides C20	# PSM C20	# AAs	MW [kDa]	calc. pI
		Ga0078192_1072913	Ga0078192_1072913	45.74	1	29	29	73	2.36377e+08	2.88828e+07	2.00962e+08	155.408	40.23	26	35	22.395	9.48	7	7	129.352	41.39	26	31	1034	109.13	4.98291
Ga0078192_10007463	Ga0078192_10007463	89.31	1	28	28	116	953507908	1.88325e+08	8.68933e+08	210.742	89.31	27	52	76.7749	58.67	17	22	163.291	67.92	25	42	346	36.0785	5.16064
	Sequence	# PSMs	# Proteins	# Protein Groups	Protein Group Accessions	Modifications	MH+ [Da]	phosphoRS Site Probabilities	A12: Area	B12: Area	C12: Area	q-Value	PEP	A20	XCorr A20	B20	XCorr B20	C20	XCorr C20	# Missed Cleavages
	VDAVVAANDGTAGGVVAALTAQGLAGTVPVSGQDGDHAALNR	1	1	1	Ga0078192_10007463		3886		2.22573e+07	0	0	0	3.582e-09	High	10.4795					0
		Accession	Description	ΣCoverage	Σ# Proteins	Σ# Unique Peptides	Σ# Peptides	Σ# PSMs	A12: Area	B12: Area	C12: Area	Score A20	Coverage A20	# Peptides A20	# PSM A20	Score B20	Coverage B20	# Peptides B20	# PSM B20	Score C20	Coverage C20	# Peptides C20	# PSM C20	# AAs	MW [kDa]	calc. pI
		Ga0078192_10007463	Ga0078192_10007463	89.31	1	28	28	116	953507908	1.88325e+08	8.68933e+08	210.742	89.31	27	52	76.7749	58.67	17	22	163.291	67.92	25	42	346	36.0785	5.16064
	GSGADPNADFLFSGSMEVLK	5	1	1	Ga0078192_10007463		2041.96		4.17309e+07	3.01925e+06	3.61937e+07	0	1.353e-11	High	6.59526	High	3.8787	High	5.44425	0
		Accession	Description	ΣCoverage	Σ# Proteins	Σ# Unique Peptides	Σ# Peptides	Σ# PSMs	A12: Area	B12: Area	C12: Area	Score A20	Coverage A20	# Peptides A20	# PSM A20	Score B20	Coverage B20	# Peptides B20	# PSM B20	Score C20	Coverage C20	# Peptides C20	# PSM C20	# AAs	MW [kDa]	calc. pI
		Ga0078192_10007463	Ga0078192_10007463	89.31	1	28	28	116	953507908	1.88325e+08	8.68933e+08	210.742	89.31	27	52	76.7749	58.67	17	22	163.291	67.92	25	42	346	36.0785	5.16064
	IKNVGEAYTDGWLPANAQK	5	1	1	Ga0078192_10007463		2075.05		1.86098e+08	2.63813e+07	1.99579e+08	0	9.969e-10	High	6.22246	High	3.46519	High	5.92675	1
		Accession	Description	ΣCoverage	Σ# Proteins	Σ# Unique Peptides	Σ# Peptides	Σ# PSMs	A12: Area	B12: Area	C12: Area	Score A20	Coverage A20	# Peptides A20	# PSM A20	Score B20	Coverage B20	# Peptides B20	# PSM B20	Score C20	Coverage C20	# Peptides C20	# PSM C20	# AAs	MW [kDa]	calc. pI
		Ga0078192_10007463	Ga0078192_10007463	89.31	1	28	28	116	953507908	1.88325e+08	8.68933e+08	210.742	89.31	27	52	76.7749	58.67	17	22	163.291	67.92	25	42	346	36.0785	5.16064
	AIEAAGDKYISADAQSNPGK	8	1	1	Ga0078192_10007463		2005.98		4.19165e+08	8.60564e+07	3.68776e+08	0	2.683e-05	High	6.18856	High	5.94444	High	6.53638	1
		Accession	Description	ΣCoverage	Σ# Proteins	Σ# Unique Peptides	Σ# Peptides	Σ# PSMs	A12: Area	B12: Area	C12: Area	Score A20	Coverage A20	# Peptides A20	# PSM A20	Score B20	Coverage B20	# Peptides B20	# PSM B20	Score C20	Coverage C20	# Peptides C20	# PSM C20	# AAs	MW [kDa]	calc. pI
		Ga0078192_10007463	Ga0078192_10007463	89.31	1	28	28	116	953507908	1.88325e+08	8.68933e+08	210.742	89.31	27	52	76.7749	58.67	17	22	163.291	67.92	25	42	346	36.0785	5.16064
	MTDIAGVKDFTTPGGNTVK	3	1	1	Ga0078192_10007463		1951.98		8.93013e+07	0	11720018	0	7.073e-07	High	6.09258			High	4.56753	1
		Accession	Description	ΣCoverage	Σ# Proteins	Σ# Unique Peptides	Σ# Peptides	Σ# PSMs	A12: Area	B12: Area	C12: Area	Score A20	Coverage A20	# Peptides A20	# PSM A20	Score B20	Coverage B20	# Peptides B20	# PSM B20	Score C20	Coverage C20	# Peptides C20	# PSM C20	# AAs	MW [kDa]	calc. pI
		Ga0078192_10007463	Ga0078192_10007463	89.31	1	28	28	116	953507908	1.88325e+08	8.68933e+08	210.742	89.31	27	52	76.7749	58.67	17	22	163.291	67.92	25	42	346	36.0785	5.16064
	GSGADPNADFLFSGSMEVLK	5	1	1	Ga0078192_10007463	M16(Oxidation)	2057.95		130047674	3.82609e+07	9.59745e+07	0	3.477e-10	High	6.09191	High	5.30657	High	5.69433	0
		Accession	Description	ΣCoverage	Σ# Proteins	Σ# Unique Peptides	Σ# Peptides	Σ# PSMs	A12: Area	B12: Area	C12: Area	Score A20	Coverage A20	# Peptides A20	# PSM A20	Score B20	Coverage B20	# Peptides B20	# PSM B20	Score C20	Coverage C20	# Peptides C20	# PSM C20	# AAs	MW [kDa]	calc. pI
		Ga0078192_10007463	Ga0078192_10007463	89.31	1	28	28	116	953507908	1.88325e+08	8.68933e+08	210.742	89.31	27	52	76.7749	58.67	17	22	163.291	67.92	25	42	346	36.0785	5.16064
	KAIEAAGDKYISADAQSNPGK	3	1	1	Ga0078192_10007463		2134.08		3.31008e+07	0	3.36515e+07	0	0.0001939	High	5.95469			High	6.15689	2
		Accession	Description	ΣCoverage	Σ# Proteins	Σ# Unique Peptides	Σ# Peptides	Σ# PSMs	A12: Area	B12: Area	C12: Area	Score A20	Coverage A20	# Peptides A20	# PSM A20	Score B20	Coverage B20	# Peptides B20	# PSM B20	Score C20	Coverage C20	# Peptides C20	# PSM C20	# AAs	MW [kDa]	calc. pI
		Ga0078192_10007463	Ga0078192_10007463	89.31	1	28	28	116	953507908	1.88325e+08	8.68933e+08	210.742	89.31	27	52	76.7749	58.67	17	22	163.291	67.92	25	42	346	36.0785	5.16064
	KDEVCAGVAAGTVAACN	4	1	1	Ga0078192_10007463	C5(Carbamidomethyl); C16(Carbamidomethyl)	1692.77		4.95487e+08	1.41927e+08	461776148	0	1.759e-09	High	5.89483	High	5.81518	High	5.4454	1
		Accession	Description	ΣCoverage	Σ# Proteins	Σ# Unique Peptides	Σ# Peptides	Σ# PSMs	A12: Area	B12: Area	C12: Area	Score A20	Coverage A20	# Peptides A20	# PSM A20	Score B20	Coverage B20	# Peptides B20	# PSM B20	Score C20	Coverage C20	# Peptides C20	# PSM C20	# AAs	MW [kDa]	calc. pI
		Ga0078192_10007463	Ga0078192_10007463	89.31	1	28	28	116	953507908	1.88325e+08	8.68933e+08	210.742	89.31	27	52	76.7749	58.67	17	22	163.291	67.92	25	42	346	36.0785	5.16064
	ELGKNAAEIASQLADGKK	3	1	1	Ga0078192_10007463		1842.99		1.73138e+07	0	1.30465e+07	0	1.799e-05	High	5.57902			High	4.71349	2
		Accession	Description	ΣCoverage	Σ# Proteins	Σ# Unique Peptides	Σ# Peptides	Σ# PSMs	A12: Area	B12: Area	C12: Area	Score A20	Coverage A20	# Peptides A20	# PSM A20	Score B20	Coverage B20	# Peptides B20	# PSM B20	Score C20	Coverage C20	# Peptides C20	# PSM C20	# AAs	MW [kDa]	calc. pI
		Ga0078192_10007463	Ga0078192_10007463	89.31	1	28	28	116	953507908	1.88325e+08	8.68933e+08	210.742	89.31	27	52	76.7749	58.67	17	22	163.291	67.92	25	42	346	36.0785	5.16064
	LIENKDVFYLTFDNK	2	1	1	Ga0078192_10007463		1858.95		6.21951e+07	0	5.17359e+07	0	0.002908	High	5.01083			High	5.05035	1
		Accession	Description	ΣCoverage	Σ# Proteins	Σ# Unique Peptides	Σ# Peptides	Σ# PSMs	A12: Area	B12: Area	C12: Area	Score A20	Coverage A20	# Peptides A20	# PSM A20	Score B20	Coverage B20	# Peptides B20	# PSM B20	Score C20	Coverage C20	# Peptides C20	# PSM C20	# AAs	MW [kDa]	calc. pI
		Ga0078192_10007463	Ga0078192_10007463	89.31	1	28	28	116	953507908	1.88325e+08	8.68933e+08	210.742	89.31	27	52	76.7749	58.67	17	22	163.291	67.92	25	42	346	36.0785	5.16064
	MTDIAGVKDFTTPGGNTVK	6	1	1	Ga0078192_10007463	M1(Oxidation)	1967.98		1.90846e+08	4.2787e+07	1.53855e+08	0	1.14e-05	High	4.84542	High	5.35527	High	4.96482	1
		Accession	Description	ΣCoverage	Σ# Proteins	Σ# Unique Peptides	Σ# Peptides	Σ# PSMs	A12: Area	B12: Area	C12: Area	Score A20	Coverage A20	# Peptides A20	# PSM A20	Score B20	Coverage B20	# Peptides B20	# PSM B20	Score C20	Coverage C20	# Peptides C20	# PSM C20	# AAs	MW [kDa]	calc. pI
		Ga0078192_10007463	Ga0078192_10007463	89.31	1	28	28	116	953507908	1.88325e+08	8.68933e+08	210.742	89.31	27	52	76.7749	58.67	17	22	163.291	67.92	25	42	346	36.0785	5.16064
	QLTDVESLISQGANSLIILAQDASAIGPAVQK	3	1	1	Ga0078192_10007463		3250.76		1.09555e+08	0	0	0	2.21e-07	High	4.81949					0
		Accession	Description	ΣCoverage	Σ# Proteins	Σ# Unique Peptides	Σ# Peptides	Σ# PSMs	A12: Area	B12: Area	C12: Area	Score A20	Coverage A20	# Peptides A20	# PSM A20	Score B20	Coverage B20	# Peptides B20	# PSM B20	Score C20	Coverage C20	# Peptides C20	# PSM C20	# AAs	MW [kDa]	calc. pI
		Ga0078192_10007463	Ga0078192_10007463	89.31	1	28	28	116	953507908	1.88325e+08	8.68933e+08	210.742	89.31	27	52	76.7749	58.67	17	22	163.291	67.92	25	42	346	36.0785	5.16064
	NAAEIASQLADGKK	7	1	1	Ga0078192_10007463		1415.75		907363756	1.61701e+08	846327019	0	0.0007455	High	4.30871	High	3.49148	High	4.32188	1
		Accession	Description	ΣCoverage	Σ# Proteins	Σ# Unique Peptides	Σ# Peptides	Σ# PSMs	A12: Area	B12: Area	C12: Area	Score A20	Coverage A20	# Peptides A20	# PSM A20	Score B20	Coverage B20	# Peptides B20	# PSM B20	Score C20	Coverage C20	# Peptides C20	# PSM C20	# AAs	MW [kDa]	calc. pI
		Ga0078192_10007463	Ga0078192_10007463	89.31	1	28	28	116	953507908	1.88325e+08	8.68933e+08	210.742	89.31	27	52	76.7749	58.67	17	22	163.291	67.92	25	42	346	36.0785	5.16064
	DNLNVVIDAGWIK	2	1	1	Ga0078192_10007463		1456.78		130017009	0	97542124	0	9.268e-06	High	4.30683			High	4.30046	0
		Accession	Description	ΣCoverage	Σ# Proteins	Σ# Unique Peptides	Σ# Peptides	Σ# PSMs	A12: Area	B12: Area	C12: Area	Score A20	Coverage A20	# Peptides A20	# PSM A20	Score B20	Coverage B20	# Peptides B20	# PSM B20	Score C20	Coverage C20	# Peptides C20	# PSM C20	# AAs	MW [kDa]	calc. pI
		Ga0078192_10007463	Ga0078192_10007463	89.31	1	28	28	116	953507908	1.88325e+08	8.68933e+08	210.742	89.31	27	52	76.7749	58.67	17	22	163.291	67.92	25	42	346	36.0785	5.16064
	NAAEIASQLADGK	6	1	1	Ga0078192_10007463		1287.65		2.17584e+08	3.74964e+07	1.95731e+08	0	0.0001057	High	4.25434	High	3.56611	High	3.95975	0
		Accession	Description	ΣCoverage	Σ# Proteins	Σ# Unique Peptides	Σ# Peptides	Σ# PSMs	A12: Area	B12: Area	C12: Area	Score A20	Coverage A20	# Peptides A20	# PSM A20	Score B20	Coverage B20	# Peptides B20	# PSM B20	Score C20	Coverage C20	# Peptides C20	# PSM C20	# AAs	MW [kDa]	calc. pI
		Ga0078192_10007463	Ga0078192_10007463	89.31	1	28	28	116	953507908	1.88325e+08	8.68933e+08	210.742	89.31	27	52	76.7749	58.67	17	22	163.291	67.92	25	42	346	36.0785	5.16064
	NVGEAYTDGWLPANAQK	3	1	1	Ga0078192_10007463		1833.88		3.67725e+08	9.85949e+07	2.81469e+08	0	7.491e-11	High	4.03208	High	5.16966	High	4.86839	0
		Accession	Description	ΣCoverage	Σ# Proteins	Σ# Unique Peptides	Σ# Peptides	Σ# PSMs	A12: Area	B12: Area	C12: Area	Score A20	Coverage A20	# Peptides A20	# PSM A20	Score B20	Coverage B20	# Peptides B20	# PSM B20	Score C20	Coverage C20	# Peptides C20	# PSM C20	# AAs	MW [kDa]	calc. pI
		Ga0078192_10007463	Ga0078192_10007463	89.31	1	28	28	116	953507908	1.88325e+08	8.68933e+08	210.742	89.31	27	52	76.7749	58.67	17	22	163.291	67.92	25	42	346	36.0785	5.16064
	VKPEGNYVFIK	6	1	1	Ga0078192_10007463		1293.72		693401363	1.16121e+08	591161702	0	0.01618	High	3.97391	High	3.77328	High	3.81393	0
		Accession	Description	ΣCoverage	Σ# Proteins	Σ# Unique Peptides	Σ# Peptides	Σ# PSMs	A12: Area	B12: Area	C12: Area	Score A20	Coverage A20	# Peptides A20	# PSM A20	Score B20	Coverage B20	# Peptides B20	# PSM B20	Score C20	Coverage C20	# Peptides C20	# PSM C20	# AAs	MW [kDa]	calc. pI
		Ga0078192_10007463	Ga0078192_10007463	89.31	1	28	28	116	953507908	1.88325e+08	8.68933e+08	210.742	89.31	27	52	76.7749	58.67	17	22	163.291	67.92	25	42	346	36.0785	5.16064
	VIGVSWSNFQEER	3	1	1	Ga0078192_10007463		1550.76		6.24275e+08	1.28022e+08	6.1213e+08	0	0.001719	High	3.87427	High	3.76602	High	4.16102	0
		Accession	Description	ΣCoverage	Σ# Proteins	Σ# Unique Peptides	Σ# Peptides	Σ# PSMs	A12: Area	B12: Area	C12: Area	Score A20	Coverage A20	# Peptides A20	# PSM A20	Score B20	Coverage B20	# Peptides B20	# PSM B20	Score C20	Coverage C20	# Peptides C20	# PSM C20	# AAs	MW [kDa]	calc. pI
		Ga0078192_10007463	Ga0078192_10007463	89.31	1	28	28	116	953507908	1.88325e+08	8.68933e+08	210.742	89.31	27	52	76.7749	58.67	17	22	163.291	67.92	25	42	346	36.0785	5.16064
	ALDEGIPVVGYDR	5	1	1	Ga0078192_10007463		1403.72		8.13582e+08	2.04194e+08	6.68011e+08	0	0.001455	High	3.75806	High	3.48501	High	3.90213	0
		Accession	Description	ΣCoverage	Σ# Proteins	Σ# Unique Peptides	Σ# Peptides	Σ# PSMs	A12: Area	B12: Area	C12: Area	Score A20	Coverage A20	# Peptides A20	# PSM A20	Score B20	Coverage B20	# Peptides B20	# PSM B20	Score C20	Coverage C20	# Peptides C20	# PSM C20	# AAs	MW [kDa]	calc. pI
		Ga0078192_10007463	Ga0078192_10007463	89.31	1	28	28	116	953507908	1.88325e+08	8.68933e+08	210.742	89.31	27	52	76.7749	58.67	17	22	163.291	67.92	25	42	346	36.0785	5.16064
	IALGTQTVSVWK	5	1	1	Ga0078192_10007463		1302.74		7.89614e+08	1.34564e+08	8.14216e+08	0	7.398e-05	High	3.68377	High	2.91274	High	3.47767	0
		Accession	Description	ΣCoverage	Σ# Proteins	Σ# Unique Peptides	Σ# Peptides	Σ# PSMs	A12: Area	B12: Area	C12: Area	Score A20	Coverage A20	# Peptides A20	# PSM A20	Score B20	Coverage B20	# Peptides B20	# PSM B20	Score C20	Coverage C20	# Peptides C20	# PSM C20	# AAs	MW [kDa]	calc. pI
		Ga0078192_10007463	Ga0078192_10007463	89.31	1	28	28	116	953507908	1.88325e+08	8.68933e+08	210.742	89.31	27	52	76.7749	58.67	17	22	163.291	67.92	25	42	346	36.0785	5.16064
	NMEQFLTANDNK	3	1	1	Ga0078192_10007463	M2(Oxidation)	1440.64		2.27442e+07	1.03579e+07	1.97947e+07	0	0.0113	High	3.39773	High	3.12405	High	3.46513	0
		Accession	Description	ΣCoverage	Σ# Proteins	Σ# Unique Peptides	Σ# Peptides	Σ# PSMs	A12: Area	B12: Area	C12: Area	Score A20	Coverage A20	# Peptides A20	# PSM A20	Score B20	Coverage B20	# Peptides B20	# PSM B20	Score C20	Coverage C20	# Peptides C20	# PSM C20	# AAs	MW [kDa]	calc. pI
		Ga0078192_10007463	Ga0078192_10007463	89.31	1	28	28	116	953507908	1.88325e+08	8.68933e+08	210.742	89.31	27	52	76.7749	58.67	17	22	163.291	67.92	25	42	346	36.0785	5.16064
	DVFYLTFDNKEVGR	4	1	1	Ga0078192_10007463		1702.85		5.80065e+07	8.0716e+06	1.68727e+07	0	0.005587	High	2.9923	High	1.98024	High	3.05168	1
		Accession	Description	ΣCoverage	Σ# Proteins	Σ# Unique Peptides	Σ# Peptides	Σ# PSMs	A12: Area	B12: Area	C12: Area	Score A20	Coverage A20	# Peptides A20	# PSM A20	Score B20	Coverage B20	# Peptides B20	# PSM B20	Score C20	Coverage C20	# Peptides C20	# PSM C20	# AAs	MW [kDa]	calc. pI
		Ga0078192_10007463	Ga0078192_10007463	89.31	1	28	28	116	953507908	1.88325e+08	8.68933e+08	210.742	89.31	27	52	76.7749	58.67	17	22	163.291	67.92	25	42	346	36.0785	5.16064
	DVFYLTFDNK	3	1	1	Ga0078192_10007463		1261.61		2.28078e+08	3.89516e+07	1.69416e+08	0	0.04229	High	2.84696	High	2.03737	High	2.5811	0
		Accession	Description	ΣCoverage	Σ# Proteins	Σ# Unique Peptides	Σ# Peptides	Σ# PSMs	A12: Area	B12: Area	C12: Area	Score A20	Coverage A20	# Peptides A20	# PSM A20	Score B20	Coverage B20	# Peptides B20	# PSM B20	Score C20	Coverage C20	# Peptides C20	# PSM C20	# AAs	MW [kDa]	calc. pI
		Ga0078192_10007463	Ga0078192_10007463	89.31	1	28	28	116	953507908	1.88325e+08	8.68933e+08	210.742	89.31	27	52	76.7749	58.67	17	22	163.291	67.92	25	42	346	36.0785	5.16064
	DNLNVVIDAGWIKK	2	1	1	Ga0078192_10007463		1584.88		3.99145e+06	0	6.14846e+06	0	0.0001307	High	2.82268			High	2.66689	1
		Accession	Description	ΣCoverage	Σ# Proteins	Σ# Unique Peptides	Σ# Peptides	Σ# PSMs	A12: Area	B12: Area	C12: Area	Score A20	Coverage A20	# Peptides A20	# PSM A20	Score B20	Coverage B20	# Peptides B20	# PSM B20	Score C20	Coverage C20	# Peptides C20	# PSM C20	# AAs	MW [kDa]	calc. pI
		Ga0078192_10007463	Ga0078192_10007463	89.31	1	28	28	116	953507908	1.88325e+08	8.68933e+08	210.742	89.31	27	52	76.7749	58.67	17	22	163.291	67.92	25	42	346	36.0785	5.16064
	SLFLTPVAITK	6	1	1	Ga0078192_10007463		1189.72		1.13958e+09	1.99081e+08	946255506	0	0.02222	High	2.65494	High	2.66168	High	2.86334	0
		Accession	Description	ΣCoverage	Σ# Proteins	Σ# Unique Peptides	Σ# Peptides	Σ# PSMs	A12: Area	B12: Area	C12: Area	Score A20	Coverage A20	# Peptides A20	# PSM A20	Score B20	Coverage B20	# Peptides B20	# PSM B20	Score C20	Coverage C20	# Peptides C20	# PSM C20	# AAs	MW [kDa]	calc. pI
		Ga0078192_10007463	Ga0078192_10007463	89.31	1	28	28	116	953507908	1.88325e+08	8.68933e+08	210.742	89.31	27	52	76.7749	58.67	17	22	163.291	67.92	25	42	346	36.0785	5.16064
	WKTDEAAMKK	2	1	1	Ga0078192_10007463		1207.61		1.48498e+06	0	1.94097e+06	0	0.01272	High	2.36755			High	2.77675	2
		Accession	Description	ΣCoverage	Σ# Proteins	Σ# Unique Peptides	Σ# Peptides	Σ# PSMs	A12: Area	B12: Area	C12: Area	Score A20	Coverage A20	# Peptides A20	# PSM A20	Score B20	Coverage B20	# Peptides B20	# PSM B20	Score C20	Coverage C20	# Peptides C20	# PSM C20	# AAs	MW [kDa]	calc. pI
		Ga0078192_10007463	Ga0078192_10007463	89.31	1	28	28	116	953507908	1.88325e+08	8.68933e+08	210.742	89.31	27	52	76.7749	58.67	17	22	163.291	67.92	25	42	346	36.0785	5.16064
	WKTDEAAMK	1	1	1	Ga0078192_10007463		1079.52		0	0	3.89904e+06	0	0.04819					High	2.35297	1
		Accession	Description	ΣCoverage	Σ# Proteins	Σ# Unique Peptides	Σ# Peptides	Σ# PSMs	A12: Area	B12: Area	C12: Area	Score A20	Coverage A20	# Peptides A20	# PSM A20	Score B20	Coverage B20	# Peptides B20	# PSM B20	Score C20	Coverage C20	# Peptides C20	# PSM C20	# AAs	MW [kDa]	calc. pI
		Ga0078192_10007463	Ga0078192_10007463	89.31	1	28	28	116	953507908	1.88325e+08	8.68933e+08	210.742	89.31	27	52	76.7749	58.67	17	22	163.291	67.92	25	42	346	36.0785	5.16064
	KMTDIAGVK	1	1	1	Ga0078192_10007463		962.535		4.65902e+06	0	0	0.001	0.006407	High	2.17004					1
		Accession	Description	ΣCoverage	Σ# Proteins	Σ# Unique Peptides	Σ# Peptides	Σ# PSMs	A12: Area	B12: Area	C12: Area	Score A20	Coverage A20	# Peptides A20	# PSM A20	Score B20	Coverage B20	# Peptides B20	# PSM B20	Score C20	Coverage C20	# Peptides C20	# PSM C20	# AAs	MW [kDa]	calc. pI
		Ga0078192_10007463	Ga0078192_10007463	89.31	1	28	28	116	953507908	1.88325e+08	8.68933e+08	210.742	89.31	27	52	76.7749	58.67	17	22	163.291	67.92	25	42	346	36.0785	5.16064
	MQASAVFK	5	1	1	Ga0078192_10007463	M1(Oxidation)	897.448		4.08944e+07	7.91525e+06	3.93379e+07	0.001	0.007968	High	2.00764	High	1.90906	High	1.87718	0
		Accession	Description	ΣCoverage	Σ# Proteins	Σ# Unique Peptides	Σ# Peptides	Σ# PSMs	A12: Area	B12: Area	C12: Area	Score A20	Coverage A20	# Peptides A20	# PSM A20	Score B20	Coverage B20	# Peptides B20	# PSM B20	Score C20	Coverage C20	# Peptides C20	# PSM C20	# AAs	MW [kDa]	calc. pI
		Ga0078192_10007463	Ga0078192_10007463	89.31	1	28	28	116	953507908	1.88325e+08	8.68933e+08	210.742	89.31	27	52	76.7749	58.67	17	22	163.291	67.92	25	42	346	36.0785	5.16064
	MQASAVFK	2	1	1	Ga0078192_10007463		881.455		1.69213e+08	0	1.50654e+08	0.002	0.01229	High	2.49529			High	2.48314	0
		Accession	Description	ΣCoverage	Σ# Proteins	Σ# Unique Peptides	Σ# Peptides	Σ# PSMs	A12: Area	B12: Area	C12: Area	Score A20	Coverage A20	# Peptides A20	# PSM A20	Score B20	Coverage B20	# Peptides B20	# PSM B20	Score C20	Coverage C20	# Peptides C20	# PSM C20	# AAs	MW [kDa]	calc. pI
		Ga0078192_10007463	Ga0078192_10007463	89.31	1	28	28	116	953507908	1.88325e+08	8.68933e+08	210.742	89.31	27	52	76.7749	58.67	17	22	163.291	67.92	25	42	346	36.0785	5.16064
	MTDIAGVK	2	1	1	Ga0078192_10007463	M1(Oxidation)	850.434		5.35735e+06	0	6.13432e+06	0.002	0.01645	High	1.53276			High	1.37008	0
		Accession	Description	ΣCoverage	Σ# Proteins	Σ# Unique Peptides	Σ# Peptides	Σ# PSMs	A12: Area	B12: Area	C12: Area	Score A20	Coverage A20	# Peptides A20	# PSM A20	Score B20	Coverage B20	# Peptides B20	# PSM B20	Score C20	Coverage C20	# Peptides C20	# PSM C20	# AAs	MW [kDa]	calc. pI
		Ga0078192_10007463	Ga0078192_10007463	89.31	1	28	28	116	953507908	1.88325e+08	8.68933e+08	210.742	89.31	27	52	76.7749	58.67	17	22	163.291	67.92	25	42	346	36.0785	5.16064
Ga0078192_10016824	Ga0078192_10016824	79.38	3	28	28	84	4.94174e+08	7.63677e+07	4.8686e+08	115.091	69.06	21	34	43.018	35.73	12	15	128.45	56.12	22	35	417	44.2842	5.64307
	Sequence	# PSMs	# Proteins	# Protein Groups	Protein Group Accessions	Modifications	MH+ [Da]	phosphoRS Site Probabilities	A12: Area	B12: Area	C12: Area	q-Value	PEP	A20	XCorr A20	B20	XCorr B20	C20	XCorr C20	# Missed Cleavages
	KANEGGTLFGSLAQGYGAPPAVANAYKDVVSK	2	1	1	Ga0078192_10016824		3180.64		8.36299e+07	0	5.75668e+07	0	2.078e-07	High	8.41525			High	7.81661	2
		Accession	Description	ΣCoverage	Σ# Proteins	Σ# Unique Peptides	Σ# Peptides	Σ# PSMs	A12: Area	B12: Area	C12: Area	Score A20	Coverage A20	# Peptides A20	# PSM A20	Score B20	Coverage B20	# Peptides B20	# PSM B20	Score C20	Coverage C20	# Peptides C20	# PSM C20	# AAs	MW [kDa]	calc. pI
		Ga0078192_10016824	Ga0078192_10016824	79.38	3	28	28	84	4.94174e+08	7.63677e+07	4.8686e+08	115.091	69.06	21	34	43.018	35.73	12	15	128.45	56.12	22	35	417	44.2842	5.64307
	AAGVVPLALGGQNWQEATMFDSVVLSTGGPEFYKK	1	1	1	Ga0078192_10016824	M19(Oxidation)	3683.87		2.86287e+07	0	0	0	0.0004008	High	6.27265					1
		Accession	Description	ΣCoverage	Σ# Proteins	Σ# Unique Peptides	Σ# Peptides	Σ# PSMs	A12: Area	B12: Area	C12: Area	Score A20	Coverage A20	# Peptides A20	# PSM A20	Score B20	Coverage B20	# Peptides B20	# PSM B20	Score C20	Coverage C20	# Peptides C20	# PSM C20	# AAs	MW [kDa]	calc. pI
		Ga0078192_10016824	Ga0078192_10016824	79.38	3	28	28	84	4.94174e+08	7.63677e+07	4.8686e+08	115.091	69.06	21	34	43.018	35.73	12	15	128.45	56.12	22	35	417	44.2842	5.64307
	AMVAAGNYPTASQMLGYTVLDYAAAGVMGDLTETAKK	1	1	1	Ga0078192_10016824	M2(Oxidation); M14(Oxidation); M28(Oxidation)	3827.83		1.62732e+07	0	0	0	7.454e-06	High	5.26877					1
		Accession	Description	ΣCoverage	Σ# Proteins	Σ# Unique Peptides	Σ# Peptides	Σ# PSMs	A12: Area	B12: Area	C12: Area	Score A20	Coverage A20	# Peptides A20	# PSM A20	Score B20	Coverage B20	# Peptides B20	# PSM B20	Score C20	Coverage C20	# Peptides C20	# PSM C20	# AAs	MW [kDa]	calc. pI
		Ga0078192_10016824	Ga0078192_10016824	79.38	3	28	28	84	4.94174e+08	7.63677e+07	4.8686e+08	115.091	69.06	21	34	43.018	35.73	12	15	128.45	56.12	22	35	417	44.2842	5.64307
	KAAQVALATATLSK	4	1	1	Ga0078192_10016824		1372.82		1.97757e+08	2.59943e+07	2.04302e+08	0	0.003487	High	5.16692	High	3.74424	High	5.71839	1
		Accession	Description	ΣCoverage	Σ# Proteins	Σ# Unique Peptides	Σ# Peptides	Σ# PSMs	A12: Area	B12: Area	C12: Area	Score A20	Coverage A20	# Peptides A20	# PSM A20	Score B20	Coverage B20	# Peptides B20	# PSM B20	Score C20	Coverage C20	# Peptides C20	# PSM C20	# AAs	MW [kDa]	calc. pI
		Ga0078192_10016824	Ga0078192_10016824	79.38	3	28	28	84	4.94174e+08	7.63677e+07	4.8686e+08	115.091	69.06	21	34	43.018	35.73	12	15	128.45	56.12	22	35	417	44.2842	5.64307
	ANEGGTLFGSLAQGYGAPPAVANAYK	2	1	1	Ga0078192_10016824		2524.24		4.37984e+07	0	5.00032e+07	0	0.03066	High	4.55926			High	4.83404	0
		Accession	Description	ΣCoverage	Σ# Proteins	Σ# Unique Peptides	Σ# Peptides	Σ# PSMs	A12: Area	B12: Area	C12: Area	Score A20	Coverage A20	# Peptides A20	# PSM A20	Score B20	Coverage B20	# Peptides B20	# PSM B20	Score C20	Coverage C20	# Peptides C20	# PSM C20	# AAs	MW [kDa]	calc. pI
		Ga0078192_10016824	Ga0078192_10016824	79.38	3	28	28	84	4.94174e+08	7.63677e+07	4.8686e+08	115.091	69.06	21	34	43.018	35.73	12	15	128.45	56.12	22	35	417	44.2842	5.64307
	GDALVQVMGDWAK	3	1	1	Ga0078192_10016824		1389.68		8.7985e+07	3.5564e+06	78736192	0	3.192e-06	High	4.30237	High	3.4879	High	4.15176	0
		Accession	Description	ΣCoverage	Σ# Proteins	Σ# Unique Peptides	Σ# Peptides	Σ# PSMs	A12: Area	B12: Area	C12: Area	Score A20	Coverage A20	# Peptides A20	# PSM A20	Score B20	Coverage B20	# Peptides B20	# PSM B20	Score C20	Coverage C20	# Peptides C20	# PSM C20	# AAs	MW [kDa]	calc. pI
		Ga0078192_10016824	Ga0078192_10016824	79.38	3	28	28	84	4.94174e+08	7.63677e+07	4.8686e+08	115.091	69.06	21	34	43.018	35.73	12	15	128.45	56.12	22	35	417	44.2842	5.64307
	DVPVAGGGGDAAMTALK	3	1	1	Ga0078192_10016824	M13(Oxidation)	1545.76		314645794	6.19583e+07	296352986	0	2.632e-07	High	4.0699	High	3.57184	High	3.86876	0
		Accession	Description	ΣCoverage	Σ# Proteins	Σ# Unique Peptides	Σ# Peptides	Σ# PSMs	A12: Area	B12: Area	C12: Area	Score A20	Coverage A20	# Peptides A20	# PSM A20	Score B20	Coverage B20	# Peptides B20	# PSM B20	Score C20	Coverage C20	# Peptides C20	# PSM C20	# AAs	MW [kDa]	calc. pI
		Ga0078192_10016824	Ga0078192_10016824	79.38	3	28	28	84	4.94174e+08	7.63677e+07	4.8686e+08	115.091	69.06	21	34	43.018	35.73	12	15	128.45	56.12	22	35	417	44.2842	5.64307
	AAQVALATATLSK	6	1	1	Ga0078192_10016824		1244.72		4.61298e+08	6.33704e+07	4.63434e+08	0	0.001662	High	3.9518	High	4.30092	High	4.43522	0
		Accession	Description	ΣCoverage	Σ# Proteins	Σ# Unique Peptides	Σ# Peptides	Σ# PSMs	A12: Area	B12: Area	C12: Area	Score A20	Coverage A20	# Peptides A20	# PSM A20	Score B20	Coverage B20	# Peptides B20	# PSM B20	Score C20	Coverage C20	# Peptides C20	# PSM C20	# AAs	MW [kDa]	calc. pI
		Ga0078192_10016824	Ga0078192_10016824	79.38	3	28	28	84	4.94174e+08	7.63677e+07	4.8686e+08	115.091	69.06	21	34	43.018	35.73	12	15	128.45	56.12	22	35	417	44.2842	5.64307
	EVQMLHWWTSGGEAAALNVLK	2	1	1	Ga0078192_10016824		2340.19		6.6479e+06	0	1.16946e+07	0	0.001436	High	3.88415			High	5.15183	0
		Accession	Description	ΣCoverage	Σ# Proteins	Σ# Unique Peptides	Σ# Peptides	Σ# PSMs	A12: Area	B12: Area	C12: Area	Score A20	Coverage A20	# Peptides A20	# PSM A20	Score B20	Coverage B20	# Peptides B20	# PSM B20	Score C20	Coverage C20	# Peptides C20	# PSM C20	# AAs	MW [kDa]	calc. pI
		Ga0078192_10016824	Ga0078192_10016824	79.38	3	28	28	84	4.94174e+08	7.63677e+07	4.8686e+08	115.091	69.06	21	34	43.018	35.73	12	15	128.45	56.12	22	35	417	44.2842	5.64307
	TFDDFVALLDK	13	1	1	Ga0078192_10016824		1283.65		2.9998e+08	2.5515e+07	2.93273e+08	0	0.009268	High	3.53395	High	2.8362	High	3.55897	0
		Accession	Description	ΣCoverage	Σ# Proteins	Σ# Unique Peptides	Σ# Peptides	Σ# PSMs	A12: Area	B12: Area	C12: Area	Score A20	Coverage A20	# Peptides A20	# PSM A20	Score B20	Coverage B20	# Peptides B20	# PSM B20	Score C20	Coverage C20	# Peptides C20	# PSM C20	# AAs	MW [kDa]	calc. pI
		Ga0078192_10016824	Ga0078192_10016824	79.38	3	28	28	84	4.94174e+08	7.63677e+07	4.8686e+08	115.091	69.06	21	34	43.018	35.73	12	15	128.45	56.12	22	35	417	44.2842	5.64307
	LVTYVDPNFSGR	5	1	1	Ga0078192_10016824		1367.7		4.02631e+08	4.17148e+07	3.75494e+08	0	3.619e-05	High	3.46331	High	2.84937	High	3.12073	0
		Accession	Description	ΣCoverage	Σ# Proteins	Σ# Unique Peptides	Σ# Peptides	Σ# PSMs	A12: Area	B12: Area	C12: Area	Score A20	Coverage A20	# Peptides A20	# PSM A20	Score B20	Coverage B20	# Peptides B20	# PSM B20	Score C20	Coverage C20	# Peptides C20	# PSM C20	# AAs	MW [kDa]	calc. pI
		Ga0078192_10016824	Ga0078192_10016824	79.38	3	28	28	84	4.94174e+08	7.63677e+07	4.8686e+08	115.091	69.06	21	34	43.018	35.73	12	15	128.45	56.12	22	35	417	44.2842	5.64307
	DWNLATAMVIK	2	1	1	Ga0078192_10016824	M8(Oxidation)	1277.66		1.27934e+08	0	1.16069e+07	0	0.01627	High	3.43175			High	3.49484	0
		Accession	Description	ΣCoverage	Σ# Proteins	Σ# Unique Peptides	Σ# Peptides	Σ# PSMs	A12: Area	B12: Area	C12: Area	Score A20	Coverage A20	# Peptides A20	# PSM A20	Score B20	Coverage B20	# Peptides B20	# PSM B20	Score C20	Coverage C20	# Peptides C20	# PSM C20	# AAs	MW [kDa]	calc. pI
		Ga0078192_10016824	Ga0078192_10016824	79.38	3	28	28	84	4.94174e+08	7.63677e+07	4.8686e+08	115.091	69.06	21	34	43.018	35.73	12	15	128.45	56.12	22	35	417	44.2842	5.64307
	TPGTDFLCYR	3	1	1	Ga0078192_10016824	C8(Carbamidomethyl)	1229.56		436594833	54961178	369576804	0	0.001324	High	3.42984	High	2.96633	High	3.16712	0
		Accession	Description	ΣCoverage	Σ# Proteins	Σ# Unique Peptides	Σ# Peptides	Σ# PSMs	A12: Area	B12: Area	C12: Area	Score A20	Coverage A20	# Peptides A20	# PSM A20	Score B20	Coverage B20	# Peptides B20	# PSM B20	Score C20	Coverage C20	# Peptides C20	# PSM C20	# AAs	MW [kDa]	calc. pI
		Ga0078192_10016824	Ga0078192_10016824	79.38	3	28	28	84	4.94174e+08	7.63677e+07	4.8686e+08	115.091	69.06	21	34	43.018	35.73	12	15	128.45	56.12	22	35	417	44.2842	5.64307
	FPGTDGSVIYNSDMFGMFNVPDDR	2	1	1	Ga0078192_10016824	M14(Oxidation); M17(Oxidation)	2713.16		2.46851e+07	0	1.99067e+07	0	0.03158	High	3.38826			High	3.51377	0
		Accession	Description	ΣCoverage	Σ# Proteins	Σ# Unique Peptides	Σ# Peptides	Σ# PSMs	A12: Area	B12: Area	C12: Area	Score A20	Coverage A20	# Peptides A20	# PSM A20	Score B20	Coverage B20	# Peptides B20	# PSM B20	Score C20	Coverage C20	# Peptides C20	# PSM C20	# AAs	MW [kDa]	calc. pI
		Ga0078192_10016824	Ga0078192_10016824	79.38	3	28	28	84	4.94174e+08	7.63677e+07	4.8686e+08	115.091	69.06	21	34	43.018	35.73	12	15	128.45	56.12	22	35	417	44.2842	5.64307
	AMNDLDDASLKSDTMKK	5	1	1	Ga0078192_10016824	M2(Oxidation); M15(Oxidation)	1914.88		1.38676e+07	0	1.72085e+07	0	0.004905	High	3.17841			High	3.71317	2
		Accession	Description	ΣCoverage	Σ# Proteins	Σ# Unique Peptides	Σ# Peptides	Σ# PSMs	A12: Area	B12: Area	C12: Area	Score A20	Coverage A20	# Peptides A20	# PSM A20	Score B20	Coverage B20	# Peptides B20	# PSM B20	Score C20	Coverage C20	# Peptides C20	# PSM C20	# AAs	MW [kDa]	calc. pI
		Ga0078192_10016824	Ga0078192_10016824	79.38	3	28	28	84	4.94174e+08	7.63677e+07	4.8686e+08	115.091	69.06	21	34	43.018	35.73	12	15	128.45	56.12	22	35	417	44.2842	5.64307
	AMNDLDDASLK	1	1	1	Ga0078192_10016824		1192.55		5.27873e+07	0	0	0	0.0004489	High	2.72052					0
		Accession	Description	ΣCoverage	Σ# Proteins	Σ# Unique Peptides	Σ# Peptides	Σ# PSMs	A12: Area	B12: Area	C12: Area	Score A20	Coverage A20	# Peptides A20	# PSM A20	Score B20	Coverage B20	# Peptides B20	# PSM B20	Score C20	Coverage C20	# Peptides C20	# PSM C20	# AAs	MW [kDa]	calc. pI
		Ga0078192_10016824	Ga0078192_10016824	79.38	3	28	28	84	4.94174e+08	7.63677e+07	4.8686e+08	115.091	69.06	21	34	43.018	35.73	12	15	128.45	56.12	22	35	417	44.2842	5.64307
	TDVPDTDFDACGKK	4	1	1	Ga0078192_10016824	C11(Carbamidomethyl)	1568.69		1.55181e+08	0	64378535	0	0.003877	High	2.68261			High	1.778	1
		Accession	Description	ΣCoverage	Σ# Proteins	Σ# Unique Peptides	Σ# Peptides	Σ# PSMs	A12: Area	B12: Area	C12: Area	Score A20	Coverage A20	# Peptides A20	# PSM A20	Score B20	Coverage B20	# Peptides B20	# PSM B20	Score C20	Coverage C20	# Peptides C20	# PSM C20	# AAs	MW [kDa]	calc. pI
		Ga0078192_10016824	Ga0078192_10016824	79.38	3	28	28	84	4.94174e+08	7.63677e+07	4.8686e+08	115.091	69.06	21	34	43.018	35.73	12	15	128.45	56.12	22	35	417	44.2842	5.64307
	TFDDFVALLDKAK	2	1	1	Ga0078192_10016824		1482.78		6.62613e+06	0	4991132	0	0.008229	High	2.5837			High	2.71521	1
		Accession	Description	ΣCoverage	Σ# Proteins	Σ# Unique Peptides	Σ# Peptides	Σ# PSMs	A12: Area	B12: Area	C12: Area	Score A20	Coverage A20	# Peptides A20	# PSM A20	Score B20	Coverage B20	# Peptides B20	# PSM B20	Score C20	Coverage C20	# Peptides C20	# PSM C20	# AAs	MW [kDa]	calc. pI
		Ga0078192_10016824	Ga0078192_10016824	79.38	3	28	28	84	4.94174e+08	7.63677e+07	4.8686e+08	115.091	69.06	21	34	43.018	35.73	12	15	128.45	56.12	22	35	417	44.2842	5.64307
	TDVPDTDFDACGK	3	1	1	Ga0078192_10016824	C11(Carbamidomethyl)	1440.59		1.75593e+08	2.92137e+07	1.54198e+08	0	0.01879	High	2.48957	High	1.8701	High	2.69015	0
		Accession	Description	ΣCoverage	Σ# Proteins	Σ# Unique Peptides	Σ# Peptides	Σ# PSMs	A12: Area	B12: Area	C12: Area	Score A20	Coverage A20	# Peptides A20	# PSM A20	Score B20	Coverage B20	# Peptides B20	# PSM B20	Score C20	Coverage C20	# Peptides C20	# PSM C20	# AAs	MW [kDa]	calc. pI
		Ga0078192_10016824	Ga0078192_10016824	79.38	3	28	28	84	4.94174e+08	7.63677e+07	4.8686e+08	115.091	69.06	21	34	43.018	35.73	12	15	128.45	56.12	22	35	417	44.2842	5.64307
	DWNLATAMVIK	2	1	1	Ga0078192_10016824		1261.66		3.86736e+07	0	3.42299e+07	0	0.0007298	High	2.44492			High	2.41121	0
		Accession	Description	ΣCoverage	Σ# Proteins	Σ# Unique Peptides	Σ# Peptides	Σ# PSMs	A12: Area	B12: Area	C12: Area	Score A20	Coverage A20	# Peptides A20	# PSM A20	Score B20	Coverage B20	# Peptides B20	# PSM B20	Score C20	Coverage C20	# Peptides C20	# PSM C20	# AAs	MW [kDa]	calc. pI
		Ga0078192_10016824	Ga0078192_10016824	79.38	3	28	28	84	4.94174e+08	7.63677e+07	4.8686e+08	115.091	69.06	21	34	43.018	35.73	12	15	128.45	56.12	22	35	417	44.2842	5.64307
	ANEGGTLFGSLAQGYGAPPAVANAYKDVVSK	3	1	1	Ga0078192_10016824		3052.53		0	2.1792e+07	2.93747e+08	0	0.02885			High	5.22816	High	6.57061	1
		Accession	Description	ΣCoverage	Σ# Proteins	Σ# Unique Peptides	Σ# Peptides	Σ# PSMs	A12: Area	B12: Area	C12: Area	Score A20	Coverage A20	# Peptides A20	# PSM A20	Score B20	Coverage B20	# Peptides B20	# PSM B20	Score C20	Coverage C20	# Peptides C20	# PSM C20	# AAs	MW [kDa]	calc. pI
		Ga0078192_10016824	Ga0078192_10016824	79.38	3	28	28	84	4.94174e+08	7.63677e+07	4.8686e+08	115.091	69.06	21	34	43.018	35.73	12	15	128.45	56.12	22	35	417	44.2842	5.64307
	GDALVQVMGDWAK	2	1	1	Ga0078192_10016824	M8(Oxidation)	1405.68		0	3.56343e+06	2.77168e+07	0	0.01954			High	2.51067	High	3.29776	0
		Accession	Description	ΣCoverage	Σ# Proteins	Σ# Unique Peptides	Σ# Peptides	Σ# PSMs	A12: Area	B12: Area	C12: Area	Score A20	Coverage A20	# Peptides A20	# PSM A20	Score B20	Coverage B20	# Peptides B20	# PSM B20	Score C20	Coverage C20	# Peptides C20	# PSM C20	# AAs	MW [kDa]	calc. pI
		Ga0078192_10016824	Ga0078192_10016824	79.38	3	28	28	84	4.94174e+08	7.63677e+07	4.8686e+08	115.091	69.06	21	34	43.018	35.73	12	15	128.45	56.12	22	35	417	44.2842	5.64307
	FPGTDGSVIYNSDMFGMFNVPDDRK	1	1	1	Ga0078192_10016824	M14(Oxidation); M17(Oxidation)	2841.25		0	0	3.65238e+07	0	0.002166					High	4.78838	1
		Accession	Description	ΣCoverage	Σ# Proteins	Σ# Unique Peptides	Σ# Peptides	Σ# PSMs	A12: Area	B12: Area	C12: Area	Score A20	Coverage A20	# Peptides A20	# PSM A20	Score B20	Coverage B20	# Peptides B20	# PSM B20	Score C20	Coverage C20	# Peptides C20	# PSM C20	# AAs	MW [kDa]	calc. pI
		Ga0078192_10016824	Ga0078192_10016824	79.38	3	28	28	84	4.94174e+08	7.63677e+07	4.8686e+08	115.091	69.06	21	34	43.018	35.73	12	15	128.45	56.12	22	35	417	44.2842	5.64307
	WVAAPVNVHSVNWLWINK	1	1	1	Ga0078192_10016824		2133.14		0	0	5.57829e+07	0	0.00959					High	4.59334	0
		Accession	Description	ΣCoverage	Σ# Proteins	Σ# Unique Peptides	Σ# Peptides	Σ# PSMs	A12: Area	B12: Area	C12: Area	Score A20	Coverage A20	# Peptides A20	# PSM A20	Score B20	Coverage B20	# Peptides B20	# PSM B20	Score C20	Coverage C20	# Peptides C20	# PSM C20	# AAs	MW [kDa]	calc. pI
		Ga0078192_10016824	Ga0078192_10016824	79.38	3	28	28	84	4.94174e+08	7.63677e+07	4.8686e+08	115.091	69.06	21	34	43.018	35.73	12	15	128.45	56.12	22	35	417	44.2842	5.64307
	SFQSAFNVVK	5	1	1	Ga0078192_10016824		1126.59		5.84628e+08	7.18696e+07	6.21653e+08	0.001	0.07454	High	2.41244	High	2.57265	High	2.58668	0
		Accession	Description	ΣCoverage	Σ# Proteins	Σ# Unique Peptides	Σ# Peptides	Σ# PSMs	A12: Area	B12: Area	C12: Area	Score A20	Coverage A20	# Peptides A20	# PSM A20	Score B20	Coverage B20	# Peptides B20	# PSM B20	Score C20	Coverage C20	# Peptides C20	# PSM C20	# AAs	MW [kDa]	calc. pI
		Ga0078192_10016824	Ga0078192_10016824	79.38	3	28	28	84	4.94174e+08	7.63677e+07	4.8686e+08	115.091	69.06	21	34	43.018	35.73	12	15	128.45	56.12	22	35	417	44.2842	5.64307
	TSDEAVTELVK	1	1	1	Ga0078192_10016824		1191.62		0	9.38631e+07	0	0.001	0.003835			High	2.77192			0
		Accession	Description	ΣCoverage	Σ# Proteins	Σ# Unique Peptides	Σ# Peptides	Σ# PSMs	A12: Area	B12: Area	C12: Area	Score A20	Coverage A20	# Peptides A20	# PSM A20	Score B20	Coverage B20	# Peptides B20	# PSM B20	Score C20	Coverage C20	# Peptides C20	# PSM C20	# AAs	MW [kDa]	calc. pI
		Ga0078192_10016824	Ga0078192_10016824	79.38	3	28	28	84	4.94174e+08	7.63677e+07	4.8686e+08	115.091	69.06	21	34	43.018	35.73	12	15	128.45	56.12	22	35	417	44.2842	5.64307
	SVPAALQK	1	3	1	Ga0078192_10016824		813.487		1.55022e+07	0	0	0.004	0.06681	High	1.55487					0
		Accession	Description	ΣCoverage	Σ# Proteins	Σ# Unique Peptides	Σ# Peptides	Σ# PSMs	A12: Area	B12: Area	C12: Area	Score A20	Coverage A20	# Peptides A20	# PSM A20	Score B20	Coverage B20	# Peptides B20	# PSM B20	Score C20	Coverage C20	# Peptides C20	# PSM C20	# AAs	MW [kDa]	calc. pI
		Ga0078192_10016824	Ga0078192_10016824	79.38	3	28	28	84	4.94174e+08	7.63677e+07	4.8686e+08	115.091	69.06	21	34	43.018	35.73	12	15	128.45	56.12	22	35	417	44.2842	5.64307
	SFDNLAK	1	1	1	Ga0078192_10016824		794.404		0	6.96526e+06	0	0.005	0.03157			High	1.61188			0
		Accession	Description	ΣCoverage	Σ# Proteins	Σ# Unique Peptides	Σ# Peptides	Σ# PSMs	A12: Area	B12: Area	C12: Area	Score A20	Coverage A20	# Peptides A20	# PSM A20	Score B20	Coverage B20	# Peptides B20	# PSM B20	Score C20	Coverage C20	# Peptides C20	# PSM C20	# AAs	MW [kDa]	calc. pI
		Ga0078192_10016824	Ga0078192_10016824	79.38	3	28	28	84	4.94174e+08	7.63677e+07	4.8686e+08	115.091	69.06	21	34	43.018	35.73	12	15	128.45	56.12	22	35	417	44.2842	5.64307
	FSVYDGK	1	1	1	Ga0078192_10016824		815.392		0	0	1.62271e+08	0.005	0.2285					High	1.78057	0
		Accession	Description	ΣCoverage	Σ# Proteins	Σ# Unique Peptides	Σ# Peptides	Σ# PSMs	A12: Area	B12: Area	C12: Area	Score A20	Coverage A20	# Peptides A20	# PSM A20	Score B20	Coverage B20	# Peptides B20	# PSM B20	Score C20	Coverage C20	# Peptides C20	# PSM C20	# AAs	MW [kDa]	calc. pI
		Ga0078192_10016824	Ga0078192_10016824	79.38	3	28	28	84	4.94174e+08	7.63677e+07	4.8686e+08	115.091	69.06	21	34	43.018	35.73	12	15	128.45	56.12	22	35	417	44.2842	5.64307
	EVQMLHWWTSGGEAAALNVLK	1	1	1	Ga0078192_10016824	M4(Oxidation)	2356.18		0	0	0	0.006	0.08145	High	2.70398					0
		Accession	Description	ΣCoverage	Σ# Proteins	Σ# Unique Peptides	Σ# Peptides	Σ# PSMs	A12: Area	B12: Area	C12: Area	Score A20	Coverage A20	# Peptides A20	# PSM A20	Score B20	Coverage B20	# Peptides B20	# PSM B20	Score C20	Coverage C20	# Peptides C20	# PSM C20	# AAs	MW [kDa]	calc. pI
		Ga0078192_10016824	Ga0078192_10016824	79.38	3	28	28	84	4.94174e+08	7.63677e+07	4.8686e+08	115.091	69.06	21	34	43.018	35.73	12	15	128.45	56.12	22	35	417	44.2842	5.64307
	KAMNDLDDASLK	1	1	1	Ga0078192_10016824	M3(Oxidation)	1336.65		0	0	6.13628e+06	0.007	0.2734					High	2.87315	1
		Accession	Description	ΣCoverage	Σ# Proteins	Σ# Unique Peptides	Σ# Peptides	Σ# PSMs	A12: Area	B12: Area	C12: Area	Score A20	Coverage A20	# Peptides A20	# PSM A20	Score B20	Coverage B20	# Peptides B20	# PSM B20	Score C20	Coverage C20	# Peptides C20	# PSM C20	# AAs	MW [kDa]	calc. pI
		Ga0078192_10016824	Ga0078192_10016824	79.38	3	28	28	84	4.94174e+08	7.63677e+07	4.8686e+08	115.091	69.06	21	34	43.018	35.73	12	15	128.45	56.12	22	35	417	44.2842	5.64307
Ga0078192_1075033	Ga0078192_1075033	35.25	1	24	24	44	6.01415e+07	9.8904e+06	7.85244e+07	55.1582	28.51	18	19	19.4188	11.38	7	7	57.527	25.84	17	18	712	78.0445	5.49072
	Sequence	# PSMs	# Proteins	# Protein Groups	Protein Group Accessions	Modifications	MH+ [Da]	phosphoRS Site Probabilities	A12: Area	B12: Area	C12: Area	q-Value	PEP	A20	XCorr A20	B20	XCorr B20	C20	XCorr C20	# Missed Cleavages
	GFGEGTLTESEYPFTTR	3	1	1	Ga0078192_1075033		1891.87		4.12352e+07	8.53901e+06	5.57408e+07	0	2.167e-05	High	4.99308	High	3.9988	High	5.79398	0
		Accession	Description	ΣCoverage	Σ# Proteins	Σ# Unique Peptides	Σ# Peptides	Σ# PSMs	A12: Area	B12: Area	C12: Area	Score A20	Coverage A20	# Peptides A20	# PSM A20	Score B20	Coverage B20	# Peptides B20	# PSM B20	Score C20	Coverage C20	# Peptides C20	# PSM C20	# AAs	MW [kDa]	calc. pI
		Ga0078192_1075033	Ga0078192_1075033	35.25	1	24	24	44	6.01415e+07	9.8904e+06	7.85244e+07	55.1582	28.51	18	19	19.4188	11.38	7	7	57.527	25.84	17	18	712	78.0445	5.49072
	IVAGVNYPAPFLWASTADDR	2	1	1	Ga0078192_1075033		2163.09		7.96123e+06	0	9.22059e+06	0	7.409e-08	High	4.22972			High	3.27561	0
		Accession	Description	ΣCoverage	Σ# Proteins	Σ# Unique Peptides	Σ# Peptides	Σ# PSMs	A12: Area	B12: Area	C12: Area	Score A20	Coverage A20	# Peptides A20	# PSM A20	Score B20	Coverage B20	# Peptides B20	# PSM B20	Score C20	Coverage C20	# Peptides C20	# PSM C20	# AAs	MW [kDa]	calc. pI
		Ga0078192_1075033	Ga0078192_1075033	35.25	1	24	24	44	6.01415e+07	9.8904e+06	7.85244e+07	55.1582	28.51	18	19	19.4188	11.38	7	7	57.527	25.84	17	18	712	78.0445	5.49072
	LQALQFIYLMER	2	1	1	Ga0078192_1075033	M10(Oxidation)	1540.82		1.8983e+07	0	3.22946e+07	0	0.01223	High	3.97269			High	4.40115	0
		Accession	Description	ΣCoverage	Σ# Proteins	Σ# Unique Peptides	Σ# Peptides	Σ# PSMs	A12: Area	B12: Area	C12: Area	Score A20	Coverage A20	# Peptides A20	# PSM A20	Score B20	Coverage B20	# Peptides B20	# PSM B20	Score C20	Coverage C20	# Peptides C20	# PSM C20	# AAs	MW [kDa]	calc. pI
		Ga0078192_1075033	Ga0078192_1075033	35.25	1	24	24	44	6.01415e+07	9.8904e+06	7.85244e+07	55.1582	28.51	18	19	19.4188	11.38	7	7	57.527	25.84	17	18	712	78.0445	5.49072
	TWDDFIAVGEDLVK	2	1	1	Ga0078192_1075033		1607.8		4.10104e+06	0	3.8226e+06	0	4.082e-07	High	3.76366			High	3.13775	0
		Accession	Description	ΣCoverage	Σ# Proteins	Σ# Unique Peptides	Σ# Peptides	Σ# PSMs	A12: Area	B12: Area	C12: Area	Score A20	Coverage A20	# Peptides A20	# PSM A20	Score B20	Coverage B20	# Peptides B20	# PSM B20	Score C20	Coverage C20	# Peptides C20	# PSM C20	# AAs	MW [kDa]	calc. pI
		Ga0078192_1075033	Ga0078192_1075033	35.25	1	24	24	44	6.01415e+07	9.8904e+06	7.85244e+07	55.1582	28.51	18	19	19.4188	11.38	7	7	57.527	25.84	17	18	712	78.0445	5.49072
	DGTKIPYFIVKPK	3	1	1	Ga0078192_1075033		1505.88		2.61932e+07	3.53676e+06	3.08071e+07	0	0.01079	High	3.28111	High	2.4219	High	3.40679	1
		Accession	Description	ΣCoverage	Σ# Proteins	Σ# Unique Peptides	Σ# Peptides	Σ# PSMs	A12: Area	B12: Area	C12: Area	Score A20	Coverage A20	# Peptides A20	# PSM A20	Score B20	Coverage B20	# Peptides B20	# PSM B20	Score C20	Coverage C20	# Peptides C20	# PSM C20	# AAs	MW [kDa]	calc. pI
		Ga0078192_1075033	Ga0078192_1075033	35.25	1	24	24	44	6.01415e+07	9.8904e+06	7.85244e+07	55.1582	28.51	18	19	19.4188	11.38	7	7	57.527	25.84	17	18	712	78.0445	5.49072
	SPEALEWVAK	3	1	1	Ga0078192_1075033		1129.59		4.35451e+07	7.12937e+06	5.75261e+07	0	7.389e-05	High	3.24179	High	3.54667	High	3.41756	0
		Accession	Description	ΣCoverage	Σ# Proteins	Σ# Unique Peptides	Σ# Peptides	Σ# PSMs	A12: Area	B12: Area	C12: Area	Score A20	Coverage A20	# Peptides A20	# PSM A20	Score B20	Coverage B20	# Peptides B20	# PSM B20	Score C20	Coverage C20	# Peptides C20	# PSM C20	# AAs	MW [kDa]	calc. pI
		Ga0078192_1075033	Ga0078192_1075033	35.25	1	24	24	44	6.01415e+07	9.8904e+06	7.85244e+07	55.1582	28.51	18	19	19.4188	11.38	7	7	57.527	25.84	17	18	712	78.0445	5.49072
	GASWIGEYGDPR	2	1	1	Ga0078192_1075033		1307.61		1.14964e+07	0	9704037	0	5.796e-05	High	3.2354			High	2.67486	0
		Accession	Description	ΣCoverage	Σ# Proteins	Σ# Unique Peptides	Σ# Peptides	Σ# PSMs	A12: Area	B12: Area	C12: Area	Score A20	Coverage A20	# Peptides A20	# PSM A20	Score B20	Coverage B20	# Peptides B20	# PSM B20	Score C20	Coverage C20	# Peptides C20	# PSM C20	# AAs	MW [kDa]	calc. pI
		Ga0078192_1075033	Ga0078192_1075033	35.25	1	24	24	44	6.01415e+07	9.8904e+06	7.85244e+07	55.1582	28.51	18	19	19.4188	11.38	7	7	57.527	25.84	17	18	712	78.0445	5.49072
	GGGEFGPQWHQTAIR	1	1	1	Ga0078192_1075033		1640.79		1.82322e+07	0	0	0	0.001639	High	3.11319					0
		Accession	Description	ΣCoverage	Σ# Proteins	Σ# Unique Peptides	Σ# Peptides	Σ# PSMs	A12: Area	B12: Area	C12: Area	Score A20	Coverage A20	# Peptides A20	# PSM A20	Score B20	Coverage B20	# Peptides B20	# PSM B20	Score C20	Coverage C20	# Peptides C20	# PSM C20	# AAs	MW [kDa]	calc. pI
		Ga0078192_1075033	Ga0078192_1075033	35.25	1	24	24	44	6.01415e+07	9.8904e+06	7.85244e+07	55.1582	28.51	18	19	19.4188	11.38	7	7	57.527	25.84	17	18	712	78.0445	5.49072
	TLAAFEADPR	3	1	1	Ga0078192_1075033		1090.55		5.85249e+07	8.89408e+06	66037692	0	0.001969	High	3.04315	High	2.75266	High	2.9551	0
		Accession	Description	ΣCoverage	Σ# Proteins	Σ# Unique Peptides	Σ# Peptides	Σ# PSMs	A12: Area	B12: Area	C12: Area	Score A20	Coverage A20	# Peptides A20	# PSM A20	Score B20	Coverage B20	# Peptides B20	# PSM B20	Score C20	Coverage C20	# Peptides C20	# PSM C20	# AAs	MW [kDa]	calc. pI
		Ga0078192_1075033	Ga0078192_1075033	35.25	1	24	24	44	6.01415e+07	9.8904e+06	7.85244e+07	55.1582	28.51	18	19	19.4188	11.38	7	7	57.527	25.84	17	18	712	78.0445	5.49072
	QFVPGGFVLDAK	5	1	1	Ga0078192_1075033		1277.69		7.72703e+07	1.22381e+07	1.12009e+08	0	0.01708	High	2.55979	High	2.16643	High	2.55673	0
		Accession	Description	ΣCoverage	Σ# Proteins	Σ# Unique Peptides	Σ# Peptides	Σ# PSMs	A12: Area	B12: Area	C12: Area	Score A20	Coverage A20	# Peptides A20	# PSM A20	Score B20	Coverage B20	# Peptides B20	# PSM B20	Score C20	Coverage C20	# Peptides C20	# PSM C20	# AAs	MW [kDa]	calc. pI
		Ga0078192_1075033	Ga0078192_1075033	35.25	1	24	24	44	6.01415e+07	9.8904e+06	7.85244e+07	55.1582	28.51	18	19	19.4188	11.38	7	7	57.527	25.84	17	18	712	78.0445	5.49072
	IEDAPEIFR	2	1	1	Ga0078192_1075033		1089.56		4.46293e+07	6.51522e+06	0	0	0.003702	High	2.28632	High	2.25549			0
		Accession	Description	ΣCoverage	Σ# Proteins	Σ# Unique Peptides	Σ# Peptides	Σ# PSMs	A12: Area	B12: Area	C12: Area	Score A20	Coverage A20	# Peptides A20	# PSM A20	Score B20	Coverage B20	# Peptides B20	# PSM B20	Score C20	Coverage C20	# Peptides C20	# PSM C20	# AAs	MW [kDa]	calc. pI
		Ga0078192_1075033	Ga0078192_1075033	35.25	1	24	24	44	6.01415e+07	9.8904e+06	7.85244e+07	55.1582	28.51	18	19	19.4188	11.38	7	7	57.527	25.84	17	18	712	78.0445	5.49072
	IPYFIVKPK	2	1	1	Ga0078192_1075033		1104.68		3.41017e+07	0	3.68777e+07	0	0.002825	High	2.18874			High	2.23338	0
		Accession	Description	ΣCoverage	Σ# Proteins	Σ# Unique Peptides	Σ# Peptides	Σ# PSMs	A12: Area	B12: Area	C12: Area	Score A20	Coverage A20	# Peptides A20	# PSM A20	Score B20	Coverage B20	# Peptides B20	# PSM B20	Score C20	Coverage C20	# Peptides C20	# PSM C20	# AAs	MW [kDa]	calc. pI
		Ga0078192_1075033	Ga0078192_1075033	35.25	1	24	24	44	6.01415e+07	9.8904e+06	7.85244e+07	55.1582	28.51	18	19	19.4188	11.38	7	7	57.527	25.84	17	18	712	78.0445	5.49072
	QGGAVTGGGLYVTLLDNVVGK	1	1	1	Ga0078192_1075033		2018.08		2.24562e+06	0	0	0	0.0003728	High	1.91324					0
		Accession	Description	ΣCoverage	Σ# Proteins	Σ# Unique Peptides	Σ# Peptides	Σ# PSMs	A12: Area	B12: Area	C12: Area	Score A20	Coverage A20	# Peptides A20	# PSM A20	Score B20	Coverage B20	# Peptides B20	# PSM B20	Score C20	Coverage C20	# Peptides C20	# PSM C20	# AAs	MW [kDa]	calc. pI
		Ga0078192_1075033	Ga0078192_1075033	35.25	1	24	24	44	6.01415e+07	9.8904e+06	7.85244e+07	55.1582	28.51	18	19	19.4188	11.38	7	7	57.527	25.84	17	18	712	78.0445	5.49072
	VLEFNYEGGK	1	1	1	Ga0078192_1075033		1155.57		0	1.81243e+06	0	0	0.001072			High	2.27683			0
		Accession	Description	ΣCoverage	Σ# Proteins	Σ# Unique Peptides	Σ# Peptides	Σ# PSMs	A12: Area	B12: Area	C12: Area	Score A20	Coverage A20	# Peptides A20	# PSM A20	Score B20	Coverage B20	# Peptides B20	# PSM B20	Score C20	Coverage C20	# Peptides C20	# PSM C20	# AAs	MW [kDa]	calc. pI
		Ga0078192_1075033	Ga0078192_1075033	35.25	1	24	24	44	6.01415e+07	9.8904e+06	7.85244e+07	55.1582	28.51	18	19	19.4188	11.38	7	7	57.527	25.84	17	18	712	78.0445	5.49072
	SPEALEWVAKENER	1	1	1	Ga0078192_1075033		1657.82		0	0	15222221	0	0.007711					High	4.48113	1
		Accession	Description	ΣCoverage	Σ# Proteins	Σ# Unique Peptides	Σ# Peptides	Σ# PSMs	A12: Area	B12: Area	C12: Area	Score A20	Coverage A20	# Peptides A20	# PSM A20	Score B20	Coverage B20	# Peptides B20	# PSM B20	Score C20	Coverage C20	# Peptides C20	# PSM C20	# AAs	MW [kDa]	calc. pI
		Ga0078192_1075033	Ga0078192_1075033	35.25	1	24	24	44	6.01415e+07	9.8904e+06	7.85244e+07	55.1582	28.51	18	19	19.4188	11.38	7	7	57.527	25.84	17	18	712	78.0445	5.49072
	LKELGQPYYYFEDTTGGHSGGVDNDQR	1	1	1	Ga0078192_1075033		3046.39		0	0	2.16992e+07	0	0.000953					High	3.45453	1
		Accession	Description	ΣCoverage	Σ# Proteins	Σ# Unique Peptides	Σ# Peptides	Σ# PSMs	A12: Area	B12: Area	C12: Area	Score A20	Coverage A20	# Peptides A20	# PSM A20	Score B20	Coverage B20	# Peptides B20	# PSM B20	Score C20	Coverage C20	# Peptides C20	# PSM C20	# AAs	MW [kDa]	calc. pI
		Ga0078192_1075033	Ga0078192_1075033	35.25	1	24	24	44	6.01415e+07	9.8904e+06	7.85244e+07	55.1582	28.51	18	19	19.4188	11.38	7	7	57.527	25.84	17	18	712	78.0445	5.49072
	TWDDFIAVGEDLVKR	1	1	1	Ga0078192_1075033		1763.9		0	0	8.7018e+06	0	0.004187					High	3.11808	1
		Accession	Description	ΣCoverage	Σ# Proteins	Σ# Unique Peptides	Σ# Peptides	Σ# PSMs	A12: Area	B12: Area	C12: Area	Score A20	Coverage A20	# Peptides A20	# PSM A20	Score B20	Coverage B20	# Peptides B20	# PSM B20	Score C20	Coverage C20	# Peptides C20	# PSM C20	# AAs	MW [kDa]	calc. pI
		Ga0078192_1075033	Ga0078192_1075033	35.25	1	24	24	44	6.01415e+07	9.8904e+06	7.85244e+07	55.1582	28.51	18	19	19.4188	11.38	7	7	57.527	25.84	17	18	712	78.0445	5.49072
	AKLQALQFIYLMER	1	1	1	Ga0078192_1075033	M12(Oxidation)	1739.95		0	0	4.65575e+06	0	0.05262					High	2.94778	1
		Accession	Description	ΣCoverage	Σ# Proteins	Σ# Unique Peptides	Σ# Peptides	Σ# PSMs	A12: Area	B12: Area	C12: Area	Score A20	Coverage A20	# Peptides A20	# PSM A20	Score B20	Coverage B20	# Peptides B20	# PSM B20	Score C20	Coverage C20	# Peptides C20	# PSM C20	# AAs	MW [kDa]	calc. pI
		Ga0078192_1075033	Ga0078192_1075033	35.25	1	24	24	44	6.01415e+07	9.8904e+06	7.85244e+07	55.1582	28.51	18	19	19.4188	11.38	7	7	57.527	25.84	17	18	712	78.0445	5.49072
	TLVWAPGPK	2	1	1	Ga0078192_1075033		968.559		3.27601e+07	0	4.04228e+07	0.001	0.09944	High	2.6479			High	2.71	0
		Accession	Description	ΣCoverage	Σ# Proteins	Σ# Unique Peptides	Σ# Peptides	Σ# PSMs	A12: Area	B12: Area	C12: Area	Score A20	Coverage A20	# Peptides A20	# PSM A20	Score B20	Coverage B20	# Peptides B20	# PSM B20	Score C20	Coverage C20	# Peptides C20	# PSM C20	# AAs	MW [kDa]	calc. pI
		Ga0078192_1075033	Ga0078192_1075033	35.25	1	24	24	44	6.01415e+07	9.8904e+06	7.85244e+07	55.1582	28.51	18	19	19.4188	11.38	7	7	57.527	25.84	17	18	712	78.0445	5.49072
	IEDAPEIFRGDPK	1	1	1	Ga0078192_1075033		1486.75		0	0	6.50393e+06	0.001	0.09034					High	2.54615	1
		Accession	Description	ΣCoverage	Σ# Proteins	Σ# Unique Peptides	Σ# Peptides	Σ# PSMs	A12: Area	B12: Area	C12: Area	Score A20	Coverage A20	# Peptides A20	# PSM A20	Score B20	Coverage B20	# Peptides B20	# PSM B20	Score C20	Coverage C20	# Peptides C20	# PSM C20	# AAs	MW [kDa]	calc. pI
		Ga0078192_1075033	Ga0078192_1075033	35.25	1	24	24	44	6.01415e+07	9.8904e+06	7.85244e+07	55.1582	28.51	18	19	19.4188	11.38	7	7	57.527	25.84	17	18	712	78.0445	5.49072
	WIEGYSPYQK	1	1	1	Ga0078192_1075033		1270.61		6.40879e+06	0	0	0.002	0.01529	High	2.21611					0
		Accession	Description	ΣCoverage	Σ# Proteins	Σ# Unique Peptides	Σ# Peptides	Σ# PSMs	A12: Area	B12: Area	C12: Area	Score A20	Coverage A20	# Peptides A20	# PSM A20	Score B20	Coverage B20	# Peptides B20	# PSM B20	Score C20	Coverage C20	# Peptides C20	# PSM C20	# AAs	MW [kDa]	calc. pI
		Ga0078192_1075033	Ga0078192_1075033	35.25	1	24	24	44	6.01415e+07	9.8904e+06	7.85244e+07	55.1582	28.51	18	19	19.4188	11.38	7	7	57.527	25.84	17	18	712	78.0445	5.49072
	LPGYLGSTGK	1	1	1	Ga0078192_1075033		992.545		0	0	0	0.002	0.02047	High	2.00563					0
		Accession	Description	ΣCoverage	Σ# Proteins	Σ# Unique Peptides	Σ# Peptides	Σ# PSMs	A12: Area	B12: Area	C12: Area	Score A20	Coverage A20	# Peptides A20	# PSM A20	Score B20	Coverage B20	# Peptides B20	# PSM B20	Score C20	Coverage C20	# Peptides C20	# PSM C20	# AAs	MW [kDa]	calc. pI
		Ga0078192_1075033	Ga0078192_1075033	35.25	1	24	24	44	6.01415e+07	9.8904e+06	7.85244e+07	55.1582	28.51	18	19	19.4188	11.38	7	7	57.527	25.84	17	18	712	78.0445	5.49072
	WLQLDLPK	2	1	1	Ga0078192_1075033		1012.58		3.34278e+07	0	2.5078e+07	0.004	0.03835	High	2.6756			High	2.6606	0
		Accession	Description	ΣCoverage	Σ# Proteins	Σ# Unique Peptides	Σ# Peptides	Σ# PSMs	A12: Area	B12: Area	C12: Area	Score A20	Coverage A20	# Peptides A20	# PSM A20	Score B20	Coverage B20	# Peptides B20	# PSM B20	Score C20	Coverage C20	# Peptides C20	# PSM C20	# AAs	MW [kDa]	calc. pI
		Ga0078192_1075033	Ga0078192_1075033	35.25	1	24	24	44	6.01415e+07	9.8904e+06	7.85244e+07	55.1582	28.51	18	19	19.4188	11.38	7	7	57.527	25.84	17	18	712	78.0445	5.49072
	KTLVWAPGPK	1	1	1	Ga0078192_1075033		1096.65		5.75871e+06	0	0	0.004	0.04312	High	2.12491					1
		Accession	Description	ΣCoverage	Σ# Proteins	Σ# Unique Peptides	Σ# Peptides	Σ# PSMs	A12: Area	B12: Area	C12: Area	Score A20	Coverage A20	# Peptides A20	# PSM A20	Score B20	Coverage B20	# Peptides B20	# PSM B20	Score C20	Coverage C20	# Peptides C20	# PSM C20	# AAs	MW [kDa]	calc. pI
		Ga0078192_1075033	Ga0078192_1075033	35.25	1	24	24	44	6.01415e+07	9.8904e+06	7.85244e+07	55.1582	28.51	18	19	19.4188	11.38	7	7	57.527	25.84	17	18	712	78.0445	5.49072
Ga0078192_10008745	Ga0078192_10008745	80.23	3	23	23	207	4.25093e+09	9.45161e+08	3.76634e+09	390.14	78.78	22	83	208.926	79.65	21	50	367.888	79.65	22	74	344	35.269	5.10986
	Sequence	# PSMs	# Proteins	# Protein Groups	Protein Group Accessions	Modifications	MH+ [Da]	phosphoRS Site Probabilities	A12: Area	B12: Area	C12: Area	q-Value	PEP	A20	XCorr A20	B20	XCorr B20	C20	XCorr C20	# Missed Cleavages
	NVCHDLSGGNEDGGHTAMENCLQK	4	1	1	Ga0078192_10008745	C3(Carbamidomethyl); C21(Carbamidomethyl)	2643.1		1.00184e+08	1.59089e+07	1.04036e+08	0	4.46e-10	High	9.19395	High	6.08709	High	8.5983	0
		Accession	Description	ΣCoverage	Σ# Proteins	Σ# Unique Peptides	Σ# Peptides	Σ# PSMs	A12: Area	B12: Area	C12: Area	Score A20	Coverage A20	# Peptides A20	# PSM A20	Score B20	Coverage B20	# Peptides B20	# PSM B20	Score C20	Coverage C20	# Peptides C20	# PSM C20	# AAs	MW [kDa]	calc. pI
		Ga0078192_10008745	Ga0078192_10008745	80.23	3	23	23	207	4.25093e+09	9.45161e+08	3.76634e+09	390.14	78.78	22	83	208.926	79.65	21	50	367.888	79.65	22	74	344	35.269	5.10986
	AFADTGKKPEPSPGLNFYNTGVTLITDKPAAGVDSIDTK	10	1	1	Ga0078192_10008745		4036.05		4.26366e+09	6.22899e+08	3.74247e+09	0	2.968e-05	High	8.4303	High	9.49303	High	10.8205	1
		Accession	Description	ΣCoverage	Σ# Proteins	Σ# Unique Peptides	Σ# Peptides	Σ# PSMs	A12: Area	B12: Area	C12: Area	Score A20	Coverage A20	# Peptides A20	# PSM A20	Score B20	Coverage B20	# Peptides B20	# PSM B20	Score C20	Coverage C20	# Peptides C20	# PSM C20	# AAs	MW [kDa]	calc. pI
		Ga0078192_10008745	Ga0078192_10008745	80.23	3	23	23	207	4.25093e+09	9.45161e+08	3.76634e+09	390.14	78.78	22	83	208.926	79.65	21	50	367.888	79.65	22	74	344	35.269	5.10986
	NVAEGIIGATAQQYPLLMASLGIEAIK	14	1	1	Ga0078192_10008745		2771.51		7.6406e+08	3.96512e+06	6.62973e+08	0	1.794e-09	High	7.46781	High	3.56732	High	7.31891	0
		Accession	Description	ΣCoverage	Σ# Proteins	Σ# Unique Peptides	Σ# Peptides	Σ# PSMs	A12: Area	B12: Area	C12: Area	Score A20	Coverage A20	# Peptides A20	# PSM A20	Score B20	Coverage B20	# Peptides B20	# PSM B20	Score C20	Coverage C20	# Peptides C20	# PSM C20	# AAs	MW [kDa]	calc. pI
		Ga0078192_10008745	Ga0078192_10008745	80.23	3	23	23	207	4.25093e+09	9.45161e+08	3.76634e+09	390.14	78.78	22	83	208.926	79.65	21	50	367.888	79.65	22	74	344	35.269	5.10986
	NVCHDLSGGNEDGGHTAMENCLQK	5	1	1	Ga0078192_10008745	C3(Carbamidomethyl); M18(Oxidation); C21(Carbamidomethyl)	2659.09		7.69107e+07	1.83388e+07	2.74678e+07	0	4.955e-09	High	7.36202	High	4.58324	High	6.99227	0
		Accession	Description	ΣCoverage	Σ# Proteins	Σ# Unique Peptides	Σ# Peptides	Σ# PSMs	A12: Area	B12: Area	C12: Area	Score A20	Coverage A20	# Peptides A20	# PSM A20	Score B20	Coverage B20	# Peptides B20	# PSM B20	Score C20	Coverage C20	# Peptides C20	# PSM C20	# AAs	MW [kDa]	calc. pI
		Ga0078192_10008745	Ga0078192_10008745	80.23	3	23	23	207	4.25093e+09	9.45161e+08	3.76634e+09	390.14	78.78	22	83	208.926	79.65	21	50	367.888	79.65	22	74	344	35.269	5.10986
	KPEPSPGLNFYNTGVTLITDKPAAGVDSIDTK	6	1	1	Ga0078192_10008745		3345.73		1.00712e+09	1.94176e+08	877702807	0	2.029e-06	High	6.98089	High	8.19812	High	9.44341	0
		Accession	Description	ΣCoverage	Σ# Proteins	Σ# Unique Peptides	Σ# Peptides	Σ# PSMs	A12: Area	B12: Area	C12: Area	Score A20	Coverage A20	# Peptides A20	# PSM A20	Score B20	Coverage B20	# Peptides B20	# PSM B20	Score C20	Coverage C20	# Peptides C20	# PSM C20	# AAs	MW [kDa]	calc. pI
		Ga0078192_10008745	Ga0078192_10008745	80.23	3	23	23	207	4.25093e+09	9.45161e+08	3.76634e+09	390.14	78.78	22	83	208.926	79.65	21	50	367.888	79.65	22	74	344	35.269	5.10986
	AEGDNEGQVAAIESCIADGAK	12	1	1	Ga0078192_10008745	C15(Carbamidomethyl)	2104.95		5.41386e+08	445704716	1.12097e+09	0	3.363e-07	High	6.78268	High	6.31023	High	6.73541	0
		Accession	Description	ΣCoverage	Σ# Proteins	Σ# Unique Peptides	Σ# Peptides	Σ# PSMs	A12: Area	B12: Area	C12: Area	Score A20	Coverage A20	# Peptides A20	# PSM A20	Score B20	Coverage B20	# Peptides B20	# PSM B20	Score C20	Coverage C20	# Peptides C20	# PSM C20	# AAs	MW [kDa]	calc. pI
		Ga0078192_10008745	Ga0078192_10008745	80.23	3	23	23	207	4.25093e+09	9.45161e+08	3.76634e+09	390.14	78.78	22	83	208.926	79.65	21	50	367.888	79.65	22	74	344	35.269	5.10986
	DPNINVVYTINEPAAAGAYQALK	8	1	1	Ga0078192_10008745		2432.25		3.70219e+08	9.03634e+07	326523316	0	0.0004781	High	6.61277	High	6.08749	High	6.64977	0
		Accession	Description	ΣCoverage	Σ# Proteins	Σ# Unique Peptides	Σ# Peptides	Σ# PSMs	A12: Area	B12: Area	C12: Area	Score A20	Coverage A20	# Peptides A20	# PSM A20	Score B20	Coverage B20	# Peptides B20	# PSM B20	Score C20	Coverage C20	# Peptides C20	# PSM C20	# AAs	MW [kDa]	calc. pI
		Ga0078192_10008745	Ga0078192_10008745	80.23	3	23	23	207	4.25093e+09	9.45161e+08	3.76634e+09	390.14	78.78	22	83	208.926	79.65	21	50	367.888	79.65	22	74	344	35.269	5.10986
	DAGLLVIALDTQLEPADAADATFATDNFK	13	1	1	Ga0078192_10008745		3006.5		6.57105e+08	1.22449e+07	5.81822e+08	0	0.0001285	High	6.60166	High	3.57694	High	7.51042	0
		Accession	Description	ΣCoverage	Σ# Proteins	Σ# Unique Peptides	Σ# Peptides	Σ# PSMs	A12: Area	B12: Area	C12: Area	Score A20	Coverage A20	# Peptides A20	# PSM A20	Score B20	Coverage B20	# Peptides B20	# PSM B20	Score C20	Coverage C20	# Peptides C20	# PSM C20	# AAs	MW [kDa]	calc. pI
		Ga0078192_10008745	Ga0078192_10008745	80.23	3	23	23	207	4.25093e+09	9.45161e+08	3.76634e+09	390.14	78.78	22	83	208.926	79.65	21	50	367.888	79.65	22	74	344	35.269	5.10986
	DAHIAYMDLIASQPSVDVQR	7	1	1	Ga0078192_10008745	M7(Oxidation)	2245.09		8.23695e+08	8.09464e+07	6.24772e+08	0	0.0005414	High	6.19004	High	6.13521	High	6.26243	0
		Accession	Description	ΣCoverage	Σ# Proteins	Σ# Unique Peptides	Σ# Peptides	Σ# PSMs	A12: Area	B12: Area	C12: Area	Score A20	Coverage A20	# Peptides A20	# PSM A20	Score B20	Coverage B20	# Peptides B20	# PSM B20	Score C20	Coverage C20	# Peptides C20	# PSM C20	# AAs	MW [kDa]	calc. pI
		Ga0078192_10008745	Ga0078192_10008745	80.23	3	23	23	207	4.25093e+09	9.45161e+08	3.76634e+09	390.14	78.78	22	83	208.926	79.65	21	50	367.888	79.65	22	74	344	35.269	5.10986
	DAHIAYMDLIASQPSVDVQR	10	1	1	Ga0078192_10008745		2229.09		1.53555e+09	2.61911e+08	1.29279e+09	0	0.0009815	High	6.18037	High	5.86277	High	6.51954	0
		Accession	Description	ΣCoverage	Σ# Proteins	Σ# Unique Peptides	Σ# Peptides	Σ# PSMs	A12: Area	B12: Area	C12: Area	Score A20	Coverage A20	# Peptides A20	# PSM A20	Score B20	Coverage B20	# Peptides B20	# PSM B20	Score C20	Coverage C20	# Peptides C20	# PSM C20	# AAs	MW [kDa]	calc. pI
		Ga0078192_10008745	Ga0078192_10008745	80.23	3	23	23	207	4.25093e+09	9.45161e+08	3.76634e+09	390.14	78.78	22	83	208.926	79.65	21	50	367.888	79.65	22	74	344	35.269	5.10986
	ARDAGLLVIALDTQLEPADAADATFATDNFK	1	1	1	Ga0078192_10008745		3233.64		1.64046e+07	0	0	0	2.526e-09	High	6.15067					1
		Accession	Description	ΣCoverage	Σ# Proteins	Σ# Unique Peptides	Σ# Peptides	Σ# PSMs	A12: Area	B12: Area	C12: Area	Score A20	Coverage A20	# Peptides A20	# PSM A20	Score B20	Coverage B20	# Peptides B20	# PSM B20	Score C20	Coverage C20	# Peptides C20	# PSM C20	# AAs	MW [kDa]	calc. pI
		Ga0078192_10008745	Ga0078192_10008745	80.23	3	23	23	207	4.25093e+09	9.45161e+08	3.76634e+09	390.14	78.78	22	83	208.926	79.65	21	50	367.888	79.65	22	74	344	35.269	5.10986
	NVAEGIIGATAQQYPLLMASLGIEAIK	9	1	1	Ga0078192_10008745	M18(Oxidation)	2787.49		400078445	9.50434e+06	2.91313e+08	0	7.464e-09	High	5.77675	High	3.33524	High	5.63307	0
		Accession	Description	ΣCoverage	Σ# Proteins	Σ# Unique Peptides	Σ# Peptides	Σ# PSMs	A12: Area	B12: Area	C12: Area	Score A20	Coverage A20	# Peptides A20	# PSM A20	Score B20	Coverage B20	# Peptides B20	# PSM B20	Score C20	Coverage C20	# Peptides C20	# PSM C20	# AAs	MW [kDa]	calc. pI
		Ga0078192_10008745	Ga0078192_10008745	80.23	3	23	23	207	4.25093e+09	9.45161e+08	3.76634e+09	390.14	78.78	22	83	208.926	79.65	21	50	367.888	79.65	22	74	344	35.269	5.10986
	EKDVLIVSIDGGCPGVK	9	1	1	Ga0078192_10008745	C13(Carbamidomethyl)	1785.95		1075169829	2.36906e+08	842757185	0	8.862e-10	High	5.72801	High	5.15828	High	5.16132	1
		Accession	Description	ΣCoverage	Σ# Proteins	Σ# Unique Peptides	Σ# Peptides	Σ# PSMs	A12: Area	B12: Area	C12: Area	Score A20	Coverage A20	# Peptides A20	# PSM A20	Score B20	Coverage B20	# Peptides B20	# PSM B20	Score C20	Coverage C20	# Peptides C20	# PSM C20	# AAs	MW [kDa]	calc. pI
		Ga0078192_10008745	Ga0078192_10008745	80.23	3	23	23	207	4.25093e+09	9.45161e+08	3.76634e+09	390.14	78.78	22	83	208.926	79.65	21	50	367.888	79.65	22	74	344	35.269	5.10986
	DQGFMTGFGIDVKDPKK	5	1	1	Ga0078192_10008745		1882.94		6.56576e+07	1.07473e+07	6.87027e+07	0	9.211e-07	High	5.51793	High	3.71655	High	5.01688	2
		Accession	Description	ΣCoverage	Σ# Proteins	Σ# Unique Peptides	Σ# Peptides	Σ# PSMs	A12: Area	B12: Area	C12: Area	Score A20	Coverage A20	# Peptides A20	# PSM A20	Score B20	Coverage B20	# Peptides B20	# PSM B20	Score C20	Coverage C20	# Peptides C20	# PSM C20	# AAs	MW [kDa]	calc. pI
		Ga0078192_10008745	Ga0078192_10008745	80.23	3	23	23	207	4.25093e+09	9.45161e+08	3.76634e+09	390.14	78.78	22	83	208.926	79.65	21	50	367.888	79.65	22	74	344	35.269	5.10986
	GILITATDTAAIVPAVKK	4	1	1	Ga0078192_10008745		1782.07		351381784	8.03135e+07	286018528	0	3.195e-09	High	5.38242	High	2.94409	High	5.20466	1
		Accession	Description	ΣCoverage	Σ# Proteins	Σ# Unique Peptides	Σ# Peptides	Σ# PSMs	A12: Area	B12: Area	C12: Area	Score A20	Coverage A20	# Peptides A20	# PSM A20	Score B20	Coverage B20	# Peptides B20	# PSM B20	Score C20	Coverage C20	# Peptides C20	# PSM C20	# AAs	MW [kDa]	calc. pI
		Ga0078192_10008745	Ga0078192_10008745	80.23	3	23	23	207	4.25093e+09	9.45161e+08	3.76634e+09	390.14	78.78	22	83	208.926	79.65	21	50	367.888	79.65	22	74	344	35.269	5.10986
	AVGKEKDVLIVSIDGGCPGVK	4	1	1	Ga0078192_10008745	C17(Carbamidomethyl)	2141.17		1.66175e+07	4.26683e+06	2.38825e+07	0	0.01509	High	5.24504	High	2.82749	High	5.27671	2
		Accession	Description	ΣCoverage	Σ# Proteins	Σ# Unique Peptides	Σ# Peptides	Σ# PSMs	A12: Area	B12: Area	C12: Area	Score A20	Coverage A20	# Peptides A20	# PSM A20	Score B20	Coverage B20	# Peptides B20	# PSM B20	Score C20	Coverage C20	# Peptides C20	# PSM C20	# AAs	MW [kDa]	calc. pI
		Ga0078192_10008745	Ga0078192_10008745	80.23	3	23	23	207	4.25093e+09	9.45161e+08	3.76634e+09	390.14	78.78	22	83	208.926	79.65	21	50	367.888	79.65	22	74	344	35.269	5.10986
	AKDAHIAYMDLIASQPSVDVQR	6	1	1	Ga0078192_10008745	M9(Oxidation)	2444.23		13318290	2.02004e+07	3.33981e+07	0	0.0004616	High	5.12123	High	4.89956	High	6.03026	1
		Accession	Description	ΣCoverage	Σ# Proteins	Σ# Unique Peptides	Σ# Peptides	Σ# PSMs	A12: Area	B12: Area	C12: Area	Score A20	Coverage A20	# Peptides A20	# PSM A20	Score B20	Coverage B20	# Peptides B20	# PSM B20	Score C20	Coverage C20	# Peptides C20	# PSM C20	# AAs	MW [kDa]	calc. pI
		Ga0078192_10008745	Ga0078192_10008745	80.23	3	23	23	207	4.25093e+09	9.45161e+08	3.76634e+09	390.14	78.78	22	83	208.926	79.65	21	50	367.888	79.65	22	74	344	35.269	5.10986
	AKDAHIAYMDLIASQPSVDVQR	3	1	1	Ga0078192_10008745		2428.23		147425842	2.04517e+07	136972645	0	0.003669	High	5.1125	High	4.34359	High	5.71131	1
		Accession	Description	ΣCoverage	Σ# Proteins	Σ# Unique Peptides	Σ# Peptides	Σ# PSMs	A12: Area	B12: Area	C12: Area	Score A20	Coverage A20	# Peptides A20	# PSM A20	Score B20	Coverage B20	# Peptides B20	# PSM B20	Score C20	Coverage C20	# Peptides C20	# PSM C20	# AAs	MW [kDa]	calc. pI
		Ga0078192_10008745	Ga0078192_10008745	80.23	3	23	23	207	4.25093e+09	9.45161e+08	3.76634e+09	390.14	78.78	22	83	208.926	79.65	21	50	367.888	79.65	22	74	344	35.269	5.10986
	GILITATDTAAIVPAVK	12	1	1	Ga0078192_10008745		1653.98		2.28588e+09	424439489	1.72556e+09	0	1.954e-10	High	5.07826	High	5.21364	High	5.11206	0
		Accession	Description	ΣCoverage	Σ# Proteins	Σ# Unique Peptides	Σ# Peptides	Σ# PSMs	A12: Area	B12: Area	C12: Area	Score A20	Coverage A20	# Peptides A20	# PSM A20	Score B20	Coverage B20	# Peptides B20	# PSM B20	Score C20	Coverage C20	# Peptides C20	# PSM C20	# AAs	MW [kDa]	calc. pI
		Ga0078192_10008745	Ga0078192_10008745	80.23	3	23	23	207	4.25093e+09	9.45161e+08	3.76634e+09	390.14	78.78	22	83	208.926	79.65	21	50	367.888	79.65	22	74	344	35.269	5.10986
	DQGFMTGFGIDVKDPK	7	1	1	Ga0078192_10008745		1754.84		1.16515e+09	2.02257e+08	1.00797e+09	0	0.0004531	High	5.02225	High	3.90217	High	5.02444	1
		Accession	Description	ΣCoverage	Σ# Proteins	Σ# Unique Peptides	Σ# Peptides	Σ# PSMs	A12: Area	B12: Area	C12: Area	Score A20	Coverage A20	# Peptides A20	# PSM A20	Score B20	Coverage B20	# Peptides B20	# PSM B20	Score C20	Coverage C20	# Peptides C20	# PSM C20	# AAs	MW [kDa]	calc. pI
		Ga0078192_10008745	Ga0078192_10008745	80.23	3	23	23	207	4.25093e+09	9.45161e+08	3.76634e+09	390.14	78.78	22	83	208.926	79.65	21	50	367.888	79.65	22	74	344	35.269	5.10986
	DQGFMTGFGIDVKDPK	8	1	1	Ga0078192_10008745	M5(Oxidation)	1770.83		1.43832e+09	4.13365e+08	1.23481e+09	0	0.006412	High	4.81583	High	4.60496	High	5.10186	1
		Accession	Description	ΣCoverage	Σ# Proteins	Σ# Unique Peptides	Σ# Peptides	Σ# PSMs	A12: Area	B12: Area	C12: Area	Score A20	Coverage A20	# Peptides A20	# PSM A20	Score B20	Coverage B20	# Peptides B20	# PSM B20	Score C20	Coverage C20	# Peptides C20	# PSM C20	# AAs	MW [kDa]	calc. pI
		Ga0078192_10008745	Ga0078192_10008745	80.23	3	23	23	207	4.25093e+09	9.45161e+08	3.76634e+09	390.14	78.78	22	83	208.926	79.65	21	50	367.888	79.65	22	74	344	35.269	5.10986
	DQGFMTGFGIDVKDPKK	7	1	1	Ga0078192_10008745	M5(Oxidation)	1898.93		6.10925e+07	1.78854e+07	6.49247e+07	0	0.001117	High	4.27202	High	3.53722	High	3.85978	2
		Accession	Description	ΣCoverage	Σ# Proteins	Σ# Unique Peptides	Σ# Peptides	Σ# PSMs	A12: Area	B12: Area	C12: Area	Score A20	Coverage A20	# Peptides A20	# PSM A20	Score B20	Coverage B20	# Peptides B20	# PSM B20	Score C20	Coverage C20	# Peptides C20	# PSM C20	# AAs	MW [kDa]	calc. pI
		Ga0078192_10008745	Ga0078192_10008745	80.23	3	23	23	207	4.25093e+09	9.45161e+08	3.76634e+09	390.14	78.78	22	83	208.926	79.65	21	50	367.888	79.65	22	74	344	35.269	5.10986
	DVLIVSIDGGCPGVK	8	1	1	Ga0078192_10008745	C11(Carbamidomethyl)	1528.8		902865022	1.97161e+08	756318136	0	0.001245	High	3.65214	High	3.54021	High	3.68631	0
		Accession	Description	ΣCoverage	Σ# Proteins	Σ# Unique Peptides	Σ# Peptides	Σ# PSMs	A12: Area	B12: Area	C12: Area	Score A20	Coverage A20	# Peptides A20	# PSM A20	Score B20	Coverage B20	# Peptides B20	# PSM B20	Score C20	Coverage C20	# Peptides C20	# PSM C20	# AAs	MW [kDa]	calc. pI
		Ga0078192_10008745	Ga0078192_10008745	80.23	3	23	23	207	4.25093e+09	9.45161e+08	3.76634e+09	390.14	78.78	22	83	208.926	79.65	21	50	367.888	79.65	22	74	344	35.269	5.10986
	DQGFMTGFGIDVK	4	1	1	Ga0078192_10008745		1414.67		2.03524e+08	2.59983e+07	1.57194e+08	0	0.0004416	High	3.5555	High	3.57932	High	3.47711	0
		Accession	Description	ΣCoverage	Σ# Proteins	Σ# Unique Peptides	Σ# Peptides	Σ# PSMs	A12: Area	B12: Area	C12: Area	Score A20	Coverage A20	# Peptides A20	# PSM A20	Score B20	Coverage B20	# Peptides B20	# PSM B20	Score C20	Coverage C20	# Peptides C20	# PSM C20	# AAs	MW [kDa]	calc. pI
		Ga0078192_10008745	Ga0078192_10008745	80.23	3	23	23	207	4.25093e+09	9.45161e+08	3.76634e+09	390.14	78.78	22	83	208.926	79.65	21	50	367.888	79.65	22	74	344	35.269	5.10986
	AKEIGVDLK	11	1	1	Ga0078192_10008745		972.572		8.80919e+08	1.98758e+08	7.98058e+08	0	0.03574	High	3.32539	High	3.34714	High	3.34745	1
		Accession	Description	ΣCoverage	Σ# Proteins	Σ# Unique Peptides	Σ# Peptides	Σ# PSMs	A12: Area	B12: Area	C12: Area	Score A20	Coverage A20	# Peptides A20	# PSM A20	Score B20	Coverage B20	# Peptides B20	# PSM B20	Score C20	Coverage C20	# Peptides C20	# PSM C20	# AAs	MW [kDa]	calc. pI
		Ga0078192_10008745	Ga0078192_10008745	80.23	3	23	23	207	4.25093e+09	9.45161e+08	3.76634e+09	390.14	78.78	22	83	208.926	79.65	21	50	367.888	79.65	22	74	344	35.269	5.10986
	AGELIGSWAK	7	1	1	Ga0078192_10008745		1031.55		3.74945e+09	986629383	3676133685	0	0.02063	High	2.8457	High	2.44887	High	2.85443	0
		Accession	Description	ΣCoverage	Σ# Proteins	Σ# Unique Peptides	Σ# Peptides	Σ# PSMs	A12: Area	B12: Area	C12: Area	Score A20	Coverage A20	# Peptides A20	# PSM A20	Score B20	Coverage B20	# Peptides B20	# PSM B20	Score C20	Coverage C20	# Peptides C20	# PSM C20	# AAs	MW [kDa]	calc. pI
		Ga0078192_10008745	Ga0078192_10008745	80.23	3	23	23	207	4.25093e+09	9.45161e+08	3.76634e+09	390.14	78.78	22	83	208.926	79.65	21	50	367.888	79.65	22	74	344	35.269	5.10986
	TDTNPFFVK	9	2	1	Ga0078192_10008745		1068.54		4.73966e+09	1.22595e+09	3.88041e+09	0	0.07213	High	2.79822	High	2.62613	High	2.78214	0
		Accession	Description	ΣCoverage	Σ# Proteins	Σ# Unique Peptides	Σ# Peptides	Σ# PSMs	A12: Area	B12: Area	C12: Area	Score A20	Coverage A20	# Peptides A20	# PSM A20	Score B20	Coverage B20	# Peptides B20	# PSM B20	Score C20	Coverage C20	# Peptides C20	# PSM C20	# AAs	MW [kDa]	calc. pI
		Ga0078192_10008745	Ga0078192_10008745	80.23	3	23	23	207	4.25093e+09	9.45161e+08	3.76634e+09	390.14	78.78	22	83	208.926	79.65	21	50	367.888	79.65	22	74	344	35.269	5.10986
	AYAGKAEGDNEGQVAAIESCIADGAK	2	1	1	Ga0078192_10008745	C20(Carbamidomethyl)	2595.19		0	8.2322e+06	3.22234e+07	0	1.245e-06			High	2.81139	High	2.53216	1
		Accession	Description	ΣCoverage	Σ# Proteins	Σ# Unique Peptides	Σ# Peptides	Σ# PSMs	A12: Area	B12: Area	C12: Area	Score A20	Coverage A20	# Peptides A20	# PSM A20	Score B20	Coverage B20	# Peptides B20	# PSM B20	Score C20	Coverage C20	# Peptides C20	# PSM C20	# AAs	MW [kDa]	calc. pI
		Ga0078192_10008745	Ga0078192_10008745	80.23	3	23	23	207	4.25093e+09	9.45161e+08	3.76634e+09	390.14	78.78	22	83	208.926	79.65	21	50	367.888	79.65	22	74	344	35.269	5.10986
	EIGVDLK	2	2	1	Ga0078192_10008745		773.441		8.70479e+08	0	7.72472e+08	0.007	0.09293	High	1.54389			High	1.45593	0
		Accession	Description	ΣCoverage	Σ# Proteins	Σ# Unique Peptides	Σ# Peptides	Σ# PSMs	A12: Area	B12: Area	C12: Area	Score A20	Coverage A20	# Peptides A20	# PSM A20	Score B20	Coverage B20	# Peptides B20	# PSM B20	Score C20	Coverage C20	# Peptides C20	# PSM C20	# AAs	MW [kDa]	calc. pI
		Ga0078192_10008745	Ga0078192_10008745	80.23	3	23	23	207	4.25093e+09	9.45161e+08	3.76634e+09	390.14	78.78	22	83	208.926	79.65	21	50	367.888	79.65	22	74	344	35.269	5.10986
Ga0078192_1001689	Ga0078192_1001689	78.26	1	23	23	93	8.71186e+08	2.08424e+08	7.84187e+08	202.929	78.26	23	36	82.8524	41.58	12	21	193.386	78.26	22	36	368	38.6627	5.24951
	Sequence	# PSMs	# Proteins	# Protein Groups	Protein Group Accessions	Modifications	MH+ [Da]	phosphoRS Site Probabilities	A12: Area	B12: Area	C12: Area	q-Value	PEP	A20	XCorr A20	B20	XCorr B20	C20	XCorr C20	# Missed Cleavages
	ASNQAIQAVYAAGLSTGAAAGEAAGTAGLDFFKK	4	1	1	Ga0078192_1001689		3227.64		1.58545e+08	0	1.21718e+08	0	3.325e-13	High	12.3762			High	12.0173	1
		Accession	Description	ΣCoverage	Σ# Proteins	Σ# Unique Peptides	Σ# Peptides	Σ# PSMs	A12: Area	B12: Area	C12: Area	Score A20	Coverage A20	# Peptides A20	# PSM A20	Score B20	Coverage B20	# Peptides B20	# PSM B20	Score C20	Coverage C20	# Peptides C20	# PSM C20	# AAs	MW [kDa]	calc. pI
		Ga0078192_1001689	Ga0078192_1001689	78.26	1	23	23	93	8.71186e+08	2.08424e+08	7.84187e+08	202.929	78.26	23	36	82.8524	41.58	12	21	193.386	78.26	22	36	368	38.6627	5.24951
	ANKDNKGPQAPDVIDVGLSFGPTAK	5	1	1	Ga0078192_1001689		2539.32		2.01017e+08	7.35702e+06	1.75997e+08	0	1.438e-12	High	9.18773	High	6.63717	High	7.77921	2
		Accession	Description	ΣCoverage	Σ# Proteins	Σ# Unique Peptides	Σ# Peptides	Σ# PSMs	A12: Area	B12: Area	C12: Area	Score A20	Coverage A20	# Peptides A20	# PSM A20	Score B20	Coverage B20	# Peptides B20	# PSM B20	Score C20	Coverage C20	# Peptides C20	# PSM C20	# AAs	MW [kDa]	calc. pI
		Ga0078192_1001689	Ga0078192_1001689	78.26	1	23	23	93	8.71186e+08	2.08424e+08	7.84187e+08	202.929	78.26	23	36	82.8524	41.58	12	21	193.386	78.26	22	36	368	38.6627	5.24951
	ASNQAIQAVYAAGLSTGAAAGEAAGTAGLDFFK	2	1	1	Ga0078192_1001689		3099.55		9.03157e+07	0	7.15678e+07	0	3.844e-06	High	8.81403			High	10.2524	0
		Accession	Description	ΣCoverage	Σ# Proteins	Σ# Unique Peptides	Σ# Peptides	Σ# PSMs	A12: Area	B12: Area	C12: Area	Score A20	Coverage A20	# Peptides A20	# PSM A20	Score B20	Coverage B20	# Peptides B20	# PSM B20	Score C20	Coverage C20	# Peptides C20	# PSM C20	# AAs	MW [kDa]	calc. pI
		Ga0078192_1001689	Ga0078192_1001689	78.26	1	23	23	93	8.71186e+08	2.08424e+08	7.84187e+08	202.929	78.26	23	36	82.8524	41.58	12	21	193.386	78.26	22	36	368	38.6627	5.24951
	YPEITINELNPDAGSGDEVEAIKANK	2	1	1	Ga0078192_1001689		2787.36		2.23044e+07	0	0	0	1.133e-12	High	7.96402			High	7.34425	1
		Accession	Description	ΣCoverage	Σ# Proteins	Σ# Unique Peptides	Σ# Peptides	Σ# PSMs	A12: Area	B12: Area	C12: Area	Score A20	Coverage A20	# Peptides A20	# PSM A20	Score B20	Coverage B20	# Peptides B20	# PSM B20	Score C20	Coverage C20	# Peptides C20	# PSM C20	# AAs	MW [kDa]	calc. pI
		Ga0078192_1001689	Ga0078192_1001689	78.26	1	23	23	93	8.71186e+08	2.08424e+08	7.84187e+08	202.929	78.26	23	36	82.8524	41.58	12	21	193.386	78.26	22	36	368	38.6627	5.24951
	YPEITINELNPDAGSGDEVEAIK	3	1	1	Ga0078192_1001689		2474.18		4.01606e+07	1.29913e+07	2.77265e+07	0	1.256e-14	High	7.4376	High	6.39124	High	6.46701	0
		Accession	Description	ΣCoverage	Σ# Proteins	Σ# Unique Peptides	Σ# Peptides	Σ# PSMs	A12: Area	B12: Area	C12: Area	Score A20	Coverage A20	# Peptides A20	# PSM A20	Score B20	Coverage B20	# Peptides B20	# PSM B20	Score C20	Coverage C20	# Peptides C20	# PSM C20	# AAs	MW [kDa]	calc. pI
		Ga0078192_1001689	Ga0078192_1001689	78.26	1	23	23	93	8.71186e+08	2.08424e+08	7.84187e+08	202.929	78.26	23	36	82.8524	41.58	12	21	193.386	78.26	22	36	368	38.6627	5.24951
	AKYPEITINELNPDAGSGDEVEAIK	4	1	1	Ga0078192_1001689		2673.33		3.72137e+08	9.80561e+07	2.78524e+08	0	9.944e-11	High	7.42381	High	6.77371	High	7.15196	1
		Accession	Description	ΣCoverage	Σ# Proteins	Σ# Unique Peptides	Σ# Peptides	Σ# PSMs	A12: Area	B12: Area	C12: Area	Score A20	Coverage A20	# Peptides A20	# PSM A20	Score B20	Coverage B20	# Peptides B20	# PSM B20	Score C20	Coverage C20	# Peptides C20	# PSM C20	# AAs	MW [kDa]	calc. pI
		Ga0078192_1001689	Ga0078192_1001689	78.26	1	23	23	93	8.71186e+08	2.08424e+08	7.84187e+08	202.929	78.26	23	36	82.8524	41.58	12	21	193.386	78.26	22	36	368	38.6627	5.24951
	TGVVAGVYVQAISAYAPHPNAAK	3	1	1	Ga0078192_1001689		2284.2		2.39162e+08	0	1.7718e+08	0	0.0001353	High	6.9632			High	7.25019	0
		Accession	Description	ΣCoverage	Σ# Proteins	Σ# Unique Peptides	Σ# Peptides	Σ# PSMs	A12: Area	B12: Area	C12: Area	Score A20	Coverage A20	# Peptides A20	# PSM A20	Score B20	Coverage B20	# Peptides B20	# PSM B20	Score C20	Coverage C20	# Peptides C20	# PSM C20	# AAs	MW [kDa]	calc. pI
		Ga0078192_1001689	Ga0078192_1001689	78.26	1	23	23	93	8.71186e+08	2.08424e+08	7.84187e+08	202.929	78.26	23	36	82.8524	41.58	12	21	193.386	78.26	22	36	368	38.6627	5.24951
	KLNAAGNFVPVVGKPATLAQGQTPILINWDYNALAGR	2	1	1	Ga0078192_1001689		3878.11		6.90311e+07	0	76798611	0	0.0003066	High	6.76801			High	8.69674	1
		Accession	Description	ΣCoverage	Σ# Proteins	Σ# Unique Peptides	Σ# Peptides	Σ# PSMs	A12: Area	B12: Area	C12: Area	Score A20	Coverage A20	# Peptides A20	# PSM A20	Score B20	Coverage B20	# Peptides B20	# PSM B20	Score C20	Coverage C20	# Peptides C20	# PSM C20	# AAs	MW [kDa]	calc. pI
		Ga0078192_1001689	Ga0078192_1001689	78.26	1	23	23	93	8.71186e+08	2.08424e+08	7.84187e+08	202.929	78.26	23	36	82.8524	41.58	12	21	193.386	78.26	22	36	368	38.6627	5.24951
	AKYPEITINELNPDAGSGDEVEAIKANK	2	1	1	Ga0078192_1001689		2986.5		1.66899e+07	0	4.39918e+07	0	1.914e-12	High	6.59892			High	6.13982	2
		Accession	Description	ΣCoverage	Σ# Proteins	Σ# Unique Peptides	Σ# Peptides	Σ# PSMs	A12: Area	B12: Area	C12: Area	Score A20	Coverage A20	# Peptides A20	# PSM A20	Score B20	Coverage B20	# Peptides B20	# PSM B20	Score C20	Coverage C20	# Peptides C20	# PSM C20	# AAs	MW [kDa]	calc. pI
		Ga0078192_1001689	Ga0078192_1001689	78.26	1	23	23	93	8.71186e+08	2.08424e+08	7.84187e+08	202.929	78.26	23	36	82.8524	41.58	12	21	193.386	78.26	22	36	368	38.6627	5.24951
	LPPAESYAAAAFPSLDEQAK	10	1	1	Ga0078192_1001689		2076.03		1.42113e+09	3.085e+08	1243326559	0	6.457e-09	High	5.97344	High	5.25285	High	5.65273	0
		Accession	Description	ΣCoverage	Σ# Proteins	Σ# Unique Peptides	Σ# Peptides	Σ# PSMs	A12: Area	B12: Area	C12: Area	Score A20	Coverage A20	# Peptides A20	# PSM A20	Score B20	Coverage B20	# Peptides B20	# PSM B20	Score C20	Coverage C20	# Peptides C20	# PSM C20	# AAs	MW [kDa]	calc. pI
		Ga0078192_1001689	Ga0078192_1001689	78.26	1	23	23	93	8.71186e+08	2.08424e+08	7.84187e+08	202.929	78.26	23	36	82.8524	41.58	12	21	193.386	78.26	22	36	368	38.6627	5.24951
	ESPKDWADLLKPEFANSVALAGDPR	9	1	1	Ga0078192_1001689		2726.38		5.39912e+08	3.78186e+07	479193191	0	3.148e-05	High	5.80213	High	4.80731	High	6.51426	1
		Accession	Description	ΣCoverage	Σ# Proteins	Σ# Unique Peptides	Σ# Peptides	Σ# PSMs	A12: Area	B12: Area	C12: Area	Score A20	Coverage A20	# Peptides A20	# PSM A20	Score B20	Coverage B20	# Peptides B20	# PSM B20	Score C20	Coverage C20	# Peptides C20	# PSM C20	# AAs	MW [kDa]	calc. pI
		Ga0078192_1001689	Ga0078192_1001689	78.26	1	23	23	93	8.71186e+08	2.08424e+08	7.84187e+08	202.929	78.26	23	36	82.8524	41.58	12	21	193.386	78.26	22	36	368	38.6627	5.24951
	LNAAGNFVPVVGKPATLAQGQTPILINWDYNALAGR	1	1	1	Ga0078192_1001689		3750		55720397	0	0	0	2.055e-08	High	5.62135					0
		Accession	Description	ΣCoverage	Σ# Proteins	Σ# Unique Peptides	Σ# Peptides	Σ# PSMs	A12: Area	B12: Area	C12: Area	Score A20	Coverage A20	# Peptides A20	# PSM A20	Score B20	Coverage B20	# Peptides B20	# PSM B20	Score C20	Coverage C20	# Peptides C20	# PSM C20	# AAs	MW [kDa]	calc. pI
		Ga0078192_1001689	Ga0078192_1001689	78.26	1	23	23	93	8.71186e+08	2.08424e+08	7.84187e+08	202.929	78.26	23	36	82.8524	41.58	12	21	193.386	78.26	22	36	368	38.6627	5.24951
	AEGQLTTIALPHDWCGYGDVIAGFK	3	1	1	Ga0078192_1001689	C15(Carbamidomethyl)	2719.32		4.99589e+08	0	4.01096e+08	0	8.276e-05	High	5.60968			High	6.19687	0
		Accession	Description	ΣCoverage	Σ# Proteins	Σ# Unique Peptides	Σ# Peptides	Σ# PSMs	A12: Area	B12: Area	C12: Area	Score A20	Coverage A20	# Peptides A20	# PSM A20	Score B20	Coverage B20	# Peptides B20	# PSM B20	Score C20	Coverage C20	# Peptides C20	# PSM C20	# AAs	MW [kDa]	calc. pI
		Ga0078192_1001689	Ga0078192_1001689	78.26	1	23	23	93	8.71186e+08	2.08424e+08	7.84187e+08	202.929	78.26	23	36	82.8524	41.58	12	21	193.386	78.26	22	36	368	38.6627	5.24951
	DTLKGNPPVDVVVPK	6	1	1	Ga0078192_1001689		1577.89		2.97214e+08	3.78694e+07	242226311	0	3.314e-06	High	5.52342	High	4.92094	High	5.10369	1
		Accession	Description	ΣCoverage	Σ# Proteins	Σ# Unique Peptides	Σ# Peptides	Σ# PSMs	A12: Area	B12: Area	C12: Area	Score A20	Coverage A20	# Peptides A20	# PSM A20	Score B20	Coverage B20	# Peptides B20	# PSM B20	Score C20	Coverage C20	# Peptides C20	# PSM C20	# AAs	MW [kDa]	calc. pI
		Ga0078192_1001689	Ga0078192_1001689	78.26	1	23	23	93	8.71186e+08	2.08424e+08	7.84187e+08	202.929	78.26	23	36	82.8524	41.58	12	21	193.386	78.26	22	36	368	38.6627	5.24951
	GPQAPDVIDVGLSFGPTAK	6	1	1	Ga0078192_1001689		1868.98		145933346	1.81714e+07	1.05982e+08	0	2.443e-07	High	5.1294	High	4.7334	High	4.74814	0
		Accession	Description	ΣCoverage	Σ# Proteins	Σ# Unique Peptides	Σ# Peptides	Σ# PSMs	A12: Area	B12: Area	C12: Area	Score A20	Coverage A20	# Peptides A20	# PSM A20	Score B20	Coverage B20	# Peptides B20	# PSM B20	Score C20	Coverage C20	# Peptides C20	# PSM C20	# AAs	MW [kDa]	calc. pI
		Ga0078192_1001689	Ga0078192_1001689	78.26	1	23	23	93	8.71186e+08	2.08424e+08	7.84187e+08	202.929	78.26	23	36	82.8524	41.58	12	21	193.386	78.26	22	36	368	38.6627	5.24951
	DNKGPQAPDVIDVGLSFGPTAK	3	1	1	Ga0078192_1001689		2226.15		193757987	0	153108544	0	0.001881	High	4.70469			High	4.96533	1
		Accession	Description	ΣCoverage	Σ# Proteins	Σ# Unique Peptides	Σ# Peptides	Σ# PSMs	A12: Area	B12: Area	C12: Area	Score A20	Coverage A20	# Peptides A20	# PSM A20	Score B20	Coverage B20	# Peptides B20	# PSM B20	Score C20	Coverage C20	# Peptides C20	# PSM C20	# AAs	MW [kDa]	calc. pI
		Ga0078192_1001689	Ga0078192_1001689	78.26	1	23	23	93	8.71186e+08	2.08424e+08	7.84187e+08	202.929	78.26	23	36	82.8524	41.58	12	21	193.386	78.26	22	36	368	38.6627	5.24951
	DWADLLKPEFANSVALAGDPR	2	1	1	Ga0078192_1001689		2285.16		6.40362e+07	0	5.16374e+07	0	0.0004658	High	4.52025			High	5.44946	0
		Accession	Description	ΣCoverage	Σ# Proteins	Σ# Unique Peptides	Σ# Peptides	Σ# PSMs	A12: Area	B12: Area	C12: Area	Score A20	Coverage A20	# Peptides A20	# PSM A20	Score B20	Coverage B20	# Peptides B20	# PSM B20	Score C20	Coverage C20	# Peptides C20	# PSM C20	# AAs	MW [kDa]	calc. pI
		Ga0078192_1001689	Ga0078192_1001689	78.26	1	23	23	93	8.71186e+08	2.08424e+08	7.84187e+08	202.929	78.26	23	36	82.8524	41.58	12	21	193.386	78.26	22	36	368	38.6627	5.24951
	LWMEYLYSDEGQIGWLK	3	1	1	Ga0078192_1001689	M3(Oxidation)	2147.01		8.3882e+06	0	4880151	0	0.02977	High	3.85724			High	4.06126	0
		Accession	Description	ΣCoverage	Σ# Proteins	Σ# Unique Peptides	Σ# Peptides	Σ# PSMs	A12: Area	B12: Area	C12: Area	Score A20	Coverage A20	# Peptides A20	# PSM A20	Score B20	Coverage B20	# Peptides B20	# PSM B20	Score C20	Coverage C20	# Peptides C20	# PSM C20	# AAs	MW [kDa]	calc. pI
		Ga0078192_1001689	Ga0078192_1001689	78.26	1	23	23	93	8.71186e+08	2.08424e+08	7.84187e+08	202.929	78.26	23	36	82.8524	41.58	12	21	193.386	78.26	22	36	368	38.6627	5.24951
	NGKIPADVLAK	6	1	1	Ga0078192_1001689		1125.66		8.02654e+07	17670255	7.91716e+07	0	0.0008755	High	3.48617	High	3.39882	High	3.21551	1
		Accession	Description	ΣCoverage	Σ# Proteins	Σ# Unique Peptides	Σ# Peptides	Σ# PSMs	A12: Area	B12: Area	C12: Area	Score A20	Coverage A20	# Peptides A20	# PSM A20	Score B20	Coverage B20	# Peptides B20	# PSM B20	Score C20	Coverage C20	# Peptides C20	# PSM C20	# AAs	MW [kDa]	calc. pI
		Ga0078192_1001689	Ga0078192_1001689	78.26	1	23	23	93	8.71186e+08	2.08424e+08	7.84187e+08	202.929	78.26	23	36	82.8524	41.58	12	21	193.386	78.26	22	36	368	38.6627	5.24951
	VSTWDSIPDSAK	4	1	1	Ga0078192_1001689		1305.64		4.28397e+08	92118021	3.28311e+08	0	0.01242	High	3.37161	High	3.48753	High	3.62788	0
		Accession	Description	ΣCoverage	Σ# Proteins	Σ# Unique Peptides	Σ# Peptides	Σ# PSMs	A12: Area	B12: Area	C12: Area	Score A20	Coverage A20	# Peptides A20	# PSM A20	Score B20	Coverage B20	# Peptides B20	# PSM B20	Score C20	Coverage C20	# Peptides C20	# PSM C20	# AAs	MW [kDa]	calc. pI
		Ga0078192_1001689	Ga0078192_1001689	78.26	1	23	23	93	8.71186e+08	2.08424e+08	7.84187e+08	202.929	78.26	23	36	82.8524	41.58	12	21	193.386	78.26	22	36	368	38.6627	5.24951
	NWDATVGANVK	3	1	1	Ga0078192_1001689		1174.59		652518147	190892957	6.30041e+08	0	0.0009655	High	3.11451	High	2.88369	High	2.96857	0
		Accession	Description	ΣCoverage	Σ# Proteins	Σ# Unique Peptides	Σ# Peptides	Σ# PSMs	A12: Area	B12: Area	C12: Area	Score A20	Coverage A20	# Peptides A20	# PSM A20	Score B20	Coverage B20	# Peptides B20	# PSM B20	Score C20	Coverage C20	# Peptides C20	# PSM C20	# AAs	MW [kDa]	calc. pI
		Ga0078192_1001689	Ga0078192_1001689	78.26	1	23	23	93	8.71186e+08	2.08424e+08	7.84187e+08	202.929	78.26	23	36	82.8524	41.58	12	21	193.386	78.26	22	36	368	38.6627	5.24951
	ADGLLMPYK	3	1	1	Ga0078192_1001689		1007.52		2.30428e+08	4.25023e+07	189155718	0	0.05057	High	3.10823	High	2.45303	High	3.13587	0
		Accession	Description	ΣCoverage	Σ# Proteins	Σ# Unique Peptides	Σ# Peptides	Σ# PSMs	A12: Area	B12: Area	C12: Area	Score A20	Coverage A20	# Peptides A20	# PSM A20	Score B20	Coverage B20	# Peptides B20	# PSM B20	Score C20	Coverage C20	# Peptides C20	# PSM C20	# AAs	MW [kDa]	calc. pI
		Ga0078192_1001689	Ga0078192_1001689	78.26	1	23	23	93	8.71186e+08	2.08424e+08	7.84187e+08	202.929	78.26	23	36	82.8524	41.58	12	21	193.386	78.26	22	36	368	38.6627	5.24951
	ADGLLMPYK	4	1	1	Ga0078192_1001689	M6(Oxidation)	1023.52		402953320	125880624	2.67972e+08	0	0.03516	High	2.85077	High	2.80947	High	2.97582	0
		Accession	Description	ΣCoverage	Σ# Proteins	Σ# Unique Peptides	Σ# Peptides	Σ# PSMs	A12: Area	B12: Area	C12: Area	Score A20	Coverage A20	# Peptides A20	# PSM A20	Score B20	Coverage B20	# Peptides B20	# PSM B20	Score C20	Coverage C20	# Peptides C20	# PSM C20	# AAs	MW [kDa]	calc. pI
		Ga0078192_1001689	Ga0078192_1001689	78.26	1	23	23	93	8.71186e+08	2.08424e+08	7.84187e+08	202.929	78.26	23	36	82.8524	41.58	12	21	193.386	78.26	22	36	368	38.6627	5.24951
	GNPPVDVVVPK	3	1	1	Ga0078192_1001689		1120.64		484830502	8.05403e+07	361084848	0	0.06718	High	2.01358	High	1.78797	High	2.34543	0
		Accession	Description	ΣCoverage	Σ# Proteins	Σ# Unique Peptides	Σ# Peptides	Σ# PSMs	A12: Area	B12: Area	C12: Area	Score A20	Coverage A20	# Peptides A20	# PSM A20	Score B20	Coverage B20	# Peptides B20	# PSM B20	Score C20	Coverage C20	# Peptides C20	# PSM C20	# AAs	MW [kDa]	calc. pI
		Ga0078192_1001689	Ga0078192_1001689	78.26	1	23	23	93	8.71186e+08	2.08424e+08	7.84187e+08	202.929	78.26	23	36	82.8524	41.58	12	21	193.386	78.26	22	36	368	38.6627	5.24951
Ga0078192_10060325	Ga0078192_10060325	38.87	1	22	22	57	1.68415e+08	2.71875e+07	1.86738e+08	83.2294	37.92	19	26	19.5224	13.21	7	7	85.523	35.47	20	24	530	58.4314	5.2749
	Sequence	# PSMs	# Proteins	# Protein Groups	Protein Group Accessions	Modifications	MH+ [Da]	phosphoRS Site Probabilities	A12: Area	B12: Area	C12: Area	q-Value	PEP	A20	XCorr A20	B20	XCorr B20	C20	XCorr C20	# Missed Cleavages
	AEWCNKDFDALINK	3	1	1	Ga0078192_10060325	C4(Carbamidomethyl)	1723.81		6.34926e+07	1.15266e+07	8.05883e+07	0	9.997e-06	High	5.44354	High	3.92839	High	4.39519	1
		Accession	Description	ΣCoverage	Σ# Proteins	Σ# Unique Peptides	Σ# Peptides	Σ# PSMs	A12: Area	B12: Area	C12: Area	Score A20	Coverage A20	# Peptides A20	# PSM A20	Score B20	Coverage B20	# Peptides B20	# PSM B20	Score C20	Coverage C20	# Peptides C20	# PSM C20	# AAs	MW [kDa]	calc. pI
		Ga0078192_10060325	Ga0078192_10060325	38.87	1	22	22	57	1.68415e+08	2.71875e+07	1.86738e+08	83.2294	37.92	19	26	19.5224	13.21	7	7	85.523	35.47	20	24	530	58.4314	5.2749
	FTLKEPAITFVPTLGMDFASIVSK	2	1	1	Ga0078192_10060325	M16(Oxidation)	2628.4		3.19605e+07	0	3.52234e+07	0	0.0002199	High	5.16818			High	5.86411	1
		Accession	Description	ΣCoverage	Σ# Proteins	Σ# Unique Peptides	Σ# Peptides	Σ# PSMs	A12: Area	B12: Area	C12: Area	Score A20	Coverage A20	# Peptides A20	# PSM A20	Score B20	Coverage B20	# Peptides B20	# PSM B20	Score C20	Coverage C20	# Peptides C20	# PSM C20	# AAs	MW [kDa]	calc. pI
		Ga0078192_10060325	Ga0078192_10060325	38.87	1	22	22	57	1.68415e+08	2.71875e+07	1.86738e+08	83.2294	37.92	19	26	19.5224	13.21	7	7	85.523	35.47	20	24	530	58.4314	5.2749
	IDDLVFAITTDPAVR	5	1	1	Ga0078192_10060325		1645.89		2.94301e+07	0	1.32102e+07	0	2.181e-07	High	4.68479			High	4.58584	0
		Accession	Description	ΣCoverage	Σ# Proteins	Σ# Unique Peptides	Σ# Peptides	Σ# PSMs	A12: Area	B12: Area	C12: Area	Score A20	Coverage A20	# Peptides A20	# PSM A20	Score B20	Coverage B20	# Peptides B20	# PSM B20	Score C20	Coverage C20	# Peptides C20	# PSM C20	# AAs	MW [kDa]	calc. pI
		Ga0078192_10060325	Ga0078192_10060325	38.87	1	22	22	57	1.68415e+08	2.71875e+07	1.86738e+08	83.2294	37.92	19	26	19.5224	13.21	7	7	85.523	35.47	20	24	530	58.4314	5.2749
	TSISPGLAESWTISDDGKEYTFK	2	1	1	Ga0078192_10060325		2532.22		7.13933e+07	0	7.88573e+07	0	0.0005508	High	4.67318			High	4.96962	1
		Accession	Description	ΣCoverage	Σ# Proteins	Σ# Unique Peptides	Σ# Peptides	Σ# PSMs	A12: Area	B12: Area	C12: Area	Score A20	Coverage A20	# Peptides A20	# PSM A20	Score B20	Coverage B20	# Peptides B20	# PSM B20	Score C20	Coverage C20	# Peptides C20	# PSM C20	# AAs	MW [kDa]	calc. pI
		Ga0078192_10060325	Ga0078192_10060325	38.87	1	22	22	57	1.68415e+08	2.71875e+07	1.86738e+08	83.2294	37.92	19	26	19.5224	13.21	7	7	85.523	35.47	20	24	530	58.4314	5.2749
	EPAITFVPTLGMDFASIVSK	2	1	1	Ga0078192_10060325	M12(Oxidation)	2139.1		5.55574e+06	0	5.28313e+06	0	2.664e-07	High	4.44277			High	4.01597	0
		Accession	Description	ΣCoverage	Σ# Proteins	Σ# Unique Peptides	Σ# Peptides	Σ# PSMs	A12: Area	B12: Area	C12: Area	Score A20	Coverage A20	# Peptides A20	# PSM A20	Score B20	Coverage B20	# Peptides B20	# PSM B20	Score C20	Coverage C20	# Peptides C20	# PSM C20	# AAs	MW [kDa]	calc. pI
		Ga0078192_10060325	Ga0078192_10060325	38.87	1	22	22	57	1.68415e+08	2.71875e+07	1.86738e+08	83.2294	37.92	19	26	19.5224	13.21	7	7	85.523	35.47	20	24	530	58.4314	5.2749
	TKLYEQAQVIFK	5	1	1	Ga0078192_10060325		1467.83		3.61216e+07	3.3489e+06	39670405	0	0.002677	High	4.31492	High	3.49281	High	4.28977	1
		Accession	Description	ΣCoverage	Σ# Proteins	Σ# Unique Peptides	Σ# Peptides	Σ# PSMs	A12: Area	B12: Area	C12: Area	Score A20	Coverage A20	# Peptides A20	# PSM A20	Score B20	Coverage B20	# Peptides B20	# PSM B20	Score C20	Coverage C20	# Peptides C20	# PSM C20	# AAs	MW [kDa]	calc. pI
		Ga0078192_10060325	Ga0078192_10060325	38.87	1	22	22	57	1.68415e+08	2.71875e+07	1.86738e+08	83.2294	37.92	19	26	19.5224	13.21	7	7	85.523	35.47	20	24	530	58.4314	5.2749
	RTAELIQADFAK	4	1	1	Ga0078192_10060325		1362.74		4.46265e+07	0	5.14673e+07	0	0.0003042	High	3.76444			High	3.70168	1
		Accession	Description	ΣCoverage	Σ# Proteins	Σ# Unique Peptides	Σ# Peptides	Σ# PSMs	A12: Area	B12: Area	C12: Area	Score A20	Coverage A20	# Peptides A20	# PSM A20	Score B20	Coverage B20	# Peptides B20	# PSM B20	Score C20	Coverage C20	# Peptides C20	# PSM C20	# AAs	MW [kDa]	calc. pI
		Ga0078192_10060325	Ga0078192_10060325	38.87	1	22	22	57	1.68415e+08	2.71875e+07	1.86738e+08	83.2294	37.92	19	26	19.5224	13.21	7	7	85.523	35.47	20	24	530	58.4314	5.2749
	EQAPWATLAHSK	5	1	1	Ga0078192_10060325		1338.68		1.169e+08	1.31787e+07	1.4144e+08	0	0.000512	High	3.58305	High	2.74365	High	3.42484	0
		Accession	Description	ΣCoverage	Σ# Proteins	Σ# Unique Peptides	Σ# Peptides	Σ# PSMs	A12: Area	B12: Area	C12: Area	Score A20	Coverage A20	# Peptides A20	# PSM A20	Score B20	Coverage B20	# Peptides B20	# PSM B20	Score C20	Coverage C20	# Peptides C20	# PSM C20	# AAs	MW [kDa]	calc. pI
		Ga0078192_10060325	Ga0078192_10060325	38.87	1	22	22	57	1.68415e+08	2.71875e+07	1.86738e+08	83.2294	37.92	19	26	19.5224	13.21	7	7	85.523	35.47	20	24	530	58.4314	5.2749
	DLDADDVVFSFER	4	1	1	Ga0078192_10060325		1527.7		9.24207e+07	1.48957e+07	9.75353e+07	0	0.0009537	High	3.55386	High	3.24336	High	3.97488	0
		Accession	Description	ΣCoverage	Σ# Proteins	Σ# Unique Peptides	Σ# Peptides	Σ# PSMs	A12: Area	B12: Area	C12: Area	Score A20	Coverage A20	# Peptides A20	# PSM A20	Score B20	Coverage B20	# Peptides B20	# PSM B20	Score C20	Coverage C20	# Peptides C20	# PSM C20	# AAs	MW [kDa]	calc. pI
		Ga0078192_10060325	Ga0078192_10060325	38.87	1	22	22	57	1.68415e+08	2.71875e+07	1.86738e+08	83.2294	37.92	19	26	19.5224	13.21	7	7	85.523	35.47	20	24	530	58.4314	5.2749
	TVTGFAMDPLGIHR	2	1	1	Ga0078192_10060325	M7(Oxidation)	1530.77		1.36167e+08	0	161264553	0	0.02111	High	3.21073			High	3.58036	0
		Accession	Description	ΣCoverage	Σ# Proteins	Σ# Unique Peptides	Σ# Peptides	Σ# PSMs	A12: Area	B12: Area	C12: Area	Score A20	Coverage A20	# Peptides A20	# PSM A20	Score B20	Coverage B20	# Peptides B20	# PSM B20	Score C20	Coverage C20	# Peptides C20	# PSM C20	# AAs	MW [kDa]	calc. pI
		Ga0078192_10060325	Ga0078192_10060325	38.87	1	22	22	57	1.68415e+08	2.71875e+07	1.86738e+08	83.2294	37.92	19	26	19.5224	13.21	7	7	85.523	35.47	20	24	530	58.4314	5.2749
	YKANPDYWGGK	2	1	1	Ga0078192_10060325		1298.61		1.06147e+07	0	1.33885e+07	0	0.0001247	High	3.02888			High	2.98526	1
		Accession	Description	ΣCoverage	Σ# Proteins	Σ# Unique Peptides	Σ# Peptides	Σ# PSMs	A12: Area	B12: Area	C12: Area	Score A20	Coverage A20	# Peptides A20	# PSM A20	Score B20	Coverage B20	# Peptides B20	# PSM B20	Score C20	Coverage C20	# Peptides C20	# PSM C20	# AAs	MW [kDa]	calc. pI
		Ga0078192_10060325	Ga0078192_10060325	38.87	1	22	22	57	1.68415e+08	2.71875e+07	1.86738e+08	83.2294	37.92	19	26	19.5224	13.21	7	7	85.523	35.47	20	24	530	58.4314	5.2749
	KLLEEAGVK	2	1	1	Ga0078192_10060325		986.589		1.7776e+07	0	2.22023e+07	0	0.0252	High	2.77508			High	2.83403	1
		Accession	Description	ΣCoverage	Σ# Proteins	Σ# Unique Peptides	Σ# Peptides	Σ# PSMs	A12: Area	B12: Area	C12: Area	Score A20	Coverage A20	# Peptides A20	# PSM A20	Score B20	Coverage B20	# Peptides B20	# PSM B20	Score C20	Coverage C20	# Peptides C20	# PSM C20	# AAs	MW [kDa]	calc. pI
		Ga0078192_10060325	Ga0078192_10060325	38.87	1	22	22	57	1.68415e+08	2.71875e+07	1.86738e+08	83.2294	37.92	19	26	19.5224	13.21	7	7	85.523	35.47	20	24	530	58.4314	5.2749
	DVKDDPYDPDAAKK	2	1	1	Ga0078192_10060325		1576.75		3.58534e+06	0	3.8547e+06	0	0.05791	High	2.25662			High	2.9376	2
		Accession	Description	ΣCoverage	Σ# Proteins	Σ# Unique Peptides	Σ# Peptides	Σ# PSMs	A12: Area	B12: Area	C12: Area	Score A20	Coverage A20	# Peptides A20	# PSM A20	Score B20	Coverage B20	# Peptides B20	# PSM B20	Score C20	Coverage C20	# Peptides C20	# PSM C20	# AAs	MW [kDa]	calc. pI
		Ga0078192_10060325	Ga0078192_10060325	38.87	1	22	22	57	1.68415e+08	2.71875e+07	1.86738e+08	83.2294	37.92	19	26	19.5224	13.21	7	7	85.523	35.47	20	24	530	58.4314	5.2749
	FAPTDYFTPTR	3	1	1	Ga0078192_10060325		1315.63		252177950	5.34881e+07	2.5751e+08	0	0.03699	High	2.07509	High	2.06883	High	2.41809	0
		Accession	Description	ΣCoverage	Σ# Proteins	Σ# Unique Peptides	Σ# Peptides	Σ# PSMs	A12: Area	B12: Area	C12: Area	Score A20	Coverage A20	# Peptides A20	# PSM A20	Score B20	Coverage B20	# Peptides B20	# PSM B20	Score C20	Coverage C20	# Peptides C20	# PSM C20	# AAs	MW [kDa]	calc. pI
		Ga0078192_10060325	Ga0078192_10060325	38.87	1	22	22	57	1.68415e+08	2.71875e+07	1.86738e+08	83.2294	37.92	19	26	19.5224	13.21	7	7	85.523	35.47	20	24	530	58.4314	5.2749
	LVEFDHGK	2	1	1	Ga0078192_10060325		944.485		1.17294e+07	0	0	0	0.002506	High	1.99949					0
		Accession	Description	ΣCoverage	Σ# Proteins	Σ# Unique Peptides	Σ# Peptides	Σ# PSMs	A12: Area	B12: Area	C12: Area	Score A20	Coverage A20	# Peptides A20	# PSM A20	Score B20	Coverage B20	# Peptides B20	# PSM B20	Score C20	Coverage C20	# Peptides C20	# PSM C20	# AAs	MW [kDa]	calc. pI
		Ga0078192_10060325	Ga0078192_10060325	38.87	1	22	22	57	1.68415e+08	2.71875e+07	1.86738e+08	83.2294	37.92	19	26	19.5224	13.21	7	7	85.523	35.47	20	24	530	58.4314	5.2749
	QKIDDLVFAITTDPAVR	1	1	1	Ga0078192_10060325		1902.04		0	0	42429319	0	0.004515					High	5.69143	1
		Accession	Description	ΣCoverage	Σ# Proteins	Σ# Unique Peptides	Σ# Peptides	Σ# PSMs	A12: Area	B12: Area	C12: Area	Score A20	Coverage A20	# Peptides A20	# PSM A20	Score B20	Coverage B20	# Peptides B20	# PSM B20	Score C20	Coverage C20	# Peptides C20	# PSM C20	# AAs	MW [kDa]	calc. pI
		Ga0078192_10060325	Ga0078192_10060325	38.87	1	22	22	57	1.68415e+08	2.71875e+07	1.86738e+08	83.2294	37.92	19	26	19.5224	13.21	7	7	85.523	35.47	20	24	530	58.4314	5.2749
	TAELIQADFAK	1	1	1	Ga0078192_10060325		1206.63		0	0	3.38788e+07	0	0.01405					High	2.86305	0
		Accession	Description	ΣCoverage	Σ# Proteins	Σ# Unique Peptides	Σ# Peptides	Σ# PSMs	A12: Area	B12: Area	C12: Area	Score A20	Coverage A20	# Peptides A20	# PSM A20	Score B20	Coverage B20	# Peptides B20	# PSM B20	Score C20	Coverage C20	# Peptides C20	# PSM C20	# AAs	MW [kDa]	calc. pI
		Ga0078192_10060325	Ga0078192_10060325	38.87	1	22	22	57	1.68415e+08	2.71875e+07	1.86738e+08	83.2294	37.92	19	26	19.5224	13.21	7	7	85.523	35.47	20	24	530	58.4314	5.2749
	ANPDYWGGK	2	1	1	Ga0078192_10060325		1007.46		9.71204e+06	0	0	0.001	0.01062	High	1.7649			High	1.93151	0
		Accession	Description	ΣCoverage	Σ# Proteins	Σ# Unique Peptides	Σ# Peptides	Σ# PSMs	A12: Area	B12: Area	C12: Area	Score A20	Coverage A20	# Peptides A20	# PSM A20	Score B20	Coverage B20	# Peptides B20	# PSM B20	Score C20	Coverage C20	# Peptides C20	# PSM C20	# AAs	MW [kDa]	calc. pI
		Ga0078192_10060325	Ga0078192_10060325	38.87	1	22	22	57	1.68415e+08	2.71875e+07	1.86738e+08	83.2294	37.92	19	26	19.5224	13.21	7	7	85.523	35.47	20	24	530	58.4314	5.2749
	DFDALINK	3	1	1	Ga0078192_10060325		935.482		4.13741e+07	7.21286e+06	4.30841e+07	0.002	0.1568	High	2.41535	High	1.92133	High	2.31324	0
		Accession	Description	ΣCoverage	Σ# Proteins	Σ# Unique Peptides	Σ# Peptides	Σ# PSMs	A12: Area	B12: Area	C12: Area	Score A20	Coverage A20	# Peptides A20	# PSM A20	Score B20	Coverage B20	# Peptides B20	# PSM B20	Score C20	Coverage C20	# Peptides C20	# PSM C20	# AAs	MW [kDa]	calc. pI
		Ga0078192_10060325	Ga0078192_10060325	38.87	1	22	22	57	1.68415e+08	2.71875e+07	1.86738e+08	83.2294	37.92	19	26	19.5224	13.21	7	7	85.523	35.47	20	24	530	58.4314	5.2749
	LLEEAGVK	3	1	1	Ga0078192_10060325		858.493		6.95666e+07	1.21058e+07	7.73078e+07	0.002	0.1658	High	2.32926	High	2.12404	High	2.20136	0
		Accession	Description	ΣCoverage	Σ# Proteins	Σ# Unique Peptides	Σ# Peptides	Σ# PSMs	A12: Area	B12: Area	C12: Area	Score A20	Coverage A20	# Peptides A20	# PSM A20	Score B20	Coverage B20	# Peptides B20	# PSM B20	Score C20	Coverage C20	# Peptides C20	# PSM C20	# AAs	MW [kDa]	calc. pI
		Ga0078192_10060325	Ga0078192_10060325	38.87	1	22	22	57	1.68415e+08	2.71875e+07	1.86738e+08	83.2294	37.92	19	26	19.5224	13.21	7	7	85.523	35.47	20	24	530	58.4314	5.2749
	VEKVDDLTVK	1	1	1	Ga0078192_10060325		1145.64		1.60528e+07	0	0	0.004	0.04846	High	2.29612					1
		Accession	Description	ΣCoverage	Σ# Proteins	Σ# Unique Peptides	Σ# Peptides	Σ# PSMs	A12: Area	B12: Area	C12: Area	Score A20	Coverage A20	# Peptides A20	# PSM A20	Score B20	Coverage B20	# Peptides B20	# PSM B20	Score C20	Coverage C20	# Peptides C20	# PSM C20	# AAs	MW [kDa]	calc. pI
		Ga0078192_10060325	Ga0078192_10060325	38.87	1	22	22	57	1.68415e+08	2.71875e+07	1.86738e+08	83.2294	37.92	19	26	19.5224	13.21	7	7	85.523	35.47	20	24	530	58.4314	5.2749
	LLEEAGVKDLK	1	1	1	Ga0078192_10060325		1214.7		0	0	1.54558e+07	0.004	0.1917					High	3.06229	1
		Accession	Description	ΣCoverage	Σ# Proteins	Σ# Unique Peptides	Σ# Peptides	Σ# PSMs	A12: Area	B12: Area	C12: Area	Score A20	Coverage A20	# Peptides A20	# PSM A20	Score B20	Coverage B20	# Peptides B20	# PSM B20	Score C20	Coverage C20	# Peptides C20	# PSM C20	# AAs	MW [kDa]	calc. pI
		Ga0078192_10060325	Ga0078192_10060325	38.87	1	22	22	57	1.68415e+08	2.71875e+07	1.86738e+08	83.2294	37.92	19	26	19.5224	13.21	7	7	85.523	35.47	20	24	530	58.4314	5.2749
Ga0078192_1012386	Ga0078192_1012386	70.89	1	21	21	105	9.41227e+08	1.73295e+08	8.15941e+08	203.107	64.15	18	42	77.7039	37.74	14	21	195.535	57.95	19	42	371	38.9388	5.2749
	Sequence	# PSMs	# Proteins	# Protein Groups	Protein Group Accessions	Modifications	MH+ [Da]	phosphoRS Site Probabilities	A12: Area	B12: Area	C12: Area	q-Value	PEP	A20	XCorr A20	B20	XCorr B20	C20	XCorr C20	# Missed Cleavages
	ATLMSGDGIVTDELAAIAGDAVAGTLNTFGPDPR	6	1	1	Ga0078192_1012386	M4(Oxidation)	3332.65		2.58048e+08	0	2.38833e+08	0	6.858e-05	High	8.69145			High	9.15548	0
		Accession	Description	ΣCoverage	Σ# Proteins	Σ# Unique Peptides	Σ# Peptides	Σ# PSMs	A12: Area	B12: Area	C12: Area	Score A20	Coverage A20	# Peptides A20	# PSM A20	Score B20	Coverage B20	# Peptides B20	# PSM B20	Score C20	Coverage C20	# Peptides C20	# PSM C20	# AAs	MW [kDa]	calc. pI
		Ga0078192_1012386	Ga0078192_1012386	70.89	1	21	21	105	9.41227e+08	1.73295e+08	8.15941e+08	203.107	64.15	18	42	77.7039	37.74	14	21	195.535	57.95	19	42	371	38.9388	5.2749
	FVVGHFNSGVSIPASEVYAENNIVEVTPAATNPQFTER	2	1	1	Ga0078192_1012386		4091		3.30053e+08	0	0	0	3.024e-08	High	8.50985					0
		Accession	Description	ΣCoverage	Σ# Proteins	Σ# Unique Peptides	Σ# Peptides	Σ# PSMs	A12: Area	B12: Area	C12: Area	Score A20	Coverage A20	# Peptides A20	# PSM A20	Score B20	Coverage B20	# Peptides B20	# PSM B20	Score C20	Coverage C20	# Peptides C20	# PSM C20	# AAs	MW [kDa]	calc. pI
		Ga0078192_1012386	Ga0078192_1012386	70.89	1	21	21	105	9.41227e+08	1.73295e+08	8.15941e+08	203.107	64.15	18	42	77.7039	37.74	14	21	195.535	57.95	19	42	371	38.9388	5.2749
	TCGRDDQQGGIAGAYIAANFKDAK	3	1	1	Ga0078192_1012386	C2(Carbamidomethyl)	2527.2		6.41625e+07	0	7.10832e+07	0	3.857e-05	High	8.18649			High	8.52808	2
		Accession	Description	ΣCoverage	Σ# Proteins	Σ# Unique Peptides	Σ# Peptides	Σ# PSMs	A12: Area	B12: Area	C12: Area	Score A20	Coverage A20	# Peptides A20	# PSM A20	Score B20	Coverage B20	# Peptides B20	# PSM B20	Score C20	Coverage C20	# Peptides C20	# PSM C20	# AAs	MW [kDa]	calc. pI
		Ga0078192_1012386	Ga0078192_1012386	70.89	1	21	21	105	9.41227e+08	1.73295e+08	8.15941e+08	203.107	64.15	18	42	77.7039	37.74	14	21	195.535	57.95	19	42	371	38.9388	5.2749
	ATLMSGDGIVTDELAAIAGDAVAGTLNTFGPDPR	3	1	1	Ga0078192_1012386		3316.65		3.55776e+07	0	2.85881e+07	0	6.706e-09	High	7.93335			High	7.6398	0
		Accession	Description	ΣCoverage	Σ# Proteins	Σ# Unique Peptides	Σ# Peptides	Σ# PSMs	A12: Area	B12: Area	C12: Area	Score A20	Coverage A20	# Peptides A20	# PSM A20	Score B20	Coverage B20	# Peptides B20	# PSM B20	Score C20	Coverage C20	# Peptides C20	# PSM C20	# AAs	MW [kDa]	calc. pI
		Ga0078192_1012386	Ga0078192_1012386	70.89	1	21	21	105	9.41227e+08	1.73295e+08	8.15941e+08	203.107	64.15	18	42	77.7039	37.74	14	21	195.535	57.95	19	42	371	38.9388	5.2749
	GGINGEQIKLEVGDDVSDPK	2	1	1	Ga0078192_1012386		2070.04		5.53923e+07	0	5.69908e+07	0	1.558e-07	High	7.21537			High	6.63006	1
		Accession	Description	ΣCoverage	Σ# Proteins	Σ# Unique Peptides	Σ# Peptides	Σ# PSMs	A12: Area	B12: Area	C12: Area	Score A20	Coverage A20	# Peptides A20	# PSM A20	Score B20	Coverage B20	# Peptides B20	# PSM B20	Score C20	Coverage C20	# Peptides C20	# PSM C20	# AAs	MW [kDa]	calc. pI
		Ga0078192_1012386	Ga0078192_1012386	70.89	1	21	21	105	9.41227e+08	1.73295e+08	8.15941e+08	203.107	64.15	18	42	77.7039	37.74	14	21	195.535	57.95	19	42	371	38.9388	5.2749
	AQGFEPEAYTLYAYAAVQAIAEAATAAK	8	1	1	Ga0078192_1012386		2889.44		2.40255e+08	0	2.83619e+08	0	4.809e-07	High	7.09163			High	7.34708	0
		Accession	Description	ΣCoverage	Σ# Proteins	Σ# Unique Peptides	Σ# Peptides	Σ# PSMs	A12: Area	B12: Area	C12: Area	Score A20	Coverage A20	# Peptides A20	# PSM A20	Score B20	Coverage B20	# Peptides B20	# PSM B20	Score C20	Coverage C20	# Peptides C20	# PSM C20	# AAs	MW [kDa]	calc. pI
		Ga0078192_1012386	Ga0078192_1012386	70.89	1	21	21	105	9.41227e+08	1.73295e+08	8.15941e+08	203.107	64.15	18	42	77.7039	37.74	14	21	195.535	57.95	19	42	371	38.9388	5.2749
	ALHENGPFPTVLGDLAYDAK	7	1	1	Ga0078192_1012386		2128.07		1.01765e+09	114065359	8.491e+08	0	6.871e-05	High	6.37375	High	6.20655	High	6.36646	0
		Accession	Description	ΣCoverage	Σ# Proteins	Σ# Unique Peptides	Σ# Peptides	Σ# PSMs	A12: Area	B12: Area	C12: Area	Score A20	Coverage A20	# Peptides A20	# PSM A20	Score B20	Coverage B20	# Peptides B20	# PSM B20	Score C20	Coverage C20	# Peptides C20	# PSM C20	# AAs	MW [kDa]	calc. pI
		Ga0078192_1012386	Ga0078192_1012386	70.89	1	21	21	105	9.41227e+08	1.73295e+08	8.15941e+08	203.107	64.15	18	42	77.7039	37.74	14	21	195.535	57.95	19	42	371	38.9388	5.2749
	TCGRDDQQGGIAGAYIAANFK	5	1	1	Ga0078192_1012386	C2(Carbamidomethyl)	2213.04		3.31718e+08	3.71961e+07	2.92495e+08	0	0.0001236	High	6.33307	High	6.75987	High	8.32337	1
		Accession	Description	ΣCoverage	Σ# Proteins	Σ# Unique Peptides	Σ# Peptides	Σ# PSMs	A12: Area	B12: Area	C12: Area	Score A20	Coverage A20	# Peptides A20	# PSM A20	Score B20	Coverage B20	# Peptides B20	# PSM B20	Score C20	Coverage C20	# Peptides C20	# PSM C20	# AAs	MW [kDa]	calc. pI
		Ga0078192_1012386	Ga0078192_1012386	70.89	1	21	21	105	9.41227e+08	1.73295e+08	8.15941e+08	203.107	64.15	18	42	77.7039	37.74	14	21	195.535	57.95	19	42	371	38.9388	5.2749
	EVMYEGVNVGDKDFSALIAK	5	1	1	Ga0078192_1012386		2185.08		2.98044e+08	9.63429e+06	1.3205e+08	0	2.551e-11	High	5.7347	High	3.14598	High	5.61427	1
		Accession	Description	ΣCoverage	Σ# Proteins	Σ# Unique Peptides	Σ# Peptides	Σ# PSMs	A12: Area	B12: Area	C12: Area	Score A20	Coverage A20	# Peptides A20	# PSM A20	Score B20	Coverage B20	# Peptides B20	# PSM B20	Score C20	Coverage C20	# Peptides C20	# PSM C20	# AAs	MW [kDa]	calc. pI
		Ga0078192_1012386	Ga0078192_1012386	70.89	1	21	21	105	9.41227e+08	1.73295e+08	8.15941e+08	203.107	64.15	18	42	77.7039	37.74	14	21	195.535	57.95	19	42	371	38.9388	5.2749
	VAVIHDKTPYGQGLADETKK	6	1	1	Ga0078192_1012386		2170.15		3.64114e+07	0	3.66556e+07	0	8.293e-06	High	5.55447			High	6.50884	2
		Accession	Description	ΣCoverage	Σ# Proteins	Σ# Unique Peptides	Σ# Peptides	Σ# PSMs	A12: Area	B12: Area	C12: Area	Score A20	Coverage A20	# Peptides A20	# PSM A20	Score B20	Coverage B20	# Peptides B20	# PSM B20	Score C20	Coverage C20	# Peptides C20	# PSM C20	# AAs	MW [kDa]	calc. pI
		Ga0078192_1012386	Ga0078192_1012386	70.89	1	21	21	105	9.41227e+08	1.73295e+08	8.15941e+08	203.107	64.15	18	42	77.7039	37.74	14	21	195.535	57.95	19	42	371	38.9388	5.2749
	DDQQGGIAGAYIAANFK	6	1	1	Ga0078192_1012386		1738.84		174888956	3.06375e+07	124209066	0	0.0003437	High	5.37184	High	4.15571	High	5.75443	0
		Accession	Description	ΣCoverage	Σ# Proteins	Σ# Unique Peptides	Σ# Peptides	Σ# PSMs	A12: Area	B12: Area	C12: Area	Score A20	Coverage A20	# Peptides A20	# PSM A20	Score B20	Coverage B20	# Peptides B20	# PSM B20	Score C20	Coverage C20	# Peptides C20	# PSM C20	# AAs	MW [kDa]	calc. pI
		Ga0078192_1012386	Ga0078192_1012386	70.89	1	21	21	105	9.41227e+08	1.73295e+08	8.15941e+08	203.107	64.15	18	42	77.7039	37.74	14	21	195.535	57.95	19	42	371	38.9388	5.2749
	TPYGQGLADETKK	7	1	1	Ga0078192_1012386		1407.72		3.46904e+08	4.34172e+07	3.18093e+08	0	1.391e-08	High	5.30871	High	4.91545	High	4.80095	1
		Accession	Description	ΣCoverage	Σ# Proteins	Σ# Unique Peptides	Σ# Peptides	Σ# PSMs	A12: Area	B12: Area	C12: Area	Score A20	Coverage A20	# Peptides A20	# PSM A20	Score B20	Coverage B20	# Peptides B20	# PSM B20	Score C20	Coverage C20	# Peptides C20	# PSM C20	# AAs	MW [kDa]	calc. pI
		Ga0078192_1012386	Ga0078192_1012386	70.89	1	21	21	105	9.41227e+08	1.73295e+08	8.15941e+08	203.107	64.15	18	42	77.7039	37.74	14	21	195.535	57.95	19	42	371	38.9388	5.2749
	DDQQGGIAGAYIAANFKDAK	3	1	1	Ga0078192_1012386		2053.01		8.18398e+07	6.34967e+06	8.73787e+07	0	0.004337	High	5.13506	High	3.18203	High	5.98586	1
		Accession	Description	ΣCoverage	Σ# Proteins	Σ# Unique Peptides	Σ# Peptides	Σ# PSMs	A12: Area	B12: Area	C12: Area	Score A20	Coverage A20	# Peptides A20	# PSM A20	Score B20	Coverage B20	# Peptides B20	# PSM B20	Score C20	Coverage C20	# Peptides C20	# PSM C20	# AAs	MW [kDa]	calc. pI
		Ga0078192_1012386	Ga0078192_1012386	70.89	1	21	21	105	9.41227e+08	1.73295e+08	8.15941e+08	203.107	64.15	18	42	77.7039	37.74	14	21	195.535	57.95	19	42	371	38.9388	5.2749
	GAEAAVAEINAK	8	1	1	Ga0078192_1012386		1143.6		1.19609e+09	267924615	1067078588	0	7.25e-05	High	4.44861	High	4.01525	High	4.11088	0
		Accession	Description	ΣCoverage	Σ# Proteins	Σ# Unique Peptides	Σ# Peptides	Σ# PSMs	A12: Area	B12: Area	C12: Area	Score A20	Coverage A20	# Peptides A20	# PSM A20	Score B20	Coverage B20	# Peptides B20	# PSM B20	Score C20	Coverage C20	# Peptides C20	# PSM C20	# AAs	MW [kDa]	calc. pI
		Ga0078192_1012386	Ga0078192_1012386	70.89	1	21	21	105	9.41227e+08	1.73295e+08	8.15941e+08	203.107	64.15	18	42	77.7039	37.74	14	21	195.535	57.95	19	42	371	38.9388	5.2749
	LPGYIMYEWKK	2	1	1	Ga0078192_1012386		1427.74		2.21754e+07	0	2.74208e+07	0	5.159e-06	High	4.14282			High	3.48131	1
		Accession	Description	ΣCoverage	Σ# Proteins	Σ# Unique Peptides	Σ# Peptides	Σ# PSMs	A12: Area	B12: Area	C12: Area	Score A20	Coverage A20	# Peptides A20	# PSM A20	Score B20	Coverage B20	# Peptides B20	# PSM B20	Score C20	Coverage C20	# Peptides C20	# PSM C20	# AAs	MW [kDa]	calc. pI
		Ga0078192_1012386	Ga0078192_1012386	70.89	1	21	21	105	9.41227e+08	1.73295e+08	8.15941e+08	203.107	64.15	18	42	77.7039	37.74	14	21	195.535	57.95	19	42	371	38.9388	5.2749
	EVMYEGVNVGDKDFSALIAK	4	1	1	Ga0078192_1012386	M3(Oxidation)	2201.08		609948050	8.28493e+07	531643153	0	0.0008175	High	3.97217	High	3.52207	High	4.10566	1
		Accession	Description	ΣCoverage	Σ# Proteins	Σ# Unique Peptides	Σ# Peptides	Σ# PSMs	A12: Area	B12: Area	C12: Area	Score A20	Coverage A20	# Peptides A20	# PSM A20	Score B20	Coverage B20	# Peptides B20	# PSM B20	Score C20	Coverage C20	# Peptides C20	# PSM C20	# AAs	MW [kDa]	calc. pI
		Ga0078192_1012386	Ga0078192_1012386	70.89	1	21	21	105	9.41227e+08	1.73295e+08	8.15941e+08	203.107	64.15	18	42	77.7039	37.74	14	21	195.535	57.95	19	42	371	38.9388	5.2749
	TPYGQGLADETK	4	1	1	Ga0078192_1012386		1279.62		2.13418e+08	4.28754e+07	1.92177e+08	0	4.771e-05	High	3.48874	High	3.06323	High	2.86372	0
		Accession	Description	ΣCoverage	Σ# Proteins	Σ# Unique Peptides	Σ# Peptides	Σ# PSMs	A12: Area	B12: Area	C12: Area	Score A20	Coverage A20	# Peptides A20	# PSM A20	Score B20	Coverage B20	# Peptides B20	# PSM B20	Score C20	Coverage C20	# Peptides C20	# PSM C20	# AAs	MW [kDa]	calc. pI
		Ga0078192_1012386	Ga0078192_1012386	70.89	1	21	21	105	9.41227e+08	1.73295e+08	8.15941e+08	203.107	64.15	18	42	77.7039	37.74	14	21	195.535	57.95	19	42	371	38.9388	5.2749
	LPGYIMYEWK	5	1	1	Ga0078192_1012386		1299.65		2.27903e+08	1.9579e+07	214780831	0	0.005918	High	3.46348	High	2.97941	High	3.59609	0
		Accession	Description	ΣCoverage	Σ# Proteins	Σ# Unique Peptides	Σ# Peptides	Σ# PSMs	A12: Area	B12: Area	C12: Area	Score A20	Coverage A20	# Peptides A20	# PSM A20	Score B20	Coverage B20	# Peptides B20	# PSM B20	Score C20	Coverage C20	# Peptides C20	# PSM C20	# AAs	MW [kDa]	calc. pI
		Ga0078192_1012386	Ga0078192_1012386	70.89	1	21	21	105	9.41227e+08	1.73295e+08	8.15941e+08	203.107	64.15	18	42	77.7039	37.74	14	21	195.535	57.95	19	42	371	38.9388	5.2749
	LPGYIMYEWK	3	1	1	Ga0078192_1012386	M6(Oxidation)	1315.64		3.35138e+08	6.73665e+07	3.0752e+08	0	1.65e-06	High	3.14399	High	3.34149	High	3.25909	0
		Accession	Description	ΣCoverage	Σ# Proteins	Σ# Unique Peptides	Σ# Peptides	Σ# PSMs	A12: Area	B12: Area	C12: Area	Score A20	Coverage A20	# Peptides A20	# PSM A20	Score B20	Coverage B20	# Peptides B20	# PSM B20	Score C20	Coverage C20	# Peptides C20	# PSM C20	# AAs	MW [kDa]	calc. pI
		Ga0078192_1012386	Ga0078192_1012386	70.89	1	21	21	105	9.41227e+08	1.73295e+08	8.15941e+08	203.107	64.15	18	42	77.7039	37.74	14	21	195.535	57.95	19	42	371	38.9388	5.2749
	LEVGDDVSDPK	4	1	1	Ga0078192_1012386		1173.56		5.47549e+08	1.37896e+08	467264144	0	0.000503	High	3.01491	High	2.816	High	2.85078	0
		Accession	Description	ΣCoverage	Σ# Proteins	Σ# Unique Peptides	Σ# Peptides	Σ# PSMs	A12: Area	B12: Area	C12: Area	Score A20	Coverage A20	# Peptides A20	# PSM A20	Score B20	Coverage B20	# Peptides B20	# PSM B20	Score C20	Coverage C20	# Peptides C20	# PSM C20	# AAs	MW [kDa]	calc. pI
		Ga0078192_1012386	Ga0078192_1012386	70.89	1	21	21	105	9.41227e+08	1.73295e+08	8.15941e+08	203.107	64.15	18	42	77.7039	37.74	14	21	195.535	57.95	19	42	371	38.9388	5.2749
	LIPANKELVEK	5	1	1	Ga0078192_1012386		1253.75		231004419	4.87226e+07	2.33461e+08	0	0.05186	High	2.67737	High	2.26429	High	3.0324	1
		Accession	Description	ΣCoverage	Σ# Proteins	Σ# Unique Peptides	Σ# Peptides	Σ# PSMs	A12: Area	B12: Area	C12: Area	Score A20	Coverage A20	# Peptides A20	# PSM A20	Score B20	Coverage B20	# Peptides B20	# PSM B20	Score C20	Coverage C20	# Peptides C20	# PSM C20	# AAs	MW [kDa]	calc. pI
		Ga0078192_1012386	Ga0078192_1012386	70.89	1	21	21	105	9.41227e+08	1.73295e+08	8.15941e+08	203.107	64.15	18	42	77.7039	37.74	14	21	195.535	57.95	19	42	371	38.9388	5.2749
	LEVGDDVSDPKQGISVANK	3	1	1	Ga0078192_1012386		1971		0	1.10773e+07	60991005	0	0.0004183			High	3.91482	High	5.11757	1
		Accession	Description	ΣCoverage	Σ# Proteins	Σ# Unique Peptides	Σ# Peptides	Σ# PSMs	A12: Area	B12: Area	C12: Area	Score A20	Coverage A20	# Peptides A20	# PSM A20	Score B20	Coverage B20	# Peptides B20	# PSM B20	Score C20	Coverage C20	# Peptides C20	# PSM C20	# AAs	MW [kDa]	calc. pI
		Ga0078192_1012386	Ga0078192_1012386	70.89	1	21	21	105	9.41227e+08	1.73295e+08	8.15941e+08	203.107	64.15	18	42	77.7039	37.74	14	21	195.535	57.95	19	42	371	38.9388	5.2749
	LPGYIMYEWKK	2	1	1	Ga0078192_1012386	M6(Oxidation)	1443.74		0	6.75076e+06	49323687	0	0.008068			High	2.94228	High	2.86447	1
		Accession	Description	ΣCoverage	Σ# Proteins	Σ# Unique Peptides	Σ# Peptides	Σ# PSMs	A12: Area	B12: Area	C12: Area	Score A20	Coverage A20	# Peptides A20	# PSM A20	Score B20	Coverage B20	# Peptides B20	# PSM B20	Score C20	Coverage C20	# Peptides C20	# PSM C20	# AAs	MW [kDa]	calc. pI
		Ga0078192_1012386	Ga0078192_1012386	70.89	1	21	21	105	9.41227e+08	1.73295e+08	8.15941e+08	203.107	64.15	18	42	77.7039	37.74	14	21	195.535	57.95	19	42	371	38.9388	5.2749
	QGISVANKFVGDGVK	1	1	1	Ga0078192_1012386		1518.83		0	0	4.03384e+07	0	0.05573					High	4.27136	1
		Accession	Description	ΣCoverage	Σ# Proteins	Σ# Unique Peptides	Σ# Peptides	Σ# PSMs	A12: Area	B12: Area	C12: Area	Score A20	Coverage A20	# Peptides A20	# PSM A20	Score B20	Coverage B20	# Peptides B20	# PSM B20	Score C20	Coverage C20	# Peptides C20	# PSM C20	# AAs	MW [kDa]	calc. pI
		Ga0078192_1012386	Ga0078192_1012386	70.89	1	21	21	105	9.41227e+08	1.73295e+08	8.15941e+08	203.107	64.15	18	42	77.7039	37.74	14	21	195.535	57.95	19	42	371	38.9388	5.2749
	DDGKYSWFPK	1	1	1	Ga0078192_1012386		1242.58		0	7.11055e+06	0	0.003	0.02267			High	2.10838			1
		Accession	Description	ΣCoverage	Σ# Proteins	Σ# Unique Peptides	Σ# Peptides	Σ# PSMs	A12: Area	B12: Area	C12: Area	Score A20	Coverage A20	# Peptides A20	# PSM A20	Score B20	Coverage B20	# Peptides B20	# PSM B20	Score C20	Coverage C20	# Peptides C20	# PSM C20	# AAs	MW [kDa]	calc. pI
		Ga0078192_1012386	Ga0078192_1012386	70.89	1	21	21	105	9.41227e+08	1.73295e+08	8.15941e+08	203.107	64.15	18	42	77.7039	37.74	14	21	195.535	57.95	19	42	371	38.9388	5.2749
Ga0078192_10312010	Ga0078192_10312010	64.38	1	18	18	53	1.1729e+08	2.65842e+07	1.08685e+08	91.6554	64.38	17	23	35.3025	36.88	9	10	74.1585	50	15	20	320	33.5584	5.66846
	Sequence	# PSMs	# Proteins	# Protein Groups	Protein Group Accessions	Modifications	MH+ [Da]	phosphoRS Site Probabilities	A12: Area	B12: Area	C12: Area	q-Value	PEP	A20	XCorr A20	B20	XCorr B20	C20	XCorr C20	# Missed Cleavages
	KAQGELPDYNLELKYPEQSSVAIQQR	3	1	1	Ga0078192_10312010		3004.55		3.69667e+07	0	3.3706e+07	0	4.735e-07	High	5.95955			High	5.86199	2
		Accession	Description	ΣCoverage	Σ# Proteins	Σ# Unique Peptides	Σ# Peptides	Σ# PSMs	A12: Area	B12: Area	C12: Area	Score A20	Coverage A20	# Peptides A20	# PSM A20	Score B20	Coverage B20	# Peptides B20	# PSM B20	Score C20	Coverage C20	# Peptides C20	# PSM C20	# AAs	MW [kDa]	calc. pI
		Ga0078192_10312010	Ga0078192_10312010	64.38	1	18	18	53	1.1729e+08	2.65842e+07	1.08685e+08	91.6554	64.38	17	23	35.3025	36.88	9	10	74.1585	50	15	20	320	33.5584	5.66846
	EGTIAATVVQQPFEWAYQGMK	1	1	1	Ga0078192_10312010		2354.15		1.87813e+07	0	0	0	1.842e-06	High	5.67018					0
		Accession	Description	ΣCoverage	Σ# Proteins	Σ# Unique Peptides	Σ# Peptides	Σ# PSMs	A12: Area	B12: Area	C12: Area	Score A20	Coverage A20	# Peptides A20	# PSM A20	Score B20	Coverage B20	# Peptides B20	# PSM B20	Score C20	Coverage C20	# Peptides C20	# PSM C20	# AAs	MW [kDa]	calc. pI
		Ga0078192_10312010	Ga0078192_10312010	64.38	1	18	18	53	1.1729e+08	2.65842e+07	1.08685e+08	91.6554	64.38	17	23	35.3025	36.88	9	10	74.1585	50	15	20	320	33.5584	5.66846
	GDKSGIPANSLIIIPTK	2	1	1	Ga0078192_10312010		1724		3.14741e+07	0	2.85371e+07	0	2.006e-05	High	5.15652			High	5.14417	1
		Accession	Description	ΣCoverage	Σ# Proteins	Σ# Unique Peptides	Σ# Peptides	Σ# PSMs	A12: Area	B12: Area	C12: Area	Score A20	Coverage A20	# Peptides A20	# PSM A20	Score B20	Coverage B20	# Peptides B20	# PSM B20	Score C20	Coverage C20	# Peptides C20	# PSM C20	# AAs	MW [kDa]	calc. pI
		Ga0078192_10312010	Ga0078192_10312010	64.38	1	18	18	53	1.1729e+08	2.65842e+07	1.08685e+08	91.6554	64.38	17	23	35.3025	36.88	9	10	74.1585	50	15	20	320	33.5584	5.66846
	LGSITVVGFDDDPITLGGVK	6	1	1	Ga0078192_10312010		2003.09		3.41784e+07	6.07303e+06	2.76441e+07	0	3.093e-06	High	5.03312	High	4.62737	High	3.94301	0
		Accession	Description	ΣCoverage	Σ# Proteins	Σ# Unique Peptides	Σ# Peptides	Σ# PSMs	A12: Area	B12: Area	C12: Area	Score A20	Coverage A20	# Peptides A20	# PSM A20	Score B20	Coverage B20	# Peptides B20	# PSM B20	Score C20	Coverage C20	# Peptides C20	# PSM C20	# AAs	MW [kDa]	calc. pI
		Ga0078192_10312010	Ga0078192_10312010	64.38	1	18	18	53	1.1729e+08	2.65842e+07	1.08685e+08	91.6554	64.38	17	23	35.3025	36.88	9	10	74.1585	50	15	20	320	33.5584	5.66846
	IIGKDDVDAYAANLK	5	1	1	Ga0078192_10312010		1605.85		105840142	23340259	9.10033e+07	0	0.005318	High	4.92917	High	4.68184	High	5.20506	1
		Accession	Description	ΣCoverage	Σ# Proteins	Σ# Unique Peptides	Σ# Peptides	Σ# PSMs	A12: Area	B12: Area	C12: Area	Score A20	Coverage A20	# Peptides A20	# PSM A20	Score B20	Coverage B20	# Peptides B20	# PSM B20	Score C20	Coverage C20	# Peptides C20	# PSM C20	# AAs	MW [kDa]	calc. pI
		Ga0078192_10312010	Ga0078192_10312010	64.38	1	18	18	53	1.1729e+08	2.65842e+07	1.08685e+08	91.6554	64.38	17	23	35.3025	36.88	9	10	74.1585	50	15	20	320	33.5584	5.66846
	IASETALFTTDSDAPQTK	5	1	1	Ga0078192_10312010		1895.92		7.56801e+07	2.06202e+07	6.7301e+07	0	9.538e-08	High	4.45737	High	4.56796	High	4.48396	0
		Accession	Description	ΣCoverage	Σ# Proteins	Σ# Unique Peptides	Σ# Peptides	Σ# PSMs	A12: Area	B12: Area	C12: Area	Score A20	Coverage A20	# Peptides A20	# PSM A20	Score B20	Coverage B20	# Peptides B20	# PSM B20	Score C20	Coverage C20	# Peptides C20	# PSM C20	# AAs	MW [kDa]	calc. pI
		Ga0078192_10312010	Ga0078192_10312010	64.38	1	18	18	53	1.1729e+08	2.65842e+07	1.08685e+08	91.6554	64.38	17	23	35.3025	36.88	9	10	74.1585	50	15	20	320	33.5584	5.66846
	AQGELPDYNLELKYPEQSSVAIQQR	1	1	1	Ga0078192_10312010		2876.45		1.97247e+07	0	0	0	5.185e-07	High	4.43455					1
		Accession	Description	ΣCoverage	Σ# Proteins	Σ# Unique Peptides	Σ# Peptides	Σ# PSMs	A12: Area	B12: Area	C12: Area	Score A20	Coverage A20	# Peptides A20	# PSM A20	Score B20	Coverage B20	# Peptides B20	# PSM B20	Score C20	Coverage C20	# Peptides C20	# PSM C20	# AAs	MW [kDa]	calc. pI
		Ga0078192_10312010	Ga0078192_10312010	64.38	1	18	18	53	1.1729e+08	2.65842e+07	1.08685e+08	91.6554	64.38	17	23	35.3025	36.88	9	10	74.1585	50	15	20	320	33.5584	5.66846
	KAQGELPDYNLELK	3	1	1	Ga0078192_10312010		1617.85		2.76227e+07	5.69587e+06	2.11821e+07	0	9.964e-05	High	4.43214	High	3.60857	High	4.11226	1
		Accession	Description	ΣCoverage	Σ# Proteins	Σ# Unique Peptides	Σ# Peptides	Σ# PSMs	A12: Area	B12: Area	C12: Area	Score A20	Coverage A20	# Peptides A20	# PSM A20	Score B20	Coverage B20	# Peptides B20	# PSM B20	Score C20	Coverage C20	# Peptides C20	# PSM C20	# AAs	MW [kDa]	calc. pI
		Ga0078192_10312010	Ga0078192_10312010	64.38	1	18	18	53	1.1729e+08	2.65842e+07	1.08685e+08	91.6554	64.38	17	23	35.3025	36.88	9	10	74.1585	50	15	20	320	33.5584	5.66846
	RVAYIGSSNVDAGK	5	1	1	Ga0078192_10312010		1436.75		1.45786e+07	4.84991e+06	1.74914e+07	0	0.0001572	High	4.26605	High	2.83009	High	4.01132	1
		Accession	Description	ΣCoverage	Σ# Proteins	Σ# Unique Peptides	Σ# Peptides	Σ# PSMs	A12: Area	B12: Area	C12: Area	Score A20	Coverage A20	# Peptides A20	# PSM A20	Score B20	Coverage B20	# Peptides B20	# PSM B20	Score C20	Coverage C20	# Peptides C20	# PSM C20	# AAs	MW [kDa]	calc. pI
		Ga0078192_10312010	Ga0078192_10312010	64.38	1	18	18	53	1.1729e+08	2.65842e+07	1.08685e+08	91.6554	64.38	17	23	35.3025	36.88	9	10	74.1585	50	15	20	320	33.5584	5.66846
	CLGFVGLLGADNAK	5	1	1	Ga0078192_10312010	C1(Carbamidomethyl)	1434.74		2.18067e+07	1.12749e+07	2.64096e+07	0	0.0005091	High	3.50712	High	3.52246	High	3.80374	0
		Accession	Description	ΣCoverage	Σ# Proteins	Σ# Unique Peptides	Σ# Peptides	Σ# PSMs	A12: Area	B12: Area	C12: Area	Score A20	Coverage A20	# Peptides A20	# PSM A20	Score B20	Coverage B20	# Peptides B20	# PSM B20	Score C20	Coverage C20	# Peptides C20	# PSM C20	# AAs	MW [kDa]	calc. pI
		Ga0078192_10312010	Ga0078192_10312010	64.38	1	18	18	53	1.1729e+08	2.65842e+07	1.08685e+08	91.6554	64.38	17	23	35.3025	36.88	9	10	74.1585	50	15	20	320	33.5584	5.66846
	YPEQSSVAIQQR	3	1	1	Ga0078192_10312010		1405.71		4.98818e+07	1.77006e+07	4.70432e+07	0	0.00308	High	3.50304	High	3.26497	High	3.62798	0
		Accession	Description	ΣCoverage	Σ# Proteins	Σ# Unique Peptides	Σ# Peptides	Σ# PSMs	A12: Area	B12: Area	C12: Area	Score A20	Coverage A20	# Peptides A20	# PSM A20	Score B20	Coverage B20	# Peptides B20	# PSM B20	Score C20	Coverage C20	# Peptides C20	# PSM C20	# AAs	MW [kDa]	calc. pI
		Ga0078192_10312010	Ga0078192_10312010	64.38	1	18	18	53	1.1729e+08	2.65842e+07	1.08685e+08	91.6554	64.38	17	23	35.3025	36.88	9	10	74.1585	50	15	20	320	33.5584	5.66846
	SGIPANSLIIIPTK	2	1	1	Ga0078192_10312010		1423.85		1.42204e+08	0	5.26758e+07	0	3.173e-05	High	3.48434			High	3.38943	0
		Accession	Description	ΣCoverage	Σ# Proteins	Σ# Unique Peptides	Σ# Peptides	Σ# PSMs	A12: Area	B12: Area	C12: Area	Score A20	Coverage A20	# Peptides A20	# PSM A20	Score B20	Coverage B20	# Peptides B20	# PSM B20	Score C20	Coverage C20	# Peptides C20	# PSM C20	# AAs	MW [kDa]	calc. pI
		Ga0078192_10312010	Ga0078192_10312010	64.38	1	18	18	53	1.1729e+08	2.65842e+07	1.08685e+08	91.6554	64.38	17	23	35.3025	36.88	9	10	74.1585	50	15	20	320	33.5584	5.66846
	VAYIGSSNVDAGK	3	1	1	Ga0078192_10312010		1280.65		1.03825e+08	3.57923e+07	1.08701e+08	0	2.566e-05	High	3.41731	High	3.03804	High	3.32012	0
		Accession	Description	ΣCoverage	Σ# Proteins	Σ# Unique Peptides	Σ# Peptides	Σ# PSMs	A12: Area	B12: Area	C12: Area	Score A20	Coverage A20	# Peptides A20	# PSM A20	Score B20	Coverage B20	# Peptides B20	# PSM B20	Score C20	Coverage C20	# Peptides C20	# PSM C20	# AAs	MW [kDa]	calc. pI
		Ga0078192_10312010	Ga0078192_10312010	64.38	1	18	18	53	1.1729e+08	2.65842e+07	1.08685e+08	91.6554	64.38	17	23	35.3025	36.88	9	10	74.1585	50	15	20	320	33.5584	5.66846
	LMDDLVTAGVK	3	1	1	Ga0078192_10312010	M2(Oxidation)	1177.62		4.86054e+07	13705742	36112401	0	0.0002615	High	3.18052	High	2.36747	High	2.74271	0
		Accession	Description	ΣCoverage	Σ# Proteins	Σ# Unique Peptides	Σ# Peptides	Σ# PSMs	A12: Area	B12: Area	C12: Area	Score A20	Coverage A20	# Peptides A20	# PSM A20	Score B20	Coverage B20	# Peptides B20	# PSM B20	Score C20	Coverage C20	# Peptides C20	# PSM C20	# AAs	MW [kDa]	calc. pI
		Ga0078192_10312010	Ga0078192_10312010	64.38	1	18	18	53	1.1729e+08	2.65842e+07	1.08685e+08	91.6554	64.38	17	23	35.3025	36.88	9	10	74.1585	50	15	20	320	33.5584	5.66846
	NVEDALVASPDITCMVGFYSYNTPR	1	1	1	Ga0078192_10312010	C14(Carbamidomethyl); M15(Oxidation)	2835.29		3.67201e+06	0	0	0	9.357e-06	High	3.06095					0
		Accession	Description	ΣCoverage	Σ# Proteins	Σ# Unique Peptides	Σ# Peptides	Σ# PSMs	A12: Area	B12: Area	C12: Area	Score A20	Coverage A20	# Peptides A20	# PSM A20	Score B20	Coverage B20	# Peptides B20	# PSM B20	Score C20	Coverage C20	# Peptides C20	# PSM C20	# AAs	MW [kDa]	calc. pI
		Ga0078192_10312010	Ga0078192_10312010	64.38	1	18	18	53	1.1729e+08	2.65842e+07	1.08685e+08	91.6554	64.38	17	23	35.3025	36.88	9	10	74.1585	50	15	20	320	33.5584	5.66846
	GIMVSAVDPK	2	1	1	Ga0078192_10312010	M3(Oxidation)	1032.54		40958543	0	43803100	0	0.0005843	High	2.46095			High	2.24576	0
		Accession	Description	ΣCoverage	Σ# Proteins	Σ# Unique Peptides	Σ# Peptides	Σ# PSMs	A12: Area	B12: Area	C12: Area	Score A20	Coverage A20	# Peptides A20	# PSM A20	Score B20	Coverage B20	# Peptides B20	# PSM B20	Score C20	Coverage C20	# Peptides C20	# PSM C20	# AAs	MW [kDa]	calc. pI
		Ga0078192_10312010	Ga0078192_10312010	64.38	1	18	18	53	1.1729e+08	2.65842e+07	1.08685e+08	91.6554	64.38	17	23	35.3025	36.88	9	10	74.1585	50	15	20	320	33.5584	5.66846
	IELVDVRGDDIDQAR	2	1	1	Ga0078192_10312010		1713.88		5.27974e+07	0	4.96922e+07	0.001	0.108	High	2.71394			High	2.91953	1
		Accession	Description	ΣCoverage	Σ# Proteins	Σ# Unique Peptides	Σ# Peptides	Σ# PSMs	A12: Area	B12: Area	C12: Area	Score A20	Coverage A20	# Peptides A20	# PSM A20	Score B20	Coverage B20	# Peptides B20	# PSM B20	Score C20	Coverage C20	# Peptides C20	# PSM C20	# AAs	MW [kDa]	calc. pI
		Ga0078192_10312010	Ga0078192_10312010	64.38	1	18	18	53	1.1729e+08	2.65842e+07	1.08685e+08	91.6554	64.38	17	23	35.3025	36.88	9	10	74.1585	50	15	20	320	33.5584	5.66846
	IELVDVR	1	1	1	Ga0078192_10312010		843.493		0	0	1.2635e+08	0.008	0.2813					High	2.0994	0
		Accession	Description	ΣCoverage	Σ# Proteins	Σ# Unique Peptides	Σ# Peptides	Σ# PSMs	A12: Area	B12: Area	C12: Area	Score A20	Coverage A20	# Peptides A20	# PSM A20	Score B20	Coverage B20	# Peptides B20	# PSM B20	Score C20	Coverage C20	# Peptides C20	# PSM C20	# AAs	MW [kDa]	calc. pI
		Ga0078192_10312010	Ga0078192_10312010	64.38	1	18	18	53	1.1729e+08	2.65842e+07	1.08685e+08	91.6554	64.38	17	23	35.3025	36.88	9	10	74.1585	50	15	20	320	33.5584	5.66846
Ga0078192_1089841	Ga0078192_1089841	32.39	1	18	18	30	5.67186e+07	4.77886e+06	5.05934e+07	61.4598	28.29	16	16	5.3484	2.7	2	2	42.0828	20.89	12	12	852	92.1592	5.60498
	Sequence	# PSMs	# Proteins	# Protein Groups	Protein Group Accessions	Modifications	MH+ [Da]	phosphoRS Site Probabilities	A12: Area	B12: Area	C12: Area	q-Value	PEP	A20	XCorr A20	B20	XCorr B20	C20	XCorr C20	# Missed Cleavages
	DSFTGALSGFPNFTTTQPVSTYNPANR	2	1	1	Ga0078192_1089841		2890.37		1.5116e+07	0	1.63366e+07	0	1.269e-07	High	6.49309			High	6.04733	0
		Accession	Description	ΣCoverage	Σ# Proteins	Σ# Unique Peptides	Σ# Peptides	Σ# PSMs	A12: Area	B12: Area	C12: Area	Score A20	Coverage A20	# Peptides A20	# PSM A20	Score B20	Coverage B20	# Peptides B20	# PSM B20	Score C20	Coverage C20	# Peptides C20	# PSM C20	# AAs	MW [kDa]	calc. pI
		Ga0078192_1089841	Ga0078192_1089841	32.39	1	18	18	30	5.67186e+07	4.77886e+06	5.05934e+07	61.4598	28.29	16	16	5.3484	2.7	2	2	42.0828	20.89	12	12	852	92.1592	5.60498
	VDSIQGSNQATFATGVLR	2	1	1	Ga0078192_1089841		1863.96		2.10626e+07	0	1.56599e+07	0	4.014e-08	High	5.46573			High	4.79412	0
		Accession	Description	ΣCoverage	Σ# Proteins	Σ# Unique Peptides	Σ# Peptides	Σ# PSMs	A12: Area	B12: Area	C12: Area	Score A20	Coverage A20	# Peptides A20	# PSM A20	Score B20	Coverage B20	# Peptides B20	# PSM B20	Score C20	Coverage C20	# Peptides C20	# PSM C20	# AAs	MW [kDa]	calc. pI
		Ga0078192_1089841	Ga0078192_1089841	32.39	1	18	18	30	5.67186e+07	4.77886e+06	5.05934e+07	61.4598	28.29	16	16	5.3484	2.7	2	2	42.0828	20.89	12	12	852	92.1592	5.60498
	LPGGPIGFAIGAEYR	2	1	1	Ga0078192_1089841		1517.81		4.21062e+07	0	2.30189e+07	0	3.088e-10	High	5.15768			High	4.81072	0
		Accession	Description	ΣCoverage	Σ# Proteins	Σ# Unique Peptides	Σ# Peptides	Σ# PSMs	A12: Area	B12: Area	C12: Area	Score A20	Coverage A20	# Peptides A20	# PSM A20	Score B20	Coverage B20	# Peptides B20	# PSM B20	Score C20	Coverage C20	# Peptides C20	# PSM C20	# AAs	MW [kDa]	calc. pI
		Ga0078192_1089841	Ga0078192_1089841	32.39	1	18	18	30	5.67186e+07	4.77886e+06	5.05934e+07	61.4598	28.29	16	16	5.3484	2.7	2	2	42.0828	20.89	12	12	852	92.1592	5.60498
	LPLLADLPFAEELTVEGAVR	1	1	1	Ga0078192_1089841		2153.18		8.30925e+06	0	0	0	1.094e-06	High	5.06955					0
		Accession	Description	ΣCoverage	Σ# Proteins	Σ# Unique Peptides	Σ# Peptides	Σ# PSMs	A12: Area	B12: Area	C12: Area	Score A20	Coverage A20	# Peptides A20	# PSM A20	Score B20	Coverage B20	# Peptides B20	# PSM B20	Score C20	Coverage C20	# Peptides C20	# PSM C20	# AAs	MW [kDa]	calc. pI
		Ga0078192_1089841	Ga0078192_1089841	32.39	1	18	18	30	5.67186e+07	4.77886e+06	5.05934e+07	61.4598	28.29	16	16	5.3484	2.7	2	2	42.0828	20.89	12	12	852	92.1592	5.60498
	TETYYETGGNINIQR	1	1	1	Ga0078192_1089841		1758.83		1.29195e+07	0	0	0	9.33e-07	High	4.53629					0
		Accession	Description	ΣCoverage	Σ# Proteins	Σ# Unique Peptides	Σ# Peptides	Σ# PSMs	A12: Area	B12: Area	C12: Area	Score A20	Coverage A20	# Peptides A20	# PSM A20	Score B20	Coverage B20	# Peptides B20	# PSM B20	Score C20	Coverage C20	# Peptides C20	# PSM C20	# AAs	MW [kDa]	calc. pI
		Ga0078192_1089841	Ga0078192_1089841	32.39	1	18	18	30	5.67186e+07	4.77886e+06	5.05934e+07	61.4598	28.29	16	16	5.3484	2.7	2	2	42.0828	20.89	12	12	852	92.1592	5.60498
	TSADPFANATFAGQR	2	1	1	Ga0078192_1089841		1553.74		5.32061e+07	0	5.34576e+07	0	7.942e-06	High	4.46091			High	3.77974	0
		Accession	Description	ΣCoverage	Σ# Proteins	Σ# Unique Peptides	Σ# Peptides	Σ# PSMs	A12: Area	B12: Area	C12: Area	Score A20	Coverage A20	# Peptides A20	# PSM A20	Score B20	Coverage B20	# Peptides B20	# PSM B20	Score C20	Coverage C20	# Peptides C20	# PSM C20	# AAs	MW [kDa]	calc. pI
		Ga0078192_1089841	Ga0078192_1089841	32.39	1	18	18	30	5.67186e+07	4.77886e+06	5.05934e+07	61.4598	28.29	16	16	5.3484	2.7	2	2	42.0828	20.89	12	12	852	92.1592	5.60498
	DQIIAINGLDPAAAAVVAGTQTFQSFR	1	1	1	Ga0078192_1089841		2774.45		2.619e+06	0	0	0	3.826e-06	High	4.30764					0
		Accession	Description	ΣCoverage	Σ# Proteins	Σ# Unique Peptides	Σ# Peptides	Σ# PSMs	A12: Area	B12: Area	C12: Area	Score A20	Coverage A20	# Peptides A20	# PSM A20	Score B20	Coverage B20	# Peptides B20	# PSM B20	Score C20	Coverage C20	# Peptides C20	# PSM C20	# AAs	MW [kDa]	calc. pI
		Ga0078192_1089841	Ga0078192_1089841	32.39	1	18	18	30	5.67186e+07	4.77886e+06	5.05934e+07	61.4598	28.29	16	16	5.3484	2.7	2	2	42.0828	20.89	12	12	852	92.1592	5.60498
	LQLSCSGTTVVDGR	3	1	1	Ga0078192_1089841	C5(Carbamidomethyl)	1492.74		4.20316e+07	4.65444e+06	43772038	0	0.02294	High	3.65408	High	3.4513	High	3.78588	0
		Accession	Description	ΣCoverage	Σ# Proteins	Σ# Unique Peptides	Σ# Peptides	Σ# PSMs	A12: Area	B12: Area	C12: Area	Score A20	Coverage A20	# Peptides A20	# PSM A20	Score B20	Coverage B20	# Peptides B20	# PSM B20	Score C20	Coverage C20	# Peptides C20	# PSM C20	# AAs	MW [kDa]	calc. pI
		Ga0078192_1089841	Ga0078192_1089841	32.39	1	18	18	30	5.67186e+07	4.77886e+06	5.05934e+07	61.4598	28.29	16	16	5.3484	2.7	2	2	42.0828	20.89	12	12	852	92.1592	5.60498
	FGFEPEGTGFR	2	1	1	Ga0078192_1089841		1243.58		5.78069e+07	0	4.89907e+07	0	0.0009095	High	3.289			High	2.99852	0
		Accession	Description	ΣCoverage	Σ# Proteins	Σ# Unique Peptides	Σ# Peptides	Σ# PSMs	A12: Area	B12: Area	C12: Area	Score A20	Coverage A20	# Peptides A20	# PSM A20	Score B20	Coverage B20	# Peptides B20	# PSM B20	Score C20	Coverage C20	# Peptides C20	# PSM C20	# AAs	MW [kDa]	calc. pI
		Ga0078192_1089841	Ga0078192_1089841	32.39	1	18	18	30	5.67186e+07	4.77886e+06	5.05934e+07	61.4598	28.29	16	16	5.3484	2.7	2	2	42.0828	20.89	12	12	852	92.1592	5.60498
	GIDFEVNYLTDLATDLK	1	1	1	Ga0078192_1089841		1926.97		9.20044e+06	0	0	0	7.762e-06	High	3.08389					0
		Accession	Description	ΣCoverage	Σ# Proteins	Σ# Unique Peptides	Σ# Peptides	Σ# PSMs	A12: Area	B12: Area	C12: Area	Score A20	Coverage A20	# Peptides A20	# PSM A20	Score B20	Coverage B20	# Peptides B20	# PSM B20	Score C20	Coverage C20	# Peptides C20	# PSM C20	# AAs	MW [kDa]	calc. pI
		Ga0078192_1089841	Ga0078192_1089841	32.39	1	18	18	30	5.67186e+07	4.77886e+06	5.05934e+07	61.4598	28.29	16	16	5.3484	2.7	2	2	42.0828	20.89	12	12	852	92.1592	5.60498
	FYPDVLYHNLR	2	1	1	Ga0078192_1089841		1436.73		1.78396e+07	0	10209306	0	0.0001601	High	2.88941			High	2.66459	0
		Accession	Description	ΣCoverage	Σ# Proteins	Σ# Unique Peptides	Σ# Peptides	Σ# PSMs	A12: Area	B12: Area	C12: Area	Score A20	Coverage A20	# Peptides A20	# PSM A20	Score B20	Coverage B20	# Peptides B20	# PSM B20	Score C20	Coverage C20	# Peptides C20	# PSM C20	# AAs	MW [kDa]	calc. pI
		Ga0078192_1089841	Ga0078192_1089841	32.39	1	18	18	30	5.67186e+07	4.77886e+06	5.05934e+07	61.4598	28.29	16	16	5.3484	2.7	2	2	42.0828	20.89	12	12	852	92.1592	5.60498
	LDNPFLTTR	3	1	1	Ga0078192_1089841		1076.57		59142661	4.90328e+06	49332030	0	0.003128	High	2.73472	High	1.8971	High	2.69327	0
		Accession	Description	ΣCoverage	Σ# Proteins	Σ# Unique Peptides	Σ# Peptides	Σ# PSMs	A12: Area	B12: Area	C12: Area	Score A20	Coverage A20	# Peptides A20	# PSM A20	Score B20	Coverage B20	# Peptides B20	# PSM B20	Score C20	Coverage C20	# Peptides C20	# PSM C20	# AAs	MW [kDa]	calc. pI
		Ga0078192_1089841	Ga0078192_1089841	32.39	1	18	18	30	5.67186e+07	4.77886e+06	5.05934e+07	61.4598	28.29	16	16	5.3484	2.7	2	2	42.0828	20.89	12	12	852	92.1592	5.60498
	YEVAATWGR	2	1	1	Ga0078192_1089841		1052.52		2.75061e+07	0	2.03444e+07	0	0.04837	High	2.61762			High	2.65872	0
		Accession	Description	ΣCoverage	Σ# Proteins	Σ# Unique Peptides	Σ# Peptides	Σ# PSMs	A12: Area	B12: Area	C12: Area	Score A20	Coverage A20	# Peptides A20	# PSM A20	Score B20	Coverage B20	# Peptides B20	# PSM B20	Score C20	Coverage C20	# Peptides C20	# PSM C20	# AAs	MW [kDa]	calc. pI
		Ga0078192_1089841	Ga0078192_1089841	32.39	1	18	18	30	5.67186e+07	4.77886e+06	5.05934e+07	61.4598	28.29	16	16	5.3484	2.7	2	2	42.0828	20.89	12	12	852	92.1592	5.60498
	SEDAYSAFDPLTVSGATFLNAIGAFNPPK	1	1	1	Ga0078192_1089841		3000.47		0	0	0	0	0.02162					High	2.65441	0
		Accession	Description	ΣCoverage	Σ# Proteins	Σ# Unique Peptides	Σ# Peptides	Σ# PSMs	A12: Area	B12: Area	C12: Area	Score A20	Coverage A20	# Peptides A20	# PSM A20	Score B20	Coverage B20	# Peptides B20	# PSM B20	Score C20	Coverage C20	# Peptides C20	# PSM C20	# AAs	MW [kDa]	calc. pI
		Ga0078192_1089841	Ga0078192_1089841	32.39	1	18	18	30	5.67186e+07	4.77886e+06	5.05934e+07	61.4598	28.29	16	16	5.3484	2.7	2	2	42.0828	20.89	12	12	852	92.1592	5.60498
	GPTNPDAFPFK	1	1	1	Ga0078192_1089841		1190.59		4.88047e+07	0	0	0.001	0.008689	High	2.37506					0
		Accession	Description	ΣCoverage	Σ# Proteins	Σ# Unique Peptides	Σ# Peptides	Σ# PSMs	A12: Area	B12: Area	C12: Area	Score A20	Coverage A20	# Peptides A20	# PSM A20	Score B20	Coverage B20	# Peptides B20	# PSM B20	Score C20	Coverage C20	# Peptides C20	# PSM C20	# AAs	MW [kDa]	calc. pI
		Ga0078192_1089841	Ga0078192_1089841	32.39	1	18	18	30	5.67186e+07	4.77886e+06	5.05934e+07	61.4598	28.29	16	16	5.3484	2.7	2	2	42.0828	20.89	12	12	852	92.1592	5.60498
	DDFTFITAPAQSVR	2	1	1	Ga0078192_1089841		1567.77		40240554	0	2.84905e+07	0.002	0.1245	High	3.19708			High	3.44974	0
		Accession	Description	ΣCoverage	Σ# Proteins	Σ# Unique Peptides	Σ# Peptides	Σ# PSMs	A12: Area	B12: Area	C12: Area	Score A20	Coverage A20	# Peptides A20	# PSM A20	Score B20	Coverage B20	# Peptides B20	# PSM B20	Score C20	Coverage C20	# Peptides C20	# PSM C20	# AAs	MW [kDa]	calc. pI
		Ga0078192_1089841	Ga0078192_1089841	32.39	1	18	18	30	5.67186e+07	4.77886e+06	5.05934e+07	61.4598	28.29	16	16	5.3484	2.7	2	2	42.0828	20.89	12	12	852	92.1592	5.60498
	FNYDLGTR	1	1	1	Ga0078192_1089841		985.473		4.16341e+07	0	0	0.002	0.02757	High	2.12807					0
		Accession	Description	ΣCoverage	Σ# Proteins	Σ# Unique Peptides	Σ# Peptides	Σ# PSMs	A12: Area	B12: Area	C12: Area	Score A20	Coverage A20	# Peptides A20	# PSM A20	Score B20	Coverage B20	# Peptides B20	# PSM B20	Score C20	Coverage C20	# Peptides C20	# PSM C20	# AAs	MW [kDa]	calc. pI
		Ga0078192_1089841	Ga0078192_1089841	32.39	1	18	18	30	5.67186e+07	4.77886e+06	5.05934e+07	61.4598	28.29	16	16	5.3484	2.7	2	2	42.0828	20.89	12	12	852	92.1592	5.60498
	QIYIQR	1	1	1	Ga0078192_1089841		820.468		0	0	7.51449e+06	0.008	0.2883					High	1.7457	0
		Accession	Description	ΣCoverage	Σ# Proteins	Σ# Unique Peptides	Σ# Peptides	Σ# PSMs	A12: Area	B12: Area	C12: Area	Score A20	Coverage A20	# Peptides A20	# PSM A20	Score B20	Coverage B20	# Peptides B20	# PSM B20	Score C20	Coverage C20	# Peptides C20	# PSM C20	# AAs	MW [kDa]	calc. pI
		Ga0078192_1089841	Ga0078192_1089841	32.39	1	18	18	30	5.67186e+07	4.77886e+06	5.05934e+07	61.4598	28.29	16	16	5.3484	2.7	2	2	42.0828	20.89	12	12	852	92.1592	5.60498
Ga0078192_10003547	Ga0078192_10003547	40.25	2	17	17	33	8.52801e+07	1.11198e+07	8.41478e+07	57.1348	38.09	15	17	8.37092	5.23	3	3	43.9412	26.17	12	13	554	60.3791	5.87158
	Sequence	# PSMs	# Proteins	# Protein Groups	Protein Group Accessions	Modifications	MH+ [Da]	phosphoRS Site Probabilities	A12: Area	B12: Area	C12: Area	q-Value	PEP	A20	XCorr A20	B20	XCorr B20	C20	XCorr C20	# Missed Cleavages
	IPGIFQYYSAAEDILANTFAGK	2	1	1	Ga0078192_10003547		2389.21		1.29512e+07	0	2.12325e+07	0	0.0001046	High	4.36381			High	4.47603	0
		Accession	Description	ΣCoverage	Σ# Proteins	Σ# Unique Peptides	Σ# Peptides	Σ# PSMs	A12: Area	B12: Area	C12: Area	Score A20	Coverage A20	# Peptides A20	# PSM A20	Score B20	Coverage B20	# Peptides B20	# PSM B20	Score C20	Coverage C20	# Peptides C20	# PSM C20	# AAs	MW [kDa]	calc. pI
		Ga0078192_10003547	Ga0078192_10003547	40.25	2	17	17	33	8.52801e+07	1.11198e+07	8.41478e+07	57.1348	38.09	15	17	8.37092	5.23	3	3	43.9412	26.17	12	13	554	60.3791	5.87158
	TNDSSVIGDLCGFDILPGSDDVYNSK	1	1	1	Ga0078192_10003547	C11(Carbamidomethyl)	2788.25		0	0	0	0	0.00118	High	4.36132					0
		Accession	Description	ΣCoverage	Σ# Proteins	Σ# Unique Peptides	Σ# Peptides	Σ# PSMs	A12: Area	B12: Area	C12: Area	Score A20	Coverage A20	# Peptides A20	# PSM A20	Score B20	Coverage B20	# Peptides B20	# PSM B20	Score C20	Coverage C20	# Peptides C20	# PSM C20	# AAs	MW [kDa]	calc. pI
		Ga0078192_10003547	Ga0078192_10003547	40.25	2	17	17	33	8.52801e+07	1.11198e+07	8.41478e+07	57.1348	38.09	15	17	8.37092	5.23	3	3	43.9412	26.17	12	13	554	60.3791	5.87158
	VTIDGDTHNFNYR	3	1	1	Ga0078192_10003547		1551.72		48095618	0	4.55496e+07	0	1.119e-05	High	4.29696			High	4.22353	0
		Accession	Description	ΣCoverage	Σ# Proteins	Σ# Unique Peptides	Σ# Peptides	Σ# PSMs	A12: Area	B12: Area	C12: Area	Score A20	Coverage A20	# Peptides A20	# PSM A20	Score B20	Coverage B20	# Peptides B20	# PSM B20	Score C20	Coverage C20	# Peptides C20	# PSM C20	# AAs	MW [kDa]	calc. pI
		Ga0078192_10003547	Ga0078192_10003547	40.25	2	17	17	33	8.52801e+07	1.11198e+07	8.41478e+07	57.1348	38.09	15	17	8.37092	5.23	3	3	43.9412	26.17	12	13	554	60.3791	5.87158
	ISWIDLAQADYNAR	2	1	1	Ga0078192_10003547		1635.82		18037739	0	1.40336e+07	0	9.401e-08	High	3.96265			High	3.84233	0
		Accession	Description	ΣCoverage	Σ# Proteins	Σ# Unique Peptides	Σ# Peptides	Σ# PSMs	A12: Area	B12: Area	C12: Area	Score A20	Coverage A20	# Peptides A20	# PSM A20	Score B20	Coverage B20	# Peptides B20	# PSM B20	Score C20	Coverage C20	# Peptides C20	# PSM C20	# AAs	MW [kDa]	calc. pI
		Ga0078192_10003547	Ga0078192_10003547	40.25	2	17	17	33	8.52801e+07	1.11198e+07	8.41478e+07	57.1348	38.09	15	17	8.37092	5.23	3	3	43.9412	26.17	12	13	554	60.3791	5.87158
	GFLKPWEAYTGAK	3	2	1	Ga0078192_10003547		1467.76		2.04979e+07	0	1.96628e+07	0	0.0002473	High	3.73076			High	3.6878	0
		Accession	Description	ΣCoverage	Σ# Proteins	Σ# Unique Peptides	Σ# Peptides	Σ# PSMs	A12: Area	B12: Area	C12: Area	Score A20	Coverage A20	# Peptides A20	# PSM A20	Score B20	Coverage B20	# Peptides B20	# PSM B20	Score C20	Coverage C20	# Peptides C20	# PSM C20	# AAs	MW [kDa]	calc. pI
		Ga0078192_10003547	Ga0078192_10003547	40.25	2	17	17	33	8.52801e+07	1.11198e+07	8.41478e+07	57.1348	38.09	15	17	8.37092	5.23	3	3	43.9412	26.17	12	13	554	60.3791	5.87158
	QIDIDDLVNYLKPPVGTWDGK	2	1	1	Ga0078192_10003547		2386.23		9.39281e+06	0	1.5028e+07	0	0.002155	High	3.72235			High	4.44246	0
		Accession	Description	ΣCoverage	Σ# Proteins	Σ# Unique Peptides	Σ# Peptides	Σ# PSMs	A12: Area	B12: Area	C12: Area	Score A20	Coverage A20	# Peptides A20	# PSM A20	Score B20	Coverage B20	# Peptides B20	# PSM B20	Score C20	Coverage C20	# Peptides C20	# PSM C20	# AAs	MW [kDa]	calc. pI
		Ga0078192_10003547	Ga0078192_10003547	40.25	2	17	17	33	8.52801e+07	1.11198e+07	8.41478e+07	57.1348	38.09	15	17	8.37092	5.23	3	3	43.9412	26.17	12	13	554	60.3791	5.87158
	DSGGAGEWGVPK	2	1	1	Ga0078192_10003547		1159.54		14720812	0	11469177	0	0.0007715	High	3.68737			High	3.42352	0
		Accession	Description	ΣCoverage	Σ# Proteins	Σ# Unique Peptides	Σ# Peptides	Σ# PSMs	A12: Area	B12: Area	C12: Area	Score A20	Coverage A20	# Peptides A20	# PSM A20	Score B20	Coverage B20	# Peptides B20	# PSM B20	Score C20	Coverage C20	# Peptides C20	# PSM C20	# AAs	MW [kDa]	calc. pI
		Ga0078192_10003547	Ga0078192_10003547	40.25	2	17	17	33	8.52801e+07	1.11198e+07	8.41478e+07	57.1348	38.09	15	17	8.37092	5.23	3	3	43.9412	26.17	12	13	554	60.3791	5.87158
	AAWSAAAHLGGK	3	2	1	Ga0078192_10003547		1139.59		1.01207e+07	0	1.00882e+07	0	4.37e-05	High	3.62969			High	3.15868	0
		Accession	Description	ΣCoverage	Σ# Proteins	Σ# Unique Peptides	Σ# Peptides	Σ# PSMs	A12: Area	B12: Area	C12: Area	Score A20	Coverage A20	# Peptides A20	# PSM A20	Score B20	Coverage B20	# Peptides B20	# PSM B20	Score C20	Coverage C20	# Peptides C20	# PSM C20	# AAs	MW [kDa]	calc. pI
		Ga0078192_10003547	Ga0078192_10003547	40.25	2	17	17	33	8.52801e+07	1.11198e+07	8.41478e+07	57.1348	38.09	15	17	8.37092	5.23	3	3	43.9412	26.17	12	13	554	60.3791	5.87158
	VGELCLEATK	3	1	1	Ga0078192_10003547	C5(Carbamidomethyl)	1119.57		7.63285e+07	1.02377e+07	48923121	0	8.575e-05	High	3.45274	High	3.45559	High	3.40526	0
		Accession	Description	ΣCoverage	Σ# Proteins	Σ# Unique Peptides	Σ# Peptides	Σ# PSMs	A12: Area	B12: Area	C12: Area	Score A20	Coverage A20	# Peptides A20	# PSM A20	Score B20	Coverage B20	# Peptides B20	# PSM B20	Score C20	Coverage C20	# Peptides C20	# PSM C20	# AAs	MW [kDa]	calc. pI
		Ga0078192_10003547	Ga0078192_10003547	40.25	2	17	17	33	8.52801e+07	1.11198e+07	8.41478e+07	57.1348	38.09	15	17	8.37092	5.23	3	3	43.9412	26.17	12	13	554	60.3791	5.87158
	NSQHDIDEWVAAGYDK	1	1	1	Ga0078192_10003547		1847.82		1.14727e+07	0	0	0	0.003332	High	3.35762					0
		Accession	Description	ΣCoverage	Σ# Proteins	Σ# Unique Peptides	Σ# Peptides	Σ# PSMs	A12: Area	B12: Area	C12: Area	Score A20	Coverage A20	# Peptides A20	# PSM A20	Score B20	Coverage B20	# Peptides B20	# PSM B20	Score C20	Coverage C20	# Peptides C20	# PSM C20	# AAs	MW [kDa]	calc. pI
		Ga0078192_10003547	Ga0078192_10003547	40.25	2	17	17	33	8.52801e+07	1.11198e+07	8.41478e+07	57.1348	38.09	15	17	8.37092	5.23	3	3	43.9412	26.17	12	13	554	60.3791	5.87158
	EGEFAGVELK	2	1	1	Ga0078192_10003547		1078.54		2.56154e+07	0	1.89779e+07	0	0.02747	High	2.90916			High	3.13753	0
		Accession	Description	ΣCoverage	Σ# Proteins	Σ# Unique Peptides	Σ# Peptides	Σ# PSMs	A12: Area	B12: Area	C12: Area	Score A20	Coverage A20	# Peptides A20	# PSM A20	Score B20	Coverage B20	# Peptides B20	# PSM B20	Score C20	Coverage C20	# Peptides C20	# PSM C20	# AAs	MW [kDa]	calc. pI
		Ga0078192_10003547	Ga0078192_10003547	40.25	2	17	17	33	8.52801e+07	1.11198e+07	8.41478e+07	57.1348	38.09	15	17	8.37092	5.23	3	3	43.9412	26.17	12	13	554	60.3791	5.87158
	FMGLNNQNLHNVLFR	1	1	1	Ga0078192_10003547	M2(Oxidation)	1832.93		1.22427e+07	0	0	0	1.568e-05	High	2.72555					0
		Accession	Description	ΣCoverage	Σ# Proteins	Σ# Unique Peptides	Σ# Peptides	Σ# PSMs	A12: Area	B12: Area	C12: Area	Score A20	Coverage A20	# Peptides A20	# PSM A20	Score B20	Coverage B20	# Peptides B20	# PSM B20	Score C20	Coverage C20	# Peptides C20	# PSM C20	# AAs	MW [kDa]	calc. pI
		Ga0078192_10003547	Ga0078192_10003547	40.25	2	17	17	33	8.52801e+07	1.11198e+07	8.41478e+07	57.1348	38.09	15	17	8.37092	5.23	3	3	43.9412	26.17	12	13	554	60.3791	5.87158
	TDVFADADLAK	1	1	1	Ga0078192_10003547		1165.57		0	1.11466e+07	0	0	0.0007504			High	2.39693			0
		Accession	Description	ΣCoverage	Σ# Proteins	Σ# Unique Peptides	Σ# Peptides	Σ# PSMs	A12: Area	B12: Area	C12: Area	Score A20	Coverage A20	# Peptides A20	# PSM A20	Score B20	Coverage B20	# Peptides B20	# PSM B20	Score C20	Coverage C20	# Peptides C20	# PSM C20	# AAs	MW [kDa]	calc. pI
		Ga0078192_10003547	Ga0078192_10003547	40.25	2	17	17	33	8.52801e+07	1.11198e+07	8.41478e+07	57.1348	38.09	15	17	8.37092	5.23	3	3	43.9412	26.17	12	13	554	60.3791	5.87158
	TWQQVQAVTK	1	1	1	Ga0078192_10003547		1188.63		1.31508e+07	0	0	0.001	0.007484	High	2.18215					0
		Accession	Description	ΣCoverage	Σ# Proteins	Σ# Unique Peptides	Σ# Peptides	Σ# PSMs	A12: Area	B12: Area	C12: Area	Score A20	Coverage A20	# Peptides A20	# PSM A20	Score B20	Coverage B20	# Peptides B20	# PSM B20	Score C20	Coverage C20	# Peptides C20	# PSM C20	# AAs	MW [kDa]	calc. pI
		Ga0078192_10003547	Ga0078192_10003547	40.25	2	17	17	33	8.52801e+07	1.11198e+07	8.41478e+07	57.1348	38.09	15	17	8.37092	5.23	3	3	43.9412	26.17	12	13	554	60.3791	5.87158
	VNNPAWVR	3	1	1	Ga0078192_10003547		955.512		7.33582e+07	1.19751e+07	9.35385e+07	0.002	0.131	High	2.63637	High	2.51839	High	2.66166	0
		Accession	Description	ΣCoverage	Σ# Proteins	Σ# Unique Peptides	Σ# Peptides	Σ# PSMs	A12: Area	B12: Area	C12: Area	Score A20	Coverage A20	# Peptides A20	# PSM A20	Score B20	Coverage B20	# Peptides B20	# PSM B20	Score C20	Coverage C20	# Peptides C20	# PSM C20	# AAs	MW [kDa]	calc. pI
		Ga0078192_10003547	Ga0078192_10003547	40.25	2	17	17	33	8.52801e+07	1.11198e+07	8.41478e+07	57.1348	38.09	15	17	8.37092	5.23	3	3	43.9412	26.17	12	13	554	60.3791	5.87158
	ILQIPGVGK	2	1	1	Ga0078192_10003547		924.589		1.06153e+08	0	1.09982e+08	0.002	0.01916	High	2.33752			High	2.29265	0
		Accession	Description	ΣCoverage	Σ# Proteins	Σ# Unique Peptides	Σ# Peptides	Σ# PSMs	A12: Area	B12: Area	C12: Area	Score A20	Coverage A20	# Peptides A20	# PSM A20	Score B20	Coverage B20	# Peptides B20	# PSM B20	Score C20	Coverage C20	# Peptides C20	# PSM C20	# AAs	MW [kDa]	calc. pI
		Ga0078192_10003547	Ga0078192_10003547	40.25	2	17	17	33	8.52801e+07	1.11198e+07	8.41478e+07	57.1348	38.09	15	17	8.37092	5.23	3	3	43.9412	26.17	12	13	554	60.3791	5.87158
	KQIDIDDLVNYLKPPVGTWDGK	1	1	1	Ga0078192_10003547		2514.32		0	0	0	0.002	0.1351					High	2.75104	1
		Accession	Description	ΣCoverage	Σ# Proteins	Σ# Unique Peptides	Σ# Peptides	Σ# PSMs	A12: Area	B12: Area	C12: Area	Score A20	Coverage A20	# Peptides A20	# PSM A20	Score B20	Coverage B20	# Peptides B20	# PSM B20	Score C20	Coverage C20	# Peptides C20	# PSM C20	# AAs	MW [kDa]	calc. pI
		Ga0078192_10003547	Ga0078192_10003547	40.25	2	17	17	33	8.52801e+07	1.11198e+07	8.41478e+07	57.1348	38.09	15	17	8.37092	5.23	3	3	43.9412	26.17	12	13	554	60.3791	5.87158
Ga0078192_10007472	Ga0078192_10007472	72.93	1	17	17	77	5.48389e+08	1.20106e+08	4.39505e+08	132.39	72.93	17	34	61.6417	46.44	12	18	94.6228	52.14	13	25	351	36.8758	5.78271
	Sequence	# PSMs	# Proteins	# Protein Groups	Protein Group Accessions	Modifications	MH+ [Da]	phosphoRS Site Probabilities	A12: Area	B12: Area	C12: Area	q-Value	PEP	A20	XCorr A20	B20	XCorr B20	C20	XCorr C20	# Missed Cleavages
	TVTFGATDKPMSDADLEK	6	1	1	Ga0078192_10007472	M11(Oxidation)	1941.91		332495267	9.08892e+07	1.91247e+08	0	6.668e-07	High	5.82425	High	4.24159	High	5.00022	0
		Accession	Description	ΣCoverage	Σ# Proteins	Σ# Unique Peptides	Σ# Peptides	Σ# PSMs	A12: Area	B12: Area	C12: Area	Score A20	Coverage A20	# Peptides A20	# PSM A20	Score B20	Coverage B20	# Peptides B20	# PSM B20	Score C20	Coverage C20	# Peptides C20	# PSM C20	# AAs	MW [kDa]	calc. pI
		Ga0078192_10007472	Ga0078192_10007472	72.93	1	17	17	77	5.48389e+08	1.20106e+08	4.39505e+08	132.39	72.93	17	34	61.6417	46.44	12	18	94.6228	52.14	13	25	351	36.8758	5.78271
	ALNPDLKLPSTAIAVVHR	5	1	1	Ga0078192_10007472		1915.12		2.96489e+08	2.5468e+07	1.73618e+08	0	8.975e-08	High	5.5902	High	3.85967	High	4.74014	1
		Accession	Description	ΣCoverage	Σ# Proteins	Σ# Unique Peptides	Σ# Peptides	Σ# PSMs	A12: Area	B12: Area	C12: Area	Score A20	Coverage A20	# Peptides A20	# PSM A20	Score B20	Coverage B20	# Peptides B20	# PSM B20	Score C20	Coverage C20	# Peptides C20	# PSM C20	# AAs	MW [kDa]	calc. pI
		Ga0078192_10007472	Ga0078192_10007472	72.93	1	17	17	77	5.48389e+08	1.20106e+08	4.39505e+08	132.39	72.93	17	34	61.6417	46.44	12	18	94.6228	52.14	13	25	351	36.8758	5.78271
	TIAQIYLGAITTWDDAAIK	3	1	1	Ga0078192_10007472		2064.1		2.77154e+07	0	1.11198e+07	0	1.619e-06	High	5.53982			High	4.42679	0
		Accession	Description	ΣCoverage	Σ# Proteins	Σ# Unique Peptides	Σ# Peptides	Σ# PSMs	A12: Area	B12: Area	C12: Area	Score A20	Coverage A20	# Peptides A20	# PSM A20	Score B20	Coverage B20	# Peptides B20	# PSM B20	Score C20	Coverage C20	# Peptides C20	# PSM C20	# AAs	MW [kDa]	calc. pI
		Ga0078192_10007472	Ga0078192_10007472	72.93	1	17	17	77	5.48389e+08	1.20106e+08	4.39505e+08	132.39	72.93	17	34	61.6417	46.44	12	18	94.6228	52.14	13	25	351	36.8758	5.78271
	SDGSGTTFNFTDYLVK	6	1	1	Ga0078192_10007472		1751.81		3.8927e+08	8.85708e+07	2.07888e+08	0	0.0007364	High	5.48292	High	4.94373	High	5.47572	0
		Accession	Description	ΣCoverage	Σ# Proteins	Σ# Unique Peptides	Σ# Peptides	Σ# PSMs	A12: Area	B12: Area	C12: Area	Score A20	Coverage A20	# Peptides A20	# PSM A20	Score B20	Coverage B20	# Peptides B20	# PSM B20	Score C20	Coverage C20	# Peptides C20	# PSM C20	# AAs	MW [kDa]	calc. pI
		Ga0078192_10007472	Ga0078192_10007472	72.93	1	17	17	77	5.48389e+08	1.20106e+08	4.39505e+08	132.39	72.93	17	34	61.6417	46.44	12	18	94.6228	52.14	13	25	351	36.8758	5.78271
	VGSDTAVEWPTGVGAK	7	1	1	Ga0078192_10007472		1573.79		6.18484e+08	1.40772e+08	4.66859e+08	0	1.495e-07	High	5.42741	High	4.47685	High	4.929	0
		Accession	Description	ΣCoverage	Σ# Proteins	Σ# Unique Peptides	Σ# Peptides	Σ# PSMs	A12: Area	B12: Area	C12: Area	Score A20	Coverage A20	# Peptides A20	# PSM A20	Score B20	Coverage B20	# Peptides B20	# PSM B20	Score C20	Coverage C20	# Peptides C20	# PSM C20	# AAs	MW [kDa]	calc. pI
		Ga0078192_10007472	Ga0078192_10007472	72.93	1	17	17	77	5.48389e+08	1.20106e+08	4.39505e+08	132.39	72.93	17	34	61.6417	46.44	12	18	94.6228	52.14	13	25	351	36.8758	5.78271
	DTGIGLNYQSIGSGGGIK	5	1	1	Ga0078192_10007472		1736.88		2.24177e+08	9.70904e+07	2.27911e+08	0	1.91e-10	High	5.27686	High	4.81788	High	5.11152	0
		Accession	Description	ΣCoverage	Σ# Proteins	Σ# Unique Peptides	Σ# Peptides	Σ# PSMs	A12: Area	B12: Area	C12: Area	Score A20	Coverage A20	# Peptides A20	# PSM A20	Score B20	Coverage B20	# Peptides B20	# PSM B20	Score C20	Coverage C20	# Peptides C20	# PSM C20	# AAs	MW [kDa]	calc. pI
		Ga0078192_10007472	Ga0078192_10007472	72.93	1	17	17	77	5.48389e+08	1.20106e+08	4.39505e+08	132.39	72.93	17	34	61.6417	46.44	12	18	94.6228	52.14	13	25	351	36.8758	5.78271
	QTDGGIGYVEYAYAK	5	1	1	Ga0078192_10007472		1634.77		5.35527e+08	1.22455e+08	5.40387e+08	0	1.367e-07	High	5.24452	High	4.13566	High	4.80085	0
		Accession	Description	ΣCoverage	Σ# Proteins	Σ# Unique Peptides	Σ# Peptides	Σ# PSMs	A12: Area	B12: Area	C12: Area	Score A20	Coverage A20	# Peptides A20	# PSM A20	Score B20	Coverage B20	# Peptides B20	# PSM B20	Score C20	Coverage C20	# Peptides C20	# PSM C20	# AAs	MW [kDa]	calc. pI
		Ga0078192_10007472	Ga0078192_10007472	72.93	1	17	17	77	5.48389e+08	1.20106e+08	4.39505e+08	132.39	72.93	17	34	61.6417	46.44	12	18	94.6228	52.14	13	25	351	36.8758	5.78271
	TVTFGATDKPMSDADLEK	5	1	1	Ga0078192_10007472		1925.91		1.43617e+08	2.30163e+07	7.32165e+07	0	0.003037	High	4.82935	High	3.53914	High	5.00632	0
		Accession	Description	ΣCoverage	Σ# Proteins	Σ# Unique Peptides	Σ# Peptides	Σ# PSMs	A12: Area	B12: Area	C12: Area	Score A20	Coverage A20	# Peptides A20	# PSM A20	Score B20	Coverage B20	# Peptides B20	# PSM B20	Score C20	Coverage C20	# Peptides C20	# PSM C20	# AAs	MW [kDa]	calc. pI
		Ga0078192_10007472	Ga0078192_10007472	72.93	1	17	17	77	5.48389e+08	1.20106e+08	4.39505e+08	132.39	72.93	17	34	61.6417	46.44	12	18	94.6228	52.14	13	25	351	36.8758	5.78271
	NGLVQFPMVMGGIVPIVNLSGVKPGELVLDGK	1	1	1	Ga0078192_10007472	M8(Oxidation); M10(Oxidation)	3309.81		3.45114e+06	0	0	0	0.0002859	High	4.63935					0
		Accession	Description	ΣCoverage	Σ# Proteins	Σ# Unique Peptides	Σ# Peptides	Σ# PSMs	A12: Area	B12: Area	C12: Area	Score A20	Coverage A20	# Peptides A20	# PSM A20	Score B20	Coverage B20	# Peptides B20	# PSM B20	Score C20	Coverage C20	# Peptides C20	# PSM C20	# AAs	MW [kDa]	calc. pI
		Ga0078192_10007472	Ga0078192_10007472	72.93	1	17	17	77	5.48389e+08	1.20106e+08	4.39505e+08	132.39	72.93	17	34	61.6417	46.44	12	18	94.6228	52.14	13	25	351	36.8758	5.78271
	VVEPSLESFGAAASNADFK	5	1	1	Ga0078192_10007472		1938.95		491157073	7.03716e+07	170192187	0	2.204e-05	High	4.59887	High	4.26702	High	4.85287	0
		Accession	Description	ΣCoverage	Σ# Proteins	Σ# Unique Peptides	Σ# Peptides	Σ# PSMs	A12: Area	B12: Area	C12: Area	Score A20	Coverage A20	# Peptides A20	# PSM A20	Score B20	Coverage B20	# Peptides B20	# PSM B20	Score C20	Coverage C20	# Peptides C20	# PSM C20	# AAs	MW [kDa]	calc. pI
		Ga0078192_10007472	Ga0078192_10007472	72.93	1	17	17	77	5.48389e+08	1.20106e+08	4.39505e+08	132.39	72.93	17	34	61.6417	46.44	12	18	94.6228	52.14	13	25	351	36.8758	5.78271
	LPSTAIAVVHR	4	1	1	Ga0078192_10007472		1163.69		334438999	3.74338e+07	2.05538e+08	0	0.002427	High	3.95515	High	4.24849	High	4.97147	0
		Accession	Description	ΣCoverage	Σ# Proteins	Σ# Unique Peptides	Σ# Peptides	Σ# PSMs	A12: Area	B12: Area	C12: Area	Score A20	Coverage A20	# Peptides A20	# PSM A20	Score B20	Coverage B20	# Peptides B20	# PSM B20	Score C20	Coverage C20	# Peptides C20	# PSM C20	# AAs	MW [kDa]	calc. pI
		Ga0078192_10007472	Ga0078192_10007472	72.93	1	17	17	77	5.48389e+08	1.20106e+08	4.39505e+08	132.39	72.93	17	34	61.6417	46.44	12	18	94.6228	52.14	13	25	351	36.8758	5.78271
	NFNVIITNEPGDATWPIAASTWVLIHK	1	1	1	Ga0078192_10007472		3007.57		4.09061e+06	0	0	0	1.363e-06	High	3.88535					0
		Accession	Description	ΣCoverage	Σ# Proteins	Σ# Unique Peptides	Σ# Peptides	Σ# PSMs	A12: Area	B12: Area	C12: Area	Score A20	Coverage A20	# Peptides A20	# PSM A20	Score B20	Coverage B20	# Peptides B20	# PSM B20	Score C20	Coverage C20	# Peptides C20	# PSM C20	# AAs	MW [kDa]	calc. pI
		Ga0078192_10007472	Ga0078192_10007472	72.93	1	17	17	77	5.48389e+08	1.20106e+08	4.39505e+08	132.39	72.93	17	34	61.6417	46.44	12	18	94.6228	52.14	13	25	351	36.8758	5.78271
	APDDAAATGEALK	6	1	1	Ga0078192_10007472		1229.6		2.44991e+08	2.31657e+07	1.67362e+08	0	4.27e-07	High	3.83904	High	3.73072	High	3.69358	0
		Accession	Description	ΣCoverage	Σ# Proteins	Σ# Unique Peptides	Σ# Peptides	Σ# PSMs	A12: Area	B12: Area	C12: Area	Score A20	Coverage A20	# Peptides A20	# PSM A20	Score B20	Coverage B20	# Peptides B20	# PSM B20	Score C20	Coverage C20	# Peptides C20	# PSM C20	# AAs	MW [kDa]	calc. pI
		Ga0078192_10007472	Ga0078192_10007472	72.93	1	17	17	77	5.48389e+08	1.20106e+08	4.39505e+08	132.39	72.93	17	34	61.6417	46.44	12	18	94.6228	52.14	13	25	351	36.8758	5.78271
	ALDYVSIPDSVVDLIK	6	1	1	Ga0078192_10007472		1746.95		436728510	3.40388e+07	311268566	0	5.695e-07	High	3.75552	High	4.21762	High	3.54491	0
		Accession	Description	ΣCoverage	Σ# Proteins	Σ# Unique Peptides	Σ# Peptides	Σ# PSMs	A12: Area	B12: Area	C12: Area	Score A20	Coverage A20	# Peptides A20	# PSM A20	Score B20	Coverage B20	# Peptides B20	# PSM B20	Score C20	Coverage C20	# Peptides C20	# PSM C20	# AAs	MW [kDa]	calc. pI
		Ga0078192_10007472	Ga0078192_10007472	72.93	1	17	17	77	5.48389e+08	1.20106e+08	4.39505e+08	132.39	72.93	17	34	61.6417	46.44	12	18	94.6228	52.14	13	25	351	36.8758	5.78271
	ADIKADGKPVYAGE	2	1	1	Ga0078192_10007472		1433.72		4.27157e+07	1.06749e+07	0	0	0.0003889	High	2.71076	High	3.05203			1
		Accession	Description	ΣCoverage	Σ# Proteins	Σ# Unique Peptides	Σ# Peptides	Σ# PSMs	A12: Area	B12: Area	C12: Area	Score A20	Coverage A20	# Peptides A20	# PSM A20	Score B20	Coverage B20	# Peptides B20	# PSM B20	Score C20	Coverage C20	# Peptides C20	# PSM C20	# AAs	MW [kDa]	calc. pI
		Ga0078192_10007472	Ga0078192_10007472	72.93	1	17	17	77	5.48389e+08	1.20106e+08	4.39505e+08	132.39	72.93	17	34	61.6417	46.44	12	18	94.6228	52.14	13	25	351	36.8758	5.78271
	LSPDWKEK	4	1	1	Ga0078192_10007472		1002.53		2.15268e+07	0	1.66149e+07	0.001	0.004512	High	2.34527			High	2.13862	1
		Accession	Description	ΣCoverage	Σ# Proteins	Σ# Unique Peptides	Σ# Peptides	Σ# PSMs	A12: Area	B12: Area	C12: Area	Score A20	Coverage A20	# Peptides A20	# PSM A20	Score B20	Coverage B20	# Peptides B20	# PSM B20	Score C20	Coverage C20	# Peptides C20	# PSM C20	# AAs	MW [kDa]	calc. pI
		Ga0078192_10007472	Ga0078192_10007472	72.93	1	17	17	77	5.48389e+08	1.20106e+08	4.39505e+08	132.39	72.93	17	34	61.6417	46.44	12	18	94.6228	52.14	13	25	351	36.8758	5.78271
	FFAWAYK	4	1	1	Ga0078192_10007472		932.468		2.84333e+08	0	2.04312e+08	0.001	0.0856	High	1.94748			High	1.94184	0
		Accession	Description	ΣCoverage	Σ# Proteins	Σ# Unique Peptides	Σ# Peptides	Σ# PSMs	A12: Area	B12: Area	C12: Area	Score A20	Coverage A20	# Peptides A20	# PSM A20	Score B20	Coverage B20	# Peptides B20	# PSM B20	Score C20	Coverage C20	# Peptides C20	# PSM C20	# AAs	MW [kDa]	calc. pI
		Ga0078192_10007472	Ga0078192_10007472	72.93	1	17	17	77	5.48389e+08	1.20106e+08	4.39505e+08	132.39	72.93	17	34	61.6417	46.44	12	18	94.6228	52.14	13	25	351	36.8758	5.78271
	ALNPDLK	2	1	1	Ga0078192_10007472		770.441		1.94522e+07	3.52729e+06	0	0.006	0.04506	High	1.68923	High	1.42383			0
		Accession	Description	ΣCoverage	Σ# Proteins	Σ# Unique Peptides	Σ# Peptides	Σ# PSMs	A12: Area	B12: Area	C12: Area	Score A20	Coverage A20	# Peptides A20	# PSM A20	Score B20	Coverage B20	# Peptides B20	# PSM B20	Score C20	Coverage C20	# Peptides C20	# PSM C20	# AAs	MW [kDa]	calc. pI
		Ga0078192_10007472	Ga0078192_10007472	72.93	1	17	17	77	5.48389e+08	1.20106e+08	4.39505e+08	132.39	72.93	17	34	61.6417	46.44	12	18	94.6228	52.14	13	25	351	36.8758	5.78271
Ga0078192_10055218	Ga0078192_10055218	32.61	1	17	17	46	1.07466e+08	1.32355e+07	1.48944e+08	70.9209	26.27	13	18	22.2863	15.58	6	7	74.653	30.98	15	21	552	61.235	5.87158
	Sequence	# PSMs	# Proteins	# Protein Groups	Protein Group Accessions	Modifications	MH+ [Da]	phosphoRS Site Probabilities	A12: Area	B12: Area	C12: Area	q-Value	PEP	A20	XCorr A20	B20	XCorr B20	C20	XCorr C20	# Missed Cleavages
	LAKPDIALIANLTDYPALVVHK	3	1	1	Ga0078192_10055218		2375.37		9.91697e+07	0	1.34746e+08	0	0.0001085	High	7.21341			High	7.25456	0
		Accession	Description	ΣCoverage	Σ# Proteins	Σ# Unique Peptides	Σ# Peptides	Σ# PSMs	A12: Area	B12: Area	C12: Area	Score A20	Coverage A20	# Peptides A20	# PSM A20	Score B20	Coverage B20	# Peptides B20	# PSM B20	Score C20	Coverage C20	# Peptides C20	# PSM C20	# AAs	MW [kDa]	calc. pI
		Ga0078192_10055218	Ga0078192_10055218	32.61	1	17	17	46	1.07466e+08	1.32355e+07	1.48944e+08	70.9209	26.27	13	18	22.2863	15.58	6	7	74.653	30.98	15	21	552	61.235	5.87158
	IIEGVGAPVSEVVTAATVVSR	3	1	1	Ga0078192_10055218		2054.16		1.40277e+08	12963164	1.5546e+08	0	3.042e-08	High	6.04152	High	3.12792	High	5.76174	0
		Accession	Description	ΣCoverage	Σ# Proteins	Σ# Unique Peptides	Σ# Peptides	Σ# PSMs	A12: Area	B12: Area	C12: Area	Score A20	Coverage A20	# Peptides A20	# PSM A20	Score B20	Coverage B20	# Peptides B20	# PSM B20	Score C20	Coverage C20	# Peptides C20	# PSM C20	# AAs	MW [kDa]	calc. pI
		Ga0078192_10055218	Ga0078192_10055218	32.61	1	17	17	46	1.07466e+08	1.32355e+07	1.48944e+08	70.9209	26.27	13	18	22.2863	15.58	6	7	74.653	30.98	15	21	552	61.235	5.87158
	NCPIGTGPFELVSYDVGQK	3	1	1	Ga0078192_10055218	C2(Carbamidomethyl)	2081		31079756	6.82531e+06	0	0	0.0002227	High	5.01227	High	4.70566	High	5.24458	0
		Accession	Description	ΣCoverage	Σ# Proteins	Σ# Unique Peptides	Σ# Peptides	Σ# PSMs	A12: Area	B12: Area	C12: Area	Score A20	Coverage A20	# Peptides A20	# PSM A20	Score B20	Coverage B20	# Peptides B20	# PSM B20	Score C20	Coverage C20	# Peptides C20	# PSM C20	# AAs	MW [kDa]	calc. pI
		Ga0078192_10055218	Ga0078192_10055218	32.61	1	17	17	46	1.07466e+08	1.32355e+07	1.48944e+08	70.9209	26.27	13	18	22.2863	15.58	6	7	74.653	30.98	15	21	552	61.235	5.87158
	VNEALGIADAEKR	4	1	1	Ga0078192_10055218		1385.74		8.29506e+07	0	9.72408e+07	0	8.71e-07	High	4.77715			High	4.63804	1
		Accession	Description	ΣCoverage	Σ# Proteins	Σ# Unique Peptides	Σ# Peptides	Σ# PSMs	A12: Area	B12: Area	C12: Area	Score A20	Coverage A20	# Peptides A20	# PSM A20	Score B20	Coverage B20	# Peptides B20	# PSM B20	Score C20	Coverage C20	# Peptides C20	# PSM C20	# AAs	MW [kDa]	calc. pI
		Ga0078192_10055218	Ga0078192_10055218	32.61	1	17	17	46	1.07466e+08	1.32355e+07	1.48944e+08	70.9209	26.27	13	18	22.2863	15.58	6	7	74.653	30.98	15	21	552	61.235	5.87158
	FTADDVIYNFTR	3	1	1	Ga0078192_10055218		1461.71		1.74553e+07	2.32114e+06	1.45708e+07	0	0.005983	High	4.06873	High	3.7086	High	4.21282	0
		Accession	Description	ΣCoverage	Σ# Proteins	Σ# Unique Peptides	Σ# Peptides	Σ# PSMs	A12: Area	B12: Area	C12: Area	Score A20	Coverage A20	# Peptides A20	# PSM A20	Score B20	Coverage B20	# Peptides B20	# PSM B20	Score C20	Coverage C20	# Peptides C20	# PSM C20	# AAs	MW [kDa]	calc. pI
		Ga0078192_10055218	Ga0078192_10055218	32.61	1	17	17	46	1.07466e+08	1.32355e+07	1.48944e+08	70.9209	26.27	13	18	22.2863	15.58	6	7	74.653	30.98	15	21	552	61.235	5.87158
	VNEALGIADAEK	3	1	1	Ga0078192_10055218		1229.64		81671286	1.9918e+07	8.91821e+07	0	0.008234	High	3.81496	High	3.467	High	3.96415	0
		Accession	Description	ΣCoverage	Σ# Proteins	Σ# Unique Peptides	Σ# Peptides	Σ# PSMs	A12: Area	B12: Area	C12: Area	Score A20	Coverage A20	# Peptides A20	# PSM A20	Score B20	Coverage B20	# Peptides B20	# PSM B20	Score C20	Coverage C20	# Peptides C20	# PSM C20	# AAs	MW [kDa]	calc. pI
		Ga0078192_10055218	Ga0078192_10055218	32.61	1	17	17	46	1.07466e+08	1.32355e+07	1.48944e+08	70.9209	26.27	13	18	22.2863	15.58	6	7	74.653	30.98	15	21	552	61.235	5.87158
	FNVNAKPYGDQK	6	1	1	Ga0078192_10055218		1380.69		5.22499e+07	5.87054e+06	6.45932e+07	0	0.0009145	High	3.75832	High	2.746	High	3.8454	0
		Accession	Description	ΣCoverage	Σ# Proteins	Σ# Unique Peptides	Σ# Peptides	Σ# PSMs	A12: Area	B12: Area	C12: Area	Score A20	Coverage A20	# Peptides A20	# PSM A20	Score B20	Coverage B20	# Peptides B20	# PSM B20	Score C20	Coverage C20	# Peptides C20	# PSM C20	# AAs	MW [kDa]	calc. pI
		Ga0078192_10055218	Ga0078192_10055218	32.61	1	17	17	46	1.07466e+08	1.32355e+07	1.48944e+08	70.9209	26.27	13	18	22.2863	15.58	6	7	74.653	30.98	15	21	552	61.235	5.87158
	DIETMLQESGIIIQPYWR	2	1	1	Ga0078192_10055218	M5(Oxidation)	2208.1		1.15637e+07	0	8.37813e+06	0	0.008464	High	3.2088			High	3.58743	0
		Accession	Description	ΣCoverage	Σ# Proteins	Σ# Unique Peptides	Σ# Peptides	Σ# PSMs	A12: Area	B12: Area	C12: Area	Score A20	Coverage A20	# Peptides A20	# PSM A20	Score B20	Coverage B20	# Peptides B20	# PSM B20	Score C20	Coverage C20	# Peptides C20	# PSM C20	# AAs	MW [kDa]	calc. pI
		Ga0078192_10055218	Ga0078192_10055218	32.61	1	17	17	46	1.07466e+08	1.32355e+07	1.48944e+08	70.9209	26.27	13	18	22.2863	15.58	6	7	74.653	30.98	15	21	552	61.235	5.87158
	KLYINIKPEVK	4	1	1	Ga0078192_10055218		1344.83		2.98668e+07	0	4.575e+07	0	0.01203	High	3.07824			High	3.91984	1
		Accession	Description	ΣCoverage	Σ# Proteins	Σ# Unique Peptides	Σ# Peptides	Σ# PSMs	A12: Area	B12: Area	C12: Area	Score A20	Coverage A20	# Peptides A20	# PSM A20	Score B20	Coverage B20	# Peptides B20	# PSM B20	Score C20	Coverage C20	# Peptides C20	# PSM C20	# AAs	MW [kDa]	calc. pI
		Ga0078192_10055218	Ga0078192_10055218	32.61	1	17	17	46	1.07466e+08	1.32355e+07	1.48944e+08	70.9209	26.27	13	18	22.2863	15.58	6	7	74.653	30.98	15	21	552	61.235	5.87158
	LYINIKPEVK	5	1	1	Ga0078192_10055218		1216.73		5.58216e+07	6.60366e+06	6.00207e+07	0	0.04518	High	2.86857	High	2.37548	High	3.0016	0
		Accession	Description	ΣCoverage	Σ# Proteins	Σ# Unique Peptides	Σ# Peptides	Σ# PSMs	A12: Area	B12: Area	C12: Area	Score A20	Coverage A20	# Peptides A20	# PSM A20	Score B20	Coverage B20	# Peptides B20	# PSM B20	Score C20	Coverage C20	# Peptides C20	# PSM C20	# AAs	MW [kDa]	calc. pI
		Ga0078192_10055218	Ga0078192_10055218	32.61	1	17	17	46	1.07466e+08	1.32355e+07	1.48944e+08	70.9209	26.27	13	18	22.2863	15.58	6	7	74.653	30.98	15	21	552	61.235	5.87158
	KVNEALGIADAEK	1	1	1	Ga0078192_10055218		1357.73		0	0	4.98711e+06	0	0.06159					High	3.62201	1
		Accession	Description	ΣCoverage	Σ# Proteins	Σ# Unique Peptides	Σ# Peptides	Σ# PSMs	A12: Area	B12: Area	C12: Area	Score A20	Coverage A20	# Peptides A20	# PSM A20	Score B20	Coverage B20	# Peptides B20	# PSM B20	Score C20	Coverage C20	# Peptides C20	# PSM C20	# AAs	MW [kDa]	calc. pI
		Ga0078192_10055218	Ga0078192_10055218	32.61	1	17	17	46	1.07466e+08	1.32355e+07	1.48944e+08	70.9209	26.27	13	18	22.2863	15.58	6	7	74.653	30.98	15	21	552	61.235	5.87158
	NHSMHPTYEHDFGK	1	1	1	Ga0078192_10055218	M4(Oxidation)	1715.72		0	0	4.59173e+06	0	0.00634					High	2.16836	0
		Accession	Description	ΣCoverage	Σ# Proteins	Σ# Unique Peptides	Σ# Peptides	Σ# PSMs	A12: Area	B12: Area	C12: Area	Score A20	Coverage A20	# Peptides A20	# PSM A20	Score B20	Coverage B20	# Peptides B20	# PSM B20	Score C20	Coverage C20	# Peptides C20	# PSM C20	# AAs	MW [kDa]	calc. pI
		Ga0078192_10055218	Ga0078192_10055218	32.61	1	17	17	46	1.07466e+08	1.32355e+07	1.48944e+08	70.9209	26.27	13	18	22.2863	15.58	6	7	74.653	30.98	15	21	552	61.235	5.87158
	LGSLVDEK	1	1	1	Ga0078192_10055218		860.473		67011828	0	0	0.001	0.009923	High	2.86216					0
		Accession	Description	ΣCoverage	Σ# Proteins	Σ# Unique Peptides	Σ# Peptides	Σ# PSMs	A12: Area	B12: Area	C12: Area	Score A20	Coverage A20	# Peptides A20	# PSM A20	Score B20	Coverage B20	# Peptides B20	# PSM B20	Score C20	Coverage C20	# Peptides C20	# PSM C20	# AAs	MW [kDa]	calc. pI
		Ga0078192_10055218	Ga0078192_10055218	32.61	1	17	17	46	1.07466e+08	1.32355e+07	1.48944e+08	70.9209	26.27	13	18	22.2863	15.58	6	7	74.653	30.98	15	21	552	61.235	5.87158
	DIETMLQESGIIIQPYWR	1	1	1	Ga0078192_10055218		2192.11		0	0	0	0.001	0.006286	High	2.36061					0
		Accession	Description	ΣCoverage	Σ# Proteins	Σ# Unique Peptides	Σ# Peptides	Σ# PSMs	A12: Area	B12: Area	C12: Area	Score A20	Coverage A20	# Peptides A20	# PSM A20	Score B20	Coverage B20	# Peptides B20	# PSM B20	Score C20	Coverage C20	# Peptides C20	# PSM C20	# AAs	MW [kDa]	calc. pI
		Ga0078192_10055218	Ga0078192_10055218	32.61	1	17	17	46	1.07466e+08	1.32355e+07	1.48944e+08	70.9209	26.27	13	18	22.2863	15.58	6	7	74.653	30.98	15	21	552	61.235	5.87158
	LSEGSIVK	2	1	1	Ga0078192_10055218		832.477		3.6934e+07	0	3.81708e+07	0.001	0.1058	High	2.11527			High	2.17069	0
		Accession	Description	ΣCoverage	Σ# Proteins	Σ# Unique Peptides	Σ# Peptides	Σ# PSMs	A12: Area	B12: Area	C12: Area	Score A20	Coverage A20	# Peptides A20	# PSM A20	Score B20	Coverage B20	# Peptides B20	# PSM B20	Score C20	Coverage C20	# Peptides C20	# PSM C20	# AAs	MW [kDa]	calc. pI
		Ga0078192_10055218	Ga0078192_10055218	32.61	1	17	17	46	1.07466e+08	1.32355e+07	1.48944e+08	70.9209	26.27	13	18	22.2863	15.58	6	7	74.653	30.98	15	21	552	61.235	5.87158
	VAMSVKDPKDPR	1	1	1	Ga0078192_10055218		1342.71		0	0	4.61098e+06	0.001	0.1049					High	2.28309	2
		Accession	Description	ΣCoverage	Σ# Proteins	Σ# Unique Peptides	Σ# Peptides	Σ# PSMs	A12: Area	B12: Area	C12: Area	Score A20	Coverage A20	# Peptides A20	# PSM A20	Score B20	Coverage B20	# Peptides B20	# PSM B20	Score C20	Coverage C20	# Peptides C20	# PSM C20	# AAs	MW [kDa]	calc. pI
		Ga0078192_10055218	Ga0078192_10055218	32.61	1	17	17	46	1.07466e+08	1.32355e+07	1.48944e+08	70.9209	26.27	13	18	22.2863	15.58	6	7	74.653	30.98	15	21	552	61.235	5.87158
	QALEPLVK	1	1	1	Ga0078192_10055218		897.54		0	0	156626992	0.002	0.1495					High	2.10817	0
		Accession	Description	ΣCoverage	Σ# Proteins	Σ# Unique Peptides	Σ# Peptides	Σ# PSMs	A12: Area	B12: Area	C12: Area	Score A20	Coverage A20	# Peptides A20	# PSM A20	Score B20	Coverage B20	# Peptides B20	# PSM B20	Score C20	Coverage C20	# Peptides C20	# PSM C20	# AAs	MW [kDa]	calc. pI
		Ga0078192_10055218	Ga0078192_10055218	32.61	1	17	17	46	1.07466e+08	1.32355e+07	1.48944e+08	70.9209	26.27	13	18	22.2863	15.58	6	7	74.653	30.98	15	21	552	61.235	5.87158
	KLSEGSIVK	1	1	1	Ga0078192_10055218		960.574		7.06039e+06	0	0	0.003	0.02957	High	2.74779					1
		Accession	Description	ΣCoverage	Σ# Proteins	Σ# Unique Peptides	Σ# Peptides	Σ# PSMs	A12: Area	B12: Area	C12: Area	Score A20	Coverage A20	# Peptides A20	# PSM A20	Score B20	Coverage B20	# Peptides B20	# PSM B20	Score C20	Coverage C20	# Peptides C20	# PSM C20	# AAs	MW [kDa]	calc. pI
		Ga0078192_10055218	Ga0078192_10055218	32.61	1	17	17	46	1.07466e+08	1.32355e+07	1.48944e+08	70.9209	26.27	13	18	22.2863	15.58	6	7	74.653	30.98	15	21	552	61.235	5.87158
	NHSMHPTYEHDFGK	1	1	1	Ga0078192_10055218		1699.73		0	0	1.63946e+06	0.005	0.2041					High	2.17696	0
		Accession	Description	ΣCoverage	Σ# Proteins	Σ# Unique Peptides	Σ# Peptides	Σ# PSMs	A12: Area	B12: Area	C12: Area	Score A20	Coverage A20	# Peptides A20	# PSM A20	Score B20	Coverage B20	# Peptides B20	# PSM B20	Score C20	Coverage C20	# Peptides C20	# PSM C20	# AAs	MW [kDa]	calc. pI
		Ga0078192_10055218	Ga0078192_10055218	32.61	1	17	17	46	1.07466e+08	1.32355e+07	1.48944e+08	70.9209	26.27	13	18	22.2863	15.58	6	7	74.653	30.98	15	21	552	61.235	5.87158
Ga0078192_1019586	Ga0078192_1019586	55.45	1	17	17	53	2.44444e+08	4.21661e+07	2.27414e+08	66.4599	36.97	14	19	37.2962	23.93	9	12	85.3679	46.21	13	22	422	45.0534	5.03369
	Sequence	# PSMs	# Proteins	# Protein Groups	Protein Group Accessions	Modifications	MH+ [Da]	phosphoRS Site Probabilities	A12: Area	B12: Area	C12: Area	q-Value	PEP	A20	XCorr A20	B20	XCorr B20	C20	XCorr C20	# Missed Cleavages
	WGVYLMPSLTADGPHAANLGGSSLAITSASK	1	1	1	Ga0078192_1019586		3072.56		1.20083e+07	0	0	0	6.078e-06	High	5.38144					0
		Accession	Description	ΣCoverage	Σ# Proteins	Σ# Unique Peptides	Σ# Peptides	Σ# PSMs	A12: Area	B12: Area	C12: Area	Score A20	Coverage A20	# Peptides A20	# PSM A20	Score B20	Coverage B20	# Peptides B20	# PSM B20	Score C20	Coverage C20	# Peptides C20	# PSM C20	# AAs	MW [kDa]	calc. pI
		Ga0078192_1019586	Ga0078192_1019586	55.45	1	17	17	53	2.44444e+08	4.21661e+07	2.27414e+08	66.4599	36.97	14	19	37.2962	23.93	9	12	85.3679	46.21	13	22	422	45.0534	5.03369
	AYAMPWDSGPVAAFYR	5	1	1	Ga0078192_1019586		1801.84		4.25673e+07	1.8131e+06	3.3556e+07	0	0.001569	High	4.50467	High	2.20652	High	4.7183	0
		Accession	Description	ΣCoverage	Σ# Proteins	Σ# Unique Peptides	Σ# Peptides	Σ# PSMs	A12: Area	B12: Area	C12: Area	Score A20	Coverage A20	# Peptides A20	# PSM A20	Score B20	Coverage B20	# Peptides B20	# PSM B20	Score C20	Coverage C20	# Peptides C20	# PSM C20	# AAs	MW [kDa]	calc. pI
		Ga0078192_1019586	Ga0078192_1019586	55.45	1	17	17	53	2.44444e+08	4.21661e+07	2.27414e+08	66.4599	36.97	14	19	37.2962	23.93	9	12	85.3679	46.21	13	22	422	45.0534	5.03369
	YTLGTNEGQITMLR	2	1	1	Ga0078192_1019586		1596.81		3.65436e+07	0	2.38366e+07	0	3.076e-07	High	4.44907			High	4.06975	0
		Accession	Description	ΣCoverage	Σ# Proteins	Σ# Unique Peptides	Σ# Peptides	Σ# PSMs	A12: Area	B12: Area	C12: Area	Score A20	Coverage A20	# Peptides A20	# PSM A20	Score B20	Coverage B20	# Peptides B20	# PSM B20	Score C20	Coverage C20	# Peptides C20	# PSM C20	# AAs	MW [kDa]	calc. pI
		Ga0078192_1019586	Ga0078192_1019586	55.45	1	17	17	53	2.44444e+08	4.21661e+07	2.27414e+08	66.4599	36.97	14	19	37.2962	23.93	9	12	85.3679	46.21	13	22	422	45.0534	5.03369
	VTVQDLGNQPTYDK	5	1	1	Ga0078192_1019586		1577.78		2.02229e+08	35658450	1.7178e+08	0	0.003598	High	4.32857	High	4.07219	High	4.41463	0
		Accession	Description	ΣCoverage	Σ# Proteins	Σ# Unique Peptides	Σ# Peptides	Σ# PSMs	A12: Area	B12: Area	C12: Area	Score A20	Coverage A20	# Peptides A20	# PSM A20	Score B20	Coverage B20	# Peptides B20	# PSM B20	Score C20	Coverage C20	# Peptides C20	# PSM C20	# AAs	MW [kDa]	calc. pI
		Ga0078192_1019586	Ga0078192_1019586	55.45	1	17	17	53	2.44444e+08	4.21661e+07	2.27414e+08	66.4599	36.97	14	19	37.2962	23.93	9	12	85.3679	46.21	13	22	422	45.0534	5.03369
	GTQFQSDAEIIVR	3	1	1	Ga0078192_1019586		1463.75		2.9572e+07	5.86917e+06	1.60391e+07	0	0.0008937	High	4.27774	High	3.48548	High	4.13909	0
		Accession	Description	ΣCoverage	Σ# Proteins	Σ# Unique Peptides	Σ# Peptides	Σ# PSMs	A12: Area	B12: Area	C12: Area	Score A20	Coverage A20	# Peptides A20	# PSM A20	Score B20	Coverage B20	# Peptides B20	# PSM B20	Score C20	Coverage C20	# Peptides C20	# PSM C20	# AAs	MW [kDa]	calc. pI
		Ga0078192_1019586	Ga0078192_1019586	55.45	1	17	17	53	2.44444e+08	4.21661e+07	2.27414e+08	66.4599	36.97	14	19	37.2962	23.93	9	12	85.3679	46.21	13	22	422	45.0534	5.03369
	NKEAAYEYLK	5	1	1	Ga0078192_1019586		1228.62		6.70643e+07	6.49581e+06	5.01251e+07	0	0.001566	High	4.24821	High	3.3239	High	3.86698	1
		Accession	Description	ΣCoverage	Σ# Proteins	Σ# Unique Peptides	Σ# Peptides	Σ# PSMs	A12: Area	B12: Area	C12: Area	Score A20	Coverage A20	# Peptides A20	# PSM A20	Score B20	Coverage B20	# Peptides B20	# PSM B20	Score C20	Coverage C20	# Peptides C20	# PSM C20	# AAs	MW [kDa]	calc. pI
		Ga0078192_1019586	Ga0078192_1019586	55.45	1	17	17	53	2.44444e+08	4.21661e+07	2.27414e+08	66.4599	36.97	14	19	37.2962	23.93	9	12	85.3679	46.21	13	22	422	45.0534	5.03369
	TWDDFIAAGKK	8	1	1	Ga0078192_1019586		1251.64		1.98206e+08	2.53093e+07	2.54695e+08	0	0.005577	High	3.94042	High	3.59044	High	4.4362	1
		Accession	Description	ΣCoverage	Σ# Proteins	Σ# Unique Peptides	Σ# Peptides	Σ# PSMs	A12: Area	B12: Area	C12: Area	Score A20	Coverage A20	# Peptides A20	# PSM A20	Score B20	Coverage B20	# Peptides B20	# PSM B20	Score C20	Coverage C20	# Peptides C20	# PSM C20	# AAs	MW [kDa]	calc. pI
		Ga0078192_1019586	Ga0078192_1019586	55.45	1	17	17	53	2.44444e+08	4.21661e+07	2.27414e+08	66.4599	36.97	14	19	37.2962	23.93	9	12	85.3679	46.21	13	22	422	45.0534	5.03369
	DAGIISSADWSTK	4	1	1	Ga0078192_1019586		1350.65		2.20141e+08	3.72339e+07	2.08775e+08	0	5.367e-06	High	3.50999	High	3.59437	High	3.41571	0
		Accession	Description	ΣCoverage	Σ# Proteins	Σ# Unique Peptides	Σ# Peptides	Σ# PSMs	A12: Area	B12: Area	C12: Area	Score A20	Coverage A20	# Peptides A20	# PSM A20	Score B20	Coverage B20	# Peptides B20	# PSM B20	Score C20	Coverage C20	# Peptides C20	# PSM C20	# AAs	MW [kDa]	calc. pI
		Ga0078192_1019586	Ga0078192_1019586	55.45	1	17	17	53	2.44444e+08	4.21661e+07	2.27414e+08	66.4599	36.97	14	19	37.2962	23.93	9	12	85.3679	46.21	13	22	422	45.0534	5.03369
	YTLGTNEGQITMLR	3	1	1	Ga0078192_1019586	M12(Oxidation)	1612.81		1.4891e+08	2.21429e+07	8.63732e+07	0	0.006667	High	3.30792	High	2.57632	High	3.53685	0
		Accession	Description	ΣCoverage	Σ# Proteins	Σ# Unique Peptides	Σ# Peptides	Σ# PSMs	A12: Area	B12: Area	C12: Area	Score A20	Coverage A20	# Peptides A20	# PSM A20	Score B20	Coverage B20	# Peptides B20	# PSM B20	Score C20	Coverage C20	# Peptides C20	# PSM C20	# AAs	MW [kDa]	calc. pI
		Ga0078192_1019586	Ga0078192_1019586	55.45	1	17	17	53	2.44444e+08	4.21661e+07	2.27414e+08	66.4599	36.97	14	19	37.2962	23.93	9	12	85.3679	46.21	13	22	422	45.0534	5.03369
	TWDDFIAAGK	2	1	1	Ga0078192_1019586		1123.54		1.65842e+08	3.48247e+07	0	0	0.0002125	High	2.70424	High	2.7513			0
		Accession	Description	ΣCoverage	Σ# Proteins	Σ# Unique Peptides	Σ# Peptides	Σ# PSMs	A12: Area	B12: Area	C12: Area	Score A20	Coverage A20	# Peptides A20	# PSM A20	Score B20	Coverage B20	# Peptides B20	# PSM B20	Score C20	Coverage C20	# Peptides C20	# PSM C20	# AAs	MW [kDa]	calc. pI
		Ga0078192_1019586	Ga0078192_1019586	55.45	1	17	17	53	2.44444e+08	4.21661e+07	2.27414e+08	66.4599	36.97	14	19	37.2962	23.93	9	12	85.3679	46.21	13	22	422	45.0534	5.03369
	YLGGGYPDAK	3	1	1	Ga0078192_1019586		1040.51		238544052	5.3606e+07	1.89767e+08	0	0.001293	High	2.32674	High	2.18147	High	2.16137	0
		Accession	Description	ΣCoverage	Σ# Proteins	Σ# Unique Peptides	Σ# Peptides	Σ# PSMs	A12: Area	B12: Area	C12: Area	Score A20	Coverage A20	# Peptides A20	# PSM A20	Score B20	Coverage B20	# Peptides B20	# PSM B20	Score C20	Coverage C20	# Peptides C20	# PSM C20	# AAs	MW [kDa]	calc. pI
		Ga0078192_1019586	Ga0078192_1019586	55.45	1	17	17	53	2.44444e+08	4.21661e+07	2.27414e+08	66.4599	36.97	14	19	37.2962	23.93	9	12	85.3679	46.21	13	22	422	45.0534	5.03369
	AYAMPWDSGPVAAFYR	2	1	1	Ga0078192_1019586	M4(Oxidation)	1817.84		0	1.07663e+07	85194343	0	0.0003766			High	3.71951	High	3.29055	0
		Accession	Description	ΣCoverage	Σ# Proteins	Σ# Unique Peptides	Σ# Peptides	Σ# PSMs	A12: Area	B12: Area	C12: Area	Score A20	Coverage A20	# Peptides A20	# PSM A20	Score B20	Coverage B20	# Peptides B20	# PSM B20	Score C20	Coverage C20	# Peptides C20	# PSM C20	# AAs	MW [kDa]	calc. pI
		Ga0078192_1019586	Ga0078192_1019586	55.45	1	17	17	53	2.44444e+08	4.21661e+07	2.27414e+08	66.4599	36.97	14	19	37.2962	23.93	9	12	85.3679	46.21	13	22	422	45.0534	5.03369
	ITNNTAGVVATQIYGGWYEGTIR	2	1	1	Ga0078192_1019586		2484.26		0	0	7.90706e+07	0	0.0005362					High	6.86325	0
		Accession	Description	ΣCoverage	Σ# Proteins	Σ# Unique Peptides	Σ# Peptides	Σ# PSMs	A12: Area	B12: Area	C12: Area	Score A20	Coverage A20	# Peptides A20	# PSM A20	Score B20	Coverage B20	# Peptides B20	# PSM B20	Score C20	Coverage C20	# Peptides C20	# PSM C20	# AAs	MW [kDa]	calc. pI
		Ga0078192_1019586	Ga0078192_1019586	55.45	1	17	17	53	2.44444e+08	4.21661e+07	2.27414e+08	66.4599	36.97	14	19	37.2962	23.93	9	12	85.3679	46.21	13	22	422	45.0534	5.03369
	MISNEQGCAYFAEDGQSITVSQPK	1	1	1	Ga0078192_1019586	M1(Oxidation); C8(Carbamidomethyl)	2676.2		0	0	1.1335e+07	0	7.177e-05					High	5.99631	0
		Accession	Description	ΣCoverage	Σ# Proteins	Σ# Unique Peptides	Σ# Peptides	Σ# PSMs	A12: Area	B12: Area	C12: Area	Score A20	Coverage A20	# Peptides A20	# PSM A20	Score B20	Coverage B20	# Peptides B20	# PSM B20	Score C20	Coverage C20	# Peptides C20	# PSM C20	# AAs	MW [kDa]	calc. pI
		Ga0078192_1019586	Ga0078192_1019586	55.45	1	17	17	53	2.44444e+08	4.21661e+07	2.27414e+08	66.4599	36.97	14	19	37.2962	23.93	9	12	85.3679	46.21	13	22	422	45.0534	5.03369
	AGVDPASIK	2	1	1	Ga0078192_1019586		857.472		1.82307e+08	0	2.18771e+08	0.001	0.07716	High	3.03289			High	2.77551	0
		Accession	Description	ΣCoverage	Σ# Proteins	Σ# Unique Peptides	Σ# Peptides	Σ# PSMs	A12: Area	B12: Area	C12: Area	Score A20	Coverage A20	# Peptides A20	# PSM A20	Score B20	Coverage B20	# Peptides B20	# PSM B20	Score C20	Coverage C20	# Peptides C20	# PSM C20	# AAs	MW [kDa]	calc. pI
		Ga0078192_1019586	Ga0078192_1019586	55.45	1	17	17	53	2.44444e+08	4.21661e+07	2.27414e+08	66.4599	36.97	14	19	37.2962	23.93	9	12	85.3679	46.21	13	22	422	45.0534	5.03369
	DFGLVPSLVSALSDPYVGEGLPYWGGQAVWK	1	1	1	Ga0078192_1019586		3307.67		0	0	0	0.001	0.11					High	2.51771	0
		Accession	Description	ΣCoverage	Σ# Proteins	Σ# Unique Peptides	Σ# Peptides	Σ# PSMs	A12: Area	B12: Area	C12: Area	Score A20	Coverage A20	# Peptides A20	# PSM A20	Score B20	Coverage B20	# Peptides B20	# PSM B20	Score C20	Coverage C20	# Peptides C20	# PSM C20	# AAs	MW [kDa]	calc. pI
		Ga0078192_1019586	Ga0078192_1019586	55.45	1	17	17	53	2.44444e+08	4.21661e+07	2.27414e+08	66.4599	36.97	14	19	37.2962	23.93	9	12	85.3679	46.21	13	22	422	45.0534	5.03369
	KFPDFKR	2	1	1	Ga0078192_1019586		937.525		3.46361e+07	0	4.00718e+07	0.002	0.1795	High	2.6109			High	2.6202	2
		Accession	Description	ΣCoverage	Σ# Proteins	Σ# Unique Peptides	Σ# Peptides	Σ# PSMs	A12: Area	B12: Area	C12: Area	Score A20	Coverage A20	# Peptides A20	# PSM A20	Score B20	Coverage B20	# Peptides B20	# PSM B20	Score C20	Coverage C20	# Peptides C20	# PSM C20	# AAs	MW [kDa]	calc. pI
		Ga0078192_1019586	Ga0078192_1019586	55.45	1	17	17	53	2.44444e+08	4.21661e+07	2.27414e+08	66.4599	36.97	14	19	37.2962	23.93	9	12	85.3679	46.21	13	22	422	45.0534	5.03369
	EAAYEYLK	1	1	1	Ga0078192_1019586		986.484		1.2601e+08	0	0	0.004	0.0369	High	2.12607					0
		Accession	Description	ΣCoverage	Σ# Proteins	Σ# Unique Peptides	Σ# Peptides	Σ# PSMs	A12: Area	B12: Area	C12: Area	Score A20	Coverage A20	# Peptides A20	# PSM A20	Score B20	Coverage B20	# Peptides B20	# PSM B20	Score C20	Coverage C20	# Peptides C20	# PSM C20	# AAs	MW [kDa]	calc. pI
		Ga0078192_1019586	Ga0078192_1019586	55.45	1	17	17	53	2.44444e+08	4.21661e+07	2.27414e+08	66.4599	36.97	14	19	37.2962	23.93	9	12	85.3679	46.21	13	22	422	45.0534	5.03369
	DILGTLPK	1	1	1	Ga0078192_1019586		856.513		2.74648e+08	0	0	0.009	0.1247	High	1.97726					0
		Accession	Description	ΣCoverage	Σ# Proteins	Σ# Unique Peptides	Σ# Peptides	Σ# PSMs	A12: Area	B12: Area	C12: Area	Score A20	Coverage A20	# Peptides A20	# PSM A20	Score B20	Coverage B20	# Peptides B20	# PSM B20	Score C20	Coverage C20	# Peptides C20	# PSM C20	# AAs	MW [kDa]	calc. pI
		Ga0078192_1019586	Ga0078192_1019586	55.45	1	17	17	53	2.44444e+08	4.21661e+07	2.27414e+08	66.4599	36.97	14	19	37.2962	23.93	9	12	85.3679	46.21	13	22	422	45.0534	5.03369
Ga0078192_10019815	Ga0078192_10019815	62.47	1	16	16	49	3.12098e+08	4.56221e+07	2.42624e+08	71.3122	50.67	12	20	20.3393	21.72	5	6	77.8329	51.47	15	23	373	39.1637	5.33838
	Sequence	# PSMs	# Proteins	# Protein Groups	Protein Group Accessions	Modifications	MH+ [Da]	phosphoRS Site Probabilities	A12: Area	B12: Area	C12: Area	q-Value	PEP	A20	XCorr A20	B20	XCorr B20	C20	XCorr C20	# Missed Cleavages
	FIDGHACSGSSIPASAVYAEAGALMMSPASSNPVLTDAAAK	1	1	1	Ga0078192_10019815	C7(Carbamidomethyl)	4022.92		1.11632e+07	0	0	0	1.679e-05	High	6.77541					0
		Accession	Description	ΣCoverage	Σ# Proteins	Σ# Unique Peptides	Σ# Peptides	Σ# PSMs	A12: Area	B12: Area	C12: Area	Score A20	Coverage A20	# Peptides A20	# PSM A20	Score B20	Coverage B20	# Peptides B20	# PSM B20	Score C20	Coverage C20	# Peptides C20	# PSM C20	# AAs	MW [kDa]	calc. pI
		Ga0078192_10019815	Ga0078192_10019815	62.47	1	16	16	49	3.12098e+08	4.56221e+07	2.42624e+08	71.3122	50.67	12	20	20.3393	21.72	5	6	77.8329	51.47	15	23	373	39.1637	5.33838
	EVYYDAINPGEKDYSALVTK	5	1	1	Ga0078192_10019815		2275.11		206182803	1.96429e+07	1.60909e+08	0	2.958e-08	High	4.49761	High	4.07172	High	3.8208	1
		Accession	Description	ΣCoverage	Σ# Proteins	Σ# Unique Peptides	Σ# Peptides	Σ# PSMs	A12: Area	B12: Area	C12: Area	Score A20	Coverage A20	# Peptides A20	# PSM A20	Score B20	Coverage B20	# Peptides B20	# PSM B20	Score C20	Coverage C20	# Peptides C20	# PSM C20	# AAs	MW [kDa]	calc. pI
		Ga0078192_10019815	Ga0078192_10019815	62.47	1	16	16	49	3.12098e+08	4.56221e+07	2.42624e+08	71.3122	50.67	12	20	20.3393	21.72	5	6	77.8329	51.47	15	23	373	39.1637	5.33838
	NASYDINQWHDGK	2	1	1	Ga0078192_10019815		1547.68		100324981	0	1.0144e+08	0	0.01136	High	4.4945			High	4.97173	0
		Accession	Description	ΣCoverage	Σ# Proteins	Σ# Unique Peptides	Σ# Peptides	Σ# PSMs	A12: Area	B12: Area	C12: Area	Score A20	Coverage A20	# Peptides A20	# PSM A20	Score B20	Coverage B20	# Peptides B20	# PSM B20	Score C20	Coverage C20	# Peptides C20	# PSM C20	# AAs	MW [kDa]	calc. pI
		Ga0078192_10019815	Ga0078192_10019815	62.47	1	16	16	49	3.12098e+08	4.56221e+07	2.42624e+08	71.3122	50.67	12	20	20.3393	21.72	5	6	77.8329	51.47	15	23	373	39.1637	5.33838
	ADVVYFGGYHPEAGLILR	6	1	1	Ga0078192_10019815		1977.02		3.80219e+08	1.60373e+07	3.00589e+08	0	9.565e-07	High	4.39607	High	3.35477	High	4.2824	0
		Accession	Description	ΣCoverage	Σ# Proteins	Σ# Unique Peptides	Σ# Peptides	Σ# PSMs	A12: Area	B12: Area	C12: Area	Score A20	Coverage A20	# Peptides A20	# PSM A20	Score B20	Coverage B20	# Peptides B20	# PSM B20	Score C20	Coverage C20	# Peptides C20	# PSM C20	# AAs	MW [kDa]	calc. pI
		Ga0078192_10019815	Ga0078192_10019815	62.47	1	16	16	49	3.12098e+08	4.56221e+07	2.42624e+08	71.3122	50.67	12	20	20.3393	21.72	5	6	77.8329	51.47	15	23	373	39.1637	5.33838
	DDAQGAFIGPWIAK	7	1	1	Ga0078192_10019815		1488.75		2.60992e+08	4.94913e+07	1.92058e+08	0	1.354e-05	High	4.23634	High	4.32974	High	4.18737	0
		Accession	Description	ΣCoverage	Σ# Proteins	Σ# Unique Peptides	Σ# Peptides	Σ# PSMs	A12: Area	B12: Area	C12: Area	Score A20	Coverage A20	# Peptides A20	# PSM A20	Score B20	Coverage B20	# Peptides B20	# PSM B20	Score C20	Coverage C20	# Peptides C20	# PSM C20	# AAs	MW [kDa]	calc. pI
		Ga0078192_10019815	Ga0078192_10019815	62.47	1	16	16	49	3.12098e+08	4.56221e+07	2.42624e+08	71.3122	50.67	12	20	20.3393	21.72	5	6	77.8329	51.47	15	23	373	39.1637	5.33838
	DDAQGAFIGPWIAKK	2	1	1	Ga0078192_10019815		1616.84		2.7042e+07	0	3.13043e+07	0	0.001547	High	4.20423			High	4.47912	1
		Accession	Description	ΣCoverage	Σ# Proteins	Σ# Unique Peptides	Σ# Peptides	Σ# PSMs	A12: Area	B12: Area	C12: Area	Score A20	Coverage A20	# Peptides A20	# PSM A20	Score B20	Coverage B20	# Peptides B20	# PSM B20	Score C20	Coverage C20	# Peptides C20	# PSM C20	# AAs	MW [kDa]	calc. pI
		Ga0078192_10019815	Ga0078192_10019815	62.47	1	16	16	49	3.12098e+08	4.56221e+07	2.42624e+08	71.3122	50.67	12	20	20.3393	21.72	5	6	77.8329	51.47	15	23	373	39.1637	5.33838
	NGTPFSTVVGDVTFDEK	6	1	1	Ga0078192_10019815		1812.87		16997547	4.8966e+06	7617646	0	4.031e-05	High	4.03941	High	2.86567	High	3.90767	0
		Accession	Description	ΣCoverage	Σ# Proteins	Σ# Unique Peptides	Σ# Peptides	Σ# PSMs	A12: Area	B12: Area	C12: Area	Score A20	Coverage A20	# Peptides A20	# PSM A20	Score B20	Coverage B20	# Peptides B20	# PSM B20	Score C20	Coverage C20	# Peptides C20	# PSM C20	# AAs	MW [kDa]	calc. pI
		Ga0078192_10019815	Ga0078192_10019815	62.47	1	16	16	49	3.12098e+08	4.56221e+07	2.42624e+08	71.3122	50.67	12	20	20.3393	21.72	5	6	77.8329	51.47	15	23	373	39.1637	5.33838
	SAYGQGVADAVR	5	1	1	Ga0078192_10019815		1193.59		2.95082e+08	6.77322e+07	2.35226e+08	0	0.04117	High	3.56815	High	3.48789	High	3.84685	0
		Accession	Description	ΣCoverage	Σ# Proteins	Σ# Unique Peptides	Σ# Peptides	Σ# PSMs	A12: Area	B12: Area	C12: Area	Score A20	Coverage A20	# Peptides A20	# PSM A20	Score B20	Coverage B20	# Peptides B20	# PSM B20	Score C20	Coverage C20	# Peptides C20	# PSM C20	# AAs	MW [kDa]	calc. pI
		Ga0078192_10019815	Ga0078192_10019815	62.47	1	16	16	49	3.12098e+08	4.56221e+07	2.42624e+08	71.3122	50.67	12	20	20.3393	21.72	5	6	77.8329	51.47	15	23	373	39.1637	5.33838
	AGGFVPEGFTLFSYAVVQAIAEGVKR	2	1	1	Ga0078192_10019815		2713.44		7.13641e+06	0	7899800	0	0.001932	High	2.75967			High	3.63973	1
		Accession	Description	ΣCoverage	Σ# Proteins	Σ# Unique Peptides	Σ# Peptides	Σ# PSMs	A12: Area	B12: Area	C12: Area	Score A20	Coverage A20	# Peptides A20	# PSM A20	Score B20	Coverage B20	# Peptides B20	# PSM B20	Score C20	Coverage C20	# Peptides C20	# PSM C20	# AAs	MW [kDa]	calc. pI
		Ga0078192_10019815	Ga0078192_10019815	62.47	1	16	16	49	3.12098e+08	4.56221e+07	2.42624e+08	71.3122	50.67	12	20	20.3393	21.72	5	6	77.8329	51.47	15	23	373	39.1637	5.33838
	LDIEDDQCDPK	2	1	1	Ga0078192_10019815	C8(Carbamidomethyl)	1347.57		1.5013e+08	0	1.29026e+08	0	0.01338	High	2.13508			High	2.26399	0
		Accession	Description	ΣCoverage	Σ# Proteins	Σ# Unique Peptides	Σ# Peptides	Σ# PSMs	A12: Area	B12: Area	C12: Area	Score A20	Coverage A20	# Peptides A20	# PSM A20	Score B20	Coverage B20	# Peptides B20	# PSM B20	Score C20	Coverage C20	# Peptides C20	# PSM C20	# AAs	MW [kDa]	calc. pI
		Ga0078192_10019815	Ga0078192_10019815	62.47	1	16	16	49	3.12098e+08	4.56221e+07	2.42624e+08	71.3122	50.67	12	20	20.3393	21.72	5	6	77.8329	51.47	15	23	373	39.1637	5.33838
	NGTPFSTVVGDVTFDEKGDLK	1	1	1	Ga0078192_10019815		2226.1		0	0	4.67925e+07	0	0.001707					High	5.59701	1
		Accession	Description	ΣCoverage	Σ# Proteins	Σ# Unique Peptides	Σ# Peptides	Σ# PSMs	A12: Area	B12: Area	C12: Area	Score A20	Coverage A20	# Peptides A20	# PSM A20	Score B20	Coverage B20	# Peptides B20	# PSM B20	Score C20	Coverage C20	# Peptides C20	# PSM C20	# AAs	MW [kDa]	calc. pI
		Ga0078192_10019815	Ga0078192_10019815	62.47	1	16	16	49	3.12098e+08	4.56221e+07	2.42624e+08	71.3122	50.67	12	20	20.3393	21.72	5	6	77.8329	51.47	15	23	373	39.1637	5.33838
	AGGFVPEGFTLFSYAVVQAIAEGVK	1	1	1	Ga0078192_10019815		2557.35		0	0	7933388	0	0.01533					High	4.07198	0
		Accession	Description	ΣCoverage	Σ# Proteins	Σ# Unique Peptides	Σ# Peptides	Σ# PSMs	A12: Area	B12: Area	C12: Area	Score A20	Coverage A20	# Peptides A20	# PSM A20	Score B20	Coverage B20	# Peptides B20	# PSM B20	Score C20	Coverage C20	# Peptides C20	# PSM C20	# AAs	MW [kDa]	calc. pI
		Ga0078192_10019815	Ga0078192_10019815	62.47	1	16	16	49	3.12098e+08	4.56221e+07	2.42624e+08	71.3122	50.67	12	20	20.3393	21.72	5	6	77.8329	51.47	15	23	373	39.1637	5.33838
	EVYYDAINPGEK	1	1	1	Ga0078192_10019815		1397.66		0	0	1.37142e+07	0	0.03876					High	2.68353	0
		Accession	Description	ΣCoverage	Σ# Proteins	Σ# Unique Peptides	Σ# Peptides	Σ# PSMs	A12: Area	B12: Area	C12: Area	Score A20	Coverage A20	# Peptides A20	# PSM A20	Score B20	Coverage B20	# Peptides B20	# PSM B20	Score C20	Coverage C20	# Peptides C20	# PSM C20	# AAs	MW [kDa]	calc. pI
		Ga0078192_10019815	Ga0078192_10019815	62.47	1	16	16	49	3.12098e+08	4.56221e+07	2.42624e+08	71.3122	50.67	12	20	20.3393	21.72	5	6	77.8329	51.47	15	23	373	39.1637	5.33838
	NVVILHDK	4	1	1	Ga0078192_10019815		937.548		5.5987e+07	0	5.12539e+07	0.001	0.09849	High	2.36808			High	2.47132	0
		Accession	Description	ΣCoverage	Σ# Proteins	Σ# Unique Peptides	Σ# Peptides	Σ# PSMs	A12: Area	B12: Area	C12: Area	Score A20	Coverage A20	# Peptides A20	# PSM A20	Score B20	Coverage B20	# Peptides B20	# PSM B20	Score C20	Coverage C20	# Peptides C20	# PSM C20	# AAs	MW [kDa]	calc. pI
		Ga0078192_10019815	Ga0078192_10019815	62.47	1	16	16	49	3.12098e+08	4.56221e+07	2.42624e+08	71.3122	50.67	12	20	20.3393	21.72	5	6	77.8329	51.47	15	23	373	39.1637	5.33838
	AGWPTIMR	1	1	1	Ga0078192_10019815		931.48		0	0	1.11559e+08	0.002	0.1258					High	1.65286	0
		Accession	Description	ΣCoverage	Σ# Proteins	Σ# Unique Peptides	Σ# Peptides	Σ# PSMs	A12: Area	B12: Area	C12: Area	Score A20	Coverage A20	# Peptides A20	# PSM A20	Score B20	Coverage B20	# Peptides B20	# PSM B20	Score C20	Coverage C20	# Peptides C20	# PSM C20	# AAs	MW [kDa]	calc. pI
		Ga0078192_10019815	Ga0078192_10019815	62.47	1	16	16	49	3.12098e+08	4.56221e+07	2.42624e+08	71.3122	50.67	12	20	20.3393	21.72	5	6	77.8329	51.47	15	23	373	39.1637	5.33838
	AGWPTIMR	2	1	1	Ga0078192_10019815	M7(Oxidation)	947.476		1.2564e+08	0	1.10725e+08	0.003	0.03145	High	1.37344			High	1.45352	0
		Accession	Description	ΣCoverage	Σ# Proteins	Σ# Unique Peptides	Σ# Peptides	Σ# PSMs	A12: Area	B12: Area	C12: Area	Score A20	Coverage A20	# Peptides A20	# PSM A20	Score B20	Coverage B20	# Peptides B20	# PSM B20	Score C20	Coverage C20	# Peptides C20	# PSM C20	# AAs	MW [kDa]	calc. pI
		Ga0078192_10019815	Ga0078192_10019815	62.47	1	16	16	49	3.12098e+08	4.56221e+07	2.42624e+08	71.3122	50.67	12	20	20.3393	21.72	5	6	77.8329	51.47	15	23	373	39.1637	5.33838
	FQLIMPDSIASPEFWQVAGPAGEGTMFVFPSDPQAKPEAK	1	1	1	Ga0078192_10019815	M5(Oxidation)	4337.07		0	0	0	0.007	0.2602					High	2.68992	0
		Accession	Description	ΣCoverage	Σ# Proteins	Σ# Unique Peptides	Σ# Peptides	Σ# PSMs	A12: Area	B12: Area	C12: Area	Score A20	Coverage A20	# Peptides A20	# PSM A20	Score B20	Coverage B20	# Peptides B20	# PSM B20	Score C20	Coverage C20	# Peptides C20	# PSM C20	# AAs	MW [kDa]	calc. pI
		Ga0078192_10019815	Ga0078192_10019815	62.47	1	16	16	49	3.12098e+08	4.56221e+07	2.42624e+08	71.3122	50.67	12	20	20.3393	21.72	5	6	77.8329	51.47	15	23	373	39.1637	5.33838
Ga0078192_10040320	Ga0078192_10040320	56.84	1	16	16	46	1.43288e+08	2.61667e+07	1.2941e+08	86.0152	56.84	15	22	21.2249	36.78	8	9	54.2375	45.59	12	15	329	34.7205	5.10986
	Sequence	# PSMs	# Proteins	# Protein Groups	Protein Group Accessions	Modifications	MH+ [Da]	phosphoRS Site Probabilities	A12: Area	B12: Area	C12: Area	q-Value	PEP	A20	XCorr A20	B20	XCorr B20	C20	XCorr C20	# Missed Cleavages
	AAGATEVIQNMTGDTPAAWNDPAK	4	1	1	Ga0078192_10040320		2429.15		54291311	7.22353e+06	3.22837e+07	0	0.000108	High	7.46001	High	5.69769	High	7.54087	0
		Accession	Description	ΣCoverage	Σ# Proteins	Σ# Unique Peptides	Σ# Peptides	Σ# PSMs	A12: Area	B12: Area	C12: Area	Score A20	Coverage A20	# Peptides A20	# PSM A20	Score B20	Coverage B20	# Peptides B20	# PSM B20	Score C20	Coverage C20	# Peptides C20	# PSM C20	# AAs	MW [kDa]	calc. pI
		Ga0078192_10040320	Ga0078192_10040320	56.84	1	16	16	46	1.43288e+08	2.61667e+07	1.2941e+08	86.0152	56.84	15	22	21.2249	36.78	8	9	54.2375	45.59	12	15	329	34.7205	5.10986
	AAGATEVIQNMTGDTPAAWNDPAK	2	1	1	Ga0078192_10040320	M11(Oxidation)	2445.13		4.03715e+07	0	9.25489e+06	0	9.816e-08	High	6.37289			High	5.82352	0
		Accession	Description	ΣCoverage	Σ# Proteins	Σ# Unique Peptides	Σ# Peptides	Σ# PSMs	A12: Area	B12: Area	C12: Area	Score A20	Coverage A20	# Peptides A20	# PSM A20	Score B20	Coverage B20	# Peptides B20	# PSM B20	Score C20	Coverage C20	# Peptides C20	# PSM C20	# AAs	MW [kDa]	calc. pI
		Ga0078192_10040320	Ga0078192_10040320	56.84	1	16	16	46	1.43288e+08	2.61667e+07	1.2941e+08	86.0152	56.84	15	22	21.2249	36.78	8	9	54.2375	45.59	12	15	329	34.7205	5.10986
	FKTETGVAYVEFEVSNASQR	2	1	1	Ga0078192_10040320		2262.1		8.42459e+07	0	8.16225e+07	0	5.051e-08	High	5.97829			High	5.04106	1
		Accession	Description	ΣCoverage	Σ# Proteins	Σ# Unique Peptides	Σ# Peptides	Σ# PSMs	A12: Area	B12: Area	C12: Area	Score A20	Coverage A20	# Peptides A20	# PSM A20	Score B20	Coverage B20	# Peptides B20	# PSM B20	Score C20	Coverage C20	# Peptides C20	# PSM C20	# AAs	MW [kDa]	calc. pI
		Ga0078192_10040320	Ga0078192_10040320	56.84	1	16	16	46	1.43288e+08	2.61667e+07	1.2941e+08	86.0152	56.84	15	22	21.2249	36.78	8	9	54.2375	45.59	12	15	329	34.7205	5.10986
	FAEDGRNPIVMAGFAWEDALKK	2	1	1	Ga0078192_10040320	M11(Oxidation)	2481.22		2.37619e+07	0	1.12517e+07	0	2.993e-09	High	5.8932			High	5.56722	2
		Accession	Description	ΣCoverage	Σ# Proteins	Σ# Unique Peptides	Σ# Peptides	Σ# PSMs	A12: Area	B12: Area	C12: Area	Score A20	Coverage A20	# Peptides A20	# PSM A20	Score B20	Coverage B20	# Peptides B20	# PSM B20	Score C20	Coverage C20	# Peptides C20	# PSM C20	# AAs	MW [kDa]	calc. pI
		Ga0078192_10040320	Ga0078192_10040320	56.84	1	16	16	46	1.43288e+08	2.61667e+07	1.2941e+08	86.0152	56.84	15	22	21.2249	36.78	8	9	54.2375	45.59	12	15	329	34.7205	5.10986
	VAAEYPDLNFAIIDDAVDLPNVR	3	1	1	Ga0078192_10040320		2530.27		77106766	832989	0	0	2.641e-09	High	5.38305	High	2.66584			0
		Accession	Description	ΣCoverage	Σ# Proteins	Σ# Unique Peptides	Σ# Peptides	Σ# PSMs	A12: Area	B12: Area	C12: Area	Score A20	Coverage A20	# Peptides A20	# PSM A20	Score B20	Coverage B20	# Peptides B20	# PSM B20	Score C20	Coverage C20	# Peptides C20	# PSM C20	# AAs	MW [kDa]	calc. pI
		Ga0078192_10040320	Ga0078192_10040320	56.84	1	16	16	46	1.43288e+08	2.61667e+07	1.2941e+08	86.0152	56.84	15	22	21.2249	36.78	8	9	54.2375	45.59	12	15	329	34.7205	5.10986
	LGIGVDSNQNGLQPGK	3	1	1	Ga0078192_10040320		1596.84		4.24286e+07	7.81617e+06	3.97124e+07	0	0.000395	High	3.85845	High	3.16408	High	4.0221	0
		Accession	Description	ΣCoverage	Σ# Proteins	Σ# Unique Peptides	Σ# Peptides	Σ# PSMs	A12: Area	B12: Area	C12: Area	Score A20	Coverage A20	# Peptides A20	# PSM A20	Score B20	Coverage B20	# Peptides B20	# PSM B20	Score C20	Coverage C20	# Peptides C20	# PSM C20	# AAs	MW [kDa]	calc. pI
		Ga0078192_10040320	Ga0078192_10040320	56.84	1	16	16	46	1.43288e+08	2.61667e+07	1.2941e+08	86.0152	56.84	15	22	21.2249	36.78	8	9	54.2375	45.59	12	15	329	34.7205	5.10986
	FAEDGRNPIVMAGFAWEDALK	1	1	1	Ga0078192_10040320		2337.14		8.84666e+06	0	0	0	3.041e-05	High	3.75675					1
		Accession	Description	ΣCoverage	Σ# Proteins	Σ# Unique Peptides	Σ# Peptides	Σ# PSMs	A12: Area	B12: Area	C12: Area	Score A20	Coverage A20	# Peptides A20	# PSM A20	Score B20	Coverage B20	# Peptides B20	# PSM B20	Score C20	Coverage C20	# Peptides C20	# PSM C20	# AAs	MW [kDa]	calc. pI
		Ga0078192_10040320	Ga0078192_10040320	56.84	1	16	16	46	1.43288e+08	2.61667e+07	1.2941e+08	86.0152	56.84	15	22	21.2249	36.78	8	9	54.2375	45.59	12	15	329	34.7205	5.10986
	KVSFVGGMDIPLIR	2	1	1	Ga0078192_10040320		1531.87		2.12975e+07	0	1.56409e+07	0	0.003473	High	3.62951			High	3.904	1
		Accession	Description	ΣCoverage	Σ# Proteins	Σ# Unique Peptides	Σ# Peptides	Σ# PSMs	A12: Area	B12: Area	C12: Area	Score A20	Coverage A20	# Peptides A20	# PSM A20	Score B20	Coverage B20	# Peptides B20	# PSM B20	Score C20	Coverage C20	# Peptides C20	# PSM C20	# AAs	MW [kDa]	calc. pI
		Ga0078192_10040320	Ga0078192_10040320	56.84	1	16	16	46	1.43288e+08	2.61667e+07	1.2941e+08	86.0152	56.84	15	22	21.2249	36.78	8	9	54.2375	45.59	12	15	329	34.7205	5.10986
	VSFVGGMDIPLIR	3	1	1	Ga0078192_10040320		1403.78		4.32159e+07	1.66215e+06	1.76302e+07	0	4.805e-06	High	3.51404	High	2.49416	High	3.40538	0
		Accession	Description	ΣCoverage	Σ# Proteins	Σ# Unique Peptides	Σ# Peptides	Σ# PSMs	A12: Area	B12: Area	C12: Area	Score A20	Coverage A20	# Peptides A20	# PSM A20	Score B20	Coverage B20	# Peptides B20	# PSM B20	Score C20	Coverage C20	# Peptides C20	# PSM C20	# AAs	MW [kDa]	calc. pI
		Ga0078192_10040320	Ga0078192_10040320	56.84	1	16	16	46	1.43288e+08	2.61667e+07	1.2941e+08	86.0152	56.84	15	22	21.2249	36.78	8	9	54.2375	45.59	12	15	329	34.7205	5.10986
	RVDVAVYNAFMDGK	2	1	1	Ga0078192_10040320		1584.79		2.55546e+07	0	1.91307e+07	0	0.0001695	High	3.23781			High	3.03966	1
		Accession	Description	ΣCoverage	Σ# Proteins	Σ# Unique Peptides	Σ# Peptides	Σ# PSMs	A12: Area	B12: Area	C12: Area	Score A20	Coverage A20	# Peptides A20	# PSM A20	Score B20	Coverage B20	# Peptides B20	# PSM B20	Score C20	Coverage C20	# Peptides C20	# PSM C20	# AAs	MW [kDa]	calc. pI
		Ga0078192_10040320	Ga0078192_10040320	56.84	1	16	16	46	1.43288e+08	2.61667e+07	1.2941e+08	86.0152	56.84	15	22	21.2249	36.78	8	9	54.2375	45.59	12	15	329	34.7205	5.10986
	SFNEAAYHGAEK	6	1	1	Ga0078192_10040320		1323.6		2.84269e+07	3.35136e+06	2.87647e+07	0	7.174e-06	High	3.05178	High	1.70593	High	1.99909	0
		Accession	Description	ΣCoverage	Σ# Proteins	Σ# Unique Peptides	Σ# Peptides	Σ# PSMs	A12: Area	B12: Area	C12: Area	Score A20	Coverage A20	# Peptides A20	# PSM A20	Score B20	Coverage B20	# Peptides B20	# PSM B20	Score C20	Coverage C20	# Peptides C20	# PSM C20	# AAs	MW [kDa]	calc. pI
		Ga0078192_10040320	Ga0078192_10040320	56.84	1	16	16	46	1.43288e+08	2.61667e+07	1.2941e+08	86.0152	56.84	15	22	21.2249	36.78	8	9	54.2375	45.59	12	15	329	34.7205	5.10986
	KFECGYVGGAK	5	1	1	Ga0078192_10040320	C4(Carbamidomethyl)	1215.58		6.34052e+07	8863345	6.09186e+07	0	0.007371	High	2.75423	High	2.35245	High	3.6041	1
		Accession	Description	ΣCoverage	Σ# Proteins	Σ# Unique Peptides	Σ# Peptides	Σ# PSMs	A12: Area	B12: Area	C12: Area	Score A20	Coverage A20	# Peptides A20	# PSM A20	Score B20	Coverage B20	# Peptides B20	# PSM B20	Score C20	Coverage C20	# Peptides C20	# PSM C20	# AAs	MW [kDa]	calc. pI
		Ga0078192_10040320	Ga0078192_10040320	56.84	1	16	16	46	1.43288e+08	2.61667e+07	1.2941e+08	86.0152	56.84	15	22	21.2249	36.78	8	9	54.2375	45.59	12	15	329	34.7205	5.10986
	GGLQNLGLK	3	1	1	Ga0078192_10040320		899.53		2.39265e+08	6.18206e+07	2.4569e+08	0	0.07185	High	2.51561	High	1.58186	High	2.81525	0
		Accession	Description	ΣCoverage	Σ# Proteins	Σ# Unique Peptides	Σ# Peptides	Σ# PSMs	A12: Area	B12: Area	C12: Area	Score A20	Coverage A20	# Peptides A20	# PSM A20	Score B20	Coverage B20	# Peptides B20	# PSM B20	Score C20	Coverage C20	# Peptides C20	# PSM C20	# AAs	MW [kDa]	calc. pI
		Ga0078192_10040320	Ga0078192_10040320	56.84	1	16	16	46	1.43288e+08	2.61667e+07	1.2941e+08	86.0152	56.84	15	22	21.2249	36.78	8	9	54.2375	45.59	12	15	329	34.7205	5.10986
	FECGYVGGAK	1	1	1	Ga0078192_10040320	C3(Carbamidomethyl)	1087.49		1.08936e+07	0	0	0	0.001217	High	2.49636					0
		Accession	Description	ΣCoverage	Σ# Proteins	Σ# Unique Peptides	Σ# Peptides	Σ# PSMs	A12: Area	B12: Area	C12: Area	Score A20	Coverage A20	# Peptides A20	# PSM A20	Score B20	Coverage B20	# Peptides B20	# PSM B20	Score C20	Coverage C20	# Peptides C20	# PSM C20	# AAs	MW [kDa]	calc. pI
		Ga0078192_10040320	Ga0078192_10040320	56.84	1	16	16	46	1.43288e+08	2.61667e+07	1.2941e+08	86.0152	56.84	15	22	21.2249	36.78	8	9	54.2375	45.59	12	15	329	34.7205	5.10986
	VDVAVYNAFMDGK	2	1	1	Ga0078192_10040320	M10(Oxidation)	1444.68		0	4.34927e+06	4.58328e+06	0	0.0001098			High	3.14474	High	2.78235	0
		Accession	Description	ΣCoverage	Σ# Proteins	Σ# Unique Peptides	Σ# Peptides	Σ# PSMs	A12: Area	B12: Area	C12: Area	Score A20	Coverage A20	# Peptides A20	# PSM A20	Score B20	Coverage B20	# Peptides B20	# PSM B20	Score C20	Coverage C20	# Peptides C20	# PSM C20	# AAs	MW [kDa]	calc. pI
		Ga0078192_10040320	Ga0078192_10040320	56.84	1	16	16	46	1.43288e+08	2.61667e+07	1.2941e+08	86.0152	56.84	15	22	21.2249	36.78	8	9	54.2375	45.59	12	15	329	34.7205	5.10986
	KVSFVGGMDIPLIR	1	1	1	Ga0078192_10040320	M8(Oxidation)	1547.86		9.93575e+06	0	0	0.001	0.007481	High	3.55667					1
		Accession	Description	ΣCoverage	Σ# Proteins	Σ# Unique Peptides	Σ# Peptides	Σ# PSMs	A12: Area	B12: Area	C12: Area	Score A20	Coverage A20	# Peptides A20	# PSM A20	Score B20	Coverage B20	# Peptides B20	# PSM B20	Score C20	Coverage C20	# Peptides C20	# PSM C20	# AAs	MW [kDa]	calc. pI
		Ga0078192_10040320	Ga0078192_10040320	56.84	1	16	16	46	1.43288e+08	2.61667e+07	1.2941e+08	86.0152	56.84	15	22	21.2249	36.78	8	9	54.2375	45.59	12	15	329	34.7205	5.10986
	ALVTDEMK	2	1	1	Ga0078192_10040320	M7(Oxidation)	922.456		6.78023e+06	0	6.93907e+06	0.002	0.02754	High	1.62895			High	1.68832	0
		Accession	Description	ΣCoverage	Σ# Proteins	Σ# Unique Peptides	Σ# Peptides	Σ# PSMs	A12: Area	B12: Area	C12: Area	Score A20	Coverage A20	# Peptides A20	# PSM A20	Score B20	Coverage B20	# Peptides B20	# PSM B20	Score C20	Coverage C20	# Peptides C20	# PSM C20	# AAs	MW [kDa]	calc. pI
		Ga0078192_10040320	Ga0078192_10040320	56.84	1	16	16	46	1.43288e+08	2.61667e+07	1.2941e+08	86.0152	56.84	15	22	21.2249	36.78	8	9	54.2375	45.59	12	15	329	34.7205	5.10986
	ALVTDEMK	1	1	1	Ga0078192_10040320		906.459		3.70989e+07	0	0	0.004	0.06812	High	1.88084					0
		Accession	Description	ΣCoverage	Σ# Proteins	Σ# Unique Peptides	Σ# Peptides	Σ# PSMs	A12: Area	B12: Area	C12: Area	Score A20	Coverage A20	# Peptides A20	# PSM A20	Score B20	Coverage B20	# Peptides B20	# PSM B20	Score C20	Coverage C20	# Peptides C20	# PSM C20	# AAs	MW [kDa]	calc. pI
		Ga0078192_10040320	Ga0078192_10040320	56.84	1	16	16	46	1.43288e+08	2.61667e+07	1.2941e+08	86.0152	56.84	15	22	21.2249	36.78	8	9	54.2375	45.59	12	15	329	34.7205	5.10986
	IEVHDYTADNACPY	1	1	1	Ga0078192_10040320	C12(Carbamidomethyl)	1667.7		1.06354e+08	0	0	0.009	0.1269	High	3.89449					0
		Accession	Description	ΣCoverage	Σ# Proteins	Σ# Unique Peptides	Σ# Peptides	Σ# PSMs	A12: Area	B12: Area	C12: Area	Score A20	Coverage A20	# Peptides A20	# PSM A20	Score B20	Coverage B20	# Peptides B20	# PSM B20	Score C20	Coverage C20	# Peptides C20	# PSM C20	# AAs	MW [kDa]	calc. pI
		Ga0078192_10040320	Ga0078192_10040320	56.84	1	16	16	46	1.43288e+08	2.61667e+07	1.2941e+08	86.0152	56.84	15	22	21.2249	36.78	8	9	54.2375	45.59	12	15	329	34.7205	5.10986
Ga0078192_1167511	Ga0078192_1167511	54.17	1	14	16	61	8.70356e+08	2.28953e+08	7.96679e+08	114.304	54.17	16	25	56.8647	33.59	10	15	91.4496	48.44	14	21	384	39.9988	5.23682
	Sequence	# PSMs	# Proteins	# Protein Groups	Protein Group Accessions	Modifications	MH+ [Da]	phosphoRS Site Probabilities	A12: Area	B12: Area	C12: Area	q-Value	PEP	A20	XCorr A20	B20	XCorr B20	C20	XCorr C20	# Missed Cleavages
	ILDSAATAYANCGTANVMLAGHTDR	7	1	1	Ga0078192_1167511	C12(Carbamidomethyl); M18(Oxidation)	2609.21		6.85495e+08	1.10484e+08	5.80362e+08	0	3e-05	High	8.68311	High	6.08093	High	9.72934	0
		Accession	Description	ΣCoverage	Σ# Proteins	Σ# Unique Peptides	Σ# Peptides	Σ# PSMs	A12: Area	B12: Area	C12: Area	Score A20	Coverage A20	# Peptides A20	# PSM A20	Score B20	Coverage B20	# Peptides B20	# PSM B20	Score C20	Coverage C20	# Peptides C20	# PSM C20	# AAs	MW [kDa]	calc. pI
		Ga0078192_1167511	Ga0078192_1167511	54.17	1	14	16	61	8.70356e+08	2.28953e+08	7.96679e+08	114.304	54.17	16	25	56.8647	33.59	10	15	91.4496	48.44	14	21	384	39.9988	5.23682
	VACNTGPYIVFFDFDKSDITAEAAR	4	1	1	Ga0078192_1167511	C3(Carbamidomethyl)	2807.35		1.74737e+08	1.03832e+07	1.3802e+07	0	6.38e-12	High	7.75442	High	6.14184	High	6.91577	1
		Accession	Description	ΣCoverage	Σ# Proteins	Σ# Unique Peptides	Σ# Peptides	Σ# PSMs	A12: Area	B12: Area	C12: Area	Score A20	Coverage A20	# Peptides A20	# PSM A20	Score B20	Coverage B20	# Peptides B20	# PSM B20	Score C20	Coverage C20	# Peptides C20	# PSM C20	# AAs	MW [kDa]	calc. pI
		Ga0078192_1167511	Ga0078192_1167511	54.17	1	14	16	61	8.70356e+08	2.28953e+08	7.96679e+08	114.304	54.17	16	25	56.8647	33.59	10	15	91.4496	48.44	14	21	384	39.9988	5.23682
	ADLVTHSLLGSITYNFGGK	1	1	1	Ga0078192_1167511		1993.04		6.50943e+07	0	0	0	3.173e-07	High	6.70917					0
		Accession	Description	ΣCoverage	Σ# Proteins	Σ# Unique Peptides	Σ# Peptides	Σ# PSMs	A12: Area	B12: Area	C12: Area	Score A20	Coverage A20	# Peptides A20	# PSM A20	Score B20	Coverage B20	# Peptides B20	# PSM B20	Score C20	Coverage C20	# Peptides C20	# PSM C20	# AAs	MW [kDa]	calc. pI
		Ga0078192_1167511	Ga0078192_1167511	54.17	1	14	16	61	8.70356e+08	2.28953e+08	7.96679e+08	114.304	54.17	16	25	56.8647	33.59	10	15	91.4496	48.44	14	21	384	39.9988	5.23682
	SAKVDDVATGSQGLQIDPIGQPGGR	2	1	1	Ga0078192_1167511		2466.27		3.43119e+07	0	3.00324e+07	0	3.947e-08	High	6.58504			High	6.40735	1
		Accession	Description	ΣCoverage	Σ# Proteins	Σ# Unique Peptides	Σ# Peptides	Σ# PSMs	A12: Area	B12: Area	C12: Area	Score A20	Coverage A20	# Peptides A20	# PSM A20	Score B20	Coverage B20	# Peptides B20	# PSM B20	Score C20	Coverage C20	# Peptides C20	# PSM C20	# AAs	MW [kDa]	calc. pI
		Ga0078192_1167511	Ga0078192_1167511	54.17	1	14	16	61	8.70356e+08	2.28953e+08	7.96679e+08	114.304	54.17	16	25	56.8647	33.59	10	15	91.4496	48.44	14	21	384	39.9988	5.23682
	VDDVATGSQGLQIDPIGQPGGR	3	1	1	Ga0078192_1167511		2180.1		4.49908e+07	1.06751e+07	2.2908e+07	0	8.69e-13	High	6.15666	High	5.21725	High	5.68604	0
		Accession	Description	ΣCoverage	Σ# Proteins	Σ# Unique Peptides	Σ# Peptides	Σ# PSMs	A12: Area	B12: Area	C12: Area	Score A20	Coverage A20	# Peptides A20	# PSM A20	Score B20	Coverage B20	# Peptides B20	# PSM B20	Score C20	Coverage C20	# Peptides C20	# PSM C20	# AAs	MW [kDa]	calc. pI
		Ga0078192_1167511	Ga0078192_1167511	54.17	1	14	16	61	8.70356e+08	2.28953e+08	7.96679e+08	114.304	54.17	16	25	56.8647	33.59	10	15	91.4496	48.44	14	21	384	39.9988	5.23682
	GPGAYNDSDTGFAWQLLAGVR	4	1	1	Ga0078192_1167511		2195.06		4.85397e+07	0	2.13545e+07	0	7.471e-10	High	5.4823			High	4.98105	0
		Accession	Description	ΣCoverage	Σ# Proteins	Σ# Unique Peptides	Σ# Peptides	Σ# PSMs	A12: Area	B12: Area	C12: Area	Score A20	Coverage A20	# Peptides A20	# PSM A20	Score B20	Coverage B20	# Peptides B20	# PSM B20	Score C20	Coverage C20	# Peptides C20	# PSM C20	# AAs	MW [kDa]	calc. pI
		Ga0078192_1167511	Ga0078192_1167511	54.17	1	14	16	61	8.70356e+08	2.28953e+08	7.96679e+08	114.304	54.17	16	25	56.8647	33.59	10	15	91.4496	48.44	14	21	384	39.9988	5.23682
	ILDSAATAYANCGTANVMLAGHTDR	2	1	1	Ga0078192_1167511	C12(Carbamidomethyl)	2593.22		2.45557e+07	0	1.94045e+07	0	2.188e-09	High	5.26479			High	1.3953	0
		Accession	Description	ΣCoverage	Σ# Proteins	Σ# Unique Peptides	Σ# Peptides	Σ# PSMs	A12: Area	B12: Area	C12: Area	Score A20	Coverage A20	# Peptides A20	# PSM A20	Score B20	Coverage B20	# Peptides B20	# PSM B20	Score C20	Coverage C20	# Peptides C20	# PSM C20	# AAs	MW [kDa]	calc. pI
		Ga0078192_1167511	Ga0078192_1167511	54.17	1	14	16	61	8.70356e+08	2.28953e+08	7.96679e+08	114.304	54.17	16	25	56.8647	33.59	10	15	91.4496	48.44	14	21	384	39.9988	5.23682
	RVEVTYGPGSGM	6	2	2	Ga0078192_1080882;Ga0078192_1167511	M12(Oxidation)	1268.6		791556712	2.38519e+08	755852499	0	2.808e-06	High	4.24035	High	4.41668	High	4.06152	1
		Accession	Description	ΣCoverage	Σ# Proteins	Σ# Unique Peptides	Σ# Peptides	Σ# PSMs	A12: Area	B12: Area	C12: Area	Score A20	Coverage A20	# Peptides A20	# PSM A20	Score B20	Coverage B20	# Peptides B20	# PSM B20	Score C20	Coverage C20	# Peptides C20	# PSM C20	# AAs	MW [kDa]	calc. pI
		Ga0078192_1167511	Ga0078192_1167511	54.17	1	14	16	61	8.70356e+08	2.28953e+08	7.96679e+08	114.304	54.17	16	25	56.8647	33.59	10	15	91.4496	48.44	14	21	384	39.9988	5.23682
		Ga0078192_1080882	Ga0078192_1080882	44.65	1	10	12	35	3.84016e+08	108232262	3.67607e+08	57.8087	31.59	10	13	29.9267	21.15	7	9	58.853	44.65	11	13	383	40.6075	5.35107
	MTTQAFGESAPR	4	1	1	Ga0078192_1167511		1295.6		3.42143e+08	0	322463172	0	9.241e-05	High	4.03565	High	2.51355	High	3.90255	0
		Accession	Description	ΣCoverage	Σ# Proteins	Σ# Unique Peptides	Σ# Peptides	Σ# PSMs	A12: Area	B12: Area	C12: Area	Score A20	Coverage A20	# Peptides A20	# PSM A20	Score B20	Coverage B20	# Peptides B20	# PSM B20	Score C20	Coverage C20	# Peptides C20	# PSM C20	# AAs	MW [kDa]	calc. pI
		Ga0078192_1167511	Ga0078192_1167511	54.17	1	14	16	61	8.70356e+08	2.28953e+08	7.96679e+08	114.304	54.17	16	25	56.8647	33.59	10	15	91.4496	48.44	14	21	384	39.9988	5.23682
	VACNTGPYIVFFDFDK	4	1	1	Ga0078192_1167511	C3(Carbamidomethyl)	1892.89		2.32505e+07	8.52201e+06	2.45452e+07	0	0.001478	High	3.84932	High	4.4329	High	4.74298	0
		Accession	Description	ΣCoverage	Σ# Proteins	Σ# Unique Peptides	Σ# Peptides	Σ# PSMs	A12: Area	B12: Area	C12: Area	Score A20	Coverage A20	# Peptides A20	# PSM A20	Score B20	Coverage B20	# Peptides B20	# PSM B20	Score C20	Coverage C20	# Peptides C20	# PSM C20	# AAs	MW [kDa]	calc. pI
		Ga0078192_1167511	Ga0078192_1167511	54.17	1	14	16	61	8.70356e+08	2.28953e+08	7.96679e+08	114.304	54.17	16	25	56.8647	33.59	10	15	91.4496	48.44	14	21	384	39.9988	5.23682
	YFNAPNLNLTDTLGR	3	1	1	Ga0078192_1167511		1708.87		1.8539e+08	32922906	8.92989e+07	0	0.0009897	High	3.83793	High	3.8967	High	4.25503	0
		Accession	Description	ΣCoverage	Σ# Proteins	Σ# Unique Peptides	Σ# Peptides	Σ# PSMs	A12: Area	B12: Area	C12: Area	Score A20	Coverage A20	# Peptides A20	# PSM A20	Score B20	Coverage B20	# Peptides B20	# PSM B20	Score C20	Coverage C20	# Peptides C20	# PSM C20	# AAs	MW [kDa]	calc. pI
		Ga0078192_1167511	Ga0078192_1167511	54.17	1	14	16	61	8.70356e+08	2.28953e+08	7.96679e+08	114.304	54.17	16	25	56.8647	33.59	10	15	91.4496	48.44	14	21	384	39.9988	5.23682
	MTTQAFGESAPR	4	1	1	Ga0078192_1167511	M1(Oxidation)	1311.6		2.99149e+08	1.07711e+08	3.26286e+08	0	0.009708	High	3.47458	High	3.24708	High	3.48137	0
		Accession	Description	ΣCoverage	Σ# Proteins	Σ# Unique Peptides	Σ# Peptides	Σ# PSMs	A12: Area	B12: Area	C12: Area	Score A20	Coverage A20	# Peptides A20	# PSM A20	Score B20	Coverage B20	# Peptides B20	# PSM B20	Score C20	Coverage C20	# Peptides C20	# PSM C20	# AAs	MW [kDa]	calc. pI
		Ga0078192_1167511	Ga0078192_1167511	54.17	1	14	16	61	8.70356e+08	2.28953e+08	7.96679e+08	114.304	54.17	16	25	56.8647	33.59	10	15	91.4496	48.44	14	21	384	39.9988	5.23682
	ANYGTGYDFGGIVGYDFGGFR	2	1	1	Ga0078192_1167511		2233		4.07332e+07	0	2.7457e+07	0	0.02927	High	3.34504			High	3.27621	0
		Accession	Description	ΣCoverage	Σ# Proteins	Σ# Unique Peptides	Σ# Peptides	Σ# PSMs	A12: Area	B12: Area	C12: Area	Score A20	Coverage A20	# Peptides A20	# PSM A20	Score B20	Coverage B20	# Peptides B20	# PSM B20	Score C20	Coverage C20	# Peptides C20	# PSM C20	# AAs	MW [kDa]	calc. pI
		Ga0078192_1167511	Ga0078192_1167511	54.17	1	14	16	61	8.70356e+08	2.28953e+08	7.96679e+08	114.304	54.17	16	25	56.8647	33.59	10	15	91.4496	48.44	14	21	384	39.9988	5.23682
	VDMDANFDTR	3	1	1	Ga0078192_1167511	M3(Oxidation)	1199.5		2.76478e+07	8.37169e+06	1.85061e+07	0	0.0007177	High	3.2664	High	2.81807	High	2.66154	0
		Accession	Description	ΣCoverage	Σ# Proteins	Σ# Unique Peptides	Σ# Peptides	Σ# PSMs	A12: Area	B12: Area	C12: Area	Score A20	Coverage A20	# Peptides A20	# PSM A20	Score B20	Coverage B20	# Peptides B20	# PSM B20	Score C20	Coverage C20	# Peptides C20	# PSM C20	# AAs	MW [kDa]	calc. pI
		Ga0078192_1167511	Ga0078192_1167511	54.17	1	14	16	61	8.70356e+08	2.28953e+08	7.96679e+08	114.304	54.17	16	25	56.8647	33.59	10	15	91.4496	48.44	14	21	384	39.9988	5.23682
	VEVTYGPGSGM	3	2	2	Ga0078192_1080882;Ga0078192_1167511	M11(Oxidation)	1112.49		3.24602e+07	1.13011e+07	3.60314e+07	0	0.002257	High	2.9466	High	2.81021	High	3.25799	0
		Accession	Description	ΣCoverage	Σ# Proteins	Σ# Unique Peptides	Σ# Peptides	Σ# PSMs	A12: Area	B12: Area	C12: Area	Score A20	Coverage A20	# Peptides A20	# PSM A20	Score B20	Coverage B20	# Peptides B20	# PSM B20	Score C20	Coverage C20	# Peptides C20	# PSM C20	# AAs	MW [kDa]	calc. pI
		Ga0078192_1167511	Ga0078192_1167511	54.17	1	14	16	61	8.70356e+08	2.28953e+08	7.96679e+08	114.304	54.17	16	25	56.8647	33.59	10	15	91.4496	48.44	14	21	384	39.9988	5.23682
		Ga0078192_1080882	Ga0078192_1080882	44.65	1	10	12	35	3.84016e+08	108232262	3.67607e+08	57.8087	31.59	10	13	29.9267	21.15	7	9	58.853	44.65	11	13	383	40.6075	5.35107
	ALKADLVTHSLLGSITYNFGGK	1	1	1	Ga0078192_1167511		2305.26		5906757	0	0	0	0.001376	High	2.88822					1
		Accession	Description	ΣCoverage	Σ# Proteins	Σ# Unique Peptides	Σ# Peptides	Σ# PSMs	A12: Area	B12: Area	C12: Area	Score A20	Coverage A20	# Peptides A20	# PSM A20	Score B20	Coverage B20	# Peptides B20	# PSM B20	Score C20	Coverage C20	# Peptides C20	# PSM C20	# AAs	MW [kDa]	calc. pI
		Ga0078192_1167511	Ga0078192_1167511	54.17	1	14	16	61	8.70356e+08	2.28953e+08	7.96679e+08	114.304	54.17	16	25	56.8647	33.59	10	15	91.4496	48.44	14	21	384	39.9988	5.23682
	APLSDHWDVGLK	2	1	1	Ga0078192_1167511		1337.69		5.16245e+07	0	2.36291e+07	0	0.000479	High	2.60482			High	2.28542	0
		Accession	Description	ΣCoverage	Σ# Proteins	Σ# Unique Peptides	Σ# Peptides	Σ# PSMs	A12: Area	B12: Area	C12: Area	Score A20	Coverage A20	# Peptides A20	# PSM A20	Score B20	Coverage B20	# Peptides B20	# PSM B20	Score C20	Coverage C20	# Peptides C20	# PSM C20	# AAs	MW [kDa]	calc. pI
		Ga0078192_1167511	Ga0078192_1167511	54.17	1	14	16	61	8.70356e+08	2.28953e+08	7.96679e+08	114.304	54.17	16	25	56.8647	33.59	10	15	91.4496	48.44	14	21	384	39.9988	5.23682
	YNLGLAQR	6	1	1	Ga0078192_1167511		934.512		1.13402e+09	3.37856e+08	1.05382e+09	0.001	0.1061	High	2.41427	High	2.4384	High	2.49235	0
		Accession	Description	ΣCoverage	Σ# Proteins	Σ# Unique Peptides	Σ# Peptides	Σ# PSMs	A12: Area	B12: Area	C12: Area	Score A20	Coverage A20	# Peptides A20	# PSM A20	Score B20	Coverage B20	# Peptides B20	# PSM B20	Score C20	Coverage C20	# Peptides C20	# PSM C20	# AAs	MW [kDa]	calc. pI
		Ga0078192_1167511	Ga0078192_1167511	54.17	1	14	16	61	8.70356e+08	2.28953e+08	7.96679e+08	114.304	54.17	16	25	56.8647	33.59	10	15	91.4496	48.44	14	21	384	39.9988	5.23682
Ga0078192_1000957	Ga0078192_1000957	32.72	1	15	15	37	7.31257e+07	1.24754e+07	8.33245e+07	50.9359	28.15	12	14	12.5357	9.87	5	5	66.9511	32.72	15	18	547	59.6856	5.31299
	Sequence	# PSMs	# Proteins	# Protein Groups	Protein Group Accessions	Modifications	MH+ [Da]	phosphoRS Site Probabilities	A12: Area	B12: Area	C12: Area	q-Value	PEP	A20	XCorr A20	B20	XCorr B20	C20	XCorr C20	# Missed Cleavages
	SPAFIIEQFGISGDNVAEK	4	1	1	Ga0078192_1000957		2022.02		2.42264e+07	0	2.22636e+07	0	2.485e-10	High	5.61698			High	5.30201	0
		Accession	Description	ΣCoverage	Σ# Proteins	Σ# Unique Peptides	Σ# Peptides	Σ# PSMs	A12: Area	B12: Area	C12: Area	Score A20	Coverage A20	# Peptides A20	# PSM A20	Score B20	Coverage B20	# Peptides B20	# PSM B20	Score C20	Coverage C20	# Peptides C20	# PSM C20	# AAs	MW [kDa]	calc. pI
		Ga0078192_1000957	Ga0078192_1000957	32.72	1	15	15	37	7.31257e+07	1.24754e+07	8.33245e+07	50.9359	28.15	12	14	12.5357	9.87	5	5	66.9511	32.72	15	18	547	59.6856	5.31299
	LDKSPAFIIEQFGISGDNVAEK	2	1	1	Ga0078192_1000957		2378.22		1.90337e+07	0	1.2694e+07	0	0.0002663	High	5.19225			High	6.71035	1
		Accession	Description	ΣCoverage	Σ# Proteins	Σ# Unique Peptides	Σ# Peptides	Σ# PSMs	A12: Area	B12: Area	C12: Area	Score A20	Coverage A20	# Peptides A20	# PSM A20	Score B20	Coverage B20	# Peptides B20	# PSM B20	Score C20	Coverage C20	# Peptides C20	# PSM C20	# AAs	MW [kDa]	calc. pI
		Ga0078192_1000957	Ga0078192_1000957	32.72	1	15	15	37	7.31257e+07	1.24754e+07	8.33245e+07	50.9359	28.15	12	14	12.5357	9.87	5	5	66.9511	32.72	15	18	547	59.6856	5.31299
	FASGNPITAADVAYSFER	2	1	1	Ga0078192_1000957		1915.93		2.23889e+07	0	2.10582e+07	0	0.0001815	High	4.65659			High	5.06834	0
		Accession	Description	ΣCoverage	Σ# Proteins	Σ# Unique Peptides	Σ# Peptides	Σ# PSMs	A12: Area	B12: Area	C12: Area	Score A20	Coverage A20	# Peptides A20	# PSM A20	Score B20	Coverage B20	# Peptides B20	# PSM B20	Score C20	Coverage C20	# Peptides C20	# PSM C20	# AAs	MW [kDa]	calc. pI
		Ga0078192_1000957	Ga0078192_1000957	32.72	1	15	15	37	7.31257e+07	1.24754e+07	8.33245e+07	50.9359	28.15	12	14	12.5357	9.87	5	5	66.9511	32.72	15	18	547	59.6856	5.31299
	AYAPSFVLNCLSATVASVVDSK	3	1	1	Ga0078192_1000957	C10(Carbamidomethyl)	2299.17		2.63347e+07	0	3.54635e+07	0	5.364e-06	High	3.912			High	5.70496	0
		Accession	Description	ΣCoverage	Σ# Proteins	Σ# Unique Peptides	Σ# Peptides	Σ# PSMs	A12: Area	B12: Area	C12: Area	Score A20	Coverage A20	# Peptides A20	# PSM A20	Score B20	Coverage B20	# Peptides B20	# PSM B20	Score C20	Coverage C20	# Peptides C20	# PSM C20	# AAs	MW [kDa]	calc. pI
		Ga0078192_1000957	Ga0078192_1000957	32.72	1	15	15	37	7.31257e+07	1.24754e+07	8.33245e+07	50.9359	28.15	12	14	12.5357	9.87	5	5	66.9511	32.72	15	18	547	59.6856	5.31299
	LALEAGDIDVAR	3	1	1	Ga0078192_1000957		1242.67		111504322	2.07317e+07	1.30361e+08	0	2.75e-05	High	3.70522	High	3.56944	High	3.41712	0
		Accession	Description	ΣCoverage	Σ# Proteins	Σ# Unique Peptides	Σ# Peptides	Σ# PSMs	A12: Area	B12: Area	C12: Area	Score A20	Coverage A20	# Peptides A20	# PSM A20	Score B20	Coverage B20	# Peptides B20	# PSM B20	Score C20	Coverage C20	# Peptides C20	# PSM C20	# AAs	MW [kDa]	calc. pI
		Ga0078192_1000957	Ga0078192_1000957	32.72	1	15	15	37	7.31257e+07	1.24754e+07	8.33245e+07	50.9359	28.15	12	14	12.5357	9.87	5	5	66.9511	32.72	15	18	547	59.6856	5.31299
	GFALGPSFDTNFVGPVSKE	4	1	1	Ga0078192_1000957		1968.97		1.60286e+07	0	14948602	0	0.00124	High	3.65686			High	4.17445	1
		Accession	Description	ΣCoverage	Σ# Proteins	Σ# Unique Peptides	Σ# Peptides	Σ# PSMs	A12: Area	B12: Area	C12: Area	Score A20	Coverage A20	# Peptides A20	# PSM A20	Score B20	Coverage B20	# Peptides B20	# PSM B20	Score C20	Coverage C20	# Peptides C20	# PSM C20	# AAs	MW [kDa]	calc. pI
		Ga0078192_1000957	Ga0078192_1000957	32.72	1	15	15	37	7.31257e+07	1.24754e+07	8.33245e+07	50.9359	28.15	12	14	12.5357	9.87	5	5	66.9511	32.72	15	18	547	59.6856	5.31299
	VSDDGLTYTFK	3	1	1	Ga0078192_1000957		1245.6		31039267	4.0496e+06	2.2661e+07	0	0.0003925	High	2.93732	High	2.73265	High	2.61331	0
		Accession	Description	ΣCoverage	Σ# Proteins	Σ# Unique Peptides	Σ# Peptides	Σ# PSMs	A12: Area	B12: Area	C12: Area	Score A20	Coverage A20	# Peptides A20	# PSM A20	Score B20	Coverage B20	# Peptides B20	# PSM B20	Score C20	Coverage C20	# Peptides C20	# PSM C20	# AAs	MW [kDa]	calc. pI
		Ga0078192_1000957	Ga0078192_1000957	32.72	1	15	15	37	7.31257e+07	1.24754e+07	8.33245e+07	50.9359	28.15	12	14	12.5357	9.87	5	5	66.9511	32.72	15	18	547	59.6856	5.31299
	LEIIPGDGK	2	1	1	Ga0078192_1000957		941.531		1.56835e+07	0	1.50737e+07	0	0.06171	High	2.5473			High	2.54989	0
		Accession	Description	ΣCoverage	Σ# Proteins	Σ# Unique Peptides	Σ# Peptides	Σ# PSMs	A12: Area	B12: Area	C12: Area	Score A20	Coverage A20	# Peptides A20	# PSM A20	Score B20	Coverage B20	# Peptides B20	# PSM B20	Score C20	Coverage C20	# Peptides C20	# PSM C20	# AAs	MW [kDa]	calc. pI
		Ga0078192_1000957	Ga0078192_1000957	32.72	1	15	15	37	7.31257e+07	1.24754e+07	8.33245e+07	50.9359	28.15	12	14	12.5357	9.87	5	5	66.9511	32.72	15	18	547	59.6856	5.31299
	NAWDIPDLTK	2	1	1	Ga0078192_1000957		1172.59		3.99883e+07	0	3.82322e+07	0	0.04634	High	2.46156			High	2.43192	0
		Accession	Description	ΣCoverage	Σ# Proteins	Σ# Unique Peptides	Σ# Peptides	Σ# PSMs	A12: Area	B12: Area	C12: Area	Score A20	Coverage A20	# Peptides A20	# PSM A20	Score B20	Coverage B20	# Peptides B20	# PSM B20	Score C20	Coverage C20	# Peptides C20	# PSM C20	# AAs	MW [kDa]	calc. pI
		Ga0078192_1000957	Ga0078192_1000957	32.72	1	15	15	37	7.31257e+07	1.24754e+07	8.33245e+07	50.9359	28.15	12	14	12.5357	9.87	5	5	66.9511	32.72	15	18	547	59.6856	5.31299
	NLEPNDLDAIAK	3	1	1	Ga0078192_1000957		1312.67		67884468	1.05789e+07	81380437	0	0.0002819	High	2.4537	High	2.25783	High	2.19905	0
		Accession	Description	ΣCoverage	Σ# Proteins	Σ# Unique Peptides	Σ# Peptides	Σ# PSMs	A12: Area	B12: Area	C12: Area	Score A20	Coverage A20	# Peptides A20	# PSM A20	Score B20	Coverage B20	# Peptides B20	# PSM B20	Score C20	Coverage C20	# Peptides C20	# PSM C20	# AAs	MW [kDa]	calc. pI
		Ga0078192_1000957	Ga0078192_1000957	32.72	1	15	15	37	7.31257e+07	1.24754e+07	8.33245e+07	50.9359	28.15	12	14	12.5357	9.87	5	5	66.9511	32.72	15	18	547	59.6856	5.31299
	YLIDYDALSTTILK	1	1	1	Ga0078192_1000957		1628.88		0	0	2.73515e+06	0	0.007293					High	3.29756	0
		Accession	Description	ΣCoverage	Σ# Proteins	Σ# Unique Peptides	Σ# Peptides	Σ# PSMs	A12: Area	B12: Area	C12: Area	Score A20	Coverage A20	# Peptides A20	# PSM A20	Score B20	Coverage B20	# Peptides B20	# PSM B20	Score C20	Coverage C20	# Peptides C20	# PSM C20	# AAs	MW [kDa]	calc. pI
		Ga0078192_1000957	Ga0078192_1000957	32.72	1	15	15	37	7.31257e+07	1.24754e+07	8.33245e+07	50.9359	28.15	12	14	12.5357	9.87	5	5	66.9511	32.72	15	18	547	59.6856	5.31299
	NPNLAKPEVR	3	1	1	Ga0078192_1000957		1137.64		1.26487e+07	1.4705e+06	1.24842e+07	0.001	0.00716	High	3.00469	High	1.61208	High	2.8505	0
		Accession	Description	ΣCoverage	Σ# Proteins	Σ# Unique Peptides	Σ# Peptides	Σ# PSMs	A12: Area	B12: Area	C12: Area	Score A20	Coverage A20	# Peptides A20	# PSM A20	Score B20	Coverage B20	# Peptides B20	# PSM B20	Score C20	Coverage C20	# Peptides C20	# PSM C20	# AAs	MW [kDa]	calc. pI
		Ga0078192_1000957	Ga0078192_1000957	32.72	1	15	15	37	7.31257e+07	1.24754e+07	8.33245e+07	50.9359	28.15	12	14	12.5357	9.87	5	5	66.9511	32.72	15	18	547	59.6856	5.31299
	ETEAALLEK	3	1	1	Ga0078192_1000957		1003.53		3.01621e+07	6.11571e+06	3.3053e+07	0.001	0.07598	High	2.33022	High	2.36367	High	2.65224	0
		Accession	Description	ΣCoverage	Σ# Proteins	Σ# Unique Peptides	Σ# Peptides	Σ# PSMs	A12: Area	B12: Area	C12: Area	Score A20	Coverage A20	# Peptides A20	# PSM A20	Score B20	Coverage B20	# Peptides B20	# PSM B20	Score C20	Coverage C20	# Peptides C20	# PSM C20	# AAs	MW [kDa]	calc. pI
		Ga0078192_1000957	Ga0078192_1000957	32.72	1	15	15	37	7.31257e+07	1.24754e+07	8.33245e+07	50.9359	28.15	12	14	12.5357	9.87	5	5	66.9511	32.72	15	18	547	59.6856	5.31299
	GTVYYISLNQK	1	1	1	Ga0078192_1000957		1285.68		0	0	1.43557e+07	0.001	0.08604					High	2.7697	0
		Accession	Description	ΣCoverage	Σ# Proteins	Σ# Unique Peptides	Σ# Peptides	Σ# PSMs	A12: Area	B12: Area	C12: Area	Score A20	Coverage A20	# Peptides A20	# PSM A20	Score B20	Coverage B20	# Peptides B20	# PSM B20	Score C20	Coverage C20	# Peptides C20	# PSM C20	# AAs	MW [kDa]	calc. pI
		Ga0078192_1000957	Ga0078192_1000957	32.72	1	15	15	37	7.31257e+07	1.24754e+07	8.33245e+07	50.9359	28.15	12	14	12.5357	9.87	5	5	66.9511	32.72	15	18	547	59.6856	5.31299
	NAWDIPDLTKETEAALLEK	1	1	1	Ga0078192_1000957		2157.1		0	0	1.04387e+07	0.004	0.2					High	2.84618	1
		Accession	Description	ΣCoverage	Σ# Proteins	Σ# Unique Peptides	Σ# Peptides	Σ# PSMs	A12: Area	B12: Area	C12: Area	Score A20	Coverage A20	# Peptides A20	# PSM A20	Score B20	Coverage B20	# Peptides B20	# PSM B20	Score C20	Coverage C20	# Peptides C20	# PSM C20	# AAs	MW [kDa]	calc. pI
		Ga0078192_1000957	Ga0078192_1000957	32.72	1	15	15	37	7.31257e+07	1.24754e+07	8.33245e+07	50.9359	28.15	12	14	12.5357	9.87	5	5	66.9511	32.72	15	18	547	59.6856	5.31299
Ga0078192_1004475	Ga0078192_1004475	37.92	1	15	15	37	5.29027e+07	6.41101e+06	5.4439e+07	58.3439	35.25	13	17	6.05784	5.76	2	2	62.2763	35.25	14	18	451	49.1359	5.14795
	Sequence	# PSMs	# Proteins	# Protein Groups	Protein Group Accessions	Modifications	MH+ [Da]	phosphoRS Site Probabilities	A12: Area	B12: Area	C12: Area	q-Value	PEP	A20	XCorr A20	B20	XCorr B20	C20	XCorr C20	# Missed Cleavages
	NEIPFTDPAVVNAIDIFGK	4	1	1	Ga0078192_1004475		2060.07		2.97269e+07	0	3.30265e+07	0	1.493e-07	High	4.86525			High	4.61078	0
		Accession	Description	ΣCoverage	Σ# Proteins	Σ# Unique Peptides	Σ# Peptides	Σ# PSMs	A12: Area	B12: Area	C12: Area	Score A20	Coverage A20	# Peptides A20	# PSM A20	Score B20	Coverage B20	# Peptides B20	# PSM B20	Score C20	Coverage C20	# Peptides C20	# PSM C20	# AAs	MW [kDa]	calc. pI
		Ga0078192_1004475	Ga0078192_1004475	37.92	1	15	15	37	5.29027e+07	6.41101e+06	5.4439e+07	58.3439	35.25	13	17	6.05784	5.76	2	2	62.2763	35.25	14	18	451	49.1359	5.14795
	GLVWYSPDNFEEAGYKVPK	2	1	1	Ga0078192_1004475		2199.08		2.85301e+07	0	4.18949e+07	0	0.001979	High	4.19558			High	4.37808	1
		Accession	Description	ΣCoverage	Σ# Proteins	Σ# Unique Peptides	Σ# Peptides	Σ# PSMs	A12: Area	B12: Area	C12: Area	Score A20	Coverage A20	# Peptides A20	# PSM A20	Score B20	Coverage B20	# Peptides B20	# PSM B20	Score C20	Coverage C20	# Peptides C20	# PSM C20	# AAs	MW [kDa]	calc. pI
		Ga0078192_1004475	Ga0078192_1004475	37.92	1	15	15	37	5.29027e+07	6.41101e+06	5.4439e+07	58.3439	35.25	13	17	6.05784	5.76	2	2	62.2763	35.25	14	18	451	49.1359	5.14795
	VGAGSFWTGMIDLVGGK	2	1	1	Ga0078192_1004475	M10(Oxidation)	1710.85		24001640	0	0	0	2.926e-08	High	4.19073			High	3.71768	0
		Accession	Description	ΣCoverage	Σ# Proteins	Σ# Unique Peptides	Σ# Peptides	Σ# PSMs	A12: Area	B12: Area	C12: Area	Score A20	Coverage A20	# Peptides A20	# PSM A20	Score B20	Coverage B20	# Peptides B20	# PSM B20	Score C20	Coverage C20	# Peptides C20	# PSM C20	# AAs	MW [kDa]	calc. pI
		Ga0078192_1004475	Ga0078192_1004475	37.92	1	15	15	37	5.29027e+07	6.41101e+06	5.4439e+07	58.3439	35.25	13	17	6.05784	5.76	2	2	62.2763	35.25	14	18	451	49.1359	5.14795
	TQEELAELEKK	4	1	1	Ga0078192_1004475		1317.69		2.75555e+07	0	3.40937e+07	0	0.01499	High	4.16682			High	4.18189	1
		Accession	Description	ΣCoverage	Σ# Proteins	Σ# Unique Peptides	Σ# Peptides	Σ# PSMs	A12: Area	B12: Area	C12: Area	Score A20	Coverage A20	# Peptides A20	# PSM A20	Score B20	Coverage B20	# Peptides B20	# PSM B20	Score C20	Coverage C20	# Peptides C20	# PSM C20	# AAs	MW [kDa]	calc. pI
		Ga0078192_1004475	Ga0078192_1004475	37.92	1	15	15	37	5.29027e+07	6.41101e+06	5.4439e+07	58.3439	35.25	13	17	6.05784	5.76	2	2	62.2763	35.25	14	18	451	49.1359	5.14795
	SAQDVAAEIQK	3	1	1	Ga0078192_1004475		1159.59		59806873	9.64639e+06	6.56623e+07	0	0.00181	High	4.04905	High	2.97624	High	3.4622	0
		Accession	Description	ΣCoverage	Σ# Proteins	Σ# Unique Peptides	Σ# Peptides	Σ# PSMs	A12: Area	B12: Area	C12: Area	Score A20	Coverage A20	# Peptides A20	# PSM A20	Score B20	Coverage B20	# Peptides B20	# PSM B20	Score C20	Coverage C20	# Peptides C20	# PSM C20	# AAs	MW [kDa]	calc. pI
		Ga0078192_1004475	Ga0078192_1004475	37.92	1	15	15	37	5.29027e+07	6.41101e+06	5.4439e+07	58.3439	35.25	13	17	6.05784	5.76	2	2	62.2763	35.25	14	18	451	49.1359	5.14795
	SVLDYFAEATGAEVK	5	1	1	Ga0078192_1004475		1599.79		3.77409e+07	3.17563e+06	38624071	0	0.005807	High	3.91041	High	3.0816	High	4.40818	0
		Accession	Description	ΣCoverage	Σ# Proteins	Σ# Unique Peptides	Σ# Peptides	Σ# PSMs	A12: Area	B12: Area	C12: Area	Score A20	Coverage A20	# Peptides A20	# PSM A20	Score B20	Coverage B20	# Peptides B20	# PSM B20	Score C20	Coverage C20	# Peptides C20	# PSM C20	# AAs	MW [kDa]	calc. pI
		Ga0078192_1004475	Ga0078192_1004475	37.92	1	15	15	37	5.29027e+07	6.41101e+06	5.4439e+07	58.3439	35.25	13	17	6.05784	5.76	2	2	62.2763	35.25	14	18	451	49.1359	5.14795
	QGEILVGATTVR	2	1	1	Ga0078192_1004475		1243.7		5.23637e+07	0	5.23129e+07	0	2.712e-05	High	3.70532			High	3.35494	0
		Accession	Description	ΣCoverage	Σ# Proteins	Σ# Unique Peptides	Σ# Peptides	Σ# PSMs	A12: Area	B12: Area	C12: Area	Score A20	Coverage A20	# Peptides A20	# PSM A20	Score B20	Coverage B20	# Peptides B20	# PSM B20	Score C20	Coverage C20	# Peptides C20	# PSM C20	# AAs	MW [kDa]	calc. pI
		Ga0078192_1004475	Ga0078192_1004475	37.92	1	15	15	37	5.29027e+07	6.41101e+06	5.4439e+07	58.3439	35.25	13	17	6.05784	5.76	2	2	62.2763	35.25	14	18	451	49.1359	5.14795
	VGAGSFWTGMIDLVGGK	2	1	1	Ga0078192_1004475		1694.86		8.04562e+06	0	1.03116e+07	0	7.498e-05	High	3.68198			High	4.35512	0
		Accession	Description	ΣCoverage	Σ# Proteins	Σ# Unique Peptides	Σ# Peptides	Σ# PSMs	A12: Area	B12: Area	C12: Area	Score A20	Coverage A20	# Peptides A20	# PSM A20	Score B20	Coverage B20	# Peptides B20	# PSM B20	Score C20	Coverage C20	# Peptides C20	# PSM C20	# AAs	MW [kDa]	calc. pI
		Ga0078192_1004475	Ga0078192_1004475	37.92	1	15	15	37	5.29027e+07	6.41101e+06	5.4439e+07	58.3439	35.25	13	17	6.05784	5.76	2	2	62.2763	35.25	14	18	451	49.1359	5.14795
	TQPPEVYDKWVK	1	1	1	Ga0078192_1004475		1489.77		3.14069e+07	0	0	0	0.0007991	High	3.15638					1
		Accession	Description	ΣCoverage	Σ# Proteins	Σ# Unique Peptides	Σ# Peptides	Σ# PSMs	A12: Area	B12: Area	C12: Area	Score A20	Coverage A20	# Peptides A20	# PSM A20	Score B20	Coverage B20	# Peptides B20	# PSM B20	Score C20	Coverage C20	# Peptides C20	# PSM C20	# AAs	MW [kDa]	calc. pI
		Ga0078192_1004475	Ga0078192_1004475	37.92	1	15	15	37	5.29027e+07	6.41101e+06	5.4439e+07	58.3439	35.25	13	17	6.05784	5.76	2	2	62.2763	35.25	14	18	451	49.1359	5.14795
	GETLSIFGPWR	2	1	1	Ga0078192_1004475		1262.65		10483435	0	9.67111e+06	0	0.07347	High	3.08327			High	3.19846	0
		Accession	Description	ΣCoverage	Σ# Proteins	Σ# Unique Peptides	Σ# Peptides	Σ# PSMs	A12: Area	B12: Area	C12: Area	Score A20	Coverage A20	# Peptides A20	# PSM A20	Score B20	Coverage B20	# Peptides B20	# PSM B20	Score C20	Coverage C20	# Peptides C20	# PSM C20	# AAs	MW [kDa]	calc. pI
		Ga0078192_1004475	Ga0078192_1004475	37.92	1	15	15	37	5.29027e+07	6.41101e+06	5.4439e+07	58.3439	35.25	13	17	6.05784	5.76	2	2	62.2763	35.25	14	18	451	49.1359	5.14795
	TQEELAELEK	2	1	1	Ga0078192_1004475		1189.59		18858387	0	2.55203e+07	0	0.03611	High	2.92531			High	3.29	0
		Accession	Description	ΣCoverage	Σ# Proteins	Σ# Unique Peptides	Σ# Peptides	Σ# PSMs	A12: Area	B12: Area	C12: Area	Score A20	Coverage A20	# Peptides A20	# PSM A20	Score B20	Coverage B20	# Peptides B20	# PSM B20	Score C20	Coverage C20	# Peptides C20	# PSM C20	# AAs	MW [kDa]	calc. pI
		Ga0078192_1004475	Ga0078192_1004475	37.92	1	15	15	37	5.29027e+07	6.41101e+06	5.4439e+07	58.3439	35.25	13	17	6.05784	5.76	2	2	62.2763	35.25	14	18	451	49.1359	5.14795
	SAFYAFPYK	2	1	1	Ga0078192_1004475		1093.54		4.65377e+07	0	4.53417e+07	0	0.03707	High	2.61164			High	2.6143	0
		Accession	Description	ΣCoverage	Σ# Proteins	Σ# Unique Peptides	Σ# Peptides	Σ# PSMs	A12: Area	B12: Area	C12: Area	Score A20	Coverage A20	# Peptides A20	# PSM A20	Score B20	Coverage B20	# Peptides B20	# PSM B20	Score C20	Coverage C20	# Peptides C20	# PSM C20	# AAs	MW [kDa]	calc. pI
		Ga0078192_1004475	Ga0078192_1004475	37.92	1	15	15	37	5.29027e+07	6.41101e+06	5.4439e+07	58.3439	35.25	13	17	6.05784	5.76	2	2	62.2763	35.25	14	18	451	49.1359	5.14795
	GVLTPLGDDVAAWIK	2	1	1	Ga0078192_1004475		1554.85		2.96959e+07	0	3.29133e+07	0	0.00759	High	2.46839			High	2.60394	0
		Accession	Description	ΣCoverage	Σ# Proteins	Σ# Unique Peptides	Σ# Peptides	Σ# PSMs	A12: Area	B12: Area	C12: Area	Score A20	Coverage A20	# Peptides A20	# PSM A20	Score B20	Coverage B20	# Peptides B20	# PSM B20	Score C20	Coverage C20	# Peptides C20	# PSM C20	# AAs	MW [kDa]	calc. pI
		Ga0078192_1004475	Ga0078192_1004475	37.92	1	15	15	37	5.29027e+07	6.41101e+06	5.4439e+07	58.3439	35.25	13	17	6.05784	5.76	2	2	62.2763	35.25	14	18	451	49.1359	5.14795
	GETLSIFGPWRGEDETLVR	1	1	1	Ga0078192_1004475		2162.09		0	0	6.96061e+06	0	0.03944					High	3.4143	1
		Accession	Description	ΣCoverage	Σ# Proteins	Σ# Unique Peptides	Σ# Peptides	Σ# PSMs	A12: Area	B12: Area	C12: Area	Score A20	Coverage A20	# Peptides A20	# PSM A20	Score B20	Coverage B20	# Peptides B20	# PSM B20	Score C20	Coverage C20	# Peptides C20	# PSM C20	# AAs	MW [kDa]	calc. pI
		Ga0078192_1004475	Ga0078192_1004475	37.92	1	15	15	37	5.29027e+07	6.41101e+06	5.4439e+07	58.3439	35.25	13	17	6.05784	5.76	2	2	62.2763	35.25	14	18	451	49.1359	5.14795
	VDLKGETLSIFGPWR	1	1	1	Ga0078192_1004475		1717.93		0	0	8.63262e+06	0.003	0.1859					High	2.60443	1
		Accession	Description	ΣCoverage	Σ# Proteins	Σ# Unique Peptides	Σ# Peptides	Σ# PSMs	A12: Area	B12: Area	C12: Area	Score A20	Coverage A20	# Peptides A20	# PSM A20	Score B20	Coverage B20	# Peptides B20	# PSM B20	Score C20	Coverage C20	# Peptides C20	# PSM C20	# AAs	MW [kDa]	calc. pI
		Ga0078192_1004475	Ga0078192_1004475	37.92	1	15	15	37	5.29027e+07	6.41101e+06	5.4439e+07	58.3439	35.25	13	17	6.05784	5.76	2	2	62.2763	35.25	14	18	451	49.1359	5.14795
	AVAATDFR	2	1	1	Ga0078192_1004475		850.441		2.91865e+07	0	3.57158e+07	0.004	0.1887	High	2.0286			High	2.27891	0
		Accession	Description	ΣCoverage	Σ# Proteins	Σ# Unique Peptides	Σ# Peptides	Σ# PSMs	A12: Area	B12: Area	C12: Area	Score A20	Coverage A20	# Peptides A20	# PSM A20	Score B20	Coverage B20	# Peptides B20	# PSM B20	Score C20	Coverage C20	# Peptides C20	# PSM C20	# AAs	MW [kDa]	calc. pI
		Ga0078192_1004475	Ga0078192_1004475	37.92	1	15	15	37	5.29027e+07	6.41101e+06	5.4439e+07	58.3439	35.25	13	17	6.05784	5.76	2	2	62.2763	35.25	14	18	451	49.1359	5.14795
Ga0078192_1171501	Ga0078192_1171501	32.07	1	15	15	32	6.67889e+07	7.40071e+06	5.75089e+07	46.1596	28.27	13	14	12.5904	10.63	5	5	44.9576	28.65	12	13	527	57.7977	5.88428
	Sequence	# PSMs	# Proteins	# Protein Groups	Protein Group Accessions	Modifications	MH+ [Da]	phosphoRS Site Probabilities	A12: Area	B12: Area	C12: Area	q-Value	PEP	A20	XCorr A20	B20	XCorr B20	C20	XCorr C20	# Missed Cleavages
	NAASGAVDYKLPIGGAGAELR	1	1	1	Ga0078192_1171501		2030.07		3.31056e+07	0	0	0	1.044e-07	High	5.38552					1
		Accession	Description	ΣCoverage	Σ# Proteins	Σ# Unique Peptides	Σ# Peptides	Σ# PSMs	A12: Area	B12: Area	C12: Area	Score A20	Coverage A20	# Peptides A20	# PSM A20	Score B20	Coverage B20	# Peptides B20	# PSM B20	Score C20	Coverage C20	# Peptides C20	# PSM C20	# AAs	MW [kDa]	calc. pI
		Ga0078192_1171501	Ga0078192_1171501	32.07	1	15	15	32	6.67889e+07	7.40071e+06	5.75089e+07	46.1596	28.27	13	14	12.5904	10.63	5	5	44.9576	28.65	12	13	527	57.7977	5.88428
	GVDAIQNDNVGGAHR	5	1	1	Ga0078192_1171501		1522.74		1.17798e+07	1.13195e+06	9.90713e+06	0	4.749e-07	High	4.5666	High	2.12511	High	3.44279	0
		Accession	Description	ΣCoverage	Σ# Proteins	Σ# Unique Peptides	Σ# Peptides	Σ# PSMs	A12: Area	B12: Area	C12: Area	Score A20	Coverage A20	# Peptides A20	# PSM A20	Score B20	Coverage B20	# Peptides B20	# PSM B20	Score C20	Coverage C20	# Peptides C20	# PSM C20	# AAs	MW [kDa]	calc. pI
		Ga0078192_1171501	Ga0078192_1171501	32.07	1	15	15	32	6.67889e+07	7.40071e+06	5.75089e+07	46.1596	28.27	13	14	12.5904	10.63	5	5	44.9576	28.65	12	13	527	57.7977	5.88428
	TSTGAPTGNVTVVPQK	2	1	1	Ga0078192_1171501		1556.83		7.17444e+07	0	6.16002e+07	0	0.007945	High	4.27167			High	4.51487	0
		Accession	Description	ΣCoverage	Σ# Proteins	Σ# Unique Peptides	Σ# Peptides	Σ# PSMs	A12: Area	B12: Area	C12: Area	Score A20	Coverage A20	# Peptides A20	# PSM A20	Score B20	Coverage B20	# Peptides B20	# PSM B20	Score C20	Coverage C20	# Peptides C20	# PSM C20	# AAs	MW [kDa]	calc. pI
		Ga0078192_1171501	Ga0078192_1171501	32.07	1	15	15	32	6.67889e+07	7.40071e+06	5.75089e+07	46.1596	28.27	13	14	12.5904	10.63	5	5	44.9576	28.65	12	13	527	57.7977	5.88428
	VADIGVPQAVSTDK	3	1	1	Ga0078192_1171501		1399.74		5.73959e+07	7.3516e+06	47208866	0	1.432e-05	High	3.92776	High	3.62755	High	3.81878	0
		Accession	Description	ΣCoverage	Σ# Proteins	Σ# Unique Peptides	Σ# Peptides	Σ# PSMs	A12: Area	B12: Area	C12: Area	Score A20	Coverage A20	# Peptides A20	# PSM A20	Score B20	Coverage B20	# Peptides B20	# PSM B20	Score C20	Coverage C20	# Peptides C20	# PSM C20	# AAs	MW [kDa]	calc. pI
		Ga0078192_1171501	Ga0078192_1171501	32.07	1	15	15	32	6.67889e+07	7.40071e+06	5.75089e+07	46.1596	28.27	13	14	12.5904	10.63	5	5	44.9576	28.65	12	13	527	57.7977	5.88428
	TSNYQAFDPEEVK	2	1	1	Ga0078192_1171501		1527.7		1.96455e+07	0	1.55488e+07	0	7.365e-06	High	3.6156			High	3.40718	0
		Accession	Description	ΣCoverage	Σ# Proteins	Σ# Unique Peptides	Σ# Peptides	Σ# PSMs	A12: Area	B12: Area	C12: Area	Score A20	Coverage A20	# Peptides A20	# PSM A20	Score B20	Coverage B20	# Peptides B20	# PSM B20	Score C20	Coverage C20	# Peptides C20	# PSM C20	# AAs	MW [kDa]	calc. pI
		Ga0078192_1171501	Ga0078192_1171501	32.07	1	15	15	32	6.67889e+07	7.40071e+06	5.75089e+07	46.1596	28.27	13	14	12.5904	10.63	5	5	44.9576	28.65	12	13	527	57.7977	5.88428
	WALADEIELR	3	1	1	Ga0078192_1171501		1215.64		3.11091e+07	1.428e+06	3.04148e+07	0	0.01871	High	3.31647	High	2.60994	High	3.4358	0
		Accession	Description	ΣCoverage	Σ# Proteins	Σ# Unique Peptides	Σ# Peptides	Σ# PSMs	A12: Area	B12: Area	C12: Area	Score A20	Coverage A20	# Peptides A20	# PSM A20	Score B20	Coverage B20	# Peptides B20	# PSM B20	Score C20	Coverage C20	# Peptides C20	# PSM C20	# AAs	MW [kDa]	calc. pI
		Ga0078192_1171501	Ga0078192_1171501	32.07	1	15	15	32	6.67889e+07	7.40071e+06	5.75089e+07	46.1596	28.27	13	14	12.5904	10.63	5	5	44.9576	28.65	12	13	527	57.7977	5.88428
	YSVAELYQR	3	1	1	Ga0078192_1171501		1128.57		5.20067e+07	5.68118e+06	4.03469e+07	0	0.02005	High	2.86466	High	2.1665	High	2.95543	0
		Accession	Description	ΣCoverage	Σ# Proteins	Σ# Unique Peptides	Σ# Peptides	Σ# PSMs	A12: Area	B12: Area	C12: Area	Score A20	Coverage A20	# Peptides A20	# PSM A20	Score B20	Coverage B20	# Peptides B20	# PSM B20	Score C20	Coverage C20	# Peptides C20	# PSM C20	# AAs	MW [kDa]	calc. pI
		Ga0078192_1171501	Ga0078192_1171501	32.07	1	15	15	32	6.67889e+07	7.40071e+06	5.75089e+07	46.1596	28.27	13	14	12.5904	10.63	5	5	44.9576	28.65	12	13	527	57.7977	5.88428
	FNIAGYIMDR	2	1	1	Ga0078192_1171501		1199.59		1.4718e+07	0	9.83908e+06	0	0.001066	High	2.63961			High	2.49257	0
		Accession	Description	ΣCoverage	Σ# Proteins	Σ# Unique Peptides	Σ# Peptides	Σ# PSMs	A12: Area	B12: Area	C12: Area	Score A20	Coverage A20	# Peptides A20	# PSM A20	Score B20	Coverage B20	# Peptides B20	# PSM B20	Score C20	Coverage C20	# Peptides C20	# PSM C20	# AAs	MW [kDa]	calc. pI
		Ga0078192_1171501	Ga0078192_1171501	32.07	1	15	15	32	6.67889e+07	7.40071e+06	5.75089e+07	46.1596	28.27	13	14	12.5904	10.63	5	5	44.9576	28.65	12	13	527	57.7977	5.88428
	LPIGGAGAELR	2	1	1	Ga0078192_1171501		1053.61		28646127	0	1.92247e+07	0	0.001207	High	2.5437			High	2.48403	0
		Accession	Description	ΣCoverage	Σ# Proteins	Σ# Unique Peptides	Σ# Peptides	Σ# PSMs	A12: Area	B12: Area	C12: Area	Score A20	Coverage A20	# Peptides A20	# PSM A20	Score B20	Coverage B20	# Peptides B20	# PSM B20	Score C20	Coverage C20	# Peptides C20	# PSM C20	# AAs	MW [kDa]	calc. pI
		Ga0078192_1171501	Ga0078192_1171501	32.07	1	15	15	32	6.67889e+07	7.40071e+06	5.75089e+07	46.1596	28.27	13	14	12.5904	10.63	5	5	44.9576	28.65	12	13	527	57.7977	5.88428
	VPLPAPGCTGSACNFSR	1	1	1	Ga0078192_1171501	C8(Carbamidomethyl); C13(Carbamidomethyl)	1790.83		1.46661e+07	0	0	0	4.158e-05	High	2.35874					0
		Accession	Description	ΣCoverage	Σ# Proteins	Σ# Unique Peptides	Σ# Peptides	Σ# PSMs	A12: Area	B12: Area	C12: Area	Score A20	Coverage A20	# Peptides A20	# PSM A20	Score B20	Coverage B20	# Peptides B20	# PSM B20	Score C20	Coverage C20	# Peptides C20	# PSM C20	# AAs	MW [kDa]	calc. pI
		Ga0078192_1171501	Ga0078192_1171501	32.07	1	15	15	32	6.67889e+07	7.40071e+06	5.75089e+07	46.1596	28.27	13	14	12.5904	10.63	5	5	44.9576	28.65	12	13	527	57.7977	5.88428
	FYIVYTPR	3	1	1	Ga0078192_1171501		1058.57		7.12264e+07	9.16935e+06	6.37175e+07	0	0.002556	High	2.26342	High	2.06133	High	2.03519	0
		Accession	Description	ΣCoverage	Σ# Proteins	Σ# Unique Peptides	Σ# Peptides	Σ# PSMs	A12: Area	B12: Area	C12: Area	Score A20	Coverage A20	# Peptides A20	# PSM A20	Score B20	Coverage B20	# Peptides B20	# PSM B20	Score C20	Coverage C20	# Peptides C20	# PSM C20	# AAs	MW [kDa]	calc. pI
		Ga0078192_1171501	Ga0078192_1171501	32.07	1	15	15	32	6.67889e+07	7.40071e+06	5.75089e+07	46.1596	28.27	13	14	12.5904	10.63	5	5	44.9576	28.65	12	13	527	57.7977	5.88428
	GVDAIQNDNVGGAHRVPLPAPGCTGSACNFSR	1	1	1	Ga0078192_1171501	C23(Carbamidomethyl); C28(Carbamidomethyl)	3294.56		0	0	0	0	0.001276					High	6.42188	1
		Accession	Description	ΣCoverage	Σ# Proteins	Σ# Unique Peptides	Σ# Peptides	Σ# PSMs	A12: Area	B12: Area	C12: Area	Score A20	Coverage A20	# Peptides A20	# PSM A20	Score B20	Coverage B20	# Peptides B20	# PSM B20	Score C20	Coverage C20	# Peptides C20	# PSM C20	# AAs	MW [kDa]	calc. pI
		Ga0078192_1171501	Ga0078192_1171501	32.07	1	15	15	32	6.67889e+07	7.40071e+06	5.75089e+07	46.1596	28.27	13	14	12.5904	10.63	5	5	44.9576	28.65	12	13	527	57.7977	5.88428
	FNPMVTLAYDPNEDIHVYAK	1	1	1	Ga0078192_1171501	M4(Oxidation)	2353.12		0	0	2.20003e+07	0	0.0001992					High	4.57558	0
		Accession	Description	ΣCoverage	Σ# Proteins	Σ# Unique Peptides	Σ# Peptides	Σ# PSMs	A12: Area	B12: Area	C12: Area	Score A20	Coverage A20	# Peptides A20	# PSM A20	Score B20	Coverage B20	# Peptides B20	# PSM B20	Score C20	Coverage C20	# Peptides C20	# PSM C20	# AAs	MW [kDa]	calc. pI
		Ga0078192_1171501	Ga0078192_1171501	32.07	1	15	15	32	6.67889e+07	7.40071e+06	5.75089e+07	46.1596	28.27	13	14	12.5904	10.63	5	5	44.9576	28.65	12	13	527	57.7977	5.88428
	EGELTFSR	2	1	1	Ga0078192_1171501		938.459		52114437	0	2.98299e+07	0.001	0.01034	High	2.56733			High	2.32682	0
		Accession	Description	ΣCoverage	Σ# Proteins	Σ# Unique Peptides	Σ# Peptides	Σ# PSMs	A12: Area	B12: Area	C12: Area	Score A20	Coverage A20	# Peptides A20	# PSM A20	Score B20	Coverage B20	# Peptides B20	# PSM B20	Score C20	Coverage C20	# Peptides C20	# PSM C20	# AAs	MW [kDa]	calc. pI
		Ga0078192_1171501	Ga0078192_1171501	32.07	1	15	15	32	6.67889e+07	7.40071e+06	5.75089e+07	46.1596	28.27	13	14	12.5904	10.63	5	5	44.9576	28.65	12	13	527	57.7977	5.88428
	FSLTAGGR	1	1	1	Ga0078192_1171501		808.431		3.87016e+07	0	0	0.004	0.06616	High	2.53223					0
		Accession	Description	ΣCoverage	Σ# Proteins	Σ# Unique Peptides	Σ# Peptides	Σ# PSMs	A12: Area	B12: Area	C12: Area	Score A20	Coverage A20	# Peptides A20	# PSM A20	Score B20	Coverage B20	# Peptides B20	# PSM B20	Score C20	Coverage C20	# Peptides C20	# PSM C20	# AAs	MW [kDa]	calc. pI
		Ga0078192_1171501	Ga0078192_1171501	32.07	1	15	15	32	6.67889e+07	7.40071e+06	5.75089e+07	46.1596	28.27	13	14	12.5904	10.63	5	5	44.9576	28.65	12	13	527	57.7977	5.88428
Ga0078192_10001872	Ga0078192_10001872	66.04	1	14	14	65	3.43057e+08	8.65137e+07	3.27779e+08	100.209	66.04	13	24	67.8984	61.89	11	18	96.847	66.04	14	23	265	28.2915	5.22412
	Sequence	# PSMs	# Proteins	# Protein Groups	Protein Group Accessions	Modifications	MH+ [Da]	phosphoRS Site Probabilities	A12: Area	B12: Area	C12: Area	q-Value	PEP	A20	XCorr A20	B20	XCorr B20	C20	XCorr C20	# Missed Cleavages
	TIDFSDKYYNTPTAIIGPK	6	1	1	Ga0078192_10001872		2144.09		3.21473e+08	7.61418e+07	2.8824e+08	0	7.721e-08	High	5.54433	High	4.7214	High	5.25619	1
		Accession	Description	ΣCoverage	Σ# Proteins	Σ# Unique Peptides	Σ# Peptides	Σ# PSMs	A12: Area	B12: Area	C12: Area	Score A20	Coverage A20	# Peptides A20	# PSM A20	Score B20	Coverage B20	# Peptides B20	# PSM B20	Score C20	Coverage C20	# Peptides C20	# PSM C20	# AAs	MW [kDa]	calc. pI
		Ga0078192_10001872	Ga0078192_10001872	66.04	1	14	14	65	3.43057e+08	8.65137e+07	3.27779e+08	100.209	66.04	13	24	67.8984	61.89	11	18	96.847	66.04	14	23	265	28.2915	5.22412
	KIDLIVSSMSITDER	4	1	1	Ga0078192_10001872	M9(Oxidation)	1722.9		8.17168e+07	3.73644e+06	7.25856e+07	0	7.763e-06	High	4.98917	High	3.46607	High	4.67911	1
		Accession	Description	ΣCoverage	Σ# Proteins	Σ# Unique Peptides	Σ# Peptides	Σ# PSMs	A12: Area	B12: Area	C12: Area	Score A20	Coverage A20	# Peptides A20	# PSM A20	Score B20	Coverage B20	# Peptides B20	# PSM B20	Score C20	Coverage C20	# Peptides C20	# PSM C20	# AAs	MW [kDa]	calc. pI
		Ga0078192_10001872	Ga0078192_10001872	66.04	1	14	14	65	3.43057e+08	8.65137e+07	3.27779e+08	100.209	66.04	13	24	67.8984	61.89	11	18	96.847	66.04	14	23	265	28.2915	5.22412
	LDCVITPVAWDGIIPALTTK	5	1	1	Ga0078192_10001872	C3(Carbamidomethyl)	2183.18		6.70971e+07	3.20785e+06	6.78272e+07	0	6.748e-10	High	4.94571	High	3.47471	High	4.45053	0
		Accession	Description	ΣCoverage	Σ# Proteins	Σ# Unique Peptides	Σ# Peptides	Σ# PSMs	A12: Area	B12: Area	C12: Area	Score A20	Coverage A20	# Peptides A20	# PSM A20	Score B20	Coverage B20	# Peptides B20	# PSM B20	Score C20	Coverage C20	# Peptides C20	# PSM C20	# AAs	MW [kDa]	calc. pI
		Ga0078192_10001872	Ga0078192_10001872	66.04	1	14	14	65	3.43057e+08	8.65137e+07	3.27779e+08	100.209	66.04	13	24	67.8984	61.89	11	18	96.847	66.04	14	23	265	28.2915	5.22412
	VVGVQVSTVHAVYAK	6	1	1	Ga0078192_10001872		1556.88		4.33315e+08	1.20256e+08	4.54677e+08	0	4.205e-07	High	4.92629	High	4.3999	High	4.86333	0
		Accession	Description	ΣCoverage	Σ# Proteins	Σ# Unique Peptides	Σ# Peptides	Σ# PSMs	A12: Area	B12: Area	C12: Area	Score A20	Coverage A20	# Peptides A20	# PSM A20	Score B20	Coverage B20	# Peptides B20	# PSM B20	Score C20	Coverage C20	# Peptides C20	# PSM C20	# AAs	MW [kDa]	calc. pI
		Ga0078192_10001872	Ga0078192_10001872	66.04	1	14	14	65	3.43057e+08	8.65137e+07	3.27779e+08	100.209	66.04	13	24	67.8984	61.89	11	18	96.847	66.04	14	23	265	28.2915	5.22412
	LDAVQADSIALGEFLK	7	1	1	Ga0078192_10001872		1689.91		260361584	5.02066e+07	2.40419e+08	0	3.664e-05	High	4.65965	High	3.89243	High	4.79294	0
		Accession	Description	ΣCoverage	Σ# Proteins	Σ# Unique Peptides	Σ# Peptides	Σ# PSMs	A12: Area	B12: Area	C12: Area	Score A20	Coverage A20	# Peptides A20	# PSM A20	Score B20	Coverage B20	# Peptides B20	# PSM B20	Score C20	Coverage C20	# Peptides C20	# PSM C20	# AAs	MW [kDa]	calc. pI
		Ga0078192_10001872	Ga0078192_10001872	66.04	1	14	14	65	3.43057e+08	8.65137e+07	3.27779e+08	100.209	66.04	13	24	67.8984	61.89	11	18	96.847	66.04	14	23	265	28.2915	5.22412
	IGVAAEPYPPFTSPDASGK	9	1	1	Ga0078192_10001872		1903.96		274383407	6.31427e+07	2.09688e+08	0	2.6e-06	High	4.63784	High	4.76411	High	4.70338	0
		Accession	Description	ΣCoverage	Σ# Proteins	Σ# Unique Peptides	Σ# Peptides	Σ# PSMs	A12: Area	B12: Area	C12: Area	Score A20	Coverage A20	# Peptides A20	# PSM A20	Score B20	Coverage B20	# Peptides B20	# PSM B20	Score C20	Coverage C20	# Peptides C20	# PSM C20	# AAs	MW [kDa]	calc. pI
		Ga0078192_10001872	Ga0078192_10001872	66.04	1	14	14	65	3.43057e+08	8.65137e+07	3.27779e+08	100.209	66.04	13	24	67.8984	61.89	11	18	96.847	66.04	14	23	265	28.2915	5.22412
	GMVAPDDEVLGPGVGAGVR	3	1	1	Ga0078192_10001872		1795.9		109977051	2.32499e+07	9.92629e+07	0	0.001463	High	4.49015	High	3.54107	High	4.56447	0
		Accession	Description	ΣCoverage	Σ# Proteins	Σ# Unique Peptides	Σ# Peptides	Σ# PSMs	A12: Area	B12: Area	C12: Area	Score A20	Coverage A20	# Peptides A20	# PSM A20	Score B20	Coverage B20	# Peptides B20	# PSM B20	Score C20	Coverage C20	# Peptides C20	# PSM C20	# AAs	MW [kDa]	calc. pI
		Ga0078192_10001872	Ga0078192_10001872	66.04	1	14	14	65	3.43057e+08	8.65137e+07	3.27779e+08	100.209	66.04	13	24	67.8984	61.89	11	18	96.847	66.04	14	23	265	28.2915	5.22412
	GMVAPDDEVLGPGVGAGVR	5	1	1	Ga0078192_10001872	M2(Oxidation)	1811.9		1.81563e+08	4.72795e+07	1.69457e+08	0	1.569e-09	High	4.40578	High	3.97499	High	4.1966	0
		Accession	Description	ΣCoverage	Σ# Proteins	Σ# Unique Peptides	Σ# Peptides	Σ# PSMs	A12: Area	B12: Area	C12: Area	Score A20	Coverage A20	# Peptides A20	# PSM A20	Score B20	Coverage B20	# Peptides B20	# PSM B20	Score C20	Coverage C20	# Peptides C20	# PSM C20	# AAs	MW [kDa]	calc. pI
		Ga0078192_10001872	Ga0078192_10001872	66.04	1	14	14	65	3.43057e+08	8.65137e+07	3.27779e+08	100.209	66.04	13	24	67.8984	61.89	11	18	96.847	66.04	14	23	265	28.2915	5.22412
	EYQTQDEANNDLAAGR	3	1	1	Ga0078192_10001872		1794.79		3.74601e+07	1.63269e+07	3.58357e+07	0	0.0007514	High	4.3729	High	4.34717	High	4.69695	0
		Accession	Description	ΣCoverage	Σ# Proteins	Σ# Unique Peptides	Σ# Peptides	Σ# PSMs	A12: Area	B12: Area	C12: Area	Score A20	Coverage A20	# Peptides A20	# PSM A20	Score B20	Coverage B20	# Peptides B20	# PSM B20	Score C20	Coverage C20	# Peptides C20	# PSM C20	# AAs	MW [kDa]	calc. pI
		Ga0078192_10001872	Ga0078192_10001872	66.04	1	14	14	65	3.43057e+08	8.65137e+07	3.27779e+08	100.209	66.04	13	24	67.8984	61.89	11	18	96.847	66.04	14	23	265	28.2915	5.22412
	YFDFDIYGGAPQSN	3	1	1	Ga0078192_10001872		1593.69		3.94404e+07	7.06319e+06	3.47592e+07	0	0.0001175	High	4.16579	High	2.92248	High	3.17678	0
		Accession	Description	ΣCoverage	Σ# Proteins	Σ# Unique Peptides	Σ# Peptides	Σ# PSMs	A12: Area	B12: Area	C12: Area	Score A20	Coverage A20	# Peptides A20	# PSM A20	Score B20	Coverage B20	# Peptides B20	# PSM B20	Score C20	Coverage C20	# Peptides C20	# PSM C20	# AAs	MW [kDa]	calc. pI
		Ga0078192_10001872	Ga0078192_10001872	66.04	1	14	14	65	3.43057e+08	8.65137e+07	3.27779e+08	100.209	66.04	13	24	67.8984	61.89	11	18	96.847	66.04	14	23	265	28.2915	5.22412
	YYNTPTAIIGPK	3	1	1	Ga0078192_10001872		1337.71		184702954	4.55143e+07	1.67708e+08	0	3.375e-05	High	3.55489	High	3.48076	High	3.37788	0
		Accession	Description	ΣCoverage	Σ# Proteins	Σ# Unique Peptides	Σ# Peptides	Σ# PSMs	A12: Area	B12: Area	C12: Area	Score A20	Coverage A20	# Peptides A20	# PSM A20	Score B20	Coverage B20	# Peptides B20	# PSM B20	Score C20	Coverage C20	# Peptides C20	# PSM C20	# AAs	MW [kDa]	calc. pI
		Ga0078192_10001872	Ga0078192_10001872	66.04	1	14	14	65	3.43057e+08	8.65137e+07	3.27779e+08	100.209	66.04	13	24	67.8984	61.89	11	18	96.847	66.04	14	23	265	28.2915	5.22412
	FGATPDDLKGK	6	1	1	Ga0078192_10001872		1148.6		169698809	3.94385e+07	1.75253e+08	0	0.02548	High	3.22993	High	3.13019	High	3.28972	1
		Accession	Description	ΣCoverage	Σ# Proteins	Σ# Unique Peptides	Σ# Peptides	Σ# PSMs	A12: Area	B12: Area	C12: Area	Score A20	Coverage A20	# Peptides A20	# PSM A20	Score B20	Coverage B20	# Peptides B20	# PSM B20	Score C20	Coverage C20	# Peptides C20	# PSM C20	# AAs	MW [kDa]	calc. pI
		Ga0078192_10001872	Ga0078192_10001872	66.04	1	14	14	65	3.43057e+08	8.65137e+07	3.27779e+08	100.209	66.04	13	24	67.8984	61.89	11	18	96.847	66.04	14	23	265	28.2915	5.22412
	KHFGATASEIKEYQTQDEANNDLAAGR	1	1	1	Ga0078192_10001872		2964.41		0	0	43046317	0	4.009e-05					High	6.40873	2
		Accession	Description	ΣCoverage	Σ# Proteins	Σ# Unique Peptides	Σ# Peptides	Σ# PSMs	A12: Area	B12: Area	C12: Area	Score A20	Coverage A20	# Peptides A20	# PSM A20	Score B20	Coverage B20	# Peptides B20	# PSM B20	Score C20	Coverage C20	# Peptides C20	# PSM C20	# AAs	MW [kDa]	calc. pI
		Ga0078192_10001872	Ga0078192_10001872	66.04	1	14	14	65	3.43057e+08	8.65137e+07	3.27779e+08	100.209	66.04	13	24	67.8984	61.89	11	18	96.847	66.04	14	23	265	28.2915	5.22412
	HFGATASEIK	2	1	1	Ga0078192_10001872		1060.54		1.14536e+07	0	1.07708e+07	0.001	0.005083	High	2.6933			High	2.6003	0
		Accession	Description	ΣCoverage	Σ# Proteins	Σ# Unique Peptides	Σ# Peptides	Σ# PSMs	A12: Area	B12: Area	C12: Area	Score A20	Coverage A20	# Peptides A20	# PSM A20	Score B20	Coverage B20	# Peptides B20	# PSM B20	Score C20	Coverage C20	# Peptides C20	# PSM C20	# AAs	MW [kDa]	calc. pI
		Ga0078192_10001872	Ga0078192_10001872	66.04	1	14	14	65	3.43057e+08	8.65137e+07	3.27779e+08	100.209	66.04	13	24	67.8984	61.89	11	18	96.847	66.04	14	23	265	28.2915	5.22412
	KHFGATASEIK	2	1	1	Ga0078192_10001872		1188.64		3.46852e+06	0	4.32931e+06	0.001	0.08189	High	2.63435			High	2.82846	1
		Accession	Description	ΣCoverage	Σ# Proteins	Σ# Unique Peptides	Σ# Peptides	Σ# PSMs	A12: Area	B12: Area	C12: Area	Score A20	Coverage A20	# Peptides A20	# PSM A20	Score B20	Coverage B20	# Peptides B20	# PSM B20	Score C20	Coverage C20	# Peptides C20	# PSM C20	# AAs	MW [kDa]	calc. pI
		Ga0078192_10001872	Ga0078192_10001872	66.04	1	14	14	65	3.43057e+08	8.65137e+07	3.27779e+08	100.209	66.04	13	24	67.8984	61.89	11	18	96.847	66.04	14	23	265	28.2915	5.22412
Ga0078192_10008757	Ga0078192_10008757	40.81	1	14	14	34	4.67971e+08	6.73629e+06	5.30808e+08	50.3426	35.66	12	14	11.8373	12.5	5	5	53.2456	36.58	13	15	544	60.522	5.31299
	Sequence	# PSMs	# Proteins	# Protein Groups	Protein Group Accessions	Modifications	MH+ [Da]	phosphoRS Site Probabilities	A12: Area	B12: Area	C12: Area	q-Value	PEP	A20	XCorr A20	B20	XCorr B20	C20	XCorr C20	# Missed Cleavages
	AAWIADYKDPETFLGISR	2	1	1	Ga0078192_10008757		2053.05		4.02104e+07	0	6.3849e+07	0	1.644e-07	High	5.37129			High	5.24511	1
		Accession	Description	ΣCoverage	Σ# Proteins	Σ# Unique Peptides	Σ# Peptides	Σ# PSMs	A12: Area	B12: Area	C12: Area	Score A20	Coverage A20	# Peptides A20	# PSM A20	Score B20	Coverage B20	# Peptides B20	# PSM B20	Score C20	Coverage C20	# Peptides C20	# PSM C20	# AAs	MW [kDa]	calc. pI
		Ga0078192_10008757	Ga0078192_10008757	40.81	1	14	14	34	4.67971e+08	6.73629e+06	5.30808e+08	50.3426	35.66	12	14	11.8373	12.5	5	5	53.2456	36.58	13	15	544	60.522	5.31299
	ILVDDVGQIPLLYYSYHDIVSSK	1	1	1	Ga0078192_10008757		2637.4		2.5276e+07	0	0	0	2.597e-07	High	4.79299					0
		Accession	Description	ΣCoverage	Σ# Proteins	Σ# Unique Peptides	Σ# Peptides	Σ# PSMs	A12: Area	B12: Area	C12: Area	Score A20	Coverage A20	# Peptides A20	# PSM A20	Score B20	Coverage B20	# Peptides B20	# PSM B20	Score C20	Coverage C20	# Peptides C20	# PSM C20	# AAs	MW [kDa]	calc. pI
		Ga0078192_10008757	Ga0078192_10008757	40.81	1	14	14	34	4.67971e+08	6.73629e+06	5.30808e+08	50.3426	35.66	12	14	11.8373	12.5	5	5	53.2456	36.58	13	15	544	60.522	5.31299
	DGMWSDGSPVTADDFVYAFHR	2	1	1	Ga0078192_10008757	M3(Oxidation)	2389.03		13557066	0	1.57382e+07	0	0.001505	High	4.66336			High	4.94533	0
		Accession	Description	ΣCoverage	Σ# Proteins	Σ# Unique Peptides	Σ# Peptides	Σ# PSMs	A12: Area	B12: Area	C12: Area	Score A20	Coverage A20	# Peptides A20	# PSM A20	Score B20	Coverage B20	# Peptides B20	# PSM B20	Score C20	Coverage C20	# Peptides C20	# PSM C20	# AAs	MW [kDa]	calc. pI
		Ga0078192_10008757	Ga0078192_10008757	40.81	1	14	14	34	4.67971e+08	6.73629e+06	5.30808e+08	50.3426	35.66	12	14	11.8373	12.5	5	5	53.2456	36.58	13	15	544	60.522	5.31299
	FGDQIHVGPYLGTYYYAIK	2	1	1	Ga0078192_10008757		2205.1		1.92101e+07	0	21915171	0	2.917e-05	High	4.46968			High	4.95441	0
		Accession	Description	ΣCoverage	Σ# Proteins	Σ# Unique Peptides	Σ# Peptides	Σ# PSMs	A12: Area	B12: Area	C12: Area	Score A20	Coverage A20	# Peptides A20	# PSM A20	Score B20	Coverage B20	# Peptides B20	# PSM B20	Score C20	Coverage C20	# Peptides C20	# PSM C20	# AAs	MW [kDa]	calc. pI
		Ga0078192_10008757	Ga0078192_10008757	40.81	1	14	14	34	4.67971e+08	6.73629e+06	5.30808e+08	50.3426	35.66	12	14	11.8373	12.5	5	5	53.2456	36.58	13	15	544	60.522	5.31299
	TDKAPWDNAELR	2	1	1	Ga0078192_10008757		1415.69		3.42432e+07	0	3.71371e+07	0	1.965e-06	High	4.20307			High	4.00574	1
		Accession	Description	ΣCoverage	Σ# Proteins	Σ# Unique Peptides	Σ# Peptides	Σ# PSMs	A12: Area	B12: Area	C12: Area	Score A20	Coverage A20	# Peptides A20	# PSM A20	Score B20	Coverage B20	# Peptides B20	# PSM B20	Score C20	Coverage C20	# Peptides C20	# PSM C20	# AAs	MW [kDa]	calc. pI
		Ga0078192_10008757	Ga0078192_10008757	40.81	1	14	14	34	4.67971e+08	6.73629e+06	5.30808e+08	50.3426	35.66	12	14	11.8373	12.5	5	5	53.2456	36.58	13	15	544	60.522	5.31299
	FEAGELDSYDDLPTEQLADLK	3	1	1	Ga0078192_10008757		2369.11		1.31034e+07	1.33485e+06	8.83045e+06	0	0.0142	High	3.99924	High	1.7789	High	4.02084	0
		Accession	Description	ΣCoverage	Σ# Proteins	Σ# Unique Peptides	Σ# Peptides	Σ# PSMs	A12: Area	B12: Area	C12: Area	Score A20	Coverage A20	# Peptides A20	# PSM A20	Score B20	Coverage B20	# Peptides B20	# PSM B20	Score C20	Coverage C20	# Peptides C20	# PSM C20	# AAs	MW [kDa]	calc. pI
		Ga0078192_10008757	Ga0078192_10008757	40.81	1	14	14	34	4.67971e+08	6.73629e+06	5.30808e+08	50.3426	35.66	12	14	11.8373	12.5	5	5	53.2456	36.58	13	15	544	60.522	5.31299
	AIDANTLEVTLK	3	1	1	Ga0078192_10008757		1287.72		4.83192e+07	7.572e+06	4.30858e+07	0	0.0002609	High	3.69114	High	3.54311	High	3.26694	0
		Accession	Description	ΣCoverage	Σ# Proteins	Σ# Unique Peptides	Σ# Peptides	Σ# PSMs	A12: Area	B12: Area	C12: Area	Score A20	Coverage A20	# Peptides A20	# PSM A20	Score B20	Coverage B20	# Peptides B20	# PSM B20	Score C20	Coverage C20	# Peptides C20	# PSM C20	# AAs	MW [kDa]	calc. pI
		Ga0078192_10008757	Ga0078192_10008757	40.81	1	14	14	34	4.67971e+08	6.73629e+06	5.30808e+08	50.3426	35.66	12	14	11.8373	12.5	5	5	53.2456	36.58	13	15	544	60.522	5.31299
	FDVVNYIPTEDR	3	1	1	Ga0078192_10008757		1467.72		4.64376e+07	6.11764e+06	2.00927e+07	0	0.006382	High	3.41999	High	2.74265	High	3.64049	0
		Accession	Description	ΣCoverage	Σ# Proteins	Σ# Unique Peptides	Σ# Peptides	Σ# PSMs	A12: Area	B12: Area	C12: Area	Score A20	Coverage A20	# Peptides A20	# PSM A20	Score B20	Coverage B20	# Peptides B20	# PSM B20	Score C20	Coverage C20	# Peptides C20	# PSM C20	# AAs	MW [kDa]	calc. pI
		Ga0078192_10008757	Ga0078192_10008757	40.81	1	14	14	34	4.67971e+08	6.73629e+06	5.30808e+08	50.3426	35.66	12	14	11.8373	12.5	5	5	53.2456	36.58	13	15	544	60.522	5.31299
	DLFQGLVMQDEK	3	1	1	Ga0078192_10008757	M8(Oxidation)	1438.69		2.15408e+07	6.51923e+06	26161116	0	0.009828	High	3.22324	High	2.92627	High	3.58281	0
		Accession	Description	ΣCoverage	Σ# Proteins	Σ# Unique Peptides	Σ# Peptides	Σ# PSMs	A12: Area	B12: Area	C12: Area	Score A20	Coverage A20	# Peptides A20	# PSM A20	Score B20	Coverage B20	# Peptides B20	# PSM B20	Score C20	Coverage C20	# Peptides C20	# PSM C20	# AAs	MW [kDa]	calc. pI
		Ga0078192_10008757	Ga0078192_10008757	40.81	1	14	14	34	4.67971e+08	6.73629e+06	5.30808e+08	50.3426	35.66	12	14	11.8373	12.5	5	5	53.2456	36.58	13	15	544	60.522	5.31299
	TSTVYEANVLR	3	1	1	Ga0078192_10008757		1252.65		2.71662e+07	4.95116e+06	2.62973e+07	0	0.0001171	High	2.82446	High	2.6253	High	2.67512	0
		Accession	Description	ΣCoverage	Σ# Proteins	Σ# Unique Peptides	Σ# Peptides	Σ# PSMs	A12: Area	B12: Area	C12: Area	Score A20	Coverage A20	# Peptides A20	# PSM A20	Score B20	Coverage B20	# Peptides B20	# PSM B20	Score C20	Coverage C20	# Peptides C20	# PSM C20	# AAs	MW [kDa]	calc. pI
		Ga0078192_10008757	Ga0078192_10008757	40.81	1	14	14	34	4.67971e+08	6.73629e+06	5.30808e+08	50.3426	35.66	12	14	11.8373	12.5	5	5	53.2456	36.58	13	15	544	60.522	5.31299
	APTPYFLEMLTHQATYPVSK	1	1	1	Ga0078192_10008757	M9(Oxidation)	2310.15		0	0	30927821	0	0.01518					High	3.78409	0
		Accession	Description	ΣCoverage	Σ# Proteins	Σ# Unique Peptides	Σ# Peptides	Σ# PSMs	A12: Area	B12: Area	C12: Area	Score A20	Coverage A20	# Peptides A20	# PSM A20	Score B20	Coverage B20	# Peptides B20	# PSM B20	Score C20	Coverage C20	# Peptides C20	# PSM C20	# AAs	MW [kDa]	calc. pI
		Ga0078192_10008757	Ga0078192_10008757	40.81	1	14	14	34	4.67971e+08	6.73629e+06	5.30808e+08	50.3426	35.66	12	14	11.8373	12.5	5	5	53.2456	36.58	13	15	544	60.522	5.31299
	DLFQGLVMQDEK	1	1	1	Ga0078192_10008757		1422.69		0	0	8.49221e+06	0	0.006531					High	3.24554	0
		Accession	Description	ΣCoverage	Σ# Proteins	Σ# Unique Peptides	Σ# Peptides	Σ# PSMs	A12: Area	B12: Area	C12: Area	Score A20	Coverage A20	# Peptides A20	# PSM A20	Score B20	Coverage B20	# Peptides B20	# PSM B20	Score C20	Coverage C20	# Peptides C20	# PSM C20	# AAs	MW [kDa]	calc. pI
		Ga0078192_10008757	Ga0078192_10008757	40.81	1	14	14	34	4.67971e+08	6.73629e+06	5.30808e+08	50.3426	35.66	12	14	11.8373	12.5	5	5	53.2456	36.58	13	15	544	60.522	5.31299
	ANLIPGAAESWTVSDDGTVYTFK	3	1	1	Ga0078192_10008757		2442.19		1.30916e+09	0	1.48549e+09	0.001	0.1024	High	2.50812			High	2.93239	0
		Accession	Description	ΣCoverage	Σ# Proteins	Σ# Unique Peptides	Σ# Peptides	Σ# PSMs	A12: Area	B12: Area	C12: Area	Score A20	Coverage A20	# Peptides A20	# PSM A20	Score B20	Coverage B20	# Peptides B20	# PSM B20	Score C20	Coverage C20	# Peptides C20	# PSM C20	# AAs	MW [kDa]	calc. pI
		Ga0078192_10008757	Ga0078192_10008757	40.81	1	14	14	34	4.67971e+08	6.73629e+06	5.30808e+08	50.3426	35.66	12	14	11.8373	12.5	5	5	53.2456	36.58	13	15	544	60.522	5.31299
	LGYTPEHPLK	4	1	1	Ga0078192_10008757		1154.62		12162445	0	1.58996e+07	0.001	0.08449	High	2.45713			High	2.73476	0
		Accession	Description	ΣCoverage	Σ# Proteins	Σ# Unique Peptides	Σ# Peptides	Σ# PSMs	A12: Area	B12: Area	C12: Area	Score A20	Coverage A20	# Peptides A20	# PSM A20	Score B20	Coverage B20	# Peptides B20	# PSM B20	Score C20	Coverage C20	# Peptides C20	# PSM C20	# AAs	MW [kDa]	calc. pI
		Ga0078192_10008757	Ga0078192_10008757	40.81	1	14	14	34	4.67971e+08	6.73629e+06	5.30808e+08	50.3426	35.66	12	14	11.8373	12.5	5	5	53.2456	36.58	13	15	544	60.522	5.31299
	FWDAATVK	1	1	1	Ga0078192_10008757		937.477		0	0	2.61794e+07	0.002	0.1236					High	2.02656	0
		Accession	Description	ΣCoverage	Σ# Proteins	Σ# Unique Peptides	Σ# Peptides	Σ# PSMs	A12: Area	B12: Area	C12: Area	Score A20	Coverage A20	# Peptides A20	# PSM A20	Score B20	Coverage B20	# Peptides B20	# PSM B20	Score C20	Coverage C20	# Peptides C20	# PSM C20	# AAs	MW [kDa]	calc. pI
		Ga0078192_10008757	Ga0078192_10008757	40.81	1	14	14	34	4.67971e+08	6.73629e+06	5.30808e+08	50.3426	35.66	12	14	11.8373	12.5	5	5	53.2456	36.58	13	15	544	60.522	5.31299
Ga0078192_10068423	Ga0078192_10068423	40.37	1	13	13	37	5.39679e+07	1.41284e+07	5.65859e+07	49.0186	33.61	11	13	32.9823	29.92	10	12	44.5052	33.61	11	12	488	51.4879	5.24951
	Sequence	# PSMs	# Proteins	# Protein Groups	Protein Group Accessions	Modifications	MH+ [Da]	phosphoRS Site Probabilities	A12: Area	B12: Area	C12: Area	q-Value	PEP	A20	XCorr A20	B20	XCorr B20	C20	XCorr C20	# Missed Cleavages
	KIDIIDLSSATDIANGPFDGADKPVAPK	2	1	1	Ga0078192_10068423		2868.5		2.11188e+07	0	2.06115e+07	0	0.008341	High	6.13656			High	6.23786	1
		Accession	Description	ΣCoverage	Σ# Proteins	Σ# Unique Peptides	Σ# Peptides	Σ# PSMs	A12: Area	B12: Area	C12: Area	Score A20	Coverage A20	# Peptides A20	# PSM A20	Score B20	Coverage B20	# Peptides B20	# PSM B20	Score C20	Coverage C20	# Peptides C20	# PSM C20	# AAs	MW [kDa]	calc. pI
		Ga0078192_10068423	Ga0078192_10068423	40.37	1	13	13	37	5.39679e+07	1.41284e+07	5.65859e+07	49.0186	33.61	11	13	32.9823	29.92	10	12	44.5052	33.61	11	12	488	51.4879	5.24951
	ATLADTFLLTDDKGADATGLDPLNGVR	3	1	1	Ga0078192_10068423		2760.42		8.74061e+06	0	1.3216e+07	0	1.02e-05	High	5.79423	High	2.76796	High	4.79496	1
		Accession	Description	ΣCoverage	Σ# Proteins	Σ# Unique Peptides	Σ# Peptides	Σ# PSMs	A12: Area	B12: Area	C12: Area	Score A20	Coverage A20	# Peptides A20	# PSM A20	Score B20	Coverage B20	# Peptides B20	# PSM B20	Score C20	Coverage C20	# Peptides C20	# PSM C20	# AAs	MW [kDa]	calc. pI
		Ga0078192_10068423	Ga0078192_10068423	40.37	1	13	13	37	5.39679e+07	1.41284e+07	5.65859e+07	49.0186	33.61	11	13	32.9823	29.92	10	12	44.5052	33.61	11	12	488	51.4879	5.24951
	VAAQSEIVALSDTK	5	1	1	Ga0078192_10068423		1431.77		3.71563e+07	6.90635e+06	3.55316e+07	0	0.002625	High	4.54071	High	4.50962	High	4.65745	0
		Accession	Description	ΣCoverage	Σ# Proteins	Σ# Unique Peptides	Σ# Peptides	Σ# PSMs	A12: Area	B12: Area	C12: Area	Score A20	Coverage A20	# Peptides A20	# PSM A20	Score B20	Coverage B20	# Peptides B20	# PSM B20	Score C20	Coverage C20	# Peptides C20	# PSM C20	# AAs	MW [kDa]	calc. pI
		Ga0078192_10068423	Ga0078192_10068423	40.37	1	13	13	37	5.39679e+07	1.41284e+07	5.65859e+07	49.0186	33.61	11	13	32.9823	29.92	10	12	44.5052	33.61	11	12	488	51.4879	5.24951
	GYNVAGTTDYRPR	6	1	1	Ga0078192_10068423		1469.72		3.85408e+07	9.14192e+06	3.64831e+07	0	0.0002966	High	3.6163	High	3.09526	High	3.48215	0
		Accession	Description	ΣCoverage	Σ# Proteins	Σ# Unique Peptides	Σ# Peptides	Σ# PSMs	A12: Area	B12: Area	C12: Area	Score A20	Coverage A20	# Peptides A20	# PSM A20	Score B20	Coverage B20	# Peptides B20	# PSM B20	Score C20	Coverage C20	# Peptides C20	# PSM C20	# AAs	MW [kDa]	calc. pI
		Ga0078192_10068423	Ga0078192_10068423	40.37	1	13	13	37	5.39679e+07	1.41284e+07	5.65859e+07	49.0186	33.61	11	13	32.9823	29.92	10	12	44.5052	33.61	11	12	488	51.4879	5.24951
	ALVYDASDLAHLK	3	1	1	Ga0078192_10068423		1415.75		54265273	8.02191e+06	5.30139e+07	0	0.0001441	High	3.58282	High	2.96385	High	3.56513	0
		Accession	Description	ΣCoverage	Σ# Proteins	Σ# Unique Peptides	Σ# Peptides	Σ# PSMs	A12: Area	B12: Area	C12: Area	Score A20	Coverage A20	# Peptides A20	# PSM A20	Score B20	Coverage B20	# Peptides B20	# PSM B20	Score C20	Coverage C20	# Peptides C20	# PSM C20	# AAs	MW [kDa]	calc. pI
		Ga0078192_10068423	Ga0078192_10068423	40.37	1	13	13	37	5.39679e+07	1.41284e+07	5.65859e+07	49.0186	33.61	11	13	32.9823	29.92	10	12	44.5052	33.61	11	12	488	51.4879	5.24951
	STPFIDINDAAELGR	3	1	1	Ga0078192_10068423		1618.81		4.32511e+07	1.14524e+07	4.26506e+07	0	2.644e-06	High	3.50358	High	3.23825	High	3.37437	0
		Accession	Description	ΣCoverage	Σ# Proteins	Σ# Unique Peptides	Σ# Peptides	Σ# PSMs	A12: Area	B12: Area	C12: Area	Score A20	Coverage A20	# Peptides A20	# PSM A20	Score B20	Coverage B20	# Peptides B20	# PSM B20	Score C20	Coverage C20	# Peptides C20	# PSM C20	# AAs	MW [kDa]	calc. pI
		Ga0078192_10068423	Ga0078192_10068423	40.37	1	13	13	37	5.39679e+07	1.41284e+07	5.65859e+07	49.0186	33.61	11	13	32.9823	29.92	10	12	44.5052	33.61	11	12	488	51.4879	5.24951
	LSLDNEAIVR	2	1	1	Ga0078192_10068423		1129.62		3.67653e+07	0	35021956	0	0.001789	High	3.46497			High	3.3876	0
		Accession	Description	ΣCoverage	Σ# Proteins	Σ# Unique Peptides	Σ# Peptides	Σ# PSMs	A12: Area	B12: Area	C12: Area	Score A20	Coverage A20	# Peptides A20	# PSM A20	Score B20	Coverage B20	# Peptides B20	# PSM B20	Score C20	Coverage C20	# Peptides C20	# PSM C20	# AAs	MW [kDa]	calc. pI
		Ga0078192_10068423	Ga0078192_10068423	40.37	1	13	13	37	5.39679e+07	1.41284e+07	5.65859e+07	49.0186	33.61	11	13	32.9823	29.92	10	12	44.5052	33.61	11	12	488	51.4879	5.24951
	LAHEYVVPLPVFK	2	1	1	Ga0078192_10068423		1511.86		45676504	0	4.57148e+07	0	0.001175	High	3.32612			High	3.4127	0
		Accession	Description	ΣCoverage	Σ# Proteins	Σ# Unique Peptides	Σ# Peptides	Σ# PSMs	A12: Area	B12: Area	C12: Area	Score A20	Coverage A20	# Peptides A20	# PSM A20	Score B20	Coverage B20	# Peptides B20	# PSM B20	Score C20	Coverage C20	# Peptides C20	# PSM C20	# AAs	MW [kDa]	calc. pI
		Ga0078192_10068423	Ga0078192_10068423	40.37	1	13	13	37	5.39679e+07	1.41284e+07	5.65859e+07	49.0186	33.61	11	13	32.9823	29.92	10	12	44.5052	33.61	11	12	488	51.4879	5.24951
	FLIAVLQSATR	3	1	1	Ga0078192_10068423		1218.72		2.71618e+07	4.56519e+06	4.27638e+07	0	0.009387	High	3.02091	High	3.02759	High	3.4704	0
		Accession	Description	ΣCoverage	Σ# Proteins	Σ# Unique Peptides	Σ# Peptides	Σ# PSMs	A12: Area	B12: Area	C12: Area	Score A20	Coverage A20	# Peptides A20	# PSM A20	Score B20	Coverage B20	# Peptides B20	# PSM B20	Score C20	Coverage C20	# Peptides C20	# PSM C20	# AAs	MW [kDa]	calc. pI
		Ga0078192_10068423	Ga0078192_10068423	40.37	1	13	13	37	5.39679e+07	1.41284e+07	5.65859e+07	49.0186	33.61	11	13	32.9823	29.92	10	12	44.5052	33.61	11	12	488	51.4879	5.24951
	GVLDPSVTPAK	3	1	1	Ga0078192_10068423		1083.61		6.19619e+07	2.17908e+07	7.10291e+07	0	0.0037	High	2.50363	High	2.38071	High	2.37295	0
		Accession	Description	ΣCoverage	Σ# Proteins	Σ# Unique Peptides	Σ# Peptides	Σ# PSMs	A12: Area	B12: Area	C12: Area	Score A20	Coverage A20	# Peptides A20	# PSM A20	Score B20	Coverage B20	# Peptides B20	# PSM B20	Score C20	Coverage C20	# Peptides C20	# PSM C20	# AAs	MW [kDa]	calc. pI
		Ga0078192_10068423	Ga0078192_10068423	40.37	1	13	13	37	5.39679e+07	1.41284e+07	5.65859e+07	49.0186	33.61	11	13	32.9823	29.92	10	12	44.5052	33.61	11	12	488	51.4879	5.24951
	LNTIAIEFTPLAPGAAPAAGQEQAGVK	1	1	1	Ga0078192_10068423		2635.41		0	4.78202e+06	0	0	0.002344			High	3.1849			0
		Accession	Description	ΣCoverage	Σ# Proteins	Σ# Unique Peptides	Σ# Peptides	Σ# PSMs	A12: Area	B12: Area	C12: Area	Score A20	Coverage A20	# Peptides A20	# PSM A20	Score B20	Coverage B20	# Peptides B20	# PSM B20	Score C20	Coverage C20	# Peptides C20	# PSM C20	# AAs	MW [kDa]	calc. pI
		Ga0078192_10068423	Ga0078192_10068423	40.37	1	13	13	37	5.39679e+07	1.41284e+07	5.65859e+07	49.0186	33.61	11	13	32.9823	29.92	10	12	44.5052	33.61	11	12	488	51.4879	5.24951
	GSLWLLPDR	3	1	1	Ga0078192_10068423		1056.59		3.8844e+07	8.12098e+06	3.70672e+07	0.001	0.08086	High	2.32232	High	1.9582	High	2.32905	0
		Accession	Description	ΣCoverage	Σ# Proteins	Σ# Unique Peptides	Σ# Peptides	Σ# PSMs	A12: Area	B12: Area	C12: Area	Score A20	Coverage A20	# Peptides A20	# PSM A20	Score B20	Coverage B20	# Peptides B20	# PSM B20	Score C20	Coverage C20	# Peptides C20	# PSM C20	# AAs	MW [kDa]	calc. pI
		Ga0078192_10068423	Ga0078192_10068423	40.37	1	13	13	37	5.39679e+07	1.41284e+07	5.65859e+07	49.0186	33.61	11	13	32.9823	29.92	10	12	44.5052	33.61	11	12	488	51.4879	5.24951
	FLMLAR	1	1	1	Ga0078192_10068423	M3(Oxidation)	766.427		0	5.35353e+06	0	0.009	0.1009			High	1.3648			0
		Accession	Description	ΣCoverage	Σ# Proteins	Σ# Unique Peptides	Σ# Peptides	Σ# PSMs	A12: Area	B12: Area	C12: Area	Score A20	Coverage A20	# Peptides A20	# PSM A20	Score B20	Coverage B20	# Peptides B20	# PSM B20	Score C20	Coverage C20	# Peptides C20	# PSM C20	# AAs	MW [kDa]	calc. pI
		Ga0078192_10068423	Ga0078192_10068423	40.37	1	13	13	37	5.39679e+07	1.41284e+07	5.65859e+07	49.0186	33.61	11	13	32.9823	29.92	10	12	44.5052	33.61	11	12	488	51.4879	5.24951
Ga0078192_1035785	Ga0078192_1035785	52.62	1	13	13	29	7.69643e+07	6.39227e+06	7.2009e+07	45.2889	46.51	10	13	3.69447	4.07	1	1	55.0104	42.44	11	15	344	38.0491	5.49072
	Sequence	# PSMs	# Proteins	# Protein Groups	Protein Group Accessions	Modifications	MH+ [Da]	phosphoRS Site Probabilities	A12: Area	B12: Area	C12: Area	q-Value	PEP	A20	XCorr A20	B20	XCorr B20	C20	XCorr C20	# Missed Cleavages
	LFQNFIMDPENAAGLSAFHR	2	1	1	Ga0078192_1035785		2278.11		1.97786e+07	0	2.2294e+07	0	9.043e-10	High	6.32227			High	5.7839	0
		Accession	Description	ΣCoverage	Σ# Proteins	Σ# Unique Peptides	Σ# Peptides	Σ# PSMs	A12: Area	B12: Area	C12: Area	Score A20	Coverage A20	# Peptides A20	# PSM A20	Score B20	Coverage B20	# Peptides B20	# PSM B20	Score C20	Coverage C20	# Peptides C20	# PSM C20	# AAs	MW [kDa]	calc. pI
		Ga0078192_1035785	Ga0078192_1035785	52.62	1	13	13	29	7.69643e+07	6.39227e+06	7.2009e+07	45.2889	46.51	10	13	3.69447	4.07	1	1	55.0104	42.44	11	15	344	38.0491	5.49072
	LFQNFIMDPENAAGLSAFHR	2	1	1	Ga0078192_1035785	M7(Oxidation)	2294.1		6.35629e+07	0	6.29222e+07	0	7.586e-05	High	4.91961			High	6.17235	0
		Accession	Description	ΣCoverage	Σ# Proteins	Σ# Unique Peptides	Σ# Peptides	Σ# PSMs	A12: Area	B12: Area	C12: Area	Score A20	Coverage A20	# Peptides A20	# PSM A20	Score B20	Coverage B20	# Peptides B20	# PSM B20	Score C20	Coverage C20	# Peptides C20	# PSM C20	# AAs	MW [kDa]	calc. pI
		Ga0078192_1035785	Ga0078192_1035785	52.62	1	13	13	29	7.69643e+07	6.39227e+06	7.2009e+07	45.2889	46.51	10	13	3.69447	4.07	1	1	55.0104	42.44	11	15	344	38.0491	5.49072
	EGYGLWSDNVVVLK	3	1	1	Ga0078192_1035785		1578.82		7.49792e+07	6.39227e+06	6.60308e+07	0	0.001897	High	4.52763	High	3.69447	High	4.554	0
		Accession	Description	ΣCoverage	Σ# Proteins	Σ# Unique Peptides	Σ# Peptides	Σ# PSMs	A12: Area	B12: Area	C12: Area	Score A20	Coverage A20	# Peptides A20	# PSM A20	Score B20	Coverage B20	# Peptides B20	# PSM B20	Score C20	Coverage C20	# Peptides C20	# PSM C20	# AAs	MW [kDa]	calc. pI
		Ga0078192_1035785	Ga0078192_1035785	52.62	1	13	13	29	7.69643e+07	6.39227e+06	7.2009e+07	45.2889	46.51	10	13	3.69447	4.07	1	1	55.0104	42.44	11	15	344	38.0491	5.49072
	DAPEVVIPAEDKPLGELQK	3	1	1	Ga0078192_1035785		2048.09		5.30971e+07	0	5.74925e+07	0	0.01642	High	4.48286			High	4.74284	0
		Accession	Description	ΣCoverage	Σ# Proteins	Σ# Unique Peptides	Σ# Peptides	Σ# PSMs	A12: Area	B12: Area	C12: Area	Score A20	Coverage A20	# Peptides A20	# PSM A20	Score B20	Coverage B20	# Peptides B20	# PSM B20	Score C20	Coverage C20	# Peptides C20	# PSM C20	# AAs	MW [kDa]	calc. pI
		Ga0078192_1035785	Ga0078192_1035785	52.62	1	13	13	29	7.69643e+07	6.39227e+06	7.2009e+07	45.2889	46.51	10	13	3.69447	4.07	1	1	55.0104	42.44	11	15	344	38.0491	5.49072
	NIAPEWANPDFDPGRK	2	1	1	Ga0078192_1035785		1826.89		2.57289e+07	0	2.13873e+07	0	0.0006294	High	4.04498			High	3.89375	1
		Accession	Description	ΣCoverage	Σ# Proteins	Σ# Unique Peptides	Σ# Peptides	Σ# PSMs	A12: Area	B12: Area	C12: Area	Score A20	Coverage A20	# Peptides A20	# PSM A20	Score B20	Coverage B20	# Peptides B20	# PSM B20	Score C20	Coverage C20	# Peptides C20	# PSM C20	# AAs	MW [kDa]	calc. pI
		Ga0078192_1035785	Ga0078192_1035785	52.62	1	13	13	29	7.69643e+07	6.39227e+06	7.2009e+07	45.2889	46.51	10	13	3.69447	4.07	1	1	55.0104	42.44	11	15	344	38.0491	5.49072
	GPANTWGIIFNTPDELKGK	1	1	1	Ga0078192_1035785		2058.07		5.82539e+06	0	0	0	1.731e-05	High	3.55062					1
		Accession	Description	ΣCoverage	Σ# Proteins	Σ# Unique Peptides	Σ# Peptides	Σ# PSMs	A12: Area	B12: Area	C12: Area	Score A20	Coverage A20	# Peptides A20	# PSM A20	Score B20	Coverage B20	# Peptides B20	# PSM B20	Score C20	Coverage C20	# Peptides C20	# PSM C20	# AAs	MW [kDa]	calc. pI
		Ga0078192_1035785	Ga0078192_1035785	52.62	1	13	13	29	7.69643e+07	6.39227e+06	7.2009e+07	45.2889	46.51	10	13	3.69447	4.07	1	1	55.0104	42.44	11	15	344	38.0491	5.49072
	EGLIQETDPGKMENAK	3	1	1	Ga0078192_1035785	M12(Oxidation)	1775.85		9.11131e+06	0	3.47804e+07	0	0.001816	High	3.41174			High	3.53426	1
		Accession	Description	ΣCoverage	Σ# Proteins	Σ# Unique Peptides	Σ# Peptides	Σ# PSMs	A12: Area	B12: Area	C12: Area	Score A20	Coverage A20	# Peptides A20	# PSM A20	Score B20	Coverage B20	# Peptides B20	# PSM B20	Score C20	Coverage C20	# Peptides C20	# PSM C20	# AAs	MW [kDa]	calc. pI
		Ga0078192_1035785	Ga0078192_1035785	52.62	1	13	13	29	7.69643e+07	6.39227e+06	7.2009e+07	45.2889	46.51	10	13	3.69447	4.07	1	1	55.0104	42.44	11	15	344	38.0491	5.49072
	LANPAIHFNYPK	2	1	1	Ga0078192_1035785		1384.74		9.2351e+07	0	87073968	0	9.869e-05	High	3.11689			High	2.58392	0
		Accession	Description	ΣCoverage	Σ# Proteins	Σ# Unique Peptides	Σ# Peptides	Σ# PSMs	A12: Area	B12: Area	C12: Area	Score A20	Coverage A20	# Peptides A20	# PSM A20	Score B20	Coverage B20	# Peptides B20	# PSM B20	Score C20	Coverage C20	# Peptides C20	# PSM C20	# AAs	MW [kDa]	calc. pI
		Ga0078192_1035785	Ga0078192_1035785	52.62	1	13	13	29	7.69643e+07	6.39227e+06	7.2009e+07	45.2889	46.51	10	13	3.69447	4.07	1	1	55.0104	42.44	11	15	344	38.0491	5.49072
	YVGGQQCTDDKAVLKK	3	1	1	Ga0078192_1035785	C7(Carbamidomethyl)	1809.92		6.6488e+06	0	2.55844e+06	0	9.825e-05	High	2.58117			High	2.39408	2
		Accession	Description	ΣCoverage	Σ# Proteins	Σ# Unique Peptides	Σ# Peptides	Σ# PSMs	A12: Area	B12: Area	C12: Area	Score A20	Coverage A20	# Peptides A20	# PSM A20	Score B20	Coverage B20	# Peptides B20	# PSM B20	Score C20	Coverage C20	# Peptides C20	# PSM C20	# AAs	MW [kDa]	calc. pI
		Ga0078192_1035785	Ga0078192_1035785	52.62	1	13	13	29	7.69643e+07	6.39227e+06	7.2009e+07	45.2889	46.51	10	13	3.69447	4.07	1	1	55.0104	42.44	11	15	344	38.0491	5.49072
	VNVVPEMGDVMFAAIK	1	1	1	Ga0078192_1035785	M7(Oxidation); M11(Oxidation)	1751.87		3.10191e+07	0	0	0	0.001174	High	2.01664					0
		Accession	Description	ΣCoverage	Σ# Proteins	Σ# Unique Peptides	Σ# Peptides	Σ# PSMs	A12: Area	B12: Area	C12: Area	Score A20	Coverage A20	# Peptides A20	# PSM A20	Score B20	Coverage B20	# Peptides B20	# PSM B20	Score C20	Coverage C20	# Peptides C20	# PSM C20	# AAs	MW [kDa]	calc. pI
		Ga0078192_1035785	Ga0078192_1035785	52.62	1	13	13	29	7.69643e+07	6.39227e+06	7.2009e+07	45.2889	46.51	10	13	3.69447	4.07	1	1	55.0104	42.44	11	15	344	38.0491	5.49072
	QGGTGFDIAVPSQTYVPIWIK	1	1	1	Ga0078192_1035785		2277.19		0	0	2.25648e+07	0	0.01539					High	4.45147	0
		Accession	Description	ΣCoverage	Σ# Proteins	Σ# Unique Peptides	Σ# Peptides	Σ# PSMs	A12: Area	B12: Area	C12: Area	Score A20	Coverage A20	# Peptides A20	# PSM A20	Score B20	Coverage B20	# Peptides B20	# PSM B20	Score C20	Coverage C20	# Peptides C20	# PSM C20	# AAs	MW [kDa]	calc. pI
		Ga0078192_1035785	Ga0078192_1035785	52.62	1	13	13	29	7.69643e+07	6.39227e+06	7.2009e+07	45.2889	46.51	10	13	3.69447	4.07	1	1	55.0104	42.44	11	15	344	38.0491	5.49072
	EGLIQETDPGK	1	1	1	Ga0078192_1035785		1186.59		0	0	9986263	0	0.01286					High	2.68858	0
		Accession	Description	ΣCoverage	Σ# Proteins	Σ# Unique Peptides	Σ# Peptides	Σ# PSMs	A12: Area	B12: Area	C12: Area	Score A20	Coverage A20	# Peptides A20	# PSM A20	Score B20	Coverage B20	# Peptides B20	# PSM B20	Score C20	Coverage C20	# Peptides C20	# PSM C20	# AAs	MW [kDa]	calc. pI
		Ga0078192_1035785	Ga0078192_1035785	52.62	1	13	13	29	7.69643e+07	6.39227e+06	7.2009e+07	45.2889	46.51	10	13	3.69447	4.07	1	1	55.0104	42.44	11	15	344	38.0491	5.49072
	VNVVPEMGDVMFAAIK	1	1	1	Ga0078192_1035785		1719.89		1.72612e+06	0	0	0.001	0.01058	High	1.92966					0
		Accession	Description	ΣCoverage	Σ# Proteins	Σ# Unique Peptides	Σ# Peptides	Σ# PSMs	A12: Area	B12: Area	C12: Area	Score A20	Coverage A20	# Peptides A20	# PSM A20	Score B20	Coverage B20	# Peptides B20	# PSM B20	Score C20	Coverage C20	# Peptides C20	# PSM C20	# AAs	MW [kDa]	calc. pI
		Ga0078192_1035785	Ga0078192_1035785	52.62	1	13	13	29	7.69643e+07	6.39227e+06	7.2009e+07	45.2889	46.51	10	13	3.69447	4.07	1	1	55.0104	42.44	11	15	344	38.0491	5.49072
	MCPPETQELYTK	2	1	1	Ga0078192_1035785	C2(Carbamidomethyl)	1496.68		2.28317e+07	0	2.65266e+07	0.001	0.07862	High	1.80283			High	2.31292	0
		Accession	Description	ΣCoverage	Σ# Proteins	Σ# Unique Peptides	Σ# Peptides	Σ# PSMs	A12: Area	B12: Area	C12: Area	Score A20	Coverage A20	# Peptides A20	# PSM A20	Score B20	Coverage B20	# Peptides B20	# PSM B20	Score C20	Coverage C20	# Peptides C20	# PSM C20	# AAs	MW [kDa]	calc. pI
		Ga0078192_1035785	Ga0078192_1035785	52.62	1	13	13	29	7.69643e+07	6.39227e+06	7.2009e+07	45.2889	46.51	10	13	3.69447	4.07	1	1	55.0104	42.44	11	15	344	38.0491	5.49072
	YVGGQQCTDDKAVLK	1	1	1	Ga0078192_1035785	C7(Carbamidomethyl)	1681.82		0	0	6.46872e+06	0.001	0.08679					High	2.22332	1
		Accession	Description	ΣCoverage	Σ# Proteins	Σ# Unique Peptides	Σ# Peptides	Σ# PSMs	A12: Area	B12: Area	C12: Area	Score A20	Coverage A20	# Peptides A20	# PSM A20	Score B20	Coverage B20	# Peptides B20	# PSM B20	Score C20	Coverage C20	# Peptides C20	# PSM C20	# AAs	MW [kDa]	calc. pI
		Ga0078192_1035785	Ga0078192_1035785	52.62	1	13	13	29	7.69643e+07	6.39227e+06	7.2009e+07	45.2889	46.51	10	13	3.69447	4.07	1	1	55.0104	42.44	11	15	344	38.0491	5.49072
	MCPPETQELYTK	1	1	1	Ga0078192_1035785	M1(Oxidation); C2(Carbamidomethyl)	1512.67		0	0	4.26853e+07	0.001	0.1101					High	2.06657	0
		Accession	Description	ΣCoverage	Σ# Proteins	Σ# Unique Peptides	Σ# Peptides	Σ# PSMs	A12: Area	B12: Area	C12: Area	Score A20	Coverage A20	# Peptides A20	# PSM A20	Score B20	Coverage B20	# Peptides B20	# PSM B20	Score C20	Coverage C20	# Peptides C20	# PSM C20	# AAs	MW [kDa]	calc. pI
		Ga0078192_1035785	Ga0078192_1035785	52.62	1	13	13	29	7.69643e+07	6.39227e+06	7.2009e+07	45.2889	46.51	10	13	3.69447	4.07	1	1	55.0104	42.44	11	15	344	38.0491	5.49072
Ga0078192_1061691	Ga0078192_1061691	51.11	2	13	13	43	1.56005e+08	3.40069e+07	1.22043e+08	61.3976	47.62	12	17	42.6641	46.67	10	13	48.3458	46.67	10	13	315	33.1543	5.22412
	Sequence	# PSMs	# Proteins	# Protein Groups	Protein Group Accessions	Modifications	MH+ [Da]	phosphoRS Site Probabilities	A12: Area	B12: Area	C12: Area	q-Value	PEP	A20	XCorr A20	B20	XCorr B20	C20	XCorr C20	# Missed Cleavages
	AEAQAQGVNLTESDGQNSATK	6	1	1	Ga0078192_1061691		2118.99		2.83246e+07	8.05363e+06	1.99638e+07	0	6.477e-07	High	6.72517	High	5.75423	High	5.65023	0
		Accession	Description	ΣCoverage	Σ# Proteins	Σ# Unique Peptides	Σ# Peptides	Σ# PSMs	A12: Area	B12: Area	C12: Area	Score A20	Coverage A20	# Peptides A20	# PSM A20	Score B20	Coverage B20	# Peptides B20	# PSM B20	Score C20	Coverage C20	# Peptides C20	# PSM C20	# AAs	MW [kDa]	calc. pI
		Ga0078192_1061691	Ga0078192_1061691	51.11	2	13	13	43	1.56005e+08	3.40069e+07	1.22043e+08	61.3976	47.62	12	17	42.6641	46.67	10	13	48.3458	46.67	10	13	315	33.1543	5.22412
	VNAIVISPLDVNALAPAIEEAVK	6	1	1	Ga0078192_1061691		2346.33		5.16419e+07	1666681	3.73538e+07	0	3.081e-05	High	4.8076	High	3.45159	High	4.74573	0
		Accession	Description	ΣCoverage	Σ# Proteins	Σ# Unique Peptides	Σ# Peptides	Σ# PSMs	A12: Area	B12: Area	C12: Area	Score A20	Coverage A20	# Peptides A20	# PSM A20	Score B20	Coverage B20	# Peptides B20	# PSM B20	Score C20	Coverage C20	# Peptides C20	# PSM C20	# AAs	MW [kDa]	calc. pI
		Ga0078192_1061691	Ga0078192_1061691	51.11	2	13	13	43	1.56005e+08	3.40069e+07	1.22043e+08	61.3976	47.62	12	17	42.6641	46.67	10	13	48.3458	46.67	10	13	315	33.1543	5.22412
	LFHLQGQPGAGPAIDR	3	1	1	Ga0078192_1061691		1676.89		193320598	2.49924e+07	19761819	0	5.307e-06	High	4.77942	High	5.15028	High	2.59328	0
		Accession	Description	ΣCoverage	Σ# Proteins	Σ# Unique Peptides	Σ# Peptides	Σ# PSMs	A12: Area	B12: Area	C12: Area	Score A20	Coverage A20	# Peptides A20	# PSM A20	Score B20	Coverage B20	# Peptides B20	# PSM B20	Score C20	Coverage C20	# Peptides C20	# PSM C20	# AAs	MW [kDa]	calc. pI
		Ga0078192_1061691	Ga0078192_1061691	51.11	2	13	13	43	1.56005e+08	3.40069e+07	1.22043e+08	61.3976	47.62	12	17	42.6641	46.67	10	13	48.3458	46.67	10	13	315	33.1543	5.22412
	LAGTVEQFPGQQSR	3	1	1	Ga0078192_1061691		1517.77		133177597	3.75233e+07	1.00368e+08	0	3.696e-07	High	3.96275	High	3.68932	High	3.6748	0
		Accession	Description	ΣCoverage	Σ# Proteins	Σ# Unique Peptides	Σ# Peptides	Σ# PSMs	A12: Area	B12: Area	C12: Area	Score A20	Coverage A20	# Peptides A20	# PSM A20	Score B20	Coverage B20	# Peptides B20	# PSM B20	Score C20	Coverage C20	# Peptides C20	# PSM C20	# AAs	MW [kDa]	calc. pI
		Ga0078192_1061691	Ga0078192_1061691	51.11	2	13	13	43	1.56005e+08	3.40069e+07	1.22043e+08	61.3976	47.62	12	17	42.6641	46.67	10	13	48.3458	46.67	10	13	315	33.1543	5.22412
	IYGFDALPEALVAVR	7	1	1	Ga0078192_1061691		1633.9		1.08242e+08	7.48297e+06	83278484	0	1.63e-07	High	3.85924	High	2.33637	High	3.12688	0
		Accession	Description	ΣCoverage	Σ# Proteins	Σ# Unique Peptides	Σ# Peptides	Σ# PSMs	A12: Area	B12: Area	C12: Area	Score A20	Coverage A20	# Peptides A20	# PSM A20	Score B20	Coverage B20	# Peptides B20	# PSM B20	Score C20	Coverage C20	# Peptides C20	# PSM C20	# AAs	MW [kDa]	calc. pI
		Ga0078192_1061691	Ga0078192_1061691	51.11	2	13	13	43	1.56005e+08	3.40069e+07	1.22043e+08	61.3976	47.62	12	17	42.6641	46.67	10	13	48.3458	46.67	10	13	315	33.1543	5.22412
	QTADIEAALVQK	3	1	1	Ga0078192_1061691		1286.7		0	0	0	0	0.005209	High	3.81739	High	3.21575	High	4.22554	0
		Accession	Description	ΣCoverage	Σ# Proteins	Σ# Unique Peptides	Σ# Peptides	Σ# PSMs	A12: Area	B12: Area	C12: Area	Score A20	Coverage A20	# Peptides A20	# PSM A20	Score B20	Coverage B20	# Peptides B20	# PSM B20	Score C20	Coverage C20	# Peptides C20	# PSM C20	# AAs	MW [kDa]	calc. pI
		Ga0078192_1061691	Ga0078192_1061691	51.11	2	13	13	43	1.56005e+08	3.40069e+07	1.22043e+08	61.3976	47.62	12	17	42.6641	46.67	10	13	48.3458	46.67	10	13	315	33.1543	5.22412
	TAVQIAVAYAK	3	1	1	Ga0078192_1061691		1134.65		1.41516e+08	3.44068e+07	1.08871e+08	0	0.0001522	High	3.70949	High	3.19994	High	3.3714	0
		Accession	Description	ΣCoverage	Σ# Proteins	Σ# Unique Peptides	Σ# Peptides	Σ# PSMs	A12: Area	B12: Area	C12: Area	Score A20	Coverage A20	# Peptides A20	# PSM A20	Score B20	Coverage B20	# Peptides B20	# PSM B20	Score C20	Coverage C20	# Peptides C20	# PSM C20	# AAs	MW [kDa]	calc. pI
		Ga0078192_1061691	Ga0078192_1061691	51.11	2	13	13	43	1.56005e+08	3.40069e+07	1.22043e+08	61.3976	47.62	12	17	42.6641	46.67	10	13	48.3458	46.67	10	13	315	33.1543	5.22412
	YQIVYEQTANFAR	3	1	1	Ga0078192_1061691		1602.79		3.84036e+07	4.73199e+06	28521424	0	7.439e-07	High	3.70739	High	3.16719	High	3.10483	0
		Accession	Description	ΣCoverage	Σ# Proteins	Σ# Unique Peptides	Σ# Peptides	Σ# PSMs	A12: Area	B12: Area	C12: Area	Score A20	Coverage A20	# Peptides A20	# PSM A20	Score B20	Coverage B20	# Peptides B20	# PSM B20	Score C20	Coverage C20	# Peptides C20	# PSM C20	# AAs	MW [kDa]	calc. pI
		Ga0078192_1061691	Ga0078192_1061691	51.11	2	13	13	43	1.56005e+08	3.40069e+07	1.22043e+08	61.3976	47.62	12	17	42.6641	46.67	10	13	48.3458	46.67	10	13	315	33.1543	5.22412
	NKGVHNVLDPLKDK	1	1	1	Ga0078192_1061691		1576.88		6.86078e+06	0	0	0	0.003032	High	3.32494					2
		Accession	Description	ΣCoverage	Σ# Proteins	Σ# Unique Peptides	Σ# Peptides	Σ# PSMs	A12: Area	B12: Area	C12: Area	Score A20	Coverage A20	# Peptides A20	# PSM A20	Score B20	Coverage B20	# Peptides B20	# PSM B20	Score C20	Coverage C20	# Peptides C20	# PSM C20	# AAs	MW [kDa]	calc. pI
		Ga0078192_1061691	Ga0078192_1061691	51.11	2	13	13	43	1.56005e+08	3.40069e+07	1.22043e+08	61.3976	47.62	12	17	42.6641	46.67	10	13	48.3458	46.67	10	13	315	33.1543	5.22412
	AGVPVVTIDRR	3	1	1	Ga0078192_1061691		1182.7		6.33991e+07	9.63734e+06	5.57919e+07	0	0.03047	High	3.1647	High	2.65811	High	2.87975	1
		Accession	Description	ΣCoverage	Σ# Proteins	Σ# Unique Peptides	Σ# Peptides	Σ# PSMs	A12: Area	B12: Area	C12: Area	Score A20	Coverage A20	# Peptides A20	# PSM A20	Score B20	Coverage B20	# Peptides B20	# PSM B20	Score C20	Coverage C20	# Peptides C20	# PSM C20	# AAs	MW [kDa]	calc. pI
		Ga0078192_1061691	Ga0078192_1061691	51.11	2	13	13	43	1.56005e+08	3.40069e+07	1.22043e+08	61.3976	47.62	12	17	42.6641	46.67	10	13	48.3458	46.67	10	13	315	33.1543	5.22412
	GVHNVLDPLKDK	2	1	1	Ga0078192_1061691		1334.74		7.09627e+06	0	0	0	0.0005381	High	2.54213					1
		Accession	Description	ΣCoverage	Σ# Proteins	Σ# Unique Peptides	Σ# Peptides	Σ# PSMs	A12: Area	B12: Area	C12: Area	Score A20	Coverage A20	# Peptides A20	# PSM A20	Score B20	Coverage B20	# Peptides B20	# PSM B20	Score C20	Coverage C20	# Peptides C20	# PSM C20	# AAs	MW [kDa]	calc. pI
		Ga0078192_1061691	Ga0078192_1061691	51.11	2	13	13	43	1.56005e+08	3.40069e+07	1.22043e+08	61.3976	47.62	12	17	42.6641	46.67	10	13	48.3458	46.67	10	13	315	33.1543	5.22412
	LVLLTPIVIGK	2	2	1	Ga0078192_1061691		1165.79		0	3.00905e+07	1.5689e+08	0	0.01152			High	2.23735	High	2.68889	0
		Accession	Description	ΣCoverage	Σ# Proteins	Σ# Unique Peptides	Σ# Peptides	Σ# PSMs	A12: Area	B12: Area	C12: Area	Score A20	Coverage A20	# Peptides A20	# PSM A20	Score B20	Coverage B20	# Peptides B20	# PSM B20	Score C20	Coverage C20	# Peptides C20	# PSM C20	# AAs	MW [kDa]	calc. pI
		Ga0078192_1061691	Ga0078192_1061691	51.11	2	13	13	43	1.56005e+08	3.40069e+07	1.22043e+08	61.3976	47.62	12	17	42.6641	46.67	10	13	48.3458	46.67	10	13	315	33.1543	5.22412
	AGVPVVTIDR	1	1	1	Ga0078192_1061691		1026.6		9.88904e+07	0	0	0.003	0.03531	High	1.82518					0
		Accession	Description	ΣCoverage	Σ# Proteins	Σ# Unique Peptides	Σ# Peptides	Σ# PSMs	A12: Area	B12: Area	C12: Area	Score A20	Coverage A20	# Peptides A20	# PSM A20	Score B20	Coverage B20	# Peptides B20	# PSM B20	Score C20	Coverage C20	# Peptides C20	# PSM C20	# AAs	MW [kDa]	calc. pI
		Ga0078192_1061691	Ga0078192_1061691	51.11	2	13	13	43	1.56005e+08	3.40069e+07	1.22043e+08	61.3976	47.62	12	17	42.6641	46.67	10	13	48.3458	46.67	10	13	315	33.1543	5.22412
Ga0078192_1127743	Ga0078192_1127743	81.76	1	13	13	63	4.43021e+08	2.98911e+07	5.20885e+08	118.425	69.18	12	27	25.8365	45.28	6	8	118.879	81.76	13	28	159	17.9871	5.19873
	Sequence	# PSMs	# Proteins	# Protein Groups	Protein Group Accessions	Modifications	MH+ [Da]	phosphoRS Site Probabilities	A12: Area	B12: Area	C12: Area	q-Value	PEP	A20	XCorr A20	B20	XCorr B20	C20	XCorr C20	# Missed Cleavages
	DLHLLFDEQAAQIQAQTDVIAER	6	1	1	Ga0078192_1127743		2624.35		2.1791e+08	0	1.93347e+08	0	7.777e-11	High	8.78078			High	8.28516	0
		Accession	Description	ΣCoverage	Σ# Proteins	Σ# Unique Peptides	Σ# Peptides	Σ# PSMs	A12: Area	B12: Area	C12: Area	Score A20	Coverage A20	# Peptides A20	# PSM A20	Score B20	Coverage B20	# Peptides B20	# PSM B20	Score C20	Coverage C20	# Peptides C20	# PSM C20	# AAs	MW [kDa]	calc. pI
		Ga0078192_1127743	Ga0078192_1127743	81.76	1	13	13	63	4.43021e+08	2.98911e+07	5.20885e+08	118.425	69.18	12	27	25.8365	45.28	6	8	118.879	81.76	13	28	159	17.9871	5.19873
	GLKDLAEEAGDNATDSLIDDWTDEAEER	4	1	1	Ga0078192_1127743		3078.37		1.75405e+08	0	2.43353e+08	0	7.869e-12	High	7.53927			High	7.07462	1
		Accession	Description	ΣCoverage	Σ# Proteins	Σ# Unique Peptides	Σ# Peptides	Σ# PSMs	A12: Area	B12: Area	C12: Area	Score A20	Coverage A20	# Peptides A20	# PSM A20	Score B20	Coverage B20	# Peptides B20	# PSM B20	Score C20	Coverage C20	# Peptides C20	# PSM C20	# AAs	MW [kDa]	calc. pI
		Ga0078192_1127743	Ga0078192_1127743	81.76	1	13	13	63	4.43021e+08	2.98911e+07	5.20885e+08	118.425	69.18	12	27	25.8365	45.28	6	8	118.879	81.76	13	28	159	17.9871	5.19873
	DLAEEAGDNATDSLIDDWTDEAEER	7	1	1	Ga0078192_1127743		2780.16		7.94737e+08	3.67994e+07	9.65344e+08	0	9.625e-11	High	6.61908	High	4.06464	High	6.47251	0
		Accession	Description	ΣCoverage	Σ# Proteins	Σ# Unique Peptides	Σ# Peptides	Σ# PSMs	A12: Area	B12: Area	C12: Area	Score A20	Coverage A20	# Peptides A20	# PSM A20	Score B20	Coverage B20	# Peptides B20	# PSM B20	Score C20	Coverage C20	# Peptides C20	# PSM C20	# AAs	MW [kDa]	calc. pI
		Ga0078192_1127743	Ga0078192_1127743	81.76	1	13	13	63	4.43021e+08	2.98911e+07	5.20885e+08	118.425	69.18	12	27	25.8365	45.28	6	8	118.879	81.76	13	28	159	17.9871	5.19873
	DQDSTALKAEDMITELRDDNVK	3	1	1	Ga0078192_1127743	M12(Oxidation)	2523.19		1.16145e+08	1.17375e+07	1.04013e+08	0	4.789e-08	High	4.73246	High	4.19154	High	4.60658	2
		Accession	Description	ΣCoverage	Σ# Proteins	Σ# Unique Peptides	Σ# Peptides	Σ# PSMs	A12: Area	B12: Area	C12: Area	Score A20	Coverage A20	# Peptides A20	# PSM A20	Score B20	Coverage B20	# Peptides B20	# PSM B20	Score C20	Coverage C20	# Peptides C20	# PSM C20	# AAs	MW [kDa]	calc. pI
		Ga0078192_1127743	Ga0078192_1127743	81.76	1	13	13	63	4.43021e+08	2.98911e+07	5.20885e+08	118.425	69.18	12	27	25.8365	45.28	6	8	118.879	81.76	13	28	159	17.9871	5.19873
	DQDSTALKAEDMITELRDDNVK	3	1	1	Ga0078192_1127743		2507.2		9.16355e+07	0	1.09591e+08	0	0.01083	High	4.60594			High	4.99824	2
		Accession	Description	ΣCoverage	Σ# Proteins	Σ# Unique Peptides	Σ# Peptides	Σ# PSMs	A12: Area	B12: Area	C12: Area	Score A20	Coverage A20	# Peptides A20	# PSM A20	Score B20	Coverage B20	# Peptides B20	# PSM B20	Score C20	Coverage C20	# Peptides C20	# PSM C20	# AAs	MW [kDa]	calc. pI
		Ga0078192_1127743	Ga0078192_1127743	81.76	1	13	13	63	4.43021e+08	2.98911e+07	5.20885e+08	118.425	69.18	12	27	25.8365	45.28	6	8	118.879	81.76	13	28	159	17.9871	5.19873
	AEDMITELRDDNVK	4	1	1	Ga0078192_1127743	M4(Oxidation)	1664.78		132053741	0	150948694	0	7.641e-07	High	4.58122			High	3.77284	1
		Accession	Description	ΣCoverage	Σ# Proteins	Σ# Unique Peptides	Σ# Peptides	Σ# PSMs	A12: Area	B12: Area	C12: Area	Score A20	Coverage A20	# Peptides A20	# PSM A20	Score B20	Coverage B20	# Peptides B20	# PSM B20	Score C20	Coverage C20	# Peptides C20	# PSM C20	# AAs	MW [kDa]	calc. pI
		Ga0078192_1127743	Ga0078192_1127743	81.76	1	13	13	63	4.43021e+08	2.98911e+07	5.20885e+08	118.425	69.18	12	27	25.8365	45.28	6	8	118.879	81.76	13	28	159	17.9871	5.19873
	DQDSTALKAEDMITELR	3	1	1	Ga0078192_1127743	M12(Oxidation)	1951.93		3.92586e+07	7.98436e+06	3.23044e+07	0	3.66e-06	High	4.56464	High	3.36648	High	3.40757	1
		Accession	Description	ΣCoverage	Σ# Proteins	Σ# Unique Peptides	Σ# Peptides	Σ# PSMs	A12: Area	B12: Area	C12: Area	Score A20	Coverage A20	# Peptides A20	# PSM A20	Score B20	Coverage B20	# Peptides B20	# PSM B20	Score C20	Coverage C20	# Peptides C20	# PSM C20	# AAs	MW [kDa]	calc. pI
		Ga0078192_1127743	Ga0078192_1127743	81.76	1	13	13	63	4.43021e+08	2.98911e+07	5.20885e+08	118.425	69.18	12	27	25.8365	45.28	6	8	118.879	81.76	13	28	159	17.9871	5.19873
	QGGDTLTSAGSVSK	7	1	1	Ga0078192_1127743		1307.65		1.94936e+08	2.83695e+07	2.35765e+08	0	1.195e-06	High	4.43827	High	4.05289	High	4.08606	0
		Accession	Description	ΣCoverage	Σ# Proteins	Σ# Unique Peptides	Σ# Peptides	Σ# PSMs	A12: Area	B12: Area	C12: Area	Score A20	Coverage A20	# Peptides A20	# PSM A20	Score B20	Coverage B20	# Peptides B20	# PSM B20	Score C20	Coverage C20	# Peptides C20	# PSM C20	# AAs	MW [kDa]	calc. pI
		Ga0078192_1127743	Ga0078192_1127743	81.76	1	13	13	63	4.43021e+08	2.98911e+07	5.20885e+08	118.425	69.18	12	27	25.8365	45.28	6	8	118.879	81.76	13	28	159	17.9871	5.19873
	KQGGDTLTSAGSVSK	4	1	1	Ga0078192_1127743		1435.74		4.37415e+07	0	6.49233e+07	0	0.01639	High	3.90378			High	3.98268	1
		Accession	Description	ΣCoverage	Σ# Proteins	Σ# Unique Peptides	Σ# Peptides	Σ# PSMs	A12: Area	B12: Area	C12: Area	Score A20	Coverage A20	# Peptides A20	# PSM A20	Score B20	Coverage B20	# Peptides B20	# PSM B20	Score C20	Coverage C20	# Peptides C20	# PSM C20	# AAs	MW [kDa]	calc. pI
		Ga0078192_1127743	Ga0078192_1127743	81.76	1	13	13	63	4.43021e+08	2.98911e+07	5.20885e+08	118.425	69.18	12	27	25.8365	45.28	6	8	118.879	81.76	13	28	159	17.9871	5.19873
	VWMLSSFLNER	7	1	1	Ga0078192_1127743	M3(Oxidation)	1397.69		3.16415e+08	1.51174e+07	353957310	0	0.0003259	High	3.6213	High	2.24551	High	3.57214	0
		Accession	Description	ΣCoverage	Σ# Proteins	Σ# Unique Peptides	Σ# Peptides	Σ# PSMs	A12: Area	B12: Area	C12: Area	Score A20	Coverage A20	# Peptides A20	# PSM A20	Score B20	Coverage B20	# Peptides B20	# PSM B20	Score C20	Coverage C20	# Peptides C20	# PSM C20	# AAs	MW [kDa]	calc. pI
		Ga0078192_1127743	Ga0078192_1127743	81.76	1	13	13	63	4.43021e+08	2.98911e+07	5.20885e+08	118.425	69.18	12	27	25.8365	45.28	6	8	118.879	81.76	13	28	159	17.9871	5.19873
	VWMLSSFLNER	3	1	1	Ga0078192_1127743		1381.7		1.86347e+07	0	1.07364e+08	0	0.009534	High	3.34981			High	3.58501	0
		Accession	Description	ΣCoverage	Σ# Proteins	Σ# Unique Peptides	Σ# Peptides	Σ# PSMs	A12: Area	B12: Area	C12: Area	Score A20	Coverage A20	# Peptides A20	# PSM A20	Score B20	Coverage B20	# Peptides B20	# PSM B20	Score C20	Coverage C20	# Peptides C20	# PSM C20	# AAs	MW [kDa]	calc. pI
		Ga0078192_1127743	Ga0078192_1127743	81.76	1	13	13	63	4.43021e+08	2.98911e+07	5.20885e+08	118.425	69.18	12	27	25.8365	45.28	6	8	118.879	81.76	13	28	159	17.9871	5.19873
	NFHWHVIGR	4	1	1	Ga0078192_1127743		1165.6		1.9137e+08	0	192592336	0	0.00235	High	2.83291			High	2.58171	0
		Accession	Description	ΣCoverage	Σ# Proteins	Σ# Unique Peptides	Σ# Peptides	Σ# PSMs	A12: Area	B12: Area	C12: Area	Score A20	Coverage A20	# Peptides A20	# PSM A20	Score B20	Coverage B20	# Peptides B20	# PSM B20	Score C20	Coverage C20	# Peptides C20	# PSM C20	# AAs	MW [kDa]	calc. pI
		Ga0078192_1127743	Ga0078192_1127743	81.76	1	13	13	63	4.43021e+08	2.98911e+07	5.20885e+08	118.425	69.18	12	27	25.8365	45.28	6	8	118.879	81.76	13	28	159	17.9871	5.19873
	AEDMITELR	3	1	1	Ga0078192_1127743	M4(Oxidation)	1093.52		5.21901e+07	2.45044e+07	31800711	0	0.00318	High	2.6465	High	2.39568	High	2.98773	0
		Accession	Description	ΣCoverage	Σ# Proteins	Σ# Unique Peptides	Σ# Peptides	Σ# PSMs	A12: Area	B12: Area	C12: Area	Score A20	Coverage A20	# Peptides A20	# PSM A20	Score B20	Coverage B20	# Peptides B20	# PSM B20	Score C20	Coverage C20	# Peptides C20	# PSM C20	# AAs	MW [kDa]	calc. pI
		Ga0078192_1127743	Ga0078192_1127743	81.76	1	13	13	63	4.43021e+08	2.98911e+07	5.20885e+08	118.425	69.18	12	27	25.8365	45.28	6	8	118.879	81.76	13	28	159	17.9871	5.19873
	TKNFHWHVIGR	2	1	1	Ga0078192_1127743		1394.74		1.77394e+07	0	1.8444e+07	0	0.01344	High	2.60816			High	3.77063	1
		Accession	Description	ΣCoverage	Σ# Proteins	Σ# Unique Peptides	Σ# Peptides	Σ# PSMs	A12: Area	B12: Area	C12: Area	Score A20	Coverage A20	# Peptides A20	# PSM A20	Score B20	Coverage B20	# Peptides B20	# PSM B20	Score C20	Coverage C20	# Peptides C20	# PSM C20	# AAs	MW [kDa]	calc. pI
		Ga0078192_1127743	Ga0078192_1127743	81.76	1	13	13	63	4.43021e+08	2.98911e+07	5.20885e+08	118.425	69.18	12	27	25.8365	45.28	6	8	118.879	81.76	13	28	159	17.9871	5.19873
	AEDMITELR	2	1	1	Ga0078192_1127743		1077.53		1.85967e+07	0	2.01509e+07	0	0.05669	High	2.51568			High	2.75981	0
		Accession	Description	ΣCoverage	Σ# Proteins	Σ# Unique Peptides	Σ# Peptides	Σ# PSMs	A12: Area	B12: Area	C12: Area	Score A20	Coverage A20	# Peptides A20	# PSM A20	Score B20	Coverage B20	# Peptides B20	# PSM B20	Score C20	Coverage C20	# Peptides C20	# PSM C20	# AAs	MW [kDa]	calc. pI
		Ga0078192_1127743	Ga0078192_1127743	81.76	1	13	13	63	4.43021e+08	2.98911e+07	5.20885e+08	118.425	69.18	12	27	25.8365	45.28	6	8	118.879	81.76	13	28	159	17.9871	5.19873
	AALIDELNGLLADHFALYIK	1	1	1	Ga0078192_1127743		2200.2		0	0	1.06403e+07	0	0.0006251					High	4.67403	0
		Accession	Description	ΣCoverage	Σ# Proteins	Σ# Unique Peptides	Σ# Peptides	Σ# PSMs	A12: Area	B12: Area	C12: Area	Score A20	Coverage A20	# Peptides A20	# PSM A20	Score B20	Coverage B20	# Peptides B20	# PSM B20	Score C20	Coverage C20	# Peptides C20	# PSM C20	# AAs	MW [kDa]	calc. pI
		Ga0078192_1127743	Ga0078192_1127743	81.76	1	13	13	63	4.43021e+08	2.98911e+07	5.20885e+08	118.425	69.18	12	27	25.8365	45.28	6	8	118.879	81.76	13	28	159	17.9871	5.19873
Ga0078192_10010432	Ga0078192_10010432	69.35	1	12	12	46	4.42197e+08	8.82121e+07	3.83424e+08	62.4806	59.77	10	16	31.8125	45.98	9	9	78.9889	63.22	11	21	261	28.1294	5.40186
	Sequence	# PSMs	# Proteins	# Protein Groups	Protein Group Accessions	Modifications	MH+ [Da]	phosphoRS Site Probabilities	A12: Area	B12: Area	C12: Area	q-Value	PEP	A20	XCorr A20	B20	XCorr B20	C20	XCorr C20	# Missed Cleavages
	ILGQPKPQPVEIFGPGAGIAVR	6	1	1	Ga0078192_10010432		2244.29		6.09913e+08	100215779	5.36191e+08	0	8.793e-09	High	6.14151	High	5.40591	High	5.20129	0
		Accession	Description	ΣCoverage	Σ# Proteins	Σ# Unique Peptides	Σ# Peptides	Σ# PSMs	A12: Area	B12: Area	C12: Area	Score A20	Coverage A20	# Peptides A20	# PSM A20	Score B20	Coverage B20	# Peptides B20	# PSM B20	Score C20	Coverage C20	# Peptides C20	# PSM C20	# AAs	MW [kDa]	calc. pI
		Ga0078192_10010432	Ga0078192_10010432	69.35	1	12	12	46	4.42197e+08	8.82121e+07	3.83424e+08	62.4806	59.77	10	16	31.8125	45.98	9	9	78.9889	63.22	11	21	261	28.1294	5.40186
	FDAIVASMSITPERK	5	1	1	Ga0078192_10010432	M8(Oxidation)	1680.86		7.51154e+07	1.55426e+07	6.74751e+07	0	0.003454	High	5.20987	High	4.13042	High	5.68697	1
		Accession	Description	ΣCoverage	Σ# Proteins	Σ# Unique Peptides	Σ# Peptides	Σ# PSMs	A12: Area	B12: Area	C12: Area	Score A20	Coverage A20	# Peptides A20	# PSM A20	Score B20	Coverage B20	# Peptides B20	# PSM B20	Score C20	Coverage C20	# Peptides C20	# PSM C20	# AAs	MW [kDa]	calc. pI
		Ga0078192_10010432	Ga0078192_10010432	69.35	1	12	12	46	4.42197e+08	8.82121e+07	3.83424e+08	62.4806	59.77	10	16	31.8125	45.98	9	9	78.9889	63.22	11	21	261	28.1294	5.40186
	CTFVAQDWDGIIPALQAGK	6	1	1	Ga0078192_10010432	C1(Carbamidomethyl)	2090.04		2.09671e+07	2.99533e+06	1.62125e+07	0	1.168e-05	High	4.80526	High	4.54829	High	4.54627	0
		Accession	Description	ΣCoverage	Σ# Proteins	Σ# Unique Peptides	Σ# Peptides	Σ# PSMs	A12: Area	B12: Area	C12: Area	Score A20	Coverage A20	# Peptides A20	# PSM A20	Score B20	Coverage B20	# Peptides B20	# PSM B20	Score C20	Coverage C20	# Peptides C20	# PSM C20	# AAs	MW [kDa]	calc. pI
		Ga0078192_10010432	Ga0078192_10010432	69.35	1	12	12	46	4.42197e+08	8.82121e+07	3.83424e+08	62.4806	59.77	10	16	31.8125	45.98	9	9	78.9889	63.22	11	21	261	28.1294	5.40186
	LDAIEDDIVVLQQWLDSPDGACCK	3	1	1	Ga0078192_10010432	C22(Carbamidomethyl); C23(Carbamidomethyl)	2760.31		2.88804e+07	0	7.65801e+06	0	4.493e-05	High	4.37618			High	5.57222	0
		Accession	Description	ΣCoverage	Σ# Proteins	Σ# Unique Peptides	Σ# Peptides	Σ# PSMs	A12: Area	B12: Area	C12: Area	Score A20	Coverage A20	# Peptides A20	# PSM A20	Score B20	Coverage B20	# Peptides B20	# PSM B20	Score C20	Coverage C20	# Peptides C20	# PSM C20	# AAs	MW [kDa]	calc. pI
		Ga0078192_10010432	Ga0078192_10010432	69.35	1	12	12	46	4.42197e+08	8.82121e+07	3.83424e+08	62.4806	59.77	10	16	31.8125	45.98	9	9	78.9889	63.22	11	21	261	28.1294	5.40186
	TIGVATTTTHFNYASK	6	1	1	Ga0078192_10010432		1711.87		3.33232e+08	7.53857e+07	3.02314e+08	0	2.59e-08	High	4.23488	High	2.90325	High	4.14755	0
		Accession	Description	ΣCoverage	Σ# Proteins	Σ# Unique Peptides	Σ# Peptides	Σ# PSMs	A12: Area	B12: Area	C12: Area	Score A20	Coverage A20	# Peptides A20	# PSM A20	Score B20	Coverage B20	# Peptides B20	# PSM B20	Score C20	Coverage C20	# Peptides C20	# PSM C20	# AAs	MW [kDa]	calc. pI
		Ga0078192_10010432	Ga0078192_10010432	69.35	1	12	12	46	4.42197e+08	8.82121e+07	3.83424e+08	62.4806	59.77	10	16	31.8125	45.98	9	9	78.9889	63.22	11	21	261	28.1294	5.40186
	IGTEGAYPPFNNLTSDGQLVGFDIDIAK	3	1	1	Ga0078192_10010432		2952.48		8.00761e+07	0	7.31621e+07	0	0.01633	High	4.15788			High	4.74148	0
		Accession	Description	ΣCoverage	Σ# Proteins	Σ# Unique Peptides	Σ# Peptides	Σ# PSMs	A12: Area	B12: Area	C12: Area	Score A20	Coverage A20	# Peptides A20	# PSM A20	Score B20	Coverage B20	# Peptides B20	# PSM B20	Score C20	Coverage C20	# Peptides C20	# PSM C20	# AAs	MW [kDa]	calc. pI
		Ga0078192_10010432	Ga0078192_10010432	69.35	1	12	12	46	4.42197e+08	8.82121e+07	3.83424e+08	62.4806	59.77	10	16	31.8125	45.98	9	9	78.9889	63.22	11	21	261	28.1294	5.40186
	LNAAIDAIRK	5	1	1	Ga0078192_10010432		1084.65		9.01407e+07	1.87181e+07	7.95782e+07	0	0.0118	High	3.97037	High	3.1079	High	3.98228	1
		Accession	Description	ΣCoverage	Σ# Proteins	Σ# Unique Peptides	Σ# Peptides	Σ# PSMs	A12: Area	B12: Area	C12: Area	Score A20	Coverage A20	# Peptides A20	# PSM A20	Score B20	Coverage B20	# Peptides B20	# PSM B20	Score C20	Coverage C20	# Peptides C20	# PSM C20	# AAs	MW [kDa]	calc. pI
		Ga0078192_10010432	Ga0078192_10010432	69.35	1	12	12	46	4.42197e+08	8.82121e+07	3.83424e+08	62.4806	59.77	10	16	31.8125	45.98	9	9	78.9889	63.22	11	21	261	28.1294	5.40186
	YKEINDKYFK	3	1	1	Ga0078192_10010432		1347.69		2.06065e+07	4.94811e+06	2.32794e+07	0	6.842e-05	High	3.87609	High	3.01974	High	3.63899	2
		Accession	Description	ΣCoverage	Σ# Proteins	Σ# Unique Peptides	Σ# Peptides	Σ# PSMs	A12: Area	B12: Area	C12: Area	Score A20	Coverage A20	# Peptides A20	# PSM A20	Score B20	Coverage B20	# Peptides B20	# PSM B20	Score C20	Coverage C20	# Peptides C20	# PSM C20	# AAs	MW [kDa]	calc. pI
		Ga0078192_10010432	Ga0078192_10010432	69.35	1	12	12	46	4.42197e+08	8.82121e+07	3.83424e+08	62.4806	59.77	10	16	31.8125	45.98	9	9	78.9889	63.22	11	21	261	28.1294	5.40186
	YYNTPSAIAVPK	4	1	1	Ga0078192_10010432		1323.7		383446860	8.90346e+07	3.11768e+08	0	1.645e-05	High	2.86672	High	3.00818	High	2.50054	0
		Accession	Description	ΣCoverage	Σ# Proteins	Σ# Unique Peptides	Σ# Peptides	Σ# PSMs	A12: Area	B12: Area	C12: Area	Score A20	Coverage A20	# Peptides A20	# PSM A20	Score B20	Coverage B20	# Peptides B20	# PSM B20	Score C20	Coverage C20	# Peptides C20	# PSM C20	# AAs	MW [kDa]	calc. pI
		Ga0078192_10010432	Ga0078192_10010432	69.35	1	12	12	46	4.42197e+08	8.82121e+07	3.83424e+08	62.4806	59.77	10	16	31.8125	45.98	9	9	78.9889	63.22	11	21	261	28.1294	5.40186
	GYPSSPEEQADLANGR	1	1	1	Ga0078192_10010432		1690.77		0	10570514	0	0	1.916e-06			High	3.24492			0
		Accession	Description	ΣCoverage	Σ# Proteins	Σ# Unique Peptides	Σ# Peptides	Σ# PSMs	A12: Area	B12: Area	C12: Area	Score A20	Coverage A20	# Peptides A20	# PSM A20	Score B20	Coverage B20	# Peptides B20	# PSM B20	Score C20	Coverage C20	# Peptides C20	# PSM C20	# AAs	MW [kDa]	calc. pI
		Ga0078192_10010432	Ga0078192_10010432	69.35	1	12	12	46	4.42197e+08	8.82121e+07	3.83424e+08	62.4806	59.77	10	16	31.8125	45.98	9	9	78.9889	63.22	11	21	261	28.1294	5.40186
	KGETDLVNKLNAAIDAIR	1	1	1	Ga0078192_10010432		1941.08		0	0	1.6832e+07	0	0.006969					High	4.3482	2
		Accession	Description	ΣCoverage	Σ# Proteins	Σ# Unique Peptides	Σ# Peptides	Σ# PSMs	A12: Area	B12: Area	C12: Area	Score A20	Coverage A20	# Peptides A20	# PSM A20	Score B20	Coverage B20	# Peptides B20	# PSM B20	Score C20	Coverage C20	# Peptides C20	# PSM C20	# AAs	MW [kDa]	calc. pI
		Ga0078192_10010432	Ga0078192_10010432	69.35	1	12	12	46	4.42197e+08	8.82121e+07	3.83424e+08	62.4806	59.77	10	16	31.8125	45.98	9	9	78.9889	63.22	11	21	261	28.1294	5.40186
	LNAAIDAIR	3	1	1	Ga0078192_10010432		956.553		1.89234e+08	4.26948e+07	1.70963e+08	0.001	0.005673	High	2.77096	High	2.4439	High	2.8344	0
		Accession	Description	ΣCoverage	Σ# Proteins	Σ# Unique Peptides	Σ# Peptides	Σ# PSMs	A12: Area	B12: Area	C12: Area	Score A20	Coverage A20	# Peptides A20	# PSM A20	Score B20	Coverage B20	# Peptides B20	# PSM B20	Score C20	Coverage C20	# Peptides C20	# PSM C20	# AAs	MW [kDa]	calc. pI
		Ga0078192_10010432	Ga0078192_10010432	69.35	1	12	12	46	4.42197e+08	8.82121e+07	3.83424e+08	62.4806	59.77	10	16	31.8125	45.98	9	9	78.9889	63.22	11	21	261	28.1294	5.40186
Ga0078192_10018342	Ga0078192_10018342	68.54	1	12	12	65	6.56904e+08	2.04744e+08	6.53019e+08	109.575	68.54	12	25	70.8344	68.54	10	17	99.8324	68.54	11	23	213	21.8434	6.29053
	Sequence	# PSMs	# Proteins	# Protein Groups	Protein Group Accessions	Modifications	MH+ [Da]	phosphoRS Site Probabilities	A12: Area	B12: Area	C12: Area	q-Value	PEP	A20	XCorr A20	B20	XCorr B20	C20	XCorr C20	# Missed Cleavages
	IADQTCGDWTMSGAEGAAMMGHHDR	4	1	1	Ga0078192_10018342	C6(Carbamidomethyl); M11(Oxidation)	2721.09		36452364	7.73897e+06	3.51017e+07	0	0.0003142	High	8.71957	High	5.28322	High	8.94409	0
		Accession	Description	ΣCoverage	Σ# Proteins	Σ# Unique Peptides	Σ# Peptides	Σ# PSMs	A12: Area	B12: Area	C12: Area	Score A20	Coverage A20	# Peptides A20	# PSM A20	Score B20	Coverage B20	# Peptides B20	# PSM B20	Score C20	Coverage C20	# Peptides C20	# PSM C20	# AAs	MW [kDa]	calc. pI
		Ga0078192_10018342	Ga0078192_10018342	68.54	1	12	12	65	6.56904e+08	2.04744e+08	6.53019e+08	109.575	68.54	12	25	70.8344	68.54	10	17	99.8324	68.54	11	23	213	21.8434	6.29053
	GADLGGLKGADAHCASLAEAAGVTGK	8	1	1	Ga0078192_10018342	C14(Carbamidomethyl)	2397.18		2.44819e+08	6.58833e+07	2.59804e+08	0	4.153e-13	High	8.05834	High	6.91392	High	7.17429	1
		Accession	Description	ΣCoverage	Σ# Proteins	Σ# Unique Peptides	Σ# Peptides	Σ# PSMs	A12: Area	B12: Area	C12: Area	Score A20	Coverage A20	# Peptides A20	# PSM A20	Score B20	Coverage B20	# Peptides B20	# PSM B20	Score C20	Coverage C20	# Peptides C20	# PSM C20	# AAs	MW [kDa]	calc. pI
		Ga0078192_10018342	Ga0078192_10018342	68.54	1	12	12	65	6.56904e+08	2.04744e+08	6.53019e+08	109.575	68.54	12	25	70.8344	68.54	10	17	99.8324	68.54	11	23	213	21.8434	6.29053
	IADQTCGDWTMSGAEGAAMMGHHDR	2	1	1	Ga0078192_10018342	C6(Carbamidomethyl)	2705.1		4.63567e+07	0	5.30792e+07	0	0.0001945	High	6.823			High	7.2203	0
		Accession	Description	ΣCoverage	Σ# Proteins	Σ# Unique Peptides	Σ# Peptides	Σ# PSMs	A12: Area	B12: Area	C12: Area	Score A20	Coverage A20	# Peptides A20	# PSM A20	Score B20	Coverage B20	# Peptides B20	# PSM B20	Score C20	Coverage C20	# Peptides C20	# PSM C20	# AAs	MW [kDa]	calc. pI
		Ga0078192_10018342	Ga0078192_10018342	68.54	1	12	12	65	6.56904e+08	2.04744e+08	6.53019e+08	109.575	68.54	12	25	70.8344	68.54	10	17	99.8324	68.54	11	23	213	21.8434	6.29053
	GADAHCASLAEAAGVTGK	6	1	1	Ga0078192_10018342	C6(Carbamidomethyl)	1685.79		6.34942e+08	2.35401e+08	5.78117e+08	0	4.47e-05	High	5.66331	High	5.60077	High	5.78517	0
		Accession	Description	ΣCoverage	Σ# Proteins	Σ# Unique Peptides	Σ# Peptides	Σ# PSMs	A12: Area	B12: Area	C12: Area	Score A20	Coverage A20	# Peptides A20	# PSM A20	Score B20	Coverage B20	# Peptides B20	# PSM B20	Score C20	Coverage C20	# Peptides C20	# PSM C20	# AAs	MW [kDa]	calc. pI
		Ga0078192_10018342	Ga0078192_10018342	68.54	1	12	12	65	6.56904e+08	2.04744e+08	6.53019e+08	109.575	68.54	12	25	70.8344	68.54	10	17	99.8324	68.54	11	23	213	21.8434	6.29053
	IADDVASLHSDANGITK	6	1	1	Ga0078192_10018342		1726.86		3.33673e+08	1.20143e+08	326927970	0	8.638e-09	High	5.47729	High	5.88849	High	5.71637	0
		Accession	Description	ΣCoverage	Σ# Proteins	Σ# Unique Peptides	Σ# Peptides	Σ# PSMs	A12: Area	B12: Area	C12: Area	Score A20	Coverage A20	# Peptides A20	# PSM A20	Score B20	Coverage B20	# Peptides B20	# PSM B20	Score C20	Coverage C20	# Peptides C20	# PSM C20	# AAs	MW [kDa]	calc. pI
		Ga0078192_10018342	Ga0078192_10018342	68.54	1	12	12	65	6.56904e+08	2.04744e+08	6.53019e+08	109.575	68.54	12	25	70.8344	68.54	10	17	99.8324	68.54	11	23	213	21.8434	6.29053
	IADQTCGDWTMSGAEGAAMMGHHDR	2	1	1	Ga0078192_10018342	C6(Carbamidomethyl); M11(Oxidation); M19(Oxidation); M20(Oxidation)	2753.08		2.29459e+07	9.22992e+06	0	0	6.813e-08	High	5.34842	High	5.38199			0
		Accession	Description	ΣCoverage	Σ# Proteins	Σ# Unique Peptides	Σ# Peptides	Σ# PSMs	A12: Area	B12: Area	C12: Area	Score A20	Coverage A20	# Peptides A20	# PSM A20	Score B20	Coverage B20	# Peptides B20	# PSM B20	Score C20	Coverage C20	# Peptides C20	# PSM C20	# AAs	MW [kDa]	calc. pI
		Ga0078192_10018342	Ga0078192_10018342	68.54	1	12	12	65	6.56904e+08	2.04744e+08	6.53019e+08	109.575	68.54	12	25	70.8344	68.54	10	17	99.8324	68.54	11	23	213	21.8434	6.29053
	SWAAYLSTSTEDAR	9	1	1	Ga0078192_10018342		1557.72		744038778	2.43405e+08	793854238	0	5.15e-06	High	4.31778	High	3.75953	High	4.01058	0
		Accession	Description	ΣCoverage	Σ# Proteins	Σ# Unique Peptides	Σ# Peptides	Σ# PSMs	A12: Area	B12: Area	C12: Area	Score A20	Coverage A20	# Peptides A20	# PSM A20	Score B20	Coverage B20	# Peptides B20	# PSM B20	Score C20	Coverage C20	# Peptides C20	# PSM C20	# AAs	MW [kDa]	calc. pI
		Ga0078192_10018342	Ga0078192_10018342	68.54	1	12	12	65	6.56904e+08	2.04744e+08	6.53019e+08	109.575	68.54	12	25	70.8344	68.54	10	17	99.8324	68.54	11	23	213	21.8434	6.29053
	GGCSQEALKGTGGDGLYYCFATD	4	1	1	Ga0078192_10018342	C3(Carbamidomethyl); C19(Carbamidomethyl)	2427.02		4.63488e+07	1.16968e+07	38895881	0	0.0009163	High	4.00486	High	3.38613	High	5.49601	1
		Accession	Description	ΣCoverage	Σ# Proteins	Σ# Unique Peptides	Σ# Peptides	Σ# PSMs	A12: Area	B12: Area	C12: Area	Score A20	Coverage A20	# Peptides A20	# PSM A20	Score B20	Coverage B20	# Peptides B20	# PSM B20	Score C20	Coverage C20	# Peptides C20	# PSM C20	# AAs	MW [kDa]	calc. pI
		Ga0078192_10018342	Ga0078192_10018342	68.54	1	12	12	65	6.56904e+08	2.04744e+08	6.53019e+08	109.575	68.54	12	25	70.8344	68.54	10	17	99.8324	68.54	11	23	213	21.8434	6.29053
	GDTPNRHDMLTGSKPDGTR	5	1	1	Ga0078192_10018342		2054.97		3.68069e+07	1.07311e+07	1.91964e+07	0	0.0001697	High	3.73646	High	2.24098	High	4.80361	1
		Accession	Description	ΣCoverage	Σ# Proteins	Σ# Unique Peptides	Σ# Peptides	Σ# PSMs	A12: Area	B12: Area	C12: Area	Score A20	Coverage A20	# Peptides A20	# PSM A20	Score B20	Coverage B20	# Peptides B20	# PSM B20	Score C20	Coverage C20	# Peptides C20	# PSM C20	# AAs	MW [kDa]	calc. pI
		Ga0078192_10018342	Ga0078192_10018342	68.54	1	12	12	65	6.56904e+08	2.04744e+08	6.53019e+08	109.575	68.54	12	25	70.8344	68.54	10	17	99.8324	68.54	11	23	213	21.8434	6.29053
	MSFFVTSVGSGK	3	1	1	Ga0078192_10018342	M1(Oxidation)	1262.61		4.4122e+08	1.35425e+08	377833814	0	0.00262	High	3.44327	High	3.42944	High	3.46902	0
		Accession	Description	ΣCoverage	Σ# Proteins	Σ# Unique Peptides	Σ# Peptides	Σ# PSMs	A12: Area	B12: Area	C12: Area	Score A20	Coverage A20	# Peptides A20	# PSM A20	Score B20	Coverage B20	# Peptides B20	# PSM B20	Score C20	Coverage C20	# Peptides C20	# PSM C20	# AAs	MW [kDa]	calc. pI
		Ga0078192_10018342	Ga0078192_10018342	68.54	1	12	12	65	6.56904e+08	2.04744e+08	6.53019e+08	109.575	68.54	12	25	70.8344	68.54	10	17	99.8324	68.54	11	23	213	21.8434	6.29053
	GTGGDGLYYCFATD	2	1	1	Ga0078192_10018342	C10(Carbamidomethyl)	1496.6		1.06355e+08	5.15618e+07	0	0	0.0007757	High	3.25078	High	3.36588			0
		Accession	Description	ΣCoverage	Σ# Proteins	Σ# Unique Peptides	Σ# Peptides	Σ# PSMs	A12: Area	B12: Area	C12: Area	Score A20	Coverage A20	# Peptides A20	# PSM A20	Score B20	Coverage B20	# Peptides B20	# PSM B20	Score C20	Coverage C20	# Peptides C20	# PSM C20	# AAs	MW [kDa]	calc. pI
		Ga0078192_10018342	Ga0078192_10018342	68.54	1	12	12	65	6.56904e+08	2.04744e+08	6.53019e+08	109.575	68.54	12	25	70.8344	68.54	10	17	99.8324	68.54	11	23	213	21.8434	6.29053
	GDTPNRHDMLTGSKPDGTR	2	1	1	Ga0078192_10018342	M9(Oxidation)	2070.96		1.5993e+07	0	1.72907e+07	0	0.002643	High	2.93682			High	2.80249	1
		Accession	Description	ΣCoverage	Σ# Proteins	Σ# Unique Peptides	Σ# Peptides	Σ# PSMs	A12: Area	B12: Area	C12: Area	Score A20	Coverage A20	# Peptides A20	# PSM A20	Score B20	Coverage B20	# Peptides B20	# PSM B20	Score C20	Coverage C20	# Peptides C20	# PSM C20	# AAs	MW [kDa]	calc. pI
		Ga0078192_10018342	Ga0078192_10018342	68.54	1	12	12	65	6.56904e+08	2.04744e+08	6.53019e+08	109.575	68.54	12	25	70.8344	68.54	10	17	99.8324	68.54	11	23	213	21.8434	6.29053
	IGKGPWFNAK	6	1	1	Ga0078192_10018342		1117.61		2.21119e+08	6.00745e+07	2.47462e+08	0	0.06063	High	2.84272	High	2.86681	High	3.29061	1
		Accession	Description	ΣCoverage	Σ# Proteins	Σ# Unique Peptides	Σ# Peptides	Σ# PSMs	A12: Area	B12: Area	C12: Area	Score A20	Coverage A20	# Peptides A20	# PSM A20	Score B20	Coverage B20	# Peptides B20	# PSM B20	Score C20	Coverage C20	# Peptides C20	# PSM C20	# AAs	MW [kDa]	calc. pI
		Ga0078192_10018342	Ga0078192_10018342	68.54	1	12	12	65	6.56904e+08	2.04744e+08	6.53019e+08	109.575	68.54	12	25	70.8344	68.54	10	17	99.8324	68.54	11	23	213	21.8434	6.29053
	HDMLTGSKPDGTR	3	1	1	Ga0078192_10018342		1414.68		2.11306e+06	0	4.80179e+06	0	0.003131	High	2.70978			High	3.17829	0
		Accession	Description	ΣCoverage	Σ# Proteins	Σ# Unique Peptides	Σ# Peptides	Σ# PSMs	A12: Area	B12: Area	C12: Area	Score A20	Coverage A20	# Peptides A20	# PSM A20	Score B20	Coverage B20	# Peptides B20	# PSM B20	Score C20	Coverage C20	# Peptides C20	# PSM C20	# AAs	MW [kDa]	calc. pI
		Ga0078192_10018342	Ga0078192_10018342	68.54	1	12	12	65	6.56904e+08	2.04744e+08	6.53019e+08	109.575	68.54	12	25	70.8344	68.54	10	17	99.8324	68.54	11	23	213	21.8434	6.29053
	GPWFNAK	3	1	1	Ga0078192_10018342		819.414		5.91732e+08	0	5.87087e+08	0.005	0.2074	High	1.71875			High	1.85367	0
		Accession	Description	ΣCoverage	Σ# Proteins	Σ# Unique Peptides	Σ# Peptides	Σ# PSMs	A12: Area	B12: Area	C12: Area	Score A20	Coverage A20	# Peptides A20	# PSM A20	Score B20	Coverage B20	# Peptides B20	# PSM B20	Score C20	Coverage C20	# Peptides C20	# PSM C20	# AAs	MW [kDa]	calc. pI
		Ga0078192_10018342	Ga0078192_10018342	68.54	1	12	12	65	6.56904e+08	2.04744e+08	6.53019e+08	109.575	68.54	12	25	70.8344	68.54	10	17	99.8324	68.54	11	23	213	21.8434	6.29053
Ga0078192_10314313	Ga0078192_10314313	44.7	2	12	12	24	1.27485e+08	2.11407e+07	7.74801e+07	39.446	44.7	11	11	22.0215	24.83	7	7	20.7169	28.15	6	6	302	32.0222	5.41455
	Sequence	# PSMs	# Proteins	# Protein Groups	Protein Group Accessions	Modifications	MH+ [Da]	phosphoRS Site Probabilities	A12: Area	B12: Area	C12: Area	q-Value	PEP	A20	XCorr A20	B20	XCorr B20	C20	XCorr C20	# Missed Cleavages
	DKACFEGVEGGDFTGYVPVKPDFYNVIVEAR	1	1	1	Ga0078192_10314313	C4(Carbamidomethyl)	3478.66		1.19476e+07	0	0	0	4.337e-06	High	5.61413					1
		Accession	Description	ΣCoverage	Σ# Proteins	Σ# Unique Peptides	Σ# Peptides	Σ# PSMs	A12: Area	B12: Area	C12: Area	Score A20	Coverage A20	# Peptides A20	# PSM A20	Score B20	Coverage B20	# Peptides B20	# PSM B20	Score C20	Coverage C20	# Peptides C20	# PSM C20	# AAs	MW [kDa]	calc. pI
		Ga0078192_10314313	Ga0078192_10314313	44.7	2	12	12	24	1.27485e+08	2.11407e+07	7.74801e+07	39.446	44.7	11	11	22.0215	24.83	7	7	20.7169	28.15	6	6	302	32.0222	5.41455
	KLGYADPDSTSGYLIPLTQIPK	3	1	1	Ga0078192_10314313		2377.27		3.74201e+07	5696082	2.98889e+07	0	5.989e-06	High	4.99805	High	3.21735	High	4.93361	1
		Accession	Description	ΣCoverage	Σ# Proteins	Σ# Unique Peptides	Σ# Peptides	Σ# PSMs	A12: Area	B12: Area	C12: Area	Score A20	Coverage A20	# Peptides A20	# PSM A20	Score B20	Coverage B20	# Peptides B20	# PSM B20	Score C20	Coverage C20	# Peptides C20	# PSM C20	# AAs	MW [kDa]	calc. pI
		Ga0078192_10314313	Ga0078192_10314313	44.7	2	12	12	24	1.27485e+08	2.11407e+07	7.74801e+07	39.446	44.7	11	11	22.0215	24.83	7	7	20.7169	28.15	6	6	302	32.0222	5.41455
	VDVAVDDSSGIGDFK	3	1	1	Ga0078192_10314313		1523.72		1.22632e+07	4.05928e+06	1.16423e+07	0	3.199e-07	High	4.44688	High	3.28084	High	3.94966	0
		Accession	Description	ΣCoverage	Σ# Proteins	Σ# Unique Peptides	Σ# Peptides	Σ# PSMs	A12: Area	B12: Area	C12: Area	Score A20	Coverage A20	# Peptides A20	# PSM A20	Score B20	Coverage B20	# Peptides B20	# PSM B20	Score C20	Coverage C20	# Peptides C20	# PSM C20	# AAs	MW [kDa]	calc. pI
		Ga0078192_10314313	Ga0078192_10314313	44.7	2	12	12	24	1.27485e+08	2.11407e+07	7.74801e+07	39.446	44.7	11	11	22.0215	24.83	7	7	20.7169	28.15	6	6	302	32.0222	5.41455
	GAVDPNDFVEVWR	3	1	1	Ga0078192_10314313		1503.72		158816212	2.01983e+07	88608166	0	4.208e-05	High	4.27206	High	3.8835	High	4.04579	0
		Accession	Description	ΣCoverage	Σ# Proteins	Σ# Unique Peptides	Σ# Peptides	Σ# PSMs	A12: Area	B12: Area	C12: Area	Score A20	Coverage A20	# Peptides A20	# PSM A20	Score B20	Coverage B20	# Peptides B20	# PSM B20	Score C20	Coverage C20	# Peptides C20	# PSM C20	# AAs	MW [kDa]	calc. pI
		Ga0078192_10314313	Ga0078192_10314313	44.7	2	12	12	24	1.27485e+08	2.11407e+07	7.74801e+07	39.446	44.7	11	11	22.0215	24.83	7	7	20.7169	28.15	6	6	302	32.0222	5.41455
	LAAFFTELPTKDK	1	1	1	Ga0078192_10314313		1480.81		8.41745e+07	0	0	0	5.8e-06	High	4.08186					1
		Accession	Description	ΣCoverage	Σ# Proteins	Σ# Unique Peptides	Σ# Peptides	Σ# PSMs	A12: Area	B12: Area	C12: Area	Score A20	Coverage A20	# Peptides A20	# PSM A20	Score B20	Coverage B20	# Peptides B20	# PSM B20	Score C20	Coverage C20	# Peptides C20	# PSM C20	# AAs	MW [kDa]	calc. pI
		Ga0078192_10314313	Ga0078192_10314313	44.7	2	12	12	24	1.27485e+08	2.11407e+07	7.74801e+07	39.446	44.7	11	11	22.0215	24.83	7	7	20.7169	28.15	6	6	302	32.0222	5.41455
	LAAFFTELPTK	3	1	1	Ga0078192_10314313		1237.68		1.32041e+08	2.40506e+07	7.25617e+07	0	0.007848	High	3.33294	High	3.1136	High	3.38944	0
		Accession	Description	ΣCoverage	Σ# Proteins	Σ# Unique Peptides	Σ# Peptides	Σ# PSMs	A12: Area	B12: Area	C12: Area	Score A20	Coverage A20	# Peptides A20	# PSM A20	Score B20	Coverage B20	# Peptides B20	# PSM B20	Score C20	Coverage C20	# Peptides C20	# PSM C20	# AAs	MW [kDa]	calc. pI
		Ga0078192_10314313	Ga0078192_10314313	44.7	2	12	12	24	1.27485e+08	2.11407e+07	7.74801e+07	39.446	44.7	11	11	22.0215	24.83	7	7	20.7169	28.15	6	6	302	32.0222	5.41455
	VGILGGENESDR	2	1	1	Ga0078192_10314313		1245.6		4.76967e+07	6.74668e+06	0	0	0.001066	High	2.98592	High	2.13024			0
		Accession	Description	ΣCoverage	Σ# Proteins	Σ# Unique Peptides	Σ# Peptides	Σ# PSMs	A12: Area	B12: Area	C12: Area	Score A20	Coverage A20	# Peptides A20	# PSM A20	Score B20	Coverage B20	# Peptides B20	# PSM B20	Score C20	Coverage C20	# Peptides C20	# PSM C20	# AAs	MW [kDa]	calc. pI
		Ga0078192_10314313	Ga0078192_10314313	44.7	2	12	12	24	1.27485e+08	2.11407e+07	7.74801e+07	39.446	44.7	11	11	22.0215	24.83	7	7	20.7169	28.15	6	6	302	32.0222	5.41455
	NYQCLADHLK	2	2	1	Ga0078192_10314313	C4(Carbamidomethyl)	1261.6		1.5821e+07	0	7.06196e+06	0	0.003824	High	2.87361			High	2.27914	0
		Accession	Description	ΣCoverage	Σ# Proteins	Σ# Unique Peptides	Σ# Peptides	Σ# PSMs	A12: Area	B12: Area	C12: Area	Score A20	Coverage A20	# Peptides A20	# PSM A20	Score B20	Coverage B20	# Peptides B20	# PSM B20	Score C20	Coverage C20	# Peptides C20	# PSM C20	# AAs	MW [kDa]	calc. pI
		Ga0078192_10314313	Ga0078192_10314313	44.7	2	12	12	24	1.27485e+08	2.11407e+07	7.74801e+07	39.446	44.7	11	11	22.0215	24.83	7	7	20.7169	28.15	6	6	302	32.0222	5.41455
	VGILGGENESDRLR	3	1	1	Ga0078192_10314313		1514.79		91598212	19173088	71270416	0	0.002893	High	2.68018	High	2.05936	High	2.11929	1
		Accession	Description	ΣCoverage	Σ# Proteins	Σ# Unique Peptides	Σ# Peptides	Σ# PSMs	A12: Area	B12: Area	C12: Area	Score A20	Coverage A20	# Peptides A20	# PSM A20	Score B20	Coverage B20	# Peptides B20	# PSM B20	Score C20	Coverage C20	# Peptides C20	# PSM C20	# AAs	MW [kDa]	calc. pI
		Ga0078192_10314313	Ga0078192_10314313	44.7	2	12	12	24	1.27485e+08	2.11407e+07	7.74801e+07	39.446	44.7	11	11	22.0215	24.83	7	7	20.7169	28.15	6	6	302	32.0222	5.41455
	TALGEDMTAK	1	1	1	Ga0078192_10314313		1036.5		1.22913e+07	0	0	0	0.00227	High	2.10491					0
		Accession	Description	ΣCoverage	Σ# Proteins	Σ# Unique Peptides	Σ# Peptides	Σ# PSMs	A12: Area	B12: Area	C12: Area	Score A20	Coverage A20	# Peptides A20	# PSM A20	Score B20	Coverage B20	# Peptides B20	# PSM B20	Score C20	Coverage C20	# Peptides C20	# PSM C20	# AAs	MW [kDa]	calc. pI
		Ga0078192_10314313	Ga0078192_10314313	44.7	2	12	12	24	1.27485e+08	2.11407e+07	7.74801e+07	39.446	44.7	11	11	22.0215	24.83	7	7	20.7169	28.15	6	6	302	32.0222	5.41455
	LGYADPDSTSGYLIPLTQIPK	1	1	1	Ga0078192_10314313		2249.17		0	0	0	0.001	0.006709			High	4.33661			0
		Accession	Description	ΣCoverage	Σ# Proteins	Σ# Unique Peptides	Σ# Peptides	Σ# PSMs	A12: Area	B12: Area	C12: Area	Score A20	Coverage A20	# Peptides A20	# PSM A20	Score B20	Coverage B20	# Peptides B20	# PSM B20	Score C20	Coverage C20	# Peptides C20	# PSM C20	# AAs	MW [kDa]	calc. pI
		Ga0078192_10314313	Ga0078192_10314313	44.7	2	12	12	24	1.27485e+08	2.11407e+07	7.74801e+07	39.446	44.7	11	11	22.0215	24.83	7	7	20.7169	28.15	6	6	302	32.0222	5.41455
	AVTPILTTK	1	2	1	Ga0078192_10314313		943.585		73753964	0	0	0.002	0.01231	High	2.05546					0
		Accession	Description	ΣCoverage	Σ# Proteins	Σ# Unique Peptides	Σ# Peptides	Σ# PSMs	A12: Area	B12: Area	C12: Area	Score A20	Coverage A20	# Peptides A20	# PSM A20	Score B20	Coverage B20	# Peptides B20	# PSM B20	Score C20	Coverage C20	# Peptides C20	# PSM C20	# AAs	MW [kDa]	calc. pI
		Ga0078192_10314313	Ga0078192_10314313	44.7	2	12	12	24	1.27485e+08	2.11407e+07	7.74801e+07	39.446	44.7	11	11	22.0215	24.83	7	7	20.7169	28.15	6	6	302	32.0222	5.41455
Ga0078192_1043862	Ga0078192_1043862	36.39	1	12	12	28	1.12129e+08	1.17252e+07	5.58283e+07	35.8847	36.14	11	11	9.36386	13.49	4	4	35.5392	30.84	9	13	415	43.6833	5.85889
	Sequence	# PSMs	# Proteins	# Protein Groups	Protein Group Accessions	Modifications	MH+ [Da]	phosphoRS Site Probabilities	A12: Area	B12: Area	C12: Area	q-Value	PEP	A20	XCorr A20	B20	XCorr B20	C20	XCorr C20	# Missed Cleavages
	GTPSAGPTADTNDAPAWK	2	1	1	Ga0078192_1043862		1756.83		2.86203e+07	0	1.72732e+07	0	1.09e-08	High	5.14666			High	4.12869	0
		Accession	Description	ΣCoverage	Σ# Proteins	Σ# Unique Peptides	Σ# Peptides	Σ# PSMs	A12: Area	B12: Area	C12: Area	Score A20	Coverage A20	# Peptides A20	# PSM A20	Score B20	Coverage B20	# Peptides B20	# PSM B20	Score C20	Coverage C20	# Peptides C20	# PSM C20	# AAs	MW [kDa]	calc. pI
		Ga0078192_1043862	Ga0078192_1043862	36.39	1	12	12	28	1.12129e+08	1.17252e+07	5.58283e+07	35.8847	36.14	11	11	9.36386	13.49	4	4	35.5392	30.84	9	13	415	43.6833	5.85889
	NAIADIFLTEVTEGSDGNLLNK	4	1	1	Ga0078192_1043862		2334.18		7.04102e+07	2.79806e+06	5.99748e+07	0	0.0005606	High	4.95505	High	2.75874	High	5.43112	0
		Accession	Description	ΣCoverage	Σ# Proteins	Σ# Unique Peptides	Σ# Peptides	Σ# PSMs	A12: Area	B12: Area	C12: Area	Score A20	Coverage A20	# Peptides A20	# PSM A20	Score B20	Coverage B20	# Peptides B20	# PSM B20	Score C20	Coverage C20	# Peptides C20	# PSM C20	# AAs	MW [kDa]	calc. pI
		Ga0078192_1043862	Ga0078192_1043862	36.39	1	12	12	28	1.12129e+08	1.17252e+07	5.58283e+07	35.8847	36.14	11	11	9.36386	13.49	4	4	35.5392	30.84	9	13	415	43.6833	5.85889
	IGLLATFEGPFTVLGEDGER	3	1	1	Ga0078192_1043862		2121.09		1.68125e+07	0	1.67047e+07	0	4.853e-05	High	4.45365			High	3.94693	0
		Accession	Description	ΣCoverage	Σ# Proteins	Σ# Unique Peptides	Σ# Peptides	Σ# PSMs	A12: Area	B12: Area	C12: Area	Score A20	Coverage A20	# Peptides A20	# PSM A20	Score B20	Coverage B20	# Peptides B20	# PSM B20	Score C20	Coverage C20	# Peptides C20	# PSM C20	# AAs	MW [kDa]	calc. pI
		Ga0078192_1043862	Ga0078192_1043862	36.39	1	12	12	28	1.12129e+08	1.17252e+07	5.58283e+07	35.8847	36.14	11	11	9.36386	13.49	4	4	35.5392	30.84	9	13	415	43.6833	5.85889
	EALSSLSFDTPTGK	3	1	1	Ga0078192_1043862		1452.72		8.85599e+07	2.09191e+07	7.0017e+07	0	1.722e-05	High	3.72551	High	3.0046	High	3.60221	0
		Accession	Description	ΣCoverage	Σ# Proteins	Σ# Unique Peptides	Σ# Peptides	Σ# PSMs	A12: Area	B12: Area	C12: Area	Score A20	Coverage A20	# Peptides A20	# PSM A20	Score B20	Coverage B20	# Peptides B20	# PSM B20	Score C20	Coverage C20	# Peptides C20	# PSM C20	# AAs	MW [kDa]	calc. pI
		Ga0078192_1043862	Ga0078192_1043862	36.39	1	12	12	28	1.12129e+08	1.17252e+07	5.58283e+07	35.8847	36.14	11	11	9.36386	13.49	4	4	35.5392	30.84	9	13	415	43.6833	5.85889
	VLVGPLSGDEGIAVK	1	1	1	Ga0078192_1043862		1453.83		177417313	0	0	0	5.065e-06	High	3.71994					0
		Accession	Description	ΣCoverage	Σ# Proteins	Σ# Unique Peptides	Σ# Peptides	Σ# PSMs	A12: Area	B12: Area	C12: Area	Score A20	Coverage A20	# Peptides A20	# PSM A20	Score B20	Coverage B20	# Peptides B20	# PSM B20	Score C20	Coverage C20	# Peptides C20	# PSM C20	# AAs	MW [kDa]	calc. pI
		Ga0078192_1043862	Ga0078192_1043862	36.39	1	12	12	28	1.12129e+08	1.17252e+07	5.58283e+07	35.8847	36.14	11	11	9.36386	13.49	4	4	35.5392	30.84	9	13	415	43.6833	5.85889
	VVPQVNQTLGIPEDEFMK	2	1	1	Ga0078192_1043862	M17(Oxidation)	2060.03		3.3779e+07	0	23010244	0	0.000152	High	3.11023			High	2.0098	0
		Accession	Description	ΣCoverage	Σ# Proteins	Σ# Unique Peptides	Σ# Peptides	Σ# PSMs	A12: Area	B12: Area	C12: Area	Score A20	Coverage A20	# Peptides A20	# PSM A20	Score B20	Coverage B20	# Peptides B20	# PSM B20	Score C20	Coverage C20	# Peptides C20	# PSM C20	# AAs	MW [kDa]	calc. pI
		Ga0078192_1043862	Ga0078192_1043862	36.39	1	12	12	28	1.12129e+08	1.17252e+07	5.58283e+07	35.8847	36.14	11	11	9.36386	13.49	4	4	35.5392	30.84	9	13	415	43.6833	5.85889
	VVPQVNQTLGIPEDEFMK	1	1	1	Ga0078192_1043862		2044.04		0	0	0	0	0.06752					High	2.1628	0
		Accession	Description	ΣCoverage	Σ# Proteins	Σ# Unique Peptides	Σ# Peptides	Σ# PSMs	A12: Area	B12: Area	C12: Area	Score A20	Coverage A20	# Peptides A20	# PSM A20	Score B20	Coverage B20	# Peptides B20	# PSM B20	Score C20	Coverage C20	# Peptides C20	# PSM C20	# AAs	MW [kDa]	calc. pI
		Ga0078192_1043862	Ga0078192_1043862	36.39	1	12	12	28	1.12129e+08	1.17252e+07	5.58283e+07	35.8847	36.14	11	11	9.36386	13.49	4	4	35.5392	30.84	9	13	415	43.6833	5.85889
	AFVEAYKK	2	1	1	Ga0078192_1043862		955.525		0	0	4.97245e+06	0	0.07115					High	1.56388	1
		Accession	Description	ΣCoverage	Σ# Proteins	Σ# Unique Peptides	Σ# Peptides	Σ# PSMs	A12: Area	B12: Area	C12: Area	Score A20	Coverage A20	# Peptides A20	# PSM A20	Score B20	Coverage B20	# Peptides B20	# PSM B20	Score C20	Coverage C20	# Peptides C20	# PSM C20	# AAs	MW [kDa]	calc. pI
		Ga0078192_1043862	Ga0078192_1043862	36.39	1	12	12	28	1.12129e+08	1.17252e+07	5.58283e+07	35.8847	36.14	11	11	9.36386	13.49	4	4	35.5392	30.84	9	13	415	43.6833	5.85889
	AFVEAYK	1	1	1	Ga0078192_1043862		827.429		1.72211e+07	0	0	0.001	0.01113	High	1.97834					0
		Accession	Description	ΣCoverage	Σ# Proteins	Σ# Unique Peptides	Σ# Peptides	Σ# PSMs	A12: Area	B12: Area	C12: Area	Score A20	Coverage A20	# Peptides A20	# PSM A20	Score B20	Coverage B20	# Peptides B20	# PSM B20	Score C20	Coverage C20	# Peptides C20	# PSM C20	# AAs	MW [kDa]	calc. pI
		Ga0078192_1043862	Ga0078192_1043862	36.39	1	12	12	28	1.12129e+08	1.17252e+07	5.58283e+07	35.8847	36.14	11	11	9.36386	13.49	4	4	35.5392	30.84	9	13	415	43.6833	5.85889
	LGAVNRDNPSCP	3	1	1	Ga0078192_1043862	C11(Carbamidomethyl)	1299.61		9.14265e+06	2.03165e+06	9.02351e+06	0.002	0.01381	High	2.80802	High	1.69015	High	2.77318	1
		Accession	Description	ΣCoverage	Σ# Proteins	Σ# Unique Peptides	Σ# Peptides	Σ# PSMs	A12: Area	B12: Area	C12: Area	Score A20	Coverage A20	# Peptides A20	# PSM A20	Score B20	Coverage B20	# Peptides B20	# PSM B20	Score C20	Coverage C20	# Peptides C20	# PSM C20	# AAs	MW [kDa]	calc. pI
		Ga0078192_1043862	Ga0078192_1043862	36.39	1	12	12	28	1.12129e+08	1.17252e+07	5.58283e+07	35.8847	36.14	11	11	9.36386	13.49	4	4	35.5392	30.84	9	13	415	43.6833	5.85889
	NPAENFFR	3	1	1	Ga0078192_1043862		994.475		4.72693e+07	1.14583e+07	3.74932e+07	0.002	0.02029	High	2.24479	High	1.91038	High	2.12199	0
		Accession	Description	ΣCoverage	Σ# Proteins	Σ# Unique Peptides	Σ# Peptides	Σ# PSMs	A12: Area	B12: Area	C12: Area	Score A20	Coverage A20	# Peptides A20	# PSM A20	Score B20	Coverage B20	# Peptides B20	# PSM B20	Score C20	Coverage C20	# Peptides C20	# PSM C20	# AAs	MW [kDa]	calc. pI
		Ga0078192_1043862	Ga0078192_1043862	36.39	1	12	12	28	1.12129e+08	1.17252e+07	5.58283e+07	35.8847	36.14	11	11	9.36386	13.49	4	4	35.5392	30.84	9	13	415	43.6833	5.85889
	ATLLGLDK	2	1	1	Ga0078192_1043862		830.498		5.33183e+07	0	3.41989e+07	0.004	0.195	High	2.13905			High	2.21799	0
		Accession	Description	ΣCoverage	Σ# Proteins	Σ# Unique Peptides	Σ# Peptides	Σ# PSMs	A12: Area	B12: Area	C12: Area	Score A20	Coverage A20	# Peptides A20	# PSM A20	Score B20	Coverage B20	# Peptides B20	# PSM B20	Score C20	Coverage C20	# Peptides C20	# PSM C20	# AAs	MW [kDa]	calc. pI
		Ga0078192_1043862	Ga0078192_1043862	36.39	1	12	12	28	1.12129e+08	1.17252e+07	5.58283e+07	35.8847	36.14	11	11	9.36386	13.49	4	4	35.5392	30.84	9	13	415	43.6833	5.85889
	SWVPIGNK	1	1	1	Ga0078192_1043862		900.492		1.13744e+07	0	0	0.007	0.0993	High	1.60344					0
		Accession	Description	ΣCoverage	Σ# Proteins	Σ# Unique Peptides	Σ# Peptides	Σ# PSMs	A12: Area	B12: Area	C12: Area	Score A20	Coverage A20	# Peptides A20	# PSM A20	Score B20	Coverage B20	# Peptides B20	# PSM B20	Score C20	Coverage C20	# Peptides C20	# PSM C20	# AAs	MW [kDa]	calc. pI
		Ga0078192_1043862	Ga0078192_1043862	36.39	1	12	12	28	1.12129e+08	1.17252e+07	5.58283e+07	35.8847	36.14	11	11	9.36386	13.49	4	4	35.5392	30.84	9	13	415	43.6833	5.85889
Ga0078192_1080882	Ga0078192_1080882	44.65	1	10	12	35	3.84016e+08	108232262	3.67607e+08	57.8087	31.59	10	13	29.9267	21.15	7	9	58.853	44.65	11	13	383	40.6075	5.35107
	Sequence	# PSMs	# Proteins	# Protein Groups	Protein Group Accessions	Modifications	MH+ [Da]	phosphoRS Site Probabilities	A12: Area	B12: Area	C12: Area	q-Value	PEP	A20	XCorr A20	B20	XCorr B20	C20	XCorr C20	# Missed Cleavages
	SDISPEAASILNNAATAYANCGTAR	3	1	1	Ga0078192_1080882	C21(Carbamidomethyl)	2538.19		8.89349e+07	0	7.5158e+07	0	0.0003071	High	6.84583			High	7.50713	0
		Accession	Description	ΣCoverage	Σ# Proteins	Σ# Unique Peptides	Σ# Peptides	Σ# PSMs	A12: Area	B12: Area	C12: Area	Score A20	Coverage A20	# Peptides A20	# PSM A20	Score B20	Coverage B20	# Peptides B20	# PSM B20	Score C20	Coverage C20	# Peptides C20	# PSM C20	# AAs	MW [kDa]	calc. pI
		Ga0078192_1080882	Ga0078192_1080882	44.65	1	10	12	35	3.84016e+08	108232262	3.67607e+08	57.8087	31.59	10	13	29.9267	21.15	7	9	58.853	44.65	11	13	383	40.6075	5.35107
	VACNTGPYIVFFDFDR	3	1	1	Ga0078192_1080882	C3(Carbamidomethyl)	1920.89		5.88857e+07	5.27892e+06	6.65923e+07	0	0.000277	High	5.18805	High	4.21517	High	5.29308	0
		Accession	Description	ΣCoverage	Σ# Proteins	Σ# Unique Peptides	Σ# Peptides	Σ# PSMs	A12: Area	B12: Area	C12: Area	Score A20	Coverage A20	# Peptides A20	# PSM A20	Score B20	Coverage B20	# Peptides B20	# PSM B20	Score C20	Coverage C20	# Peptides C20	# PSM C20	# AAs	MW [kDa]	calc. pI
		Ga0078192_1080882	Ga0078192_1080882	44.65	1	10	12	35	3.84016e+08	108232262	3.67607e+08	57.8087	31.59	10	13	29.9267	21.15	7	9	58.853	44.65	11	13	383	40.6075	5.35107
	VKVDVDNPPADGTYEPAAVAR	3	1	1	Ga0078192_1080882		2184.09		9.08673e+07	1.01508e+07	6.92428e+07	0	9.763e-05	High	5.11329	High	3.0474	High	5.54065	1
		Accession	Description	ΣCoverage	Σ# Proteins	Σ# Unique Peptides	Σ# Peptides	Σ# PSMs	A12: Area	B12: Area	C12: Area	Score A20	Coverage A20	# Peptides A20	# PSM A20	Score B20	Coverage B20	# Peptides B20	# PSM B20	Score C20	Coverage C20	# Peptides C20	# PSM C20	# AAs	MW [kDa]	calc. pI
		Ga0078192_1080882	Ga0078192_1080882	44.65	1	10	12	35	3.84016e+08	108232262	3.67607e+08	57.8087	31.59	10	13	29.9267	21.15	7	9	58.853	44.65	11	13	383	40.6075	5.35107
	GVPSGQVAAQAFGESQPR	6	1	1	Ga0078192_1080882		1785.89		2.2657e+08	4.75636e+07	218992158	0	3.91e-10	High	4.9043	High	4.36783	High	4.27878	0
		Accession	Description	ΣCoverage	Σ# Proteins	Σ# Unique Peptides	Σ# Peptides	Σ# PSMs	A12: Area	B12: Area	C12: Area	Score A20	Coverage A20	# Peptides A20	# PSM A20	Score B20	Coverage B20	# Peptides B20	# PSM B20	Score C20	Coverage C20	# Peptides C20	# PSM C20	# AAs	MW [kDa]	calc. pI
		Ga0078192_1080882	Ga0078192_1080882	44.65	1	10	12	35	3.84016e+08	108232262	3.67607e+08	57.8087	31.59	10	13	29.9267	21.15	7	9	58.853	44.65	11	13	383	40.6075	5.35107
	RVEVTYGPGSGM	6	2	2	Ga0078192_1080882;Ga0078192_1167511	M12(Oxidation)	1268.6		791556712	2.38519e+08	755852499	0	2.808e-06	High	4.24035	High	4.41668	High	4.06152	1
		Accession	Description	ΣCoverage	Σ# Proteins	Σ# Unique Peptides	Σ# Peptides	Σ# PSMs	A12: Area	B12: Area	C12: Area	Score A20	Coverage A20	# Peptides A20	# PSM A20	Score B20	Coverage B20	# Peptides B20	# PSM B20	Score C20	Coverage C20	# Peptides C20	# PSM C20	# AAs	MW [kDa]	calc. pI
		Ga0078192_1167511	Ga0078192_1167511	54.17	1	14	16	61	8.70356e+08	2.28953e+08	7.96679e+08	114.304	54.17	16	25	56.8647	33.59	10	15	91.4496	48.44	14	21	384	39.9988	5.23682
		Ga0078192_1080882	Ga0078192_1080882	44.65	1	10	12	35	3.84016e+08	108232262	3.67607e+08	57.8087	31.59	10	13	29.9267	21.15	7	9	58.853	44.65	11	13	383	40.6075	5.35107
	VDVDNPPADGTYEPAAVAR	1	1	1	Ga0078192_1080882		1956.93		15881964	0	0	0	7.703e-07	High	4.11864					0
		Accession	Description	ΣCoverage	Σ# Proteins	Σ# Unique Peptides	Σ# Peptides	Σ# PSMs	A12: Area	B12: Area	C12: Area	Score A20	Coverage A20	# Peptides A20	# PSM A20	Score B20	Coverage B20	# Peptides B20	# PSM B20	Score C20	Coverage C20	# Peptides C20	# PSM C20	# AAs	MW [kDa]	calc. pI
		Ga0078192_1080882	Ga0078192_1080882	44.65	1	10	12	35	3.84016e+08	108232262	3.67607e+08	57.8087	31.59	10	13	29.9267	21.15	7	9	58.853	44.65	11	13	383	40.6075	5.35107
	AHSVLASLTYNFGGR	2	1	1	Ga0078192_1080882		1592.82		3.13128e+07	0	16017000	0	0.01802	High	3.97454			High	4.95347	0
		Accession	Description	ΣCoverage	Σ# Proteins	Σ# Unique Peptides	Σ# Peptides	Σ# PSMs	A12: Area	B12: Area	C12: Area	Score A20	Coverage A20	# Peptides A20	# PSM A20	Score B20	Coverage B20	# Peptides B20	# PSM B20	Score C20	Coverage C20	# Peptides C20	# PSM C20	# AAs	MW [kDa]	calc. pI
		Ga0078192_1080882	Ga0078192_1080882	44.65	1	10	12	35	3.84016e+08	108232262	3.67607e+08	57.8087	31.59	10	13	29.9267	21.15	7	9	58.853	44.65	11	13	383	40.6075	5.35107
	AGSTQYNQSLAER	3	1	1	Ga0078192_1080882		1424.67		1.33921e+08	38613827	1.27977e+08	0	0.01439	High	3.48005	High	3.16166	High	3.96373	0
		Accession	Description	ΣCoverage	Σ# Proteins	Σ# Unique Peptides	Σ# Peptides	Σ# PSMs	A12: Area	B12: Area	C12: Area	Score A20	Coverage A20	# Peptides A20	# PSM A20	Score B20	Coverage B20	# Peptides B20	# PSM B20	Score C20	Coverage C20	# Peptides C20	# PSM C20	# AAs	MW [kDa]	calc. pI
		Ga0078192_1080882	Ga0078192_1080882	44.65	1	10	12	35	3.84016e+08	108232262	3.67607e+08	57.8087	31.59	10	13	29.9267	21.15	7	9	58.853	44.65	11	13	383	40.6075	5.35107
	VEVTYGPGSGM	3	2	2	Ga0078192_1080882;Ga0078192_1167511	M11(Oxidation)	1112.49		3.24602e+07	1.13011e+07	3.60314e+07	0	0.002257	High	2.9466	High	2.81021	High	3.25799	0
		Accession	Description	ΣCoverage	Σ# Proteins	Σ# Unique Peptides	Σ# Peptides	Σ# PSMs	A12: Area	B12: Area	C12: Area	Score A20	Coverage A20	# Peptides A20	# PSM A20	Score B20	Coverage B20	# Peptides B20	# PSM B20	Score C20	Coverage C20	# Peptides C20	# PSM C20	# AAs	MW [kDa]	calc. pI
		Ga0078192_1167511	Ga0078192_1167511	54.17	1	14	16	61	8.70356e+08	2.28953e+08	7.96679e+08	114.304	54.17	16	25	56.8647	33.59	10	15	91.4496	48.44	14	21	384	39.9988	5.23682
		Ga0078192_1080882	Ga0078192_1080882	44.65	1	10	12	35	3.84016e+08	108232262	3.67607e+08	57.8087	31.59	10	13	29.9267	21.15	7	9	58.853	44.65	11	13	383	40.6075	5.35107
	SEPEPVQAPPPAPAPVYTPPPPPAPVAPPPPPK	1	1	1	Ga0078192_1080882		3283.75		0	0	0	0	0.01134					High	6.06287	0
		Accession	Description	ΣCoverage	Σ# Proteins	Σ# Unique Peptides	Σ# Peptides	Σ# PSMs	A12: Area	B12: Area	C12: Area	Score A20	Coverage A20	# Peptides A20	# PSM A20	Score B20	Coverage B20	# Peptides B20	# PSM B20	Score C20	Coverage C20	# Peptides C20	# PSM C20	# AAs	MW [kDa]	calc. pI
		Ga0078192_1080882	Ga0078192_1080882	44.65	1	10	12	35	3.84016e+08	108232262	3.67607e+08	57.8087	31.59	10	13	29.9267	21.15	7	9	58.853	44.65	11	13	383	40.6075	5.35107
	MGIDTDIILGYDFGPFR	1	1	1	Ga0078192_1080882	M1(Oxidation)	1945.94		0	0	2.17907e+06	0	0.00478					High	3.3768	0
		Accession	Description	ΣCoverage	Σ# Proteins	Σ# Unique Peptides	Σ# Peptides	Σ# PSMs	A12: Area	B12: Area	C12: Area	Score A20	Coverage A20	# Peptides A20	# PSM A20	Score B20	Coverage B20	# Peptides B20	# PSM B20	Score C20	Coverage C20	# Peptides C20	# PSM C20	# AAs	MW [kDa]	calc. pI
		Ga0078192_1080882	Ga0078192_1080882	44.65	1	10	12	35	3.84016e+08	108232262	3.67607e+08	57.8087	31.59	10	13	29.9267	21.15	7	9	58.853	44.65	11	13	383	40.6075	5.35107
	AGSTQYNQSLAERR	3	1	1	Ga0078192_1080882		1580.78		4.84444e+06	1.02665e+06	6.15707e+06	0.002	0.1421	High	2.49129	High	1.09417	High	2.5865	1
		Accession	Description	ΣCoverage	Σ# Proteins	Σ# Unique Peptides	Σ# Peptides	Σ# PSMs	A12: Area	B12: Area	C12: Area	Score A20	Coverage A20	# Peptides A20	# PSM A20	Score B20	Coverage B20	# Peptides B20	# PSM B20	Score C20	Coverage C20	# Peptides C20	# PSM C20	# AAs	MW [kDa]	calc. pI
		Ga0078192_1080882	Ga0078192_1080882	44.65	1	10	12	35	3.84016e+08	108232262	3.67607e+08	57.8087	31.59	10	13	29.9267	21.15	7	9	58.853	44.65	11	13	383	40.6075	5.35107
Ga0078192_1000133	Ga0078192_1000133	38.63	1	11	11	29	105019445	2.01108e+07	1.12925e+08	39.4765	32.6	8	10	23.9402	24.11	7	8	46.8521	30.41	8	11	365	40.4535	5.2749
	Sequence	# PSMs	# Proteins	# Protein Groups	Protein Group Accessions	Modifications	MH+ [Da]	phosphoRS Site Probabilities	A12: Area	B12: Area	C12: Area	q-Value	PEP	A20	XCorr A20	B20	XCorr B20	C20	XCorr C20	# Missed Cleavages
	LLAGGSGYDVVVPSGNFLAR	5	1	1	Ga0078192_1000133		1992.06		67104747	7.33897e+06	50535819	0	2.859e-08	High	4.79197	High	3.49719	High	4.6864	0
		Accession	Description	ΣCoverage	Σ# Proteins	Σ# Unique Peptides	Σ# Peptides	Σ# PSMs	A12: Area	B12: Area	C12: Area	Score A20	Coverage A20	# Peptides A20	# PSM A20	Score B20	Coverage B20	# Peptides B20	# PSM B20	Score C20	Coverage C20	# Peptides C20	# PSM C20	# AAs	MW [kDa]	calc. pI
		Ga0078192_1000133	Ga0078192_1000133	38.63	1	11	11	29	105019445	2.01108e+07	1.12925e+08	39.4765	32.6	8	10	23.9402	24.11	7	8	46.8521	30.41	8	11	365	40.4535	5.2749
	YLGLDPNSTSPDDIAK	2	1	1	Ga0078192_1000133		1705.83		5.53798e+07	0	33792888	0	0.0007231	High	4.47269			High	4.86756	0
		Accession	Description	ΣCoverage	Σ# Proteins	Σ# Unique Peptides	Σ# Peptides	Σ# PSMs	A12: Area	B12: Area	C12: Area	Score A20	Coverage A20	# Peptides A20	# PSM A20	Score B20	Coverage B20	# Peptides B20	# PSM B20	Score C20	Coverage C20	# Peptides C20	# PSM C20	# AAs	MW [kDa]	calc. pI
		Ga0078192_1000133	Ga0078192_1000133	38.63	1	11	11	29	105019445	2.01108e+07	1.12925e+08	39.4765	32.6	8	10	23.9402	24.11	7	8	46.8521	30.41	8	11	365	40.4535	5.2749
	ALLDDPSVYPDAATLQK	6	1	1	Ga0078192_1000133		1816.93		1.07235e+08	1.87204e+07	1.12375e+08	0	0.0006954	High	4.3538	High	4.16049	High	4.54406	0
		Accession	Description	ΣCoverage	Σ# Proteins	Σ# Unique Peptides	Σ# Peptides	Σ# PSMs	A12: Area	B12: Area	C12: Area	Score A20	Coverage A20	# Peptides A20	# PSM A20	Score B20	Coverage B20	# Peptides B20	# PSM B20	Score C20	Coverage C20	# Peptides C20	# PSM C20	# AAs	MW [kDa]	calc. pI
		Ga0078192_1000133	Ga0078192_1000133	38.63	1	11	11	29	105019445	2.01108e+07	1.12925e+08	39.4765	32.6	8	10	23.9402	24.11	7	8	46.8521	30.41	8	11	365	40.4535	5.2749
	VVYDTFDSNEILETK	2	1	1	Ga0078192_1000133		1772.86		6.43546e+07	0	6.55003e+07	0	4.396e-07	High	4.2793			High	4.27016	0
		Accession	Description	ΣCoverage	Σ# Proteins	Σ# Unique Peptides	Σ# Peptides	Σ# PSMs	A12: Area	B12: Area	C12: Area	Score A20	Coverage A20	# Peptides A20	# PSM A20	Score B20	Coverage B20	# Peptides B20	# PSM B20	Score C20	Coverage C20	# Peptides C20	# PSM C20	# AAs	MW [kDa]	calc. pI
		Ga0078192_1000133	Ga0078192_1000133	38.63	1	11	11	29	105019445	2.01108e+07	1.12925e+08	39.4765	32.6	8	10	23.9402	24.11	7	8	46.8521	30.41	8	11	365	40.4535	5.2749
	VVNVFNWSDYIDSSIIDDFTK	3	1	1	Ga0078192_1000133		2477.2		4.30913e+06	0	6.36188e+06	0	0.001996	High	4.24119			High	4.61109	0
		Accession	Description	ΣCoverage	Σ# Proteins	Σ# Unique Peptides	Σ# Peptides	Σ# PSMs	A12: Area	B12: Area	C12: Area	Score A20	Coverage A20	# Peptides A20	# PSM A20	Score B20	Coverage B20	# Peptides B20	# PSM B20	Score C20	Coverage C20	# Peptides C20	# PSM C20	# AAs	MW [kDa]	calc. pI
		Ga0078192_1000133	Ga0078192_1000133	38.63	1	11	11	29	105019445	2.01108e+07	1.12925e+08	39.4765	32.6	8	10	23.9402	24.11	7	8	46.8521	30.41	8	11	365	40.4535	5.2749
	QGVEIGYSVPK	3	1	1	Ga0078192_1000133		1176.63		76745120	13983419	82115120	0	0.0001684	High	3.25596	High	3.14308	High	3.03613	0
		Accession	Description	ΣCoverage	Σ# Proteins	Σ# Unique Peptides	Σ# Peptides	Σ# PSMs	A12: Area	B12: Area	C12: Area	Score A20	Coverage A20	# Peptides A20	# PSM A20	Score B20	Coverage B20	# Peptides B20	# PSM B20	Score C20	Coverage C20	# Peptides C20	# PSM C20	# AAs	MW [kDa]	calc. pI
		Ga0078192_1000133	Ga0078192_1000133	38.63	1	11	11	29	105019445	2.01108e+07	1.12925e+08	39.4765	32.6	8	10	23.9402	24.11	7	8	46.8521	30.41	8	11	365	40.4535	5.2749
	LYTVQPYDPK	3	1	1	Ga0078192_1000133		1223.63		1.31078e+08	2.66549e+07	1.44285e+08	0	0.02821	High	3.05263	High	2.46788	High	3.12078	0
		Accession	Description	ΣCoverage	Σ# Proteins	Σ# Unique Peptides	Σ# Peptides	Σ# PSMs	A12: Area	B12: Area	C12: Area	Score A20	Coverage A20	# Peptides A20	# PSM A20	Score B20	Coverage B20	# Peptides B20	# PSM B20	Score C20	Coverage C20	# Peptides C20	# PSM C20	# AAs	MW [kDa]	calc. pI
		Ga0078192_1000133	Ga0078192_1000133	38.63	1	11	11	29	105019445	2.01108e+07	1.12925e+08	39.4765	32.6	8	10	23.9402	24.11	7	8	46.8521	30.41	8	11	365	40.4535	5.2749
	QIQAGVFQK	2	1	1	Ga0078192_1000133		1018.57		6.32651e+07	1.49572e+07	0	0	0.003562	High	2.82777	High	2.14891			0
		Accession	Description	ΣCoverage	Σ# Proteins	Σ# Unique Peptides	Σ# Peptides	Σ# PSMs	A12: Area	B12: Area	C12: Area	Score A20	Coverage A20	# Peptides A20	# PSM A20	Score B20	Coverage B20	# Peptides B20	# PSM B20	Score C20	Coverage C20	# Peptides C20	# PSM C20	# AAs	MW [kDa]	calc. pI
		Ga0078192_1000133	Ga0078192_1000133	38.63	1	11	11	29	105019445	2.01108e+07	1.12925e+08	39.4765	32.6	8	10	23.9402	24.11	7	8	46.8521	30.41	8	11	365	40.4535	5.2749
	LKDCGVYVLDSPADIIPAALK	1	1	1	Ga0078192_1000133	C4(Carbamidomethyl)	2258.21		0	5.09139e+06	0	0	1.541e-06			High	3.98656			1
		Accession	Description	ΣCoverage	Σ# Proteins	Σ# Unique Peptides	Σ# Peptides	Σ# PSMs	A12: Area	B12: Area	C12: Area	Score A20	Coverage A20	# Peptides A20	# PSM A20	Score B20	Coverage B20	# Peptides B20	# PSM B20	Score C20	Coverage C20	# Peptides C20	# PSM C20	# AAs	MW [kDa]	calc. pI
		Ga0078192_1000133	Ga0078192_1000133	38.63	1	11	11	29	105019445	2.01108e+07	1.12925e+08	39.4765	32.6	8	10	23.9402	24.11	7	8	46.8521	30.41	8	11	365	40.4535	5.2749
	VVNVFNWSDYIDSSIIDDFTKK	1	1	1	Ga0078192_1000133		2605.28		0	0	18803928	0	0.0001776					High	5.33998	1
		Accession	Description	ΣCoverage	Σ# Proteins	Σ# Unique Peptides	Σ# Peptides	Σ# PSMs	A12: Area	B12: Area	C12: Area	Score A20	Coverage A20	# Peptides A20	# PSM A20	Score B20	Coverage B20	# Peptides B20	# PSM B20	Score C20	Coverage C20	# Peptides C20	# PSM C20	# AAs	MW [kDa]	calc. pI
		Ga0078192_1000133	Ga0078192_1000133	38.63	1	11	11	29	105019445	2.01108e+07	1.12925e+08	39.4765	32.6	8	10	23.9402	24.11	7	8	46.8521	30.41	8	11	365	40.4535	5.2749
	DCGVYVLDSPADIIPAALK	1	1	1	Ga0078192_1000133	C2(Carbamidomethyl)	2017.04		0	0	0	0.004	0.02833			High	1.94558			0
		Accession	Description	ΣCoverage	Σ# Proteins	Σ# Unique Peptides	Σ# Peptides	Σ# PSMs	A12: Area	B12: Area	C12: Area	Score A20	Coverage A20	# Peptides A20	# PSM A20	Score B20	Coverage B20	# Peptides B20	# PSM B20	Score C20	Coverage C20	# Peptides C20	# PSM C20	# AAs	MW [kDa]	calc. pI
		Ga0078192_1000133	Ga0078192_1000133	38.63	1	11	11	29	105019445	2.01108e+07	1.12925e+08	39.4765	32.6	8	10	23.9402	24.11	7	8	46.8521	30.41	8	11	365	40.4535	5.2749
Ga0078192_10010470	Ga0078192_10010470	52.96	1	11	11	24	6.50498e+07	1.61219e+07	6.337e+07	28.8662	39.44	9	9	11.9356	15.21	4	4	42.1645	47.04	10	11	355	38.6214	5.63037
	Sequence	# PSMs	# Proteins	# Protein Groups	Protein Group Accessions	Modifications	MH+ [Da]	phosphoRS Site Probabilities	A12: Area	B12: Area	C12: Area	q-Value	PEP	A20	XCorr A20	B20	XCorr B20	C20	XCorr C20	# Missed Cleavages
	ACWVYTGPIGDFGYSYQHDQGR	2	1	1	Ga0078192_10010470	C2(Carbamidomethyl)	2577.12		35555840	0	2.87228e+07	0	9.578e-05	High	5.22493			High	5.44809	0
		Accession	Description	ΣCoverage	Σ# Proteins	Σ# Unique Peptides	Σ# Peptides	Σ# PSMs	A12: Area	B12: Area	C12: Area	Score A20	Coverage A20	# Peptides A20	# PSM A20	Score B20	Coverage B20	# Peptides B20	# PSM B20	Score C20	Coverage C20	# Peptides C20	# PSM C20	# AAs	MW [kDa]	calc. pI
		Ga0078192_10010470	Ga0078192_10010470	52.96	1	11	11	24	6.50498e+07	1.61219e+07	6.337e+07	28.8662	39.44	9	9	11.9356	15.21	4	4	42.1645	47.04	10	11	355	38.6214	5.63037
	VQAAIDGTWKPDNVWLGIK	2	1	1	Ga0078192_10010470		2111.14		3.43867e+07	0	3.96433e+07	0	0.01248	High	4.72389			High	4.75312	0
		Accession	Description	ΣCoverage	Σ# Proteins	Σ# Unique Peptides	Σ# Peptides	Σ# PSMs	A12: Area	B12: Area	C12: Area	Score A20	Coverage A20	# Peptides A20	# PSM A20	Score B20	Coverage B20	# Peptides B20	# PSM B20	Score C20	Coverage C20	# Peptides C20	# PSM C20	# AAs	MW [kDa]	calc. pI
		Ga0078192_10010470	Ga0078192_10010470	52.96	1	11	11	24	6.50498e+07	1.61219e+07	6.337e+07	28.8662	39.44	9	9	11.9356	15.21	4	4	42.1645	47.04	10	11	355	38.6214	5.63037
	TSDNLGIYNAR	3	1	1	Ga0078192_10010470		1223.6		48847615	1.03058e+07	46312703	0	0.008701	High	4.39692	High	3.83853	High	4.41621	0
		Accession	Description	ΣCoverage	Σ# Proteins	Σ# Unique Peptides	Σ# Peptides	Σ# PSMs	A12: Area	B12: Area	C12: Area	Score A20	Coverage A20	# Peptides A20	# PSM A20	Score B20	Coverage B20	# Peptides B20	# PSM B20	Score C20	Coverage C20	# Peptides C20	# PSM C20	# AAs	MW [kDa]	calc. pI
		Ga0078192_10010470	Ga0078192_10010470	52.96	1	11	11	24	6.50498e+07	1.61219e+07	6.337e+07	28.8662	39.44	9	9	11.9356	15.21	4	4	42.1645	47.04	10	11	355	38.6214	5.63037
	IVWVNSWFDPGKEADAAK	2	1	1	Ga0078192_10010470		2033.01		1.11692e+07	0	1.11186e+07	0	0.01132	High	4.26729			High	4.48346	1
		Accession	Description	ΣCoverage	Σ# Proteins	Σ# Unique Peptides	Σ# Peptides	Σ# PSMs	A12: Area	B12: Area	C12: Area	Score A20	Coverage A20	# Peptides A20	# PSM A20	Score B20	Coverage B20	# Peptides B20	# PSM B20	Score C20	Coverage C20	# Peptides C20	# PSM C20	# AAs	MW [kDa]	calc. pI
		Ga0078192_10010470	Ga0078192_10010470	52.96	1	11	11	24	6.50498e+07	1.61219e+07	6.337e+07	28.8662	39.44	9	9	11.9356	15.21	4	4	42.1645	47.04	10	11	355	38.6214	5.63037
	KIAGGWNPFTGPIAK	2	1	1	Ga0078192_10010470		1556.86		17504541	0	2.51262e+07	0	0.05396	High	4.07773			High	4.29114	1
		Accession	Description	ΣCoverage	Σ# Proteins	Σ# Unique Peptides	Σ# Peptides	Σ# PSMs	A12: Area	B12: Area	C12: Area	Score A20	Coverage A20	# Peptides A20	# PSM A20	Score B20	Coverage B20	# Peptides B20	# PSM B20	Score C20	Coverage C20	# Peptides C20	# PSM C20	# AAs	MW [kDa]	calc. pI
		Ga0078192_10010470	Ga0078192_10010470	52.96	1	11	11	24	6.50498e+07	1.61219e+07	6.337e+07	28.8662	39.44	9	9	11.9356	15.21	4	4	42.1645	47.04	10	11	355	38.6214	5.63037
	FAPNAQLTSLTDEWGPYYISR	1	1	1	Ga0078192_10010470		2429.19		3174315	0	0	0	7.954e-08	High	3.98499					0
		Accession	Description	ΣCoverage	Σ# Proteins	Σ# Unique Peptides	Σ# Peptides	Σ# PSMs	A12: Area	B12: Area	C12: Area	Score A20	Coverage A20	# Peptides A20	# PSM A20	Score B20	Coverage B20	# Peptides B20	# PSM B20	Score C20	Coverage C20	# Peptides C20	# PSM C20	# AAs	MW [kDa]	calc. pI
		Ga0078192_10010470	Ga0078192_10010470	52.96	1	11	11	24	6.50498e+07	1.61219e+07	6.337e+07	28.8662	39.44	9	9	11.9356	15.21	4	4	42.1645	47.04	10	11	355	38.6214	5.63037
	LAPYTNMPADVK	3	1	1	Ga0078192_10010470	M7(Oxidation)	1335.66		7.99091e+07	2.30762e+07	7.75424e+07	0	0.02015	High	2.19043	High	1.8233	High	2.3549	0
		Accession	Description	ΣCoverage	Σ# Proteins	Σ# Unique Peptides	Σ# Peptides	Σ# PSMs	A12: Area	B12: Area	C12: Area	Score A20	Coverage A20	# Peptides A20	# PSM A20	Score B20	Coverage B20	# Peptides B20	# PSM B20	Score C20	Coverage C20	# Peptides C20	# PSM C20	# AAs	MW [kDa]	calc. pI
		Ga0078192_10010470	Ga0078192_10010470	52.96	1	11	11	24	6.50498e+07	1.61219e+07	6.337e+07	28.8662	39.44	9	9	11.9356	15.21	4	4	42.1645	47.04	10	11	355	38.6214	5.63037
	KLHGFGQSSDMIK	2	1	1	Ga0078192_10010470	M11(Oxidation)	1463.73		9.97162e+06	0	1.29941e+07	0	0.04913	High	1.76164			High	2.19149	1
[truncated: 5,050 more rows]

## Sheet: common elements
156 common elements in "77_1_tryptic", "77_2_tryptic" and "77_3_tryptic":	6 common elements in "77_1_tryptic" and "77_2_tryptic":	121 common elements in "77_1_tryptic" and "77_3_tryptic":	5 common elements in "77_2_tryptic" and "77_3_tryptic":
Ga0078192_1011509	Ga0078192_1087922	Ga0078192_1035785	Ga0078192_10006344
Ga0078192_10007463	Ga0078192_10034151	Ga0078192_1078222	Ga0078192_10006356
Ga0078192_1072913	Ga0078192_10069354	Ga0078192_10112913	Ga0078192_10037718
Ga0078192_1001689	Ga0078192_10316510	Ga0078192_10019850	Ga0078192_10160813
Ga0078192_10008745	Ga0078192_10500516	Ga0078192_1074824	Ga0078192_1080365
Ga0078192_10016824	Ga0078192_1102962	Ga0078192_1125411
Ga0078192_10060325		Ga0078192_1140613
Ga0078192_1012386		Ga0078192_10023228
Ga0078192_1075033		Ga0078192_10024141
Ga0078192_10007472		Ga0078192_10053432
Ga0078192_10312010		Ga0078192_10003165
Ga0078192_1089841		Ga0078192_10029138
Ga0078192_1167511		Ga0078192_10037629
Ga0078192_10003547		Ga0078192_10081020
Ga0078192_10040320		Ga0078192_10160323
Ga0078192_1019586		Ga0078192_1027256
Ga0078192_10001872		Ga0078192_1112711
Ga0078192_1004475		Ga0078192_1157642
Ga0078192_10055218		Ga0078192_1245641
Ga0078192_1171501		Ga0078192_1368071
Ga0078192_10008757		Ga0078192_100013143
Ga0078192_1000957		Ga0078192_10006363
Ga0078192_10018342		Ga0078192_10064022
Ga0078192_10019815		Ga0078192_1012944
Ga0078192_1061691		Ga0078192_1033954
Ga0078192_1127743		Ga0078192_1034848
Ga0078192_10068423		Ga0078192_1095064
Ga0078192_10314313		Ga0078192_1105914
Ga0078192_1043862		Ga0078192_1160732
Ga0078192_10010432		Ga0078192_1270351
Ga0078192_10062521		Ga0078192_10006357
Ga0078192_10092420		Ga0078192_10009521
Ga0078192_1080882		Ga0078192_10011142
Ga0078192_10010470		Ga0078192_1003773
Ga0078192_10115020		Ga0078192_10051816
Ga0078192_1025485		Ga0078192_1008656
Ga0078192_10257211		Ga0078192_10089355
Ga0078192_1062487		Ga0078192_10111116
Ga0078192_1078792		Ga0078192_1011505
Ga0078192_1170082		Ga0078192_10122621
Ga0078192_1000133		Ga0078192_10159417
Ga0078192_10053429		Ga0078192_10159419
Ga0078192_10061814		Ga0078192_1016003
Ga0078192_1013581		Ga0078192_10160326
Ga0078192_10452310		Ga0078192_10172916
Ga0078192_10466213		Ga0078192_10222830
Ga0078192_10500517		Ga0078192_1034621
Ga0078192_10507713		Ga0078192_1035995
Ga0078192_1116452		Ga0078192_10398912
Ga0078192_1132934		Ga0078192_1040338
Ga0078192_1180852		Ga0078192_1043222
Ga0078192_10053431		Ga0078192_1068862
Ga0078192_10244013		Ga0078192_1076185
Ga0078192_10492512		Ga0078192_1077944
Ga0078192_10507711		Ga0078192_1095123
Ga0078192_1059783		Ga0078192_1101725
Ga0078192_1187881		Ga0078192_1132931
Ga0078192_1002695		Ga0078192_1133931
Ga0078192_10041025		Ga0078192_1147094
Ga0078192_1005086		Ga0078192_1196131
Ga0078192_10053430		Ga0078192_1390741
Ga0078192_10089827		Ga0078192_1479011
Ga0078192_1011501		Ga0078192_10037712
Ga0078192_1043813		Ga0078192_10001827
Ga0078192_1046299		Ga0078192_10003537
Ga0078192_1050058		Ga0078192_10005023
Ga0078192_1050059		Ga0078192_10006348
Ga0078192_10500510		Ga0078192_10006350
Ga0078192_10500513		Ga0078192_10019338
Ga0078192_1080405		Ga0078192_10032864
Ga0078192_1092525		Ga0078192_10037719
Ga0078192_1132933		Ga0078192_10044219
Ga0078192_1136753		Ga0078192_10053418
Ga0078192_10012996		Ga0078192_10069515
Ga0078192_10248421		Ga0078192_10076937
Ga0078192_1028317		Ga0078192_10106413
Ga0078192_10408614		Ga0078192_10110833
Ga0078192_1043223		Ga0078192_10147122
Ga0078192_10436211		Ga0078192_10152428
Ga0078192_1050053		Ga0078192_10168114
Ga0078192_1050055		Ga0078192_10176111
Ga0078192_1050057		Ga0078192_10183115
Ga0078192_10500514		Ga0078192_10216216
Ga0078192_1057047		Ga0078192_10216330
Ga0078192_1079322		Ga0078192_10216331
Ga0078192_1121262		Ga0078192_10234423
Ga0078192_1132932		Ga0078192_1029088
Ga0078192_10003179		Ga0078192_1033959
Ga0078192_10006367		Ga0078192_10355917
Ga0078192_10039714		Ga0078192_1040335
Ga0078192_10059134		Ga0078192_1041898
Ga0078192_10120135		Ga0078192_1043221
Ga0078192_1015223		Ga0078192_1043817
Ga0078192_10160824		Ga0078192_1045082
Ga0078192_1022925		Ga0078192_10468410
Ga0078192_1022927		Ga0078192_1049714
Ga0078192_10450810		Ga0078192_10500515
Ga0078192_1050052		Ga0078192_1056802
Ga0078192_1050056		Ga0078192_1057048
Ga0078192_1052697		Ga0078192_1058217
Ga0078192_1059805		Ga0078192_1071781
Ga0078192_1067928		Ga0078192_1076416
Ga0078192_1106951		Ga0078192_1077744
Ga0078192_1110256		Ga0078192_1080216
Ga0078192_1118332		Ga0078192_1086079
Ga0078192_1127193		Ga0078192_1088274
Ga0078192_1137452		Ga0078192_1103483
Ga0078192_1178892		Ga0078192_1106963
Ga0078192_1494891		Ga0078192_1107544
Ga0078192_10037721		Ga0078192_1115326
Ga0078192_1092524		Ga0078192_1119673
Ga0078192_10006351		Ga0078192_1135122
Ga0078192_1003775		Ga0078192_1136002
Ga0078192_10041024		Ga0078192_1137371
Ga0078192_10055440		Ga0078192_1167332
Ga0078192_1018736		Ga0078192_1205472
Ga0078192_1022083		Ga0078192_1227312
Ga0078192_1022923		Ga0078192_1229652
Ga0078192_10328914		Ga0078192_1229662
Ga0078192_10341410		Ga0078192_1281091
Ga0078192_1038405		Ga0078192_1314022
Ga0078192_1038944
Ga0078192_1044654
Ga0078192_10500512
Ga0078192_1050779
Ga0078192_10507712
Ga0078192_1056074
Ga0078192_10638810
Ga0078192_1067483
Ga0078192_1135121
Ga0078192_1135381
Ga0078192_1164142
Ga0078192_1166431
Ga0078192_1179622
Ga0078192_1185754
Ga0078192_1186593
Ga0078192_1000717
Ga0078192_100099113
Ga0078192_10010449
Ga0078192_10055436
Ga0078192_10055438
Ga0078192_10090211
Ga0078192_10154827
Ga0078192_10160810
Ga0078192_1022082
Ga0078192_10355916
Ga0078192_10409112
Ga0078192_1043814
Ga0078192_1043818
Ga0078192_10461013
Ga0078192_1055223
Ga0078192_1083861
Ga0078192_1091216
Ga0078192_1107545
Ga0078192_1130632
Ga0078192_1260701

## Sheet: complete list of proteins
Attributes	phylogeny	10104_Transcriptomic	10104_Proteomic_156 common elements	function
ID=Ga0078192_100018.248;conf=99.99;gc_cont=0.622;locus_tag=Ga0078192_10001872	Alphaproteobacteria;Rhizobiales;Phyllobacteriaceae;Mesorhizobium	1	Ga0078192_10001872	ABC-type amino acid transport/signal transduction systems, periplasmic component/domain
ID=Ga0078192_100104.110;conf=100.00;gc_cont=0.592;locus_tag=Ga0078192_10010432	Alphaproteobacteria;Rhizobiales;Phyllobacteriaceae;Mesorhizobium	17	Ga0078192_10010432	ABC-type amino acid transport/signal transduction systems, periplasmic component/domain
ID=Ga0078192_101238.20;conf=99.99;gc_cont=0.638;locus_tag=Ga0078192_1012386	Alphaproteobacteria;Rhizobiales;Phyllobacteriaceae;Mesorhizobium	19	Ga0078192_1012386	ABC-type branched-chain amino acid transport systems, periplasmic component
ID=Ga0078192_100198.51;conf=99.99;gc_cont=0.630;locus_tag=Ga0078192_10019815	Alphaproteobacteria;Rhizobiales;Phyllobacteriaceae;Mesorhizobium	17	Ga0078192_10019815	ABC-type branched-chain amino acid transport systems, periplasmic component
ID=Ga0078192_104386.5;conf=99.99;gc_cont=0.642;locus_tag=Ga0078192_1043862	Alphaproteobacteria;Rhizobiales;Phyllobacteriaceae;Mesorhizobium	3	Ga0078192_1043862	ABC-type branched-chain amino acid transport systems, periplasmic component
ID=Ga0078192_100603.85;conf=99.99;gc_cont=0.615;locus_tag=Ga0078192_10060325	Alphaproteobacteria;Rhizobiales;Phyllobacteriaceae;Mesorhizobium	20	Ga0078192_10060325	ABC-type dipeptide transport system, periplasmic component
ID=Ga0078192_100095.23;conf=99.99;gc_cont=0.609;locus_tag=Ga0078192_1000957	Alphaproteobacteria;Rhizobiales;Phyllobacteriaceae;Mesorhizobium	8	Ga0078192_1000957	ABC-type dipeptide transport system, periplasmic component
ID=Ga0078192_100552.65;conf=99.99;gc_cont=0.615;locus_tag=Ga0078192_10055218	Alphaproteobacteria;Rhizobiales;Phyllobacteriaceae;Mesorhizobium;Mesorhizobium loti	27	Ga0078192_10055218	ABC-type dipeptide transport system, periplasmic component
ID=Ga0078192_100168.31;conf=99.99;gc_cont=0.642;locus_tag=Ga0078192_1001689	Alphaproteobacteria;Rhizobiales;Phyllobacteriaceae;Mesorhizobium	128	Ga0078192_1001689	ABC-type Fe3+ transport system, periplasmic component
ID=Ga0078192_100087.197;conf=99.99;gc_cont=0.606;locus_tag=Ga0078192_10008757	Alphaproteobacteria;Rhizobiales;Phyllobacteriaceae;Mesorhizobium	7	Ga0078192_10008757	ABC-type oligopeptide transport system, periplasmic component
ID=Ga0078192_100074.264;conf=99.99;gc_cont=0.623;locus_tag=Ga0078192_10007472	Alphaproteobacteria;Rhizobiales;Phyllobacteriaceae;Mesorhizobium	130	Ga0078192_10007472	ABC-type phosphate transport system, periplasmic component
ID=Ga0078192_103143.41;conf=99.99;gc_cont=0.630;locus_tag=Ga0078192_10314313	Alphaproteobacteria;Rhizobiales;Phyllobacteriaceae;Mesorhizobium;Mesorhizobium loti	34	Ga0078192_10314313	ABC-type phosphate/phosphonate transport system, periplasmic component
ID=Ga0078192_100087.153;conf=99.99;gc_cont=0.622;locus_tag=Ga0078192_10008745	Alphaproteobacteria;Rhizobiales;Phyllobacteriaceae;Mesorhizobium	5	Ga0078192_10008745	ABC-type sugar transport system, periplasmic component
[truncated: 143 more rows]

## Sheet: overlapping
Attributes	phylogeny	10104_Transcriptomic	10104_Proteomic_156 common elements	function	COG_category
[truncated: 67 more rows]
